# Supplementary material for: Transcriptional Profiling Reveals Ribosome Biogenesis, Microtubule Dynamics and Expression of Specific lncRNAs to be Part of a Common Response to Cell-Penetrating Peptides
Source: Biomolecules. 2020 Nov 17;10(11):1567. doi: 10.3390/biom10111567 (PMC7698553; doi:10.3390/biom10111567)
Supplement: Supplementary file 1 [file biomolecules-10-01567-s001.zip]

Archive with 10 entries (9 files):
- proofed manuscript and supplemental data/
- proofed manuscript and supplemental data/Supplementary table 1r_Primers used in the quantitative RT-PCR.xlsx
- proofed manuscript and supplemental data/Supplementary table 2r_Processed RNA-seq transcriptomic data.xlsx
- proofed manuscript and supplemental data/Supplementary table 3r_Clustering of transcriptomic data.xlsx
- proofed manuscript and supplemental data/Supplementary table 4r_Quantitative RTPCR data for Supplementary figure 1.xlsx
- proofed manuscript and supplemental data/Supplementary table 5r_GO analysis Up Down.xlsx
- proofed manuscript and supplemental data/Supplementary table 6r_GO analysis only UP and only Down.xlsx
- proofed manuscript and supplemental data/Supplementary table 7r_GO analysis all Pep intersection.xlsx
- proofed manuscript and supplemental data/Supplementary table 8r_LncRNAs.xlsx
- proofed manuscript and supplemental data/Supplementary Figures final.docx
