# Supplementary material for: Transcriptional Profiling Reveals Ribosome Biogenesis, Microtubule Dynamics and Expression of Specific lncRNAs to be Part of a Common Response to Cell-Penetrating Peptides
Source: Biomolecules. 2020 Nov 17;10(11):1567. doi: 10.3390/biom10111567 (PMC7698553; doi:10.3390/biom10111567)
Supplement: Supplementary file 1 [file biomolecules-10-01567-s001.zip › proofed manuscript and supplemental data/Supplementary table 1r_Primers used in the quantitative RT-PCR.xlsx]

## Sheet: Sheet1
gene name	Ensembl Gene ID	RefSeq mRNA Accession	sequence F	sequence R
CENPF	ENSG00000117724	NM_016343	GCGTTCTTTCCAAACACTGG	GCTGTTGCTTTACTGATGTGAG
CEP152	ENSG00000103995	NM_014985	AGGAGAGTCAAAAGCAGTGTG	AGCCTTGTTCATGTTTGCAC
HOTAIR	ENSG00000228630	NR_003716.3	GTGCTGCAACCTAAACCAGCA	CGCTTTCACCTTCGTCTGGC
CYR61	ENSG00000142871	NM_001554	CAAGGAGCTGGGATTCGATG	AAAGGGTTGTATAGGATGCGAG
EGR1	ENSG00000120738	NM_001964	CAGCACCTTCAACCCTCAG	AGTCGAGTGGTTTGGCTG
FOSB	ENSG00000125740	NM_006732	AGCTAAATGCAGGAACCGG	ACCAGCACAAACTCCAGAC
RPL18	ENSG00000063177	NM_000979	TGGACATCCGCCATAACAAG	CAACCTCTTCAACACAACCTG
RPL18A	ENSG00000105640	NM_000980	ATCTGGCTGCGCTATGAC	ATGATCTGAATGGAGTGGGC
RPS9	ENSG00000170889	NM_001013	GGATTTCTTAGAGAGACGCCTG	GGACAATGAAGGACGGGATG
