# Supplementary material for: Transcriptional Profiling Reveals Ribosome Biogenesis, Microtubule Dynamics and Expression of Specific lncRNAs to be Part of a Common Response to Cell-Penetrating Peptides
Source: Biomolecules. 2020 Nov 17;10(11):1567. doi: 10.3390/biom10111567 (PMC7698553; doi:10.3390/biom10111567)
Supplement: Supplementary file 1 [file biomolecules-10-01567-s001.zip › proofed manuscript and supplemental data/Supplementary table 2r_Processed RNA-seq transcriptomic data.xlsx]

## Sheet: RNA seq data used in analysis
														deseq2 results
		raw gene counts												NC_vs_Penet1 hrs			NC_vs_Penet4 hrs			NC_vs_mtCPP14			NC_vs_TP104			NC_vs_PF144
gene.ids	gene.names	NC_01	NC_02	PENET1hr_01	PENET1hr_02	PENET4hr_01	PENET4hr_02	MTCPP14hr_01	MTCPP14hr_02	TP104hr_01	TP104hr_02	PF144hr_01	PF144hr_02	baseMean	log2FoldChange	padj	baseMean	log2FoldChange	padj	baseMean	log2FoldChange	padj	baseMean	log2FoldChange	padj	baseMean	log2FoldChange	padj
ENSG00000000003	TSPAN6	1922	1813	1770	2190	1517	2044	2179	1720	1696	1751	1869	2632	1917.08	0.247675	0.00461179	1810.32	0.158016	0.279529	1899.09	0.137507	0.135353	1788.83	0.0922483	0.340537	2030.6	0.15759	0.0501865
ENSG00000000419	DPM1	1851	1716	1202	1478	1091	1803	1830	1648	1388	1423	1654	2222	1541.14	-0.248209	0.0078028	1577.62	-0.0992856	0.546018	1754.61	0.0448631	0.678663	1579.27	-0.134969	0.151601	1841.45	0.0127237	0.912625
ENSG00000000457	SCYL3	280	235	121	136	126	233	222	165	141	157	177	221	188.262	-0.831692	0.00021733	210.987	-0.323775	0.245315	222.829	-0.33456	0.152814	198.715	-0.578484	0.00982078	227.445	-0.470619	0.026423
ENSG00000000460	C1orf112	764	619	563	771	583	873	882	749	732	762	790	1126	672.374	0.111898	0.509193	701.898	0.293379	0.0803716	750.543	0.321182	0.00765342	719.221	0.324002	0.00867957	809.288	0.362379	0.00158608
ENSG00000000971	CFH	2129	2112	594	752	422	1022	907	926	778	769	820	1050	1350.25	-1.4948	7.90499e-53	1339.5	-1.40479	0.000534739	1500.43	-1.12688	8.84205e-34	1399.09	-1.24832	7.61267e-44	1539.76	-1.28743	3.2567e-54
ENSG00000001036	FUCA2	2922	2575	2811	3399	2686	3349	3450	2735	2839	3016	3256	4221	2920.75	0.342501	1.52959e-06	2887	0.374756	0.0039349	2906.53	0.247958	0.000381697	2839.02	0.300824	3.19409e-06	3199.07	0.341145	4.23076e-09
ENSG00000001084	GCLC	2934	2676	1277	1678	2560	4338	4513	3828	3540	3627	3521	4671	2090.19	-0.76298	5.87924e-20	3093.51	0.497013	4.44333e-05	3490	0.651711	7.84811e-31	3218.47	0.562608	1.16438e-20	3397.24	0.440592	2.20092e-15
ENSG00000001167	NFYA	626	590	494	632	789	1175	1195	1039	1029	1033	1111	1457	580.871	0.0512998	0.787705	800.143	0.906314	1.35535e-10	866.151	0.957166	5.78173e-21	834.188	0.970582	2.8459e-20	926.339	0.973025	3.52797e-23
ENSG00000001460	STPG1	213	196	238	240	112	143	169	123	142	139	151	188	222.501	0.397908	0.0784402	162.338	-0.450711	0.122044	173.267	-0.411981	0.112727	170.044	-0.332036	0.211806	186.413	-0.372161	0.127874
ENSG00000001461	NIPAL3	1053	917	1035	1204	790	1002	1024	921	800	902	867	1209	1050.99	0.35334	0.000623383	933.499	0.0999122	0.597208	974.359	0.0647756	0.632963	910.877	-0.0016097	0.993622	999.389	-0.0324794	0.820754
ENSG00000001497	LAS1L	3760	3519	3813	4418	3460	4640	4605	3984	3831	4302	4228	5774	3876.06	0.343812	1.9994e-07	3839.79	0.382419	0.00102573	3960.1	0.318163	1.74406e-08	3862.39	0.366936	3.22508e-09	4254.62	0.349544	5.62238e-11
ENSG00000001617	SEMA3F	2310	1902	3081	3070	1993	2304	2266	1725	2019	2221	2492	3197	2614.29	0.724778	1.59426e-16	2130.34	0.281294	0.0744621	2032.89	0.000773355	0.995169	2107.06	0.221078	0.00631906	2440.61	0.334034	1.5963e-06
ENSG00000001629	ANKIB1	2742	2514	1670	2073	1487	2421	2405	2109	1950	1968	2160	2980	2216.01	-0.325637	4.75501e-05	2231.99	-0.223216	0.0947896	2427.49	-0.138922	0.0608591	2266.9	-0.214623	0.00420237	2574.37	-0.141135	0.0457846
ENSG00000001630	CYP51A1	131	136	156	176	129	223	212	178	179	203	221	260	150.37	0.479166	0.0769853	153.502	0.594801	0.0419805	164.522	0.622237	0.0125086	164.224	0.720963	0.00321113	184.679	0.749827	0.00117796
ENSG00000001631	KRIT1	1097	1026	345	411	460	843	838	743	706	656	739	1004	697.136	-1.32415	1.70644e-28	825.481	-0.513098	0.00171295	918.946	-0.344868	0.0010595	857.242	-0.430719	0.00013994	961.275	-0.392738	8.71492e-05
ENSG00000002016	RAD52	277	265	223	245	228	394	417	335	350	325	316	531	250.786	-0.0437002	0.878128	287.082	0.396759	0.0863131	323.236	0.548663	0.00164897	306.679	0.525844	0.00390395	338.333	0.517908	0.00473068
ENSG00000002330	BAD	550	506	793	852	486	625	630	483	481	486	555	669	682.198	0.810026	2.73816e-11	540.943	0.305601	0.10025	539.177	0.151415	0.363768	503.629	0.0821299	0.65782	565.62	0.114578	0.487245
ENSG00000002549	LAP3	1246	1106	1092	1486	1087	1467	1582	1302	1208	1264	1324	1915	1225.99	0.293337	0.00772285	1222.51	0.347484	0.0127226	1305.28	0.373434	2.48677e-05	1206.09	0.281567	0.00279338	1372.43	0.349847	6.60609e-05
ENSG00000002586	CD99	4438	4003	4705	5440	3227	4095	3914	3537	3260	3922	3838	4937	4651.01	0.433147	1.09205e-12	3905.54	0.0317677	0.851742	3951.11	-0.0976227	0.13055	3873.66	-0.0260164	0.801295	4267.71	-0.0467735	0.494695
ENSG00000002587	HS3ST1	32	30	31	32	27	37	35	36	33	41	44	65	31.2169	0.194338	0.796345	31.3314	0.269357	0.715945	33.2876	0.281408	0.694192	34.1376	0.461148	0.473948	41.7684	0.699286	0.183731
ENSG00000002746	HECW1	175	166	141	183	117	160	163	129	142	150	121	191	165.022	0.087909	0.793646	152.283	-0.0765021	0.838593	157.09	-0.147755	0.652232	157.228	-0.01616	0.966929	161.29	-0.247794	0.396523
ENSG00000002822	MAD1L1	846	742	1000	1133	679	823	797	716	661	732	689	979	934.246	0.595274	1.49714e-08	769.839	0.161336	0.403464	771.435	0.0131231	0.940334	740.035	0.0203624	0.910008	803.856	-0.0388154	0.806607
ENSG00000002834	LASP1	6454	5830	7502	8728	6072	7953	8106	6855	6585	7533	7356	9962	7153.79	0.569387	3.03956e-25	6581.1	0.424245	0.000163112	6796.32	0.36402	3.42515e-15	6619.44	0.408478	8.46588e-14	7283.92	0.388352	6.81439e-20
ENSG00000002919	SNX11	648	675	614	783	571	731	764	659	634	652	742	936	678.006	0.237462	0.103263	654.715	0.205843	0.293657	685.388	0.181154	0.211816	651.924	0.164052	0.282169	743.248	0.237371	0.0706325
ENSG00000003056	M6PR	3723	3490	3338	4202	3490	4703	4845	3930	3870	4265	4506	6003	3672.4	0.226365	0.00228767	3848.68	0.411332	0.000357643	3986.83	0.359397	2.32174e-09	3848.22	0.380694	2.97149e-10	4362.95	0.436098	4.42494e-17
ENSG00000003096	KLHL13	4428	4060	4182	5024	2945	4200	4164	3279	3186	3307	3860	5059	4412.09	0.282596	1.12571e-05	3847.96	-0.0276017	0.857553	3952.42	-0.113417	0.115646	3704.63	-0.17773	0.00444511	4312.39	-0.0333765	0.643142
ENSG00000003137	CYP26B1	158	177	152	141	56	78	88	97	96	82	124	153	156.842	-0.0230843	0.954653	112.912	-1.1068	0.000621196	129.272	-0.774874	0.00779531	125.821	-0.707554	0.0169469	153.042	-0.380857	0.179261
ENSG00000003249	DBNDD1	358	274	453	438	177	213	182	158	170	184	180	268	383.778	0.676315	8.78629e-05	249.614	-0.452323	0.0701388	239.177	-0.808274	5.65974e-05	240.385	-0.622079	0.00240971	267.676	-0.604973	0.00191344
ENSG00000003393	ALS2	899	803	624	768	666	882	945	768	801	752	819	1234	764.682	-0.124504	0.381352	804.995	0.0933338	0.62722	848.933	0.0879668	0.529333	810.294	0.0789252	0.602949	922.797	0.15535	0.205954
ENSG00000003400	CASP10	97	88	92	109	45	57	55	51	45	55	59	69	96.271	0.286368	0.447954	69.8364	-0.627695	0.142101	71.9465	-0.720693	0.061776	69.5603	-0.680298	0.0870689	78.3605	-0.628102	0.0915209
ENSG00000003402	CFLAR	1127	914	552	643	560	877	781	702	666	813	795	1115	791.747	-0.601236	2.62323e-07	845.285	-0.292003	0.0688606	872.167	-0.37527	0.00067835	866.313	-0.254025	0.0448051	976.891	-0.202036	0.0732802
ENSG00000003436	TFPI	4715	4197	1596	1960	2258	4545	4324	4007	3370	3279	4176	5580	3023.09	-1.15974	1.79116e-63	3794.53	-0.212174	0.212999	4291.54	-0.0133912	0.878859	3844.36	-0.2118	0.00107362	4616.25	0.0250618	0.727764
ENSG00000003509	NDUFAF7	566	492	317	394	332	573	557	512	475	452	492	698	434.542	-0.407253	0.00905419	478.79	-0.0241369	0.927106	529.733	0.0989466	0.573456	493.177	0.0210064	0.925246	554.229	0.0602723	0.741188
ENSG00000003756	RBM5	2435	2258	1519	1893	1553	2531	2418	2176	1973	2095	2081	2805	1997.23	-0.296307	0.000442194	2149.76	0.00317466	0.986799	2313.11	0.0505229	0.588971	2176.29	0.00195895	0.987986	2371.54	-0.0492915	0.577055
ENSG00000003987	MTMR7	69	55	20	29	19	38	39	40	39	32	40	60	41.7672	-1.17527	0.0185012	42.9916	-0.926008	0.0845648	50.2223	-0.56019	0.263923	47.6775	-0.588343	0.2509	55.4078	-0.420701	0.388836
ENSG00000003989	SLC7A2	1803	1612	1242	1474	1350	2186	2218	1975	1723	1879	2054	2880	1515.09	-0.163392	0.0926993	1712.67	0.25624	0.059488	1899.69	0.378158	2.39019e-07	1754.26	0.285873	0.000341326	2050.31	0.421313	2.19257e-09
ENSG00000004059	ARF5	2263	1999	2772	3129	1991	2543	2406	1978	2053	2294	2151	2818	2554.29	0.639102	6.97241e-19	2196.39	0.325682	0.0139469	2150.05	0.120067	0.146131	2148.96	0.237472	0.00189237	2281.47	0.117758	0.119414
ENSG00000004139	SARM1	154	119	120	139	93	164	138	136	101	113	126	181	131.941	0.0964329	0.797026	129.353	0.11674	0.769492	136.166	0.0953346	0.804701	120.175	-0.138163	0.718845	142.703	0.0624747	0.87063
ENSG00000004142	POLDIP2	4666	4220	5170	6370	4633	5456	5896	4863	4828	5259	5222	7001	5115.56	0.541676	1.75415e-18	4773.46	0.430481	0.0012833	4897.82	0.354468	2.7106e-11	4756.53	0.391434	4.79846e-13	5198.62	0.35372	1.00535e-13
ENSG00000004399	PLXND1	3667	3090	4359	4471	3297	4347	4215	3614	3864	4113	3944	5536	3917.51	0.562352	1.84448e-13	3596.69	0.412461	0.000539029	3633.74	0.294958	6.82616e-07	3696.48	0.450727	4.71352e-14	3986.56	0.380512	2.82636e-11
ENSG00000004455	AK2	7642	6893	7821	9584	7093	8997	9626	8222	7822	8394	8768	11650	7981.76	0.424898	7.3872e-14	7664.49	0.38415	0.00111338	8080.32	0.376285	4.30225e-18	7705.07	0.36673	4.90382e-15	8607.62	0.384881	7.94766e-22
ENSG00000004478	FKBP4	7381	6650	8761	11109	10042	11870	12853	10624	10001	11125	11192	15241	8504.5	0.665135	6.66234e-29	9159.83	0.890521	2.54886e-13	9390.88	0.821224	1.84745e-78	8899.58	0.798668	5.27671e-64	9903.01	0.806109	2.8959e-96
ENSG00000004487	KDM1A	5535	4948	5327	6338	4239	5724	5971	4903	4728	5085	5355	7181	5526.13	0.320916	6.93075e-08	5068.32	0.155772	0.214183	5312.32	0.131574	0.0221434	5052.67	0.113854	0.0553269	5682.57	0.152103	0.00187988
ENSG00000004534	RBM6	2051	1914	1264	1459	1292	2034	2082	1817	1659	1768	1792	2481	1647.72	-0.37537	1.40722e-05	1786.53	-0.045582	0.788224	1957.93	0.0556922	0.572371	1836.15	-0.00247064	0.985809	2036.46	-0.0018352	0.987924
ENSG00000004660	CAMKK1	1801	1552	1261	1350	1362	1734	1923	1682	1570	1699	1520	2177	1474.83	-0.188124	0.0628357	1600.71	0.122247	0.455692	1732.71	0.187062	0.024138	1650.09	0.173639	0.0494321	1737.99	0.0308713	0.787377
ENSG00000004700	RECQL	2926	2508	918	1081	981	2039	1878	1768	1526	1435	1747	2414	1798.32	-1.27388	5.04136e-55	2018.76	-0.671033	3.03009e-05	2248.18	-0.490135	5.9876e-12	2050.16	-0.663402	1.56281e-17	2384.28	-0.491912	7.46332e-14
ENSG00000004766	CCDC132	731	692	320	406	271	567	554	472	447	439	483	655	524.616	-0.808197	4.43411e-09	541.582	-0.587325	0.00340472	607.079	-0.39328	0.00224551	567.319	-0.475033	0.000336732	637.259	-0.430848	0.000439021
ENSG00000004777	ARHGAP33	378	406	154	134	121	183	121	130	124	135	115	151	261.391	-1.27248	9.70433e-10	260.831	-1.15793	1.60342e-07	255.315	-1.5619	7.18788e-15	251.736	-1.39498	1.26144e-12	265.902	-1.66993	1.89137e-18
ENSG00000004779	NDUFAB1	2151	1987	2326	2807	1991	2608	2809	2320	2140	2366	2632	3388	2320.54	0.475973	3.27206e-10	2183.76	0.383853	0.00252063	2311.8	0.387795	2.45125e-08	2164.17	0.330606	7.09857e-06	2503.93	0.437325	1.03459e-11
ENSG00000004799	PDK4	8969	7939	4408	5285	7359	11263	9840	7854	8006	7577	10041	12328	6511.44	-0.63588	2.37788e-29	8798.6	0.352269	0.000692907	8602.37	0.143244	0.00869581	8089.79	0.093887	0.158337	9710.77	0.306368	5.05782e-11
ENSG00000004838	ZMYND10	60	49	56	45	40	53	47	50	67	46	53	68	52.4564	0.0755412	0.905443	49.8408	0.00192315	0.997691	51.287	-0.0772867	0.905533	55.5791	0.269979	0.627601	56.8769	0.0507065	0.934728
ENSG00000004864	SLC25A13	2749	2473	2572	3294	2301	3088	3127	2479	2540	2638	2768	3807	2763.2	0.33088	2.06178e-05	2640.03	0.274819	0.0278393	2693.11	0.17955	0.0160547	2595.31	0.197258	0.0048163	2906.94	0.224221	0.000336147
ENSG00000004866	ST7	933	855	856	1146	840	1253	1204	1074	998	1043	1179	1556	943.744	0.32393	0.00599223	964.984	0.442582	0.00167208	1016.14	0.430801	9.66414e-06	960.565	0.399761	8.06612e-05	1112.68	0.507877	2.26466e-08
ENSG00000004897	CDC27	3668	3373	2367	2875	2104	3916	3891	3297	3065	3027	3511	4679	3029.72	-0.260736	0.000333028	3177.18	-0.0395635	0.837079	3541.9	0.108982	0.101066	3263.23	0.00060033	0.996312	3764.19	0.111798	0.0671759
ENSG00000004961	HCCS	1864	1590	1858	2282	1769	2388	2438	2096	2098	2171	2371	3067	1896.42	0.428277	2.47089e-07	1903.35	0.497734	5.8967e-05	1993.93	0.474655	3.48371e-11	1941.45	0.516816	2.5677e-12	2186.46	0.553263	3.39866e-16
ENSG00000004975	DVL2	1853	1616	1903	2103	1361	1892	1740	1484	1551	1729	1598	2142	1869.48	0.378656	5.32396e-06	1662.43	0.132992	0.369707	1662.81	-0.0244617	0.836194	1679.8	0.128621	0.167962	1782.44	0.00341842	0.978072
ENSG00000005007	UPF1	4129	3588	4073	4586	4606	6200	6091	5220	5323	5791	5657	7536	4090.31	0.336588	2.45465e-07	4661.34	0.716457	2.22945e-11	4757.61	0.633059	4.53833e-36	4758.62	0.73615	3.83094e-43	5129	0.669165	4.41982e-45
ENSG00000005020	SKAP2	414	385	270	329	236	387	368	305	316	349	369	504	344.937	-0.250834	0.184205	346.879	-0.153888	0.52723	365.386	-0.169342	0.387377	363.062	-0.0572073	0.80454	413.395	0.0193884	0.933758
ENSG00000005022	SLC25A5	13178	12022	14224	17301	12021	15023	15444	12945	12224	13673	13932	18692	14197.1	0.487867	7.25568e-21	13070.8	0.341184	0.00449085	13353.2	0.250638	1.33017e-09	12763.4	0.247033	2.08336e-07	14257.5	0.26579	1.89046e-13
ENSG00000005059	CCDC109B	327	294	319	369	234	297	315	264	250	273	278	344	326.785	0.315746	0.0888451	285.243	0.0076348	0.981719	298.184	-0.0213582	0.938468	283.706	-0.0389608	0.886481	308.731	-0.0976888	0.676235
ENSG00000005073	HOXA11	462	438	414	542	554	780	765	676	582	678	636	887	461.906	0.248165	0.136731	562.378	0.788836	8.72424e-07	586.95	0.759188	8.72174e-10	545.518	0.691738	1.80669e-07	593.818	0.648276	1.66527e-07
ENSG00000005075	POLR2J	941	865	1071	1154	754	941	1042	838	798	864	842	1185	1011.25	0.471406	7.9006e-06	871.206	0.145038	0.43442	916.904	0.13529	0.279755	863.115	0.0883498	0.521663	946.036	0.0561064	0.686636
ENSG00000005100	DHX33	2350	2063	1979	2329	2675	3993	4042	3457	3315	3555	3364	5063	2167.73	0.133211	0.12584	2779.31	0.812155	3.88542e-14	2984.44	0.845954	2.24861e-46	2859.5	0.8483	1.23218e-42	3126.71	0.817581	1.97505e-34
ENSG00000005102	MEOX1	171	180	298	362	132	212	168	151	119	137	126	185	256.154	1.07253	2.9666e-08	171.352	0.174446	0.598638	167.007	-0.060578	0.866323	150.077	-0.2521	0.414493	164.262	-0.291989	0.30004
ENSG00000005156	LIG3	1357	1122	1133	1434	1217	1604	1661	1388	1353	1538	1396	1991	1253.57	0.216975	0.0444174	1323.73	0.420752	0.00249828	1377.32	0.380587	1.6078e-05	1345.68	0.432611	2.33554e-06	1439.7	0.341646	9.8818e-05
ENSG00000005175	RPAP3	1889	1695	548	703	819	1907	1830	1696	1491	1341	1714	2196	1168.34	-1.35438	1.98497e-43	1514.59	-0.236943	0.615779	1771.1	0.0599246	0.562974	1589.33	-0.128074	0.240239	1856.25	0.0232023	0.832367
ENSG00000005189	AC004381.6	417	363	322	338	210	308	311	290	263	290	271	375	357.166	-0.0681486	0.768224	316.011	-0.371468	0.08588	342.659	-0.291699	0.111364	328.363	-0.286488	0.126548	353.913	-0.379251	0.0254906
ENSG00000005194	CIAPIN1	2230	1911	2297	2986	1916	2354	2505	2120	1969	2064	2276	2860	2354.72	0.515395	3.3401e-10	2101.07	0.286928	0.0449303	2182.64	0.2409	0.000977888	2037.04	0.172765	0.0314392	2293.08	0.211425	0.00370635
ENSG00000005206	SPPL2B	1432	1262	941	964	645	970	897	817	749	860	778	1098	1135.27	-0.326149	0.00252744	1044.33	-0.522336	0.000123486	1090.58	-0.569159	8.89538e-10	1053.59	-0.534787	4.81656e-08	1137.42	-0.631192	2.3607e-12
ENSG00000005238	FAM214B	304	216	277	316	121	142	175	129	131	125	163	238	277.374	0.365158	0.0845669	189.612	-0.734976	0.00689719	202.302	-0.691467	0.00296699	188.211	-0.804198	0.000608845	227.77	-0.479946	0.0320875
ENSG00000005243	COPZ2	422	360	422	571	170	247	243	221	189	208	229	278	443.035	0.507383	0.00122981	289.599	-0.68646	0.0010501	307.795	-0.668917	0.000119554	286.993	-0.767591	1.74326e-05	322.356	-0.722592	1.83763e-05
ENSG00000005302	MSL3	1457	1244	872	996	885	1244	1227	1070	970	1002	1152	1486	1124.51	-0.361865	0.000351365	1185.44	-0.118404	0.470532	1240.21	-0.151035	0.139093	1152.42	-0.242631	0.0149465	1323.77	-0.135523	0.170211
ENSG00000005339	CREBBP	3606	3031	2789	3376	2967	3896	3805	3289	3533	3833	3520	4954	3173.9	0.0617232	0.503815	3360.03	0.283389	0.0244136	3417.19	0.179005	0.00521289	3504.63	0.361418	6.77333e-09	3716.07	0.244428	5.78343e-05
ENSG00000005379	BZRAP1	221	208	108	100	39	62	57	41	49	63	63	62	155.95	-0.86986	0.000621532	124.899	-1.87631	4.05502e-10	128.829	-2.05538	9.80572e-14	129.359	-1.7317	1.87908e-10	140.803	-1.86863	1.37062e-12
ENSG00000005436	GCFC2	406	388	221	316	253	370	443	322	287	333	328	457	326.758	-0.406737	0.0331579	347.666	-0.133645	0.58436	386.954	0.0187309	0.941662	349.903	-0.150757	0.46974	391.034	-0.127139	0.516342
ENSG00000005448	WDR54	713	663	898	997	565	710	694	553	568	674	639	815	822.763	0.630459	1.73556e-08	659.212	0.124866	0.541139	651.298	-0.0652838	0.703956	650.828	0.058764	0.740147	701.843	-0.0236606	0.894052
ENSG00000005469	CROT	324	320	189	231	132	270	217	213	199	190	173	277	261.757	-0.453864	0.0247809	251.344	-0.499347	0.051266	266.69	-0.500582	0.011735	253.759	-0.519767	0.0100297	271.85	-0.63879	0.000947328
ENSG00000005483	KMT2E	1790	1609	712	802	854	1483	1365	1268	1235	1199	1224	1601	1195.98	-0.997831	3.50038e-26	1389.15	-0.342654	0.0183315	1497.47	-0.285007	0.000888041	1439.16	-0.271372	0.00275231	1548.09	-0.371019	2.59052e-06
ENSG00000005486	RHBDD2	2170	1877	2416	2680	1562	1815	1652	1487	1535	1722	1687	2296	2292.03	0.503678	4.9362e-11	1843.15	-0.0117394	0.957424	1782.04	-0.283057	0.00029751	1807.07	-0.103658	0.276387	1987.46	-0.129018	0.109224
ENSG00000005700	IBTK	2029	1877	846	980	1048	1753	1861	1576	1445	1316	1623	2140	1397.32	-0.930143	1.23616e-25	1629.87	-0.278737	0.046849	1824.28	-0.105493	0.243429	1645.5	-0.290096	0.00185415	1902.77	-0.159432	0.0446299
ENSG00000005801	ZNF195	703	640	194	257	343	617	665	592	554	513	575	801	433.122	-1.41143	8.73117e-21	557.747	-0.289358	0.133487	646.88	-0.0140327	0.941261	597.13	-0.121265	0.461885	672.419	-0.0742565	0.63908
ENSG00000005810	MYCBP2	5442	4664	2773	3601	3715	6181	6210	5304	5165	4952	5252	7364	4037.37	-0.500738	3.76632e-12	4909.2	0.173096	0.186141	5385.59	0.269992	1.43611e-07	5047.94	0.214059	0.000786629	5592.29	0.211608	4.91107e-05
ENSG00000005812	FBXL3	3064	2698	1099	1531	1349	2520	2582	2184	1976	1957	2427	3187	2037.81	-0.971021	8.93926e-27	2323.02	-0.386179	0.0080222	2611.35	-0.193198	0.00480809	2386.87	-0.340094	1.615e-06	2820.29	-0.141292	0.0338526
ENSG00000005882	PDK2	643	513	596	716	307	362	371	303	344	336	313	412	615.15	0.352594	0.0100006	445.21	-0.542909	0.00585557	450.78	-0.695601	1.935e-06	448.938	-0.551427	0.000237628	469.09	-0.774041	3.53055e-08
ENSG00000005884	ITGA3	5924	4872	6678	6989	5396	6866	6967	5810	5912	6685	6583	9212	6137.98	0.516609	2.90488e-13	5769.33	0.424321	0.000490979	5869.5	0.325308	3.78228e-09	5862.05	0.433866	3.15007e-13	6522.65	0.441964	1.58041e-17
ENSG00000005889	ZFX	4882	4542	1685	2195	1788	3335	3230	2823	2795	2614	2552	3567	3228.68	-1.11889	1.00977e-51	3489.63	-0.693368	1.98472e-07	3831.01	-0.55874	6.42373e-24	3634.1	-0.591165	1.521e-18	3878.1	-0.733534	5.1244e-41
ENSG00000005893	LAMP2	6487	5965	4780	5833	3768	6015	6148	5289	5052	5017	5483	7471	5710.49	-0.0660161	0.385693	5431.01	-0.141955	0.262608	5939.43	-0.0429556	0.505171	5582.05	-0.0970841	0.126915	6286.9	-0.0512027	0.376453
ENSG00000006007	GDE1	2478	2176	2611	3111	2248	2782	2847	2276	2234	2345	2471	3287	2595.66	0.465399	1.11501e-10	2423.65	0.353066	0.00883722	2432.11	0.216872	0.00363535	2302.53	0.186649	0.0119177	2568.95	0.202389	0.00220471
ENSG00000006015	C19orf60	709	619	651	742	527	756	680	604	597	662	655	881	678.159	0.238392	0.0733847	645.465	0.171789	0.350455	649.755	0.0340322	0.85079	643.989	0.132512	0.376403	707.148	0.104508	0.466927
ENSG00000006016	CRLF1	3301	2717	3976	3518	2647	3266	2837	2147	2543	2699	3158	4117	3401.35	0.502479	0.0323297	2972.08	0.218731	0.131463	2721.34	-0.193682	0.0223322	2792.85	0.0129814	0.906752	3280.86	0.172792	0.0090952
ENSG00000006025	OSBPL7	634	603	439	480	232	409	361	394	332	334	364	517	533.013	-0.260313	0.0849127	450.922	-0.751508	4.13768e-05	494.414	-0.625053	3.10586e-05	465.234	-0.68522	1.26117e-06	527.511	-0.601494	5.68884e-06
ENSG00000006062	MAP3K14	1286	1106	1396	1604	1703	2125	2042	1730	1797	1904	1963	2637	1350.39	0.496373	5.52418e-08	1580.55	0.918705	2.38905e-12	1542.16	0.73837	6.12842e-21	1543.69	0.840216	3.14333e-26	1710.86	0.838428	6.5014e-30
ENSG00000006071	ABCC8	37	26	15	11	31	50	31	47	46	49	49	47	21.6352	-1.08552	0.143786	35.6615	0.57788	0.357075	35.4697	0.417111	0.542617	39.9103	0.808397	0.129411	39.5272	0.53498	0.362264
ENSG00000006118	TMEM132A	1940	1752	2367	2272	1683	2317	2180	1761	1910	2100	2124	2864	2096.17	0.506374	1.54361e-07	1914.94	0.3414	0.00653899	1899.06	0.172102	0.0399396	1927.68	0.327717	1.68788e-05	2137.84	0.327415	1.82646e-06
ENSG00000006125	AP2B1	13287	11495	12854	16014	10333	13403	13525	10887	10851	11832	12184	16162	13385.1	0.385731	6.77181e-12	12050.1	0.174056	0.163382	12218.1	0.0571606	0.336672	11800.4	0.0824145	0.117198	13125.5	0.0900248	0.0315274
ENSG00000006194	ZNF263	1086	1019	990	1076	1108	1561	1511	1342	1270	1404	1369	1862	1039.5	0.142293	0.24308	1194.7	0.563911	1.93932e-05	1240.35	0.519177	3.93242e-09	1203.26	0.552475	1.37187e-09	1311.31	0.509733	1.93515e-09
ENSG00000006282	SPATA20	1336	1118	1278	1383	913	1238	1219	1101	1001	1120	1154	1491	1276.77	0.290068	0.00431509	1136.58	0.0398841	0.835586	1186.81	0.0036393	0.981976	1134.31	0.000339849	0.99856	1261.68	0.00717076	0.960262
ENSG00000006283	CACNA1G	63	42	67	84	42	63	46	58	45	46	52	67	64.0601	0.697008	0.0963056	51.6838	0.224675	0.702864	52.1361	0.0898239	0.892224	48.4747	0.0121634	0.987335	55.2156	0.0861121	0.889891
ENSG00000006327	TNFRSF12A	2917	2352	3295	3234	4683	6709	6647	5821	5622	6237	7269	9216	2961.88	0.489493	7.89648e-08	4238.46	1.33769	9.72442e-37	4461.52	1.32733	4.27195e-119	4388.33	1.38234	1.14479e-110	5297.77	1.54794	1.60646e-171
ENSG00000006432	MAP3K9	358	311	425	455	294	369	397	338	325	386	309	502	389.142	0.567744	0.000398081	331.868	0.223367	0.347401	349.602	0.216969	0.254417	344.763	0.296519	0.108931	362.534	0.157634	0.4493
ENSG00000006451	RALA	1582	1521	1333	1596	1250	2010	2066	1735	1691	1699	1943	2583	1499.22	0.0809488	0.482401	1570.63	0.275427	0.0479554	1723.46	0.370194	3.86699e-06	1627.75	0.335455	7.54153e-05	1878.86	0.437212	3.59575e-09
ENSG00000006453	BAIAP2L1	577	556	620	644	346	486	504	473	400	452	491	662	600.407	0.328302	0.0205686	481.855	-0.225183	0.257095	525.262	-0.132157	0.438441	490.689	-0.20505	0.206718	566.509	-0.0832599	0.628854
ENSG00000006459	KDM7A	144	94	57	52	79	177	180	144	133	139	178	260	84.2719	-0.939663	0.00937282	119.432	0.288448	0.484379	139.72	0.532146	0.0687934	127.425	0.411472	0.195256	164.451	0.775659	0.00229969
ENSG00000006468	ETV1	169	151	68	73	170	286	274	245	246	228	284	384	112.247	-1.01172	0.000520801	192.903	0.71435	0.00462352	210.317	0.779885	0.000192307	201.159	0.778098	0.000329181	241.443	0.955232	6.0141e-07
ENSG00000006530	AGK	276	286	228	276	202	301	331	288	244	233	246	350	264.787	0.00454771	0.987827	262.644	0.0516653	0.866618	294.889	0.216096	0.319134	258.484	-0.0303772	0.921389	286.499	-0.0300181	0.915795
ENSG00000006534	ALDH3B1	3341	2919	3796	3876	1657	2188	2035	1774	1687	2000	1771	2276	3496.65	0.468602	1.58852e-09	2463.62	-0.470901	9.99121e-05	2487.79	-0.634745	2.70412e-23	2433.61	-0.555164	7.92345e-14	2574.83	-0.73123	6.96301e-32
ENSG00000006576	PHTF2	1342	1214	727	926	825	1402	1383	1240	1127	1127	1338	1848	1033.07	-0.465056	9.45931e-06	1168.85	0.0014177	0.995431	1290.26	0.119256	0.251851	1195.62	0.0284101	0.837938	1415.05	0.20929	0.0180107
ENSG00000006607	FARP2	1446	1272	1248	1499	1271	1810	1797	1492	1490	1642	1651	2240	1359.25	0.182301	0.0698752	1443.09	0.403275	0.00171295	1497.3	0.354964	1.95794e-05	1466.76	0.413849	8.56907e-07	1625.13	0.411227	8.74201e-08
ENSG00000006611	USH1C	1189	951	1311	1268	772	1045	834	737	755	849	843	999	1183.95	0.449556	0.000111302	974.856	-0.00430275	0.985232	918.149	-0.36058	0.000968378	922.819	-0.203752	0.0934243	991.153	-0.308827	0.0056778
ENSG00000006625	GGCT	989	869	739	820	625	977	951	878	794	811	823	1184	846.55	-0.0827432	0.568086	848.207	-0.00238752	0.992026	918.11	0.0612027	0.668181	859.681	-0.000758496	0.996838	953.301	0.000489995	0.99815
ENSG00000006634	DBF4	1151	1080	398	489	522	1021	1018	910	829	753	991	1325	756.719	-1.16645	6.97793e-24	910.378	-0.349424	0.0518816	1034.13	-0.129957	0.264099	941.428	-0.286024	0.014352	1126.3	-0.0531569	0.675926
ENSG00000006638	TBXA2R	643	535	845	922	752	1011	757	732	804	814	839	1054	741.988	0.757796	1.37886e-10	741.711	0.812724	5.44561e-08	666.711	0.4254	0.000717533	705.45	0.669994	6.20614e-09	755.61	0.585727	1.61665e-07
ENSG00000006652	IFRD1	4672	4307	3704	4252	3320	5684	6109	5090	4662	4851	5251	7474	4202.47	-0.00709138	0.944147	4415.25	0.200856	0.133355	5034.87	0.397045	3.2336e-14	4627.11	0.291952	1.32883e-07	5330.64	0.390828	4.25311e-14
ENSG00000006695	COX10	576	552	609	741	611	744	784	679	658	776	695	998	619.784	0.423035	0.00128196	625.372	0.502564	0.00389281	647.648	0.454114	0.000215036	644.92	0.552024	1.17297e-05	692.16	0.472468	7.38955e-05
ENSG00000006704	GTF2IRD1	3162	2770	3429	3691	2091	2921	2718	2364	2367	2501	2499	3504	3270.04	0.435669	1.29175e-09	2695.08	-0.0179451	0.915411	2734.25	-0.141308	0.0422758	2675.39	-0.0751017	0.358973	2949.98	-0.0916975	0.205117
ENSG00000006712	PAF1	2145	1983	2219	2749	1853	2295	2299	2020	1965	2156	2168	2962	2273.52	0.431068	3.58744e-08	2066.25	0.245651	0.0901857	2104.87	0.145732	0.0647124	2059	0.205337	0.00911886	2283.24	0.20509	0.00373923
ENSG00000006715	VPS41	1120	1071	761	937	670	1141	1073	961	891	862	999	1292	960.675	-0.204467	0.0853639	976.924	-0.0765913	0.695261	1051.91	-0.02715	0.855179	977.907	-0.113297	0.380461	1111.64	-0.0407132	0.762613
ENSG00000006740	ARHGAP44	144	145	148	143	112	149	159	136	137	143	155	183	145.137	0.181872	0.586533	136.385	0.0774689	0.846168	145.576	0.106653	0.768287	142.084	0.160406	0.635253	155.83	0.126421	0.706716
ENSG00000006744	ELAC2	3614	3157	3802	4639	3958	4879	5145	4165	4197	4591	4564	6397	3804.69	0.48442	1.88582e-13	3937.49	0.62649	3.23563e-07	4012.87	0.538304	1.13353e-20	3917.54	0.585798	1.05898e-24	4344.35	0.585892	7.47263e-29
ENSG00000006747	SCIN	100	121	60	98	25	44	37	32	26	31	32	38	93.3176	-0.339379	0.405547	69.0079	-1.48634	0.0003428	71.568	-1.6085	2.07887e-05	66.833	-1.75695	8.0515e-06	74.0729	-1.76707	1.70713e-06
ENSG00000006757	PNPLA4	605	545	659	817	444	559	578	479	467	495	464	635	657.328	0.524958	2.58708e-05	533.757	0.0379667	0.876344	548.214	-0.0424683	0.826783	523.751	-0.0483769	0.802221	557.172	-0.173036	0.245953
ENSG00000006831	ADIPOR2	3966	3491	3546	4336	3660	4966	5009	4230	3946	4244	4584	6333	3818.66	0.246006	0.000324538	4016.1	0.439166	8.67822e-05	4164.37	0.389588	5.12007e-13	3917.1	0.344924	1.75784e-09	4512.98	0.441918	4.16905e-18
ENSG00000007038	PRSS21	4078	3602	4065	4736	3561	4786	4782	4126	3931	4522	4161	5776	4116.88	0.364779	8.17978e-09	3994.51	0.350331	0.0023976	4135.54	0.295211	4.71636e-08	4037.3	0.346836	3.14474e-08	4336.3	0.263241	7.83097e-07
ENSG00000007047	MARK4	548	465	723	737	360	398	418	341	360	354	367	572	623.487	0.702653	9.18463e-08	438.475	-0.166022	0.497614	438.427	-0.335897	0.0322874	425.44	-0.292646	0.0737612	481.392	-0.225114	0.169925
ENSG00000007080	CCDC124	1452	1261	1959	1941	1367	1800	1734	1496	1474	1687	1739	2108	1668.66	0.700131	3.11206e-13	1471.04	0.45595	0.000600135	1481.86	0.333374	5.91059e-05	1472.72	0.429646	7.01124e-07	1620.51	0.407212	7.21544e-07
ENSG00000007168	PAFAH1B1	4466	4187	3307	4065	3037	4675	4659	4037	4040	3969	4301	5767	3968.03	-0.0675804	0.428895	4023.27	0.0440532	0.768969	4320.47	0.0865305	0.183208	4151.49	0.0973033	0.17879	4626.84	0.111051	0.0546086
ENSG00000007202	KIAA0100	6958	6001	7580	9334	6754	8350	8830	7154	7211	7782	7777	10859	7478.59	0.550566	4.79542e-21	7044.4	0.463763	0.000134839	7211	0.381975	4.99452e-14	7008.76	0.420657	9.95627e-18	7757.6	0.415753	2.50207e-20
ENSG00000007237	GAS7	90	88	106	131	46	81	88	73	64	66	56	78	104.09	0.575839	0.0726649	74.0095	-0.289212	0.538259	84.291	-0.068016	0.891801	76.1171	-0.246374	0.583633	77.7037	-0.520835	0.174533
ENSG00000007255	TRAPPC6A	66	49	68	69	48	46	53	46	34	63	47	61	63.0799	0.431361	0.343483	52.2053	-0.0234706	0.973008	52.9975	-0.129444	0.831963	52.2645	-0.037773	0.957995	55.2036	-0.188629	0.737064
ENSG00000007264	MATK	37	34	47	56	47	46	44	42	52	59	65	67	43.7519	0.702871	0.16731	41.9655	0.649737	0.258994	39.261	0.360276	0.562974	46.1316	0.852367	0.0774587	50.3348	0.809133	0.0858398
ENSG00000007341	ST7L	522	477	379	512	318	491	464	419	395	417	428	563	467.591	-0.004096	0.986038	442.721	-0.0924413	0.690319	468.001	-0.0962475	0.6097	448.746	-0.0902425	0.640846	493.429	-0.116667	0.498253
ENSG00000007372	PAX6	666	596	441	453	164	234	222	202	208	209	205	270	532.343	-0.324491	0.0291934	394.725	-1.44428	5.9213e-16	413.908	-1.49114	3.02569e-24	403.84	-1.38765	1.18619e-20	437.528	-1.51442	8.75429e-27
ENSG00000007376	RPUSD1	1475	1410	1891	2075	1939	2407	2303	2056	2068	2201	2186	2949	1724.16	0.627545	2.84088e-13	1835.66	0.82844	2.5414e-10	1815.44	0.675585	2.2625e-19	1811.65	0.772593	2.94657e-24	1966.76	0.723444	2.17413e-24
ENSG00000007384	RHBDF1	546	446	483	470	241	329	316	264	261	261	289	381	484.594	0.120576	0.535575	378.921	-0.570686	0.00326972	387.517	-0.691572	8.63866e-06	368.872	-0.713281	7.95134e-06	414.122	-0.66802	7.35939e-06
ENSG00000007392	LUC7L	1136	1029	623	799	828	1420	1367	1276	1121	1112	1236	1689	880.7	-0.442993	8.86793e-05	1084.43	0.253244	0.109641	1201.74	0.371282	6.46101e-05	1099.53	0.25452	0.0124141	1253.03	0.326307	0.0002352
ENSG00000007520	TSR3	1028	940	1367	1419	1110	1327	1250	1138	1112	1248	1229	1596	1198.39	0.673854	1.84997e-11	1111.4	0.551385	0.000278703	1088.27	0.361284	0.000177201	1087.05	0.469925	1.05739e-06	1181.18	0.417542	3.16489e-06
ENSG00000007541	PIGQ	1829	1566	2004	2043	1184	1563	1498	1341	1301	1422	1325	1788	1865.85	0.429022	2.80017e-06	1513.48	-0.0728159	0.671878	1547.26	-0.174423	0.051123	1513.47	-0.10787	0.286343	1613.06	-0.230128	0.00513174
ENSG00000007545	CRAMP1L	408	386	292	328	359	520	495	406	450	430	438	659	349.881	-0.189377	0.339266	415.946	0.364467	0.0597445	422.428	0.259697	0.120149	419.943	0.35749	0.0265941	463.798	0.349753	0.0229006
ENSG00000007866	TEAD3	439	373	521	624	336	476	468	446	417	427	432	605	491.223	0.663882	2.30231e-06	402.119	0.223673	0.291228	430.709	0.256787	0.12372	413.695	0.267125	0.109268	454.849	0.245087	0.122967
ENSG00000007923	DNAJC11	2191	1987	2214	2605	2133	2773	2961	2490	2459	2605	2516	3553	2248.08	0.372807	9.95587e-07	2275.93	0.464936	0.000189158	2404.05	0.463077	2.54906e-12	2322.94	0.486394	7.22662e-13	2515.85	0.427998	5.51025e-11
ENSG00000007944	MYLIP	166	157	114	147	43	65	63	49	54	41	50	53	144.286	-0.145372	0.667878	102.621	-1.36679	3.03009e-05	106.798	-1.4519	9.19625e-07	100.427	-1.55454	6.92769e-07	108.059	-1.7428	4.05025e-09
ENSG00000007968	E2F2	946	788	754	868	518	716	749	656	631	702	554	794	832.911	0.0742085	0.621919	725.823	-0.263388	0.118289	778.136	-0.219901	0.0743734	757.159	-0.168457	0.206283	764.459	-0.471858	3.17244e-05
ENSG00000008018	PSMB1	4210	3802	4155	5018	3984	5240	5550	4504	4038	4604	4830	6424	4290.48	0.360956	1.46336e-08	4311.95	0.435496	0.000153998	4504.79	0.405417	4.31214e-13	4166.1	0.317062	2.42635e-07	4744.38	0.384658	3.68827e-15
ENSG00000008083	JARID2	1109	938	844	988	587	989	847	797	777	837	939	1207	961.347	0.00927248	0.956498	881.089	-0.173055	0.325117	916.108	-0.230504	0.0433436	905.016	-0.131958	0.293597	1038.34	-0.0327954	0.816712
ENSG00000008086	CDKL5	1013	898	699	870	599	945	895	719	755	698	867	1176	859.906	-0.119161	0.381573	844.738	-0.0974877	0.598659	873.949	-0.165149	0.178592	831.851	-0.183763	0.154511	977.599	-0.0101329	0.948075
ENSG00000008128	CDK11A	128	114	108	86	74	115	116	105	97	129	126	149	108.542	-0.135593	0.748457	105.329	-0.144037	0.732584	115.15	-0.0482823	0.910817	116.329	0.107788	0.791768	128.333	0.0882026	0.818049
ENSG00000008130	NADK	3481	3077	3158	3700	2457	3509	3331	2888	2855	3086	3019	3888	3342.02	0.232458	0.000804218	3090.1	0.0855852	0.542018	3176.73	0.00482137	0.960444	3107.34	0.0669046	0.396686	3336.01	-0.0274528	0.740801
ENSG00000008256	CYTH3	1786	1579	1522	1801	977	1247	1213	1084	1083	1210	1088	1419	1662.93	0.149359	0.115186	1368.73	-0.362027	0.0105069	1401.91	-0.468379	1.6652e-08	1392.03	-0.344342	9.24272e-05	1463.08	-0.528099	3.11115e-11
ENSG00000008277	ADAM22	488	441	243	289	247	459	461	369	346	371	370	556	357.785	-0.637568	0.000101561	396.159	-0.203785	0.383967	436.532	-0.0847107	0.675436	406.998	-0.164805	0.370206	457.765	-0.11945	0.518058
ENSG00000008282	SYPL1	2363	2244	1709	2306	1700	2677	2704	2269	2063	2114	2382	3395	2132.96	-0.0396487	0.756612	2211.7	0.133168	0.354448	2387.08	0.188051	0.011837	2186.76	0.0665113	0.485881	2557.27	0.213562	0.00286126
ENSG00000008283	CYB561	1615	1402	1551	1832	1178	1604	1565	1221	1304	1375	1329	1912	1596.88	0.333318	0.000139865	1434.61	0.111381	0.485722	1439.31	-0.0369896	0.778077	1414.91	0.0389577	0.748225	1543.44	-0.00723864	0.956265
ENSG00000008294	SPAG9	3761	3234	2466	2976	2837	4469	4406	3769	3562	3559	4092	5498	3068.78	-0.194637	0.00922104	3528	0.273282	0.0214502	3780.51	0.306639	7.42756e-08	3524.86	0.237337	0.000215355	4081.83	0.350331	4.61965e-11
ENSG00000008300	CELSR3	3904	3349	3518	3615	2399	3430	3092	2776	2854	3100	2841	3929	3585.28	0.151388	0.0778242	3210.86	-0.0922455	0.509482	3255.28	-0.221941	0.000398559	3270.13	-0.0743137	0.339778	3471.88	-0.20649	0.000607987
ENSG00000008311	AASS	187	186	87	96	102	166	152	142	125	130	146	184	135.975	-0.860999	0.00129129	156.137	-0.27257	0.398072	165.903	-0.263014	0.359331	154.876	-0.342369	0.222524	175.143	-0.281191	0.295373
ENSG00000008324	SS18L2	435	384	349	439	341	485	534	429	389	378	421	527	398.779	0.109375	0.591833	407.573	0.234262	0.259573	443.749	0.312266	0.0475068	395.039	0.116297	0.564197	437.509	0.11079	0.555202
ENSG00000008382	MPND	145	136	145	170	120	160	138	130	118	128	132	164	148.874	0.330932	0.246911	139.506	0.221454	0.525474	136.819	0.0142224	0.973266	130.96	0.0157326	0.970682	143.255	-0.0265134	0.946234
ENSG00000008394	MGST1	7166	6790	4821	6467	4497	7290	7543	6489	5969	5974	6558	8838	6232.83	-0.147647	0.0728085	6302.19	-0.0409304	0.789766	6970.11	0.0864318	0.130999	6434.92	-0.0165557	0.843958	7261.21	0.0333003	0.598761
ENSG00000008405	CRY1	787	752	478	523	481	861	899	783	710	743	867	1243	625.606	-0.452399	0.00055735	702.909	-0.00475693	0.985537	803.333	0.207366	0.0897477	745.896	0.124542	0.37719	896.929	0.342066	0.00158845
ENSG00000008441	NFIX	1352	1240	1685	1786	1278	1590	1516	1340	1327	1558	1444	2003	1525.22	0.592627	6.579e-11	1368.17	0.383889	0.00804431	1358.54	0.220908	0.0151734	1371.62	0.361551	0.00010031	1486.44	0.301926	0.000279285
ENSG00000008513	ST3GAL1	4107	3365	3511	3908	4213	6239	5550	4938	4967	5818	6430	8473	3703.99	0.162836	0.0377295	4482.08	0.704552	3.98691e-11	4488.36	0.574218	3.48397e-24	4608.32	0.740227	2.23258e-29	5473.92	0.894437	1.67225e-67
ENSG00000008517	IL32	86	59	96	99	49	66	72	84	52	52	73	88	85.3227	0.607868	0.0966237	63.7517	-0.0995674	0.861618	75.1276	0.205494	0.678663	61.1738	-0.261225	0.611863	75.6649	0.0608989	0.909922
ENSG00000008710	PKD1	3677	3235	3279	3211	2601	3956	3621	3234	3381	3766	3199	4595	3339.63	0.0861334	0.418305	3317.95	0.138136	0.283716	3426.6	0.0707707	0.327074	3511.01	0.257378	4.54842e-05	3624.46	0.0620659	0.405734
ENSG00000008735	MAPK8IP2	39	31	47	42	36	44	28	29	36	31	33	39	40.0263	0.528568	0.357019	37.6095	0.432955	0.496311	31.5464	-0.205628	0.792206	34.1308	0.152387	0.840247	35.2488	-0.0524385	0.946943
ENSG00000008838	MED24	3363	3047	2994	3668	2412	3106	3141	2634	2779	2926	2893	3866	3253.8	0.220615	0.00230635	2952.52	0.018379	0.918526	3026.76	-0.0712169	0.355975	3011.49	0.0409256	0.635811	3259.49	-0.0295513	0.717747
ENSG00000008853	RHOBTB2	1205	1036	1265	1363	989	1317	1210	1034	1143	1206	1212	1611	1218.74	0.402356	5.16969e-05	1130.97	0.272571	0.0672159	1115.24	0.083638	0.487727	1146.94	0.278544	0.00420701	1248.73	0.229038	0.01376
ENSG00000008869	HEATR5B	834	776	421	579	486	750	766	615	590	592	621	893	639.447	-0.527321	8.50562e-05	695.753	-0.17027	0.347048	742.241	-0.144356	0.29717	689.709	-0.23699	0.0689678	773.29	-0.201055	0.10605
ENSG00000008952	SEC62	4056	3823	1635	2027	1952	3876	3779	3396	3103	2950	3647	4797	2811.46	-0.94217	3.95456e-38	3311.33	-0.257903	0.117607	3746.48	-0.0543806	0.479601	3449.01	-0.171203	0.021898	4043.44	-0.00610485	0.945385
ENSG00000008988	RPS20	19412	17789	20967	25404	16442	20963	22768	18889	17609	19114	19714	25402	20917.2	0.48266	6.67516e-22	18596.9	0.244331	0.0424445	19645.5	0.24122	2.59006e-09	18443.6	0.189336	1.06935e-05	20353.2	0.175177	1.59821e-06
ENSG00000009307	CSDE1	18215	16838	15029	19319	15628	22431	23518	19691	18352	19478	20709	28552	17234.1	0.131992	0.0451653	18167.7	0.338562	0.000842447	19527.6	0.379893	4.03155e-22	18247.1	0.318049	1.11109e-14	20738.5	0.381055	2.27064e-26
ENSG00000009335	UBE3C	3569	3188	3285	4171	3415	5003	5009	4202	4123	4283	4436	6120	3540.54	0.305716	2.34745e-05	3784.5	0.535527	4.33465e-07	3988.13	0.526662	3.46801e-22	3814.58	0.524737	1.20813e-20	4248.33	0.535282	2.49888e-25
ENSG00000009413	REV3L	1344	1174	249	321	480	887	811	780	692	726	697	998	739.325	-1.9778	5.66652e-60	931.201	-0.688554	9.60175e-06	1017.12	-0.576866	5.4402e-09	962.092	-0.618154	3.72754e-10	1048.65	-0.680841	4.51216e-13
ENSG00000009694	TENM1	337	288	83	97	33	44	40	33	46	38	37	57	193.7	-1.62667	1.8884e-13	163.4	-2.79571	4.17699e-23	169.621	-3.01611	9.86151e-31	167.054	-2.68256	1.92704e-25	182.49	-2.84299	2.67215e-31
ENSG00000009724	MASP2	104	99	36	46	24	42	39	28	32	46	29	57	69.1808	-1.14511	0.00233659	63.7663	-1.41897	0.000701374	66.2197	-1.5255	7.05495e-05	67.8731	-1.17597	0.00231944	72.1977	-1.37037	0.000232043
ENSG00000009780	FAM76A	173	178	111	155	85	132	138	119	113	114	134	185	152.156	-0.243764	0.433204	137.989	-0.485753	0.121195	150.977	-0.373226	0.188489	142.373	-0.423181	0.139091	166.431	-0.250095	0.379153
ENSG00000009830	POMT2	1325	1128	1026	1239	863	1226	1181	1081	1064	1105	1120	1598	1169.75	0.0527939	0.695458	1117.51	-0.0079901	0.968706	1172.26	-0.0323512	0.816172	1147.74	0.0336813	0.806781	1274.62	0.0387037	0.763046
ENSG00000009844	VTA1	1604	1447	1141	1557	1014	1789	1905	1619	1417	1421	1726	2224	1421.46	-0.0170527	0.912218	1430.55	0.0729665	0.69414	1639.09	0.287922	0.000339523	1466.59	0.105462	0.303297	1728.68	0.269605	0.000516874
ENSG00000009950	MLXIPL	629	552	361	252	123	225	195	177	167	192	158	216	441.231	-0.751085	0.0714786	360.57	-1.56391	5.33606e-16	380.822	-1.58365	6.24143e-25	369.237	-1.5088	7.87534e-22	392.2	-1.76514	1.66614e-31
ENSG00000009954	BAZ1B	6819	6103	5955	7090	7055	10401	10358	9218	8910	9333	9643	12954	6460.9	0.180366	0.00274032	7595.95	0.651423	3.0966e-11	8138.29	0.681346	1.11072e-57	7874.85	0.707023	3.86902e-55	8708.61	0.700151	3.2305e-70
ENSG00000010017	RANBP9	1527	1329	1060	1423	1001	1438	1412	1256	1220	1294	1352	1805	1319.2	-0.0395252	0.784918	1302.63	-0.00603546	0.975784	1373.43	-0.0154077	0.907977	1333.5	0.0262025	0.841811	1486.23	0.0398255	0.727544
ENSG00000010072	SPRTN	611	529	413	552	391	680	718	646	526	538	621	828	519.734	-0.0773019	0.68957	540.779	0.110047	0.62013	624.885	0.342177	0.00750476	548.569	0.111299	0.508031	638.301	0.241505	0.0653424
ENSG00000010165	METTL13	1418	1303	1671	2039	1651	2315	2354	1907	1899	2184	2037	2806	1613.41	0.612121	7.39993e-13	1682.2	0.766446	1.16433e-10	1746.23	0.72452	4.92345e-21	1722.04	0.792774	3.45673e-23	1852.45	0.722853	6.20203e-24
ENSG00000010219	DYRK4	358	315	280	380	236	311	347	273	249	252	294	424	330.453	0.133837	0.548026	300.824	-0.068982	0.807635	320.798	-0.0402792	0.876931	289.896	-0.215327	0.309688	343.15	-0.0174876	0.946009
ENSG00000010244	ZNF207	6390	5898	3590	4605	4505	6805	6965	6081	5611	5776	6151	8162	5032.69	-0.42246	4.32041e-10	5812.4	0.0934757	0.472344	6313.27	0.166554	0.000913047	5896	0.0988333	0.0957541	6575.38	0.113995	0.0210607
ENSG00000010256	UQCRC1	7796	6785	9050	10601	6500	7805	7796	6513	6375	7186	7150	9479	8588.26	0.599014	5.74164e-29	7210.58	0.218835	0.115863	7180.14	0.0532138	0.377461	6999.53	0.1047	0.0838532	7711.77	0.085561	0.0778372
ENSG00000010270	STARD3NL	1050	917	936	1148	924	1315	1383	1171	1160	1188	1228	1707	1008.4	0.249674	0.0240132	1046.78	0.409498	0.0032811	1128.32	0.457589	6.94018e-07	1083.76	0.466003	8.96452e-07	1203.19	0.469254	1.23522e-07
ENSG00000010278	CD9	4183	3931	4484	5217	2945	3828	3685	3295	2965	3213	3740	4928	4458.98	0.423851	2.45328e-11	3680.61	-0.0285342	0.865574	3752.98	-0.136645	0.0334104	3534.06	-0.185963	0.00454629	4156.95	-0.0107844	0.899784
ENSG00000010292	NCAPD2	12443	10551	11458	13798	8790	11151	11536	9741	9912	10667	9510	13195	12023.3	0.303458	5.36725e-08	10628.7	0.0345507	0.831585	10991.7	-0.0301839	0.627234	10821.8	0.0509749	0.397184	11299.4	-0.125424	0.00666578
ENSG00000010310	GIPR	55	55	30	25	7	17	16	19	11	19	15	18	40.5321	-0.823757	0.122124	31.3289	-2.01533	0.00118831	35.7426	-1.56594	0.00385225	33.526	-1.67359	0.00312654	36.2695	-1.84014	0.000484325
ENSG00000010318	PHF7	137	115	65	70	33	64	49	42	46	45	46	60	94.6163	-0.727826	0.0270681	82.6559	-1.18068	0.00155176	84.1145	-1.38668	3.48768e-05	82.6136	-1.25718	0.000208513	89.9328	-1.35144	2.43024e-05
ENSG00000010322	NISCH	2449	2123	2266	2418	1619	2511	2235	1980	1961	2111	1926	2702	2308.19	0.207855	0.0150583	2137.3	0.0657502	0.674092	2184.01	-0.0344517	0.7332	2147.1	0.0430623	0.667883	2273.57	-0.0909627	0.26799
ENSG00000010361	FUZ	255	217	268	306	197	251	221	219	214	198	267	289	261.735	0.452335	0.0231042	228.568	0.159533	0.584307	227.088	-0.0139338	0.965741	219.575	0.0165433	0.960718	255.726	0.148753	0.559007
ENSG00000010404	IDS	2016	1673	1557	1875	1148	1665	1677	1449	1411	1481	1623	2332	1765.4	0.0646186	0.566434	1590.83	-0.168783	0.24481	1690.02	-0.155588	0.0820259	1626.31	-0.13921	0.141687	1884.24	-0.00872946	0.944813
ENSG00000010539	ZNF200	489	439	342	406	378	588	595	528	523	513	537	738	414.353	-0.144164	0.444576	467.748	0.269424	0.162899	512.017	0.356941	0.0113029	492.409	0.369154	0.0110326	541.971	0.350394	0.00990928
ENSG00000010626	LRRC23	238	176	245	256	150	188	222	169	160	188	192	195	228.993	0.453241	0.0430648	185.438	-0.0516609	0.887977	199.185	-0.000324903	0.999386	188.345	-0.0367015	0.918259	199.927	-0.175527	0.555202
ENSG00000010704	HFE	700	617	714	861	479	603	656	484	492	505	571	720	722.734	0.424851	0.000423434	593.093	-0.0474339	0.83899	608.468	-0.132705	0.420491	571.709	-0.191346	0.194464	647.397	-0.129565	0.374741
ENSG00000010803	SCMH1	926	830	816	992	625	808	833	752	685	772	726	1063	886.908	0.20801	0.0825644	787.383	-0.0604772	0.769062	830.822	-0.0653845	0.657127	796.188	-0.0608249	0.694225	875.094	-0.085859	0.531775
ENSG00000010810	FYN	339	309	388	337	326	439	426	367	348	403	374	566	345.015	0.342168	0.0921848	353.419	0.466544	0.020719	359.653	0.371572	0.0288443	350.865	0.420408	0.0144916	388.832	0.420707	0.0102778
ENSG00000010818	HIVEP2	574	461	322	399	225	340	386	327	288	339	405	575	431.269	-0.352797	0.0305863	385.813	-0.654506	0.000577028	431.841	-0.454005	0.00316126	406.46	-0.511601	0.00137919	497.831	-0.18572	0.253899
ENSG00000011007	TCEB3	1940	1652	1936	2444	2274	2866	2928	2509	2528	2576	2754	3756	1990.55	0.451828	6.66218e-08	2207.53	0.756726	1.58384e-09	2258.01	0.680056	5.14975e-24	2197.13	0.71831	1.28483e-24	2472.36	0.751933	6.42896e-32
ENSG00000011009	LYPLA2	2015	1765	2373	2574	1697	2177	2101	1918	1763	2034	2187	2751	2191.63	0.559981	1.1262e-12	1907.66	0.271426	0.0493622	1943.77	0.172116	0.0325769	1889.69	0.215256	0.0113257	2153.54	0.285502	6.59633e-05
ENSG00000011021	CLCN6	995	845	539	611	467	712	703	540	536	573	595	831	733.782	-0.507514	2.0557e-05	732.588	-0.426411	0.00605976	761.084	-0.487473	3.22221e-05	722.117	-0.519521	6.4693e-06	811.02	-0.474975	1.11977e-05
ENSG00000011028	MRC2	3748	3226	4233	3963	2864	4060	3769	3204	3205	3556	3613	4770	3809.07	0.414038	0.0210055	3440.79	0.213717	0.0772246	3467.73	0.0812847	0.253072	3421.2	0.165201	0.014783	3791.07	0.162056	0.00558684
ENSG00000011083	SLC6A7	80	62	15	17	7	7	7	9	4	5	18	9	41.5861	-1.97646	7.57937e-05	36.2026	-3.10079	8.16371e-07	38.3555	-3.05676	1.00314e-07	35.1437	-3.76625	2.23907e-08	43.2076	-2.44619	3.64624e-06
ENSG00000011105	TSPAN9	261	214	254	275	229	305	310	241	254	292	303	399	250.747	0.328743	0.128885	251.714	0.400327	0.0965072	255.047	0.293703	0.182356	255.673	0.411766	0.0456022	289.373	0.461471	0.0132176
ENSG00000011114	BTBD7	45	49	30	32	26	41	41	30	53	53	48	63	38.535	-0.435372	0.471159	39.3142	-0.283395	0.666422	40.924	-0.335661	0.590886	50.2741	0.377807	0.479763	50.7926	0.129972	0.83215
ENSG00000011132	APBA3	299	227	338	308	290	333	343	299	292	332	295	391	294.428	0.480165	0.0203473	289.388	0.495797	0.0377171	290.911	0.373574	0.0589262	288.066	0.4597	0.0179013	298.252	0.282858	0.161708
ENSG00000011143	MKS1	615	570	571	692	382	486	493	466	446	454	432	575	610.091	0.257011	0.0653196	505.303	-0.216417	0.284142	532.99	-0.222292	0.143043	515.608	-0.188102	0.232241	544.96	-0.341213	0.012021
ENSG00000011198	ABHD5	746	646	691	800	460	674	690	607	530	543	646	857	718.666	0.268165	0.0349304	619.686	-0.0763398	0.714856	668.364	-0.0194355	0.916159	609.258	-0.164686	0.263597	715.97	0.00657188	0.97169
ENSG00000011201	ANOS1	306	294	237	249	72	147	130	111	97	117	146	174	269.393	-0.134294	0.585109	193.963	-1.26808	7.78616e-07	207.047	-1.23768	2.97006e-09	196.363	-1.28175	3.3504e-09	231.365	-1.00705	3.58269e-07
ENSG00000011243	AKAP8L	1136	1057	1055	1199	1048	1406	1279	1179	1178	1272	1221	1553	1108.65	0.207196	0.0561907	1160.39	0.389889	0.00555674	1161.2	0.246713	0.0126876	1163.82	0.367764	9.32878e-05	1228.05	0.236197	0.0125248
ENSG00000011258	MBTD1	770	684	273	335	268	512	471	454	431	396	474	606	500.52	-1.09172	2.52104e-15	534.816	-0.708484	0.000103386	589.13	-0.567597	8.78181e-06	558.281	-0.602647	6.2147e-06	631.826	-0.531208	9.84502e-06
ENSG00000011260	UTP18	1893	1736	1844	2242	2054	2816	3001	2604	2318	2445	2703	3732	1925.33	0.336158	4.53412e-05	2134.25	0.650251	2.59932e-08	2312.39	0.707432	4.7568e-27	2115.57	0.600955	9.68213e-18	2464.56	0.717269	1.79728e-29
ENSG00000011275	RNF216	2110	1771	2180	2383	1809	2461	2501	2006	2018	2162	2147	3016	2112.47	0.40642	7.62882e-07	2029.9	0.367911	0.00361466	2087	0.295682	0.000152927	2015.43	0.318306	2.95681e-05	2222.51	0.303955	2.43621e-05
ENSG00000011295	TTC19	1284	1174	1015	1144	989	1452	1389	1213	1071	1267	1365	1693	1145.7	-0.0186305	0.900411	1211.66	0.207285	0.156753	1260.75	0.162751	0.100199	1194.25	0.134852	0.240287	1365.19	0.214806	0.0198959
ENSG00000011304	PTBP1	14987	12934	15611	18621	16025	19855	20122	17199	17658	19295	18469	24839	15543.4	0.461906	1.62083e-19	16078.2	0.604633	1.56833e-07	16289.9	0.500268	1.65294e-39	16343.5	0.614477	1.57342e-47	17492.5	0.528266	5.96343e-51
ENSG00000011332	DPF1	72	93	98	129	81	104	84	88	72	89	105	119	98.5664	0.612112	0.078285	87.9645	0.386155	0.367665	84.6186	0.136779	0.785452	81.6013	0.160662	0.74135	96.89	0.337968	0.386609
ENSG00000011347	SYT7	26	32	34	33	30	46	29	21	28	36	27	44	31.4816	0.374181	0.594283	33.5134	0.594353	0.360634	26.8703	-0.149063	0.866302	30.6356	0.339505	0.64232	31.7339	0.162087	0.836391
ENSG00000011376	LARS2	2054	1795	2052	2528	1801	2437	2504	2140	2082	2261	2174	2949	2104.98	0.416846	1.59554e-07	2015.61	0.36816	0.00326209	2117.88	0.352059	5.59899e-07	2052.47	0.383941	1.40745e-07	2208.93	0.306351	7.42518e-06
ENSG00000011405	PIK3C2A	2487	2322	697	888	1003	1864	1872	1671	1616	1456	1682	2292	1544.49	-1.43838	1.91608e-58	1846.83	-0.558746	9.98523e-05	2071.94	-0.360089	6.14171e-07	1938.55	-0.436322	4.90667e-07	2183.35	-0.383636	2.24228e-08
ENSG00000011422	PLAUR	1749	1438	2240	2217	1095	1413	1477	1234	1185	1313	1727	2310	1926.15	0.662496	3.63812e-12	1402.4	-0.108601	0.528159	1461.7	-0.151014	0.124118	1404.22	-0.139929	0.176909	1779.75	0.237934	0.00332136
ENSG00000011426	ANLN	7341	6632	3226	4114	2881	5762	5513	5032	4763	4448	5121	6839	5202.15	-0.765645	1.35634e-32	5429.47	-0.515692	0.000471653	6083.25	-0.323352	4.92475e-11	5704.93	-0.390211	2.56618e-10	6443.19	-0.330347	7.64683e-14
ENSG00000011451	WIZ	2031	1633	1971	2032	1898	2543	2399	2170	2208	2531	2323	3253	1915.22	0.304941	0.00159442	2026.92	0.51122	6.18298e-05	2054.16	0.404623	1.51567e-07	2112.75	0.582798	2.70489e-13	2264.27	0.499462	7.65278e-12
ENSG00000011454	RABGAP1	2234	2092	1631	1832	1330	2015	2010	1796	1782	1693	1788	2419	1928.4	-0.153159	0.0934597	1877.52	-0.158505	0.256908	2022.45	-0.104094	0.231522	1934.14	-0.106617	0.275437	2115.31	-0.148271	0.0545798
ENSG00000011465	DCN	47	40	39	32	35	60	92	68	59	62	60	80	39.3099	-0.110136	0.87677	44.7662	0.330923	0.57869	61.7246	0.955293	0.0193602	52.5006	0.686777	0.136698	55.7232	0.58222	0.202455
ENSG00000011478	QPCTL	1427	1191	1401	1542	1229	1611	1504	1299	1266	1424	1476	1910	1389.06	0.341392	0.000373812	1361.11	0.35208	0.012666	1348.99	0.181536	0.0590602	1324.29	0.249836	0.00954663	1480.83	0.270144	0.00166186
ENSG00000011485	PPP5C	3232	2900	3238	3750	2965	3709	3918	3264	3118	3698	3469	4730	3277.84	0.356482	1.26659e-07	3204.93	0.361205	0.0049384	3318.21	0.307322	3.26439e-07	3241.32	0.360016	3.62777e-07	3528.49	0.311683	2.36138e-08
ENSG00000011523	CEP68	289	288	233	306	204	238	259	227	224	213	207	324	276.933	0.0612693	0.821284	252.531	-0.145334	0.623018	264.377	-0.169537	0.476369	251.109	-0.193521	0.422155	273.918	-0.240584	0.277064
ENSG00000011566	MAP4K3	664	638	285	361	314	606	564	519	442	422	504	685	475.351	-0.848828	4.13794e-09	536.836	-0.316084	0.123538	593.205	-0.184777	0.214068	533.58	-0.383194	0.00704867	618.392	-0.24002	0.0759742
ENSG00000011638	TMEM159	97	84	108	141	51	73	71	56	62	65	45	75	107.667	0.62412	0.0453713	74.4117	-0.324172	0.476082	76.1253	-0.432292	0.289957	75.8585	-0.300661	0.488699	74.63	-0.712642	0.0605547
ENSG00000011677	GABRA3	225	211	222	288	213	231	260	194	210	204	251	275	236.069	0.388104	0.0749065	221.414	0.276498	0.343002	221.156	0.132501	0.635558	211.998	0.134418	0.628455	239.42	0.179327	0.478682
ENSG00000012048	BRCA1	2857	2603	1076	1342	1058	1951	1942	1693	1617	1475	1628	2165	1915.49	-1.01072	5.11346e-36	2032.51	-0.670299	1.07741e-06	2251.48	-0.506339	4.28447e-14	2093.8	-0.60949	3.74852e-14	2308.19	-0.631404	1.06777e-22
ENSG00000012061	ERCC1	1393	1302	1564	1573	1135	1515	1464	1324	1232	1347	1431	1786	1463.12	0.392281	0.000102185	1328.32	0.203852	0.173835	1366.98	0.130183	0.196795	1314.65	0.144058	0.159149	1464.31	0.153958	0.101691
ENSG00000012171	SEMA3B	5429	4690	5563	5729	3782	5180	4883	4364	4363	4713	4902	6116	5356.84	0.333556	4.18785e-06	4711.18	0.0534023	0.716459	4813.29	-0.0465986	0.500733	4768.78	0.0533166	0.455808	5238.03	0.0242787	0.751095
ENSG00000012174	MBTPS2	2425	2088	1697	2032	1457	2274	2326	2011	2028	1869	2072	2894	2037.54	-0.107444	0.253721	2017.46	-0.0625613	0.695284	2199.85	0.0247388	0.814624	2088.51	0.00105173	0.994715	2338.96	0.0299842	0.760006
ENSG00000012211	PRICKLE3	324	258	461	513	414	450	481	467	418	475	439	624	392.886	0.915956	5.38247e-09	369.189	0.827842	0.000104432	383.782	0.792587	5.41211e-07	373.083	0.829283	1.57779e-07	401.524	0.761585	5.76159e-07
ENSG00000012232	EXTL3	1746	1545	2088	2374	1589	2039	1997	1671	1716	1810	1758	2405	1947.13	0.60841	1.00293e-14	1729.82	0.376152	0.00514857	1733.03	0.236456	0.00339668	1705.4	0.30927	9.8454e-05	1836.59	0.231915	0.00241937
ENSG00000012660	ELOVL5	4508	4013	3723	4516	3547	5216	5225	4555	4295	4645	4729	6689	4163.06	0.117484	0.105197	4278.6	0.258477	0.0216813	4563.28	0.280189	7.77808e-08	4364.46	0.278449	7.22891e-07	4901.5	0.311804	2.28149e-09
ENSG00000012822	CALCOCO1	1970	1703	1321	1529	809	1075	1018	884	860	932	978	1169	1610.72	-0.1968	0.0337589	1344.99	-0.732166	1.43914e-08	1374.17	-0.867224	5.56083e-26	1328.96	-0.825166	3.84411e-22	1458.7	-0.870846	2.25799e-25
ENSG00000012963	UBR7	28	35	30	42	20	40	38	30	38	30	37	41	33.7317	0.343248	0.616562	30.047	0.107259	0.898305	32.7251	0.177956	0.819397	32.9913	0.313711	0.662375	35.1925	0.207441	0.775479
ENSG00000012983	MAP4K5	2660	2490	878	1264	990	2025	1855	1772	1582	1517	1796	2367	1768.18	-1.10874	3.27564e-29	1956.67	-0.597413	0.000189158	2178.29	-0.422628	1.41563e-08	2024.26	-0.523572	1.30699e-11	2318.51	-0.412954	5.3823e-10
ENSG00000013016	EHD3	66	51	67	69	21	36	25	27	24	24	29	42	63.2914	0.394142	0.391421	41.5837	-0.828308	0.131274	41.586	-1.07741	0.034072	39.8302	-1.07068	0.0386106	46.7679	-0.82714	0.0864531
ENSG00000013275	PSMC4	54	56	61	81	50	92	66	71	56	80	56	92	63.0944	0.526585	0.228086	62.2342	0.558889	0.231516	62.0288	0.401389	0.398341	61.8339	0.507085	0.269043	63.171	0.30254	0.535252
ENSG00000013288	MAN2B2	1105	941	1068	1174	800	948	927	760	801	869	876	1167	1070.56	0.303863	0.00430447	941.796	0.018826	0.936211	924.954	-0.197792	0.0861471	919.82	-0.0823641	0.545931	1012.29	-0.106025	0.370786
ENSG00000013306	SLC25A39	5543	4904	6582	7245	5007	6392	6657	5669	5461	6106	5885	7864	6096.62	0.575419	5.31023e-22	5460.95	0.36304	0.00240247	5677.57	0.319231	5.21865e-11	5511.44	0.355793	6.01596e-11	5962.77	0.290941	1.90608e-10
ENSG00000013364	MVP	1297	1171	1584	1669	771	1021	898	721	787	867	838	1110	1438.47	0.57053	8.77264e-10	1045.86	-0.231919	0.135883	1010.22	-0.530218	7.2928e-08	1013.96	-0.36883	0.000241696	1099.05	-0.446599	1.12607e-06
ENSG00000013374	NUB1	1226	1201	1080	1317	837	1178	1178	1039	912	1068	1071	1400	1200.38	0.144873	0.212247	1094.52	-0.0485843	0.79925	1156.08	-0.0518171	0.698761	1092.56	-0.0887437	0.506557	1215.38	-0.0807768	0.492241
ENSG00000013375	PGM3	1542	1452	905	1085	638	1166	1210	1026	949	988	1093	1397	1226.2	-0.424418	1.21083e-05	1155.65	-0.540517	0.000375199	1296.86	-0.342602	0.000137689	1212.67	-0.420331	4.92743e-06	1365.99	-0.36977	1.67455e-05
ENSG00000013392	RWDD2A	202	148	130	134	45	78	92	70	64	66	73	97	151.423	-0.227957	0.471622	111.79	-1.29812	5.94233e-05	125.439	-1.02795	0.000256856	115.376	-1.21264	2.7384e-05	129.961	-1.14075	2.41908e-05
ENSG00000013441	CLK1	3418	3091	633	692	845	1712	1780	1642	1372	1299	1630	2034	1875.88	-2.12691	1.47315e-143	2148.82	-1.16978	2.13276e-15	2452.21	-0.844738	4.55183e-38	2223.21	-1.07458	1.25667e-48	2550.53	-0.929903	2.22788e-48
ENSG00000013503	POLR3B	518	481	460	566	557	912	949	797	756	800	775	1054	503.997	0.202846	0.206906	615.38	0.760409	1.69263e-06	688.093	0.884247	8.35655e-15	647.976	0.847622	4.87454e-13	692.711	0.764448	1.31558e-11
ENSG00000013523	ANGEL1	542	425	514	564	466	647	694	544	511	601	551	813	510.324	0.331165	0.0304588	517.92	0.431736	0.0164103	548.652	0.437537	0.00199839	520.252	0.413457	0.00488452	570.62	0.386493	0.00566167
ENSG00000013561	RNF14	786	758	728	831	566	769	809	685	587	682	697	976	773.486	0.180254	0.176545	711.537	0.0145212	0.951282	756.169	0.0303222	0.861692	697.44	-0.0772786	0.638689	795.215	0.00427068	0.981592
ENSG00000013563	DNASE1L1	462	367	447	485	258	401	391	315	285	327	331	419	439.741	0.343376	0.0349304	363.261	-0.11517	0.645057	380.005	-0.149616	0.458859	354.902	-0.22579	0.243508	391.837	-0.242454	0.170035
ENSG00000013573	DDX11	4871	4338	3115	3506	2403	4052	3863	3573	3409	3708	3522	4958	3903.94	-0.306462	3.18434e-06	3800.03	-0.312135	0.0117801	4133.78	-0.22479	0.000113454	4035.8	-0.162663	0.00806042	4380.56	-0.228773	2.82119e-05
ENSG00000013583	HEBP1	950	871	971	1090	735	960	991	795	819	867	866	1132	970.574	0.347247	0.00126661	872.606	0.127584	0.484252	896.477	0.0493623	0.745767	873.111	0.0974915	0.466727	945.462	0.0291702	0.844338
ENSG00000013588	GPRC5A	5979	4560	5037	5644	4540	6575	6527	5949	5453	5913	7994	11516	5275.9	0.195026	0.0192536	5359.31	0.302945	0.0155116	5734.87	0.333117	0.0118889	5469.96	0.324188	0.0128273	7325.28	0.781423	4.75082e-09
ENSG00000013619	MAMLD1	624	546	639	681	539	726	696	572	559	657	592	846	622.824	0.346308	0.0101123	606.623	0.341361	0.0465865	606.622	0.195763	0.171383	595.71	0.264229	0.0615003	641.776	0.187371	0.174533
ENSG00000013810	TACC3	3462	3012	3371	3714	2515	3511	3383	2946	2985	3114	3007	4019	3385.81	0.301507	1.9273e-05	3089.74	0.122163	0.365077	3184.09	0.0494045	0.534298	3130.24	0.124418	0.0756783	3337.74	0.0132661	0.882636
ENSG00000014123	UFL1	1232	1099	335	385	345	711	699	635	585	531	618	847	736.015	-1.52655	4.00391e-39	805.118	-0.962323	2.4934e-08	905.603	-0.722493	5.60469e-13	838.868	-0.851171	1.30496e-14	947.48	-0.777337	7.3913e-16
ENSG00000014138	POLA2	2093	1889	2096	2672	1724	2241	2167	1907	1790	2093	1961	2640	2184.74	0.423182	1.94801e-07	1977.76	0.226997	0.102173	2006.2	0.114251	0.170684	1960.02	0.171267	0.0525239	2120.14	0.101965	0.203222
ENSG00000014164	ZC3H3	395	365	545	581	460	546	498	499	456	501	465	625	475.793	0.737843	2.85953e-07	447.041	0.646528	0.000676933	440.335	0.477181	0.00194391	432.119	0.540445	0.000255444	455.336	0.413274	0.00470923
ENSG00000014216	CAPN1	4013	3522	5004	5695	2764	3399	3219	2727	2904	3040	2981	4026	4584.86	0.675374	1.4167e-28	3389.41	-0.0479013	0.782102	3341.54	-0.260932	1.34002e-05	3334.54	-0.132002	0.0500314	3604.67	-0.210684	0.0002197
ENSG00000014641	MDH1	4826	4329	4120	5240	3053	4754	4828	4144	3695	4039	4346	5719	4602.39	0.195342	0.00610947	4158.49	-0.0194094	0.903261	4509.12	0.0513707	0.44907	4188.69	-0.0345617	0.666088	4755.5	0.0322585	0.638105
ENSG00000014824	SLC30A9	2104	1912	1273	1500	1173	1851	1878	1730	1503	1580	1672	2311	1671.58	-0.367537	1.57908e-05	1717.55	-0.200556	0.147399	1896.79	-0.0717584	0.457678	1755.35	-0.172467	0.0423499	1979.89	-0.120657	0.13911
ENSG00000014914	MTMR11	235	169	152	183	94	143	157	111	129	121	126	147	182.22	-0.097006	0.764219	154.639	-0.547723	0.0653216	165.204	-0.511174	0.0577849	159.969	-0.474564	0.0805111	168.896	-0.654463	0.00910066
ENSG00000014919	COX15	1589	1515	1478	1873	1320	1785	1899	1503	1520	1530	1490	2207	1608.38	0.272317	0.00406053	1543.45	0.226393	0.112938	1619.8	0.207572	0.0242741	1536.73	0.182734	0.0502092	1674.29	0.136064	0.15701
ENSG00000015133	CCDC88C	318	291	361	396	291	367	399	306	325	367	345	515	342.62	0.483508	0.00496818	316.932	0.34584	0.124753	327.008	0.286985	0.135867	326.134	0.392161	0.0289154	360.103	0.382968	0.0257626
ENSG00000015153	YAF2	468	433	368	453	367	557	581	509	470	443	558	695	427.112	0.0303581	0.892175	451.212	0.249643	0.206939	497.101	0.355149	0.0134098	453.508	0.229041	0.169059	532.092	0.374742	0.00653534
ENSG00000015171	ZMYND11	1913	1723	1257	1599	1252	1971	2007	1707	1610	1656	1783	2485	1601.92	-0.184645	0.0588328	1683.16	0.0353577	0.839465	1829.18	0.110691	0.209368	1716.36	0.0547323	0.605701	1949.29	0.122011	0.13909
ENSG00000015475	BID	531	518	590	712	550	665	719	613	560	600	601	828	588.844	0.47538	0.000381919	569.705	0.450065	0.0138507	594.934	0.422396	0.0011767	553.865	0.35172	0.0111598	610.287	0.335472	0.0103641
ENSG00000015479	MATR3	68	74	15	26	48	58	88	77	57	56	58	72	44.1038	-1.64299	0.000774461	61.3768	-0.190731	0.729419	76.7654	0.292207	0.50718	63.3294	-0.125192	0.820644	67.8488	-0.233376	0.632425
ENSG00000015532	XYLT2	784	707	1007	1014	717	967	927	742	801	794	800	1069	884.679	0.612935	1.17894e-07	792.583	0.40342	0.00878795	786.544	0.240477	0.0484572	772.504	0.307325	0.00907937	828.957	0.220132	0.0556825
ENSG00000015676	NUDCD3	2089	1807	2320	2843	1889	2343	2390	2007	1998	2031	2085	2845	2269.18	0.572741	7.3872e-14	2034.02	0.360378	0.00880234	2065.12	0.255351	0.000586395	1979.98	0.259459	0.000777883	2174.21	0.233282	0.00104859
ENSG00000016082	ISL1	387	371	330	420	217	393	357	316	294	331	336	478	374.833	0.146709	0.469309	332.739	-0.120136	0.653306	356.006	-0.0919474	0.679323	342.97	-0.0719076	0.758443	388.404	-0.00955871	0.96913
ENSG00000016391	CHDH	269	226	261	297	182	282	271	219	215	206	209	288	262.88	0.343436	0.09734	235.771	0.12109	0.679756	244.573	0.0657395	0.818782	227.213	-0.0210063	0.948616	245.227	-0.100245	0.705052
ENSG00000016864	GLT8D1	1686	1460	1155	1446	1046	1659	1646	1330	1251	1398	1506	1902	1419.72	-0.108715	0.330509	1432.93	-0.00792901	0.967477	1519.77	-0.000767799	0.995169	1436.14	-0.0384109	0.756819	1623.65	0.015244	0.901733
ENSG00000017260	ATP2C1	3316	2914	2427	3115	2449	3939	3917	3392	3097	3185	3487	5013	2913.43	-0.00495897	0.967289	3108.28	0.243213	0.0499098	3375.95	0.311966	8.33578e-08	3123.51	0.222374	0.000570551	3616.86	0.336884	1.51619e-08
ENSG00000017483	SLC38A5	6691	5948	7476	9205	7135	8683	8936	7419	7565	8307	8207	11053	7344.97	0.565541	8.05028e-23	7173.34	0.567461	2.98183e-06	7234.51	0.451178	2.65438e-22	7171.53	0.537579	1.24659e-28	7838.46	0.50158	2.55156e-34
ENSG00000017797	RALBP1	1832	1598	1639	2048	1354	1952	1960	1565	1688	1644	1759	2330	1771.63	0.269685	0.00230719	1664.62	0.168121	0.231047	1728.32	0.118032	0.214704	1686.23	0.169574	0.0620226	1856.53	0.14936	0.0641893
ENSG00000018189	RUFY3	267	228	158	188	185	254	253	245	222	202	263	320	206.906	-0.348243	0.140101	230.557	0.053364	0.866639	247.461	0.0951468	0.728899	228.145	-0.0105519	0.97557	267	0.138969	0.563458
ENSG00000018408	WWTR1	1578	1373	981	1224	1261	2149	1967	1777	1683	1810	2233	2912	1270.24	-0.254632	0.0117236	1568.55	0.409182	0.00285284	1672.41	0.426832	3.89435e-08	1617.33	0.45326	1.17597e-08	1987.09	0.699131	4.88598e-24
ENSG00000018510	AGPS	7708	6892	5081	5821	3668	6814	6688	5502	5355	5187	6050	8351	6294.55	-0.252769	1.60207e-05	6065.46	-0.290855	0.0381276	6644.39	-0.181462	0.000409105	6204.62	-0.259038	4.86665e-06	7177.63	-0.128209	0.00696781
ENSG00000018610	CXorf56	1164	1015	1067	1469	1142	1394	1574	1343	1226	1417	1323	1859	1173.91	0.379862	0.0006094	1184.49	0.460937	0.00196547	1272.53	0.50198	6.42726e-09	1210.67	0.487389	2.03597e-07	1315.76	0.437328	3.73483e-07
ENSG00000018699	TTC27	516	474	425	599	454	697	761	658	606	572	587	850	499.91	0.207474	0.230702	531.391	0.429525	0.0126323	602.636	0.599534	1.07034e-06	545.111	0.461042	0.000751488	595.373	0.424835	0.000978716
ENSG00000019144	PHLDB1	891	838	1244	1253	581	730	727	595	639	690	604	824	1066.98	0.703191	9.08111e-11	749.87	-0.164916	0.381921	756.352	-0.309841	0.00950469	756.447	-0.172065	0.187785	784.865	-0.384612	0.000549935
ENSG00000019186	CYP24A1	233	177	112	101	90	188	142	122	144	132	165	206	152.301	-0.761991	0.00422549	164.879	-0.372607	0.249085	166.229	-0.549198	0.0303931	168.485	-0.354584	0.193901	193.767	-0.239873	0.366365
ENSG00000019485	PRDM11	576	496	593	697	599	811	793	649	690	668	612	959	590.555	0.435611	0.000982458	622.817	0.624191	8.83446e-05	627.196	0.507716	3.99393e-05	611.783	0.552945	1.09346e-05	645.681	0.433929	0.000922102
ENSG00000019549	SNAI2	488	424	416	568	425	657	612	626	557	548	612	748	471.131	0.271545	0.101237	494.751	0.459798	0.00881755	538.934	0.529235	0.000158696	506.983	0.488196	0.000417038	560.612	0.478807	0.000271628
ENSG00000019995	ZRANB1	492	462	388	449	378	587	529	448	423	501	492	696	444.362	-0.0222006	0.921724	473.749	0.226758	0.252997	480.821	0.113075	0.53136	468.107	0.160247	0.365914	527.656	0.205045	0.175214
ENSG00000020129	NCDN	1642	1429	1590	1796	1434	1984	1935	1761	1723	1891	1731	2366	1611.88	0.31092	0.000419674	1615.98	0.380892	0.00295046	1689.36	0.350996	8.32201e-06	1677.22	0.444587	1.88585e-08	1764.09	0.309223	4.74747e-05
ENSG00000020181	ADGRA2	392	321	497	424	196	226	197	160	158	218	194	232	412.113	0.554161	0.00241973	277.51	-0.5102	0.0302879	263.154	-0.916167	9.37688e-07	264.944	-0.714234	0.000397248	285.101	-0.838186	3.21287e-06
ENSG00000020256	ZFP64	1435	1280	1590	1825	1617	1993	2027	1775	1712	1832	1959	2712	1536.04	0.499475	6.81897e-09	1597.22	0.651569	1.45852e-06	1629.66	0.567291	1.10385e-13	1576.89	0.593729	5.08847e-14	1808.98	0.674315	1.19413e-20
ENSG00000020426	MNAT1	508	444	348	484	320	532	550	479	406	461	523	654	440.603	-0.0332338	0.88509	441.506	0.0451283	0.857835	493.409	0.19409	0.223323	452.086	0.074215	0.711917	526.504	0.206272	0.171408
ENSG00000020577	SAMD4A	844	726	397	412	542	975	806	817	746	854	894	1175	581.558	-0.783018	3.6055e-09	754.446	0.146179	0.462474	796.776	0.136179	0.341508	790.86	0.236794	0.0547023	897.026	0.294968	0.00567784
ENSG00000020633	RUNX3	554	458	673	762	797	974	1006	909	839	905	1036	1432	614.943	0.675183	1.21096e-07	710.315	1.05057	3.434e-11	734.847	1.00495	1.69832e-19	700.422	0.996488	2.53624e-18	846.833	1.17971	7.40016e-30
ENSG00000020922	MRE11A	1823	1729	841	1060	654	1301	1263	1096	981	983	1127	1473	1332.99	-0.739328	4.51376e-15	1319	-0.682125	2.02251e-05	1464.12	-0.511333	6.53768e-10	1349.69	-0.646699	1.24509e-13	1535.01	-0.555937	2.51705e-12
ENSG00000021300	PLEKHB1	29	32	36	44	14	23	14	14	16	24	21	20	35.4084	0.551104	0.363548	23.7683	-0.520112	0.516846	22.0418	-1.04471	0.155496	24.8646	-0.41026	0.609761	25.779	-0.661487	0.355805
ENSG00000021355	SERPINB1	1063	907	880	969	596	913	933	739	756	746	869	1174	949.054	0.0802505	0.565601	849.608	-0.169706	0.316939	902.291	-0.157418	0.205241	857.814	-0.179482	0.144287	992.345	-0.0525532	0.699133
ENSG00000021574	SPAST	586	545	353	478	332	583	559	532	497	479	541	769	482.952	-0.284256	0.0786137	498.196	-0.108801	0.635619	553.878	0.0312921	0.876931	523.655	-0.00320787	0.989824	601.979	0.100459	0.532297
ENSG00000021762	OSBPL5	805	668	736	737	427	629	611	558	577	565	606	825	734.642	0.176861	0.230108	616.893	-0.259848	0.141443	655.128	-0.248231	0.0626246	646.235	-0.154394	0.299051	718.483	-0.146506	0.281776
ENSG00000021776	AQR	3518	3119	2569	3309	2067	3261	3483	2823	2690	2708	2922	4143	3097.11	-0.0118437	0.919409	2924.74	-0.107601	0.442522	3214.51	0.00479653	0.962739	2981.77	-0.0877042	0.256869	3382.71	-0.0200863	0.820353
ENSG00000021826	CPS1	36566	32051	32626	40626	26555	39686	37800	31976	30233	32043	34150	45095	35313.2	0.25931	1.06458e-06	33270.1	0.165667	0.127303	34423.3	0.104749	0.00580071	32543.5	0.07022	0.107556	36536.2	0.103977	0.00167692
ENSG00000022267	FHL1	1344	1316	1183	1356	989	1558	1537	1360	1263	1325	1359	1734	1294.03	0.098381	0.41201	1282.73	0.143643	0.37262	1386.73	0.202066	0.0350432	1310.13	0.167021	0.104762	1425.3	0.112904	0.272974
ENSG00000022277	RTFDC1	2425	2364	2551	3161	2436	3029	3103	2681	2428	2634	2792	3742	2625.7	0.41618	1.33132e-07	2574.69	0.427012	0.00142718	2640.77	0.350381	3.59237e-07	2465.77	0.286113	0.000118639	2791.6	0.339647	2.25724e-07
ENSG00000022567	SLC45A4	233	197	268	309	221	289	341	253	254	269	283	407	252.619	0.594063	0.00253572	235.332	0.478607	0.0476393	255	0.542903	0.00733087	239.365	0.493465	0.0159645	274.045	0.572395	0.00227063
ENSG00000022840	RNF10	2206	1914	2300	2784	2091	2385	2511	2046	2125	2214	2286	3091	2301.58	0.470336	6.07399e-10	2161.04	0.371876	0.0143611	2159.03	0.224981	0.00308703	2114.52	0.285291	0.000103592	2339.1	0.278481	3.53668e-05
ENSG00000022976	ZNF839	247	232	187	172	118	173	187	147	129	133	125	203	207.813	-0.240288	0.366017	187.092	-0.502446	0.0574418	201.184	-0.443997	0.0560022	181.19	-0.662301	0.00417768	200.37	-0.667142	0.00285717
ENSG00000023041	ZDHHC6	1368	1333	934	1218	884	1435	1466	1281	1144	1230	1293	1756	1198.83	-0.167861	0.156333	1230.07	-0.0170888	0.93412	1357.88	0.102951	0.345535	1262.07	0.0202201	0.88816	1421.99	0.0652996	0.562323
ENSG00000023171	GRAMD1B	2477	1932	2190	2342	2406	3540	3375	2941	2920	3027	3711	4781	2226.72	0.216382	0.0250209	2585.49	0.654426	4.95422e-08	2678.41	0.604301	4.31469e-17	2608.87	0.645982	4.40578e-18	3159.62	0.847635	1.94883e-36
ENSG00000023191	RNH1	59	64	89	95	70	88	75	74	60	79	50	100	77.5974	0.747183	0.0428306	70.9348	0.590051	0.171406	68.2041	0.356834	0.435014	65.7303	0.377199	0.416667	66.5643	0.144376	0.793609
ENSG00000023228	NDUFS1	7017	6407	6178	7737	4855	6469	6481	5431	5092	5494	5839	7904	6802.17	0.215235	0.00074242	6111.44	-0.0152511	0.925917	6292.82	-0.0935436	0.0941895	5942.09	-0.13432	0.0161018	6725.55	-0.0735469	0.157485
ENSG00000023287	RB1CC1	3805	3391	642	819	1000	2145	2054	1812	1634	1451	1914	2540	2069.91	-2.13545	2.28295e-150	2452.9	-1.02326	9.92885e-11	2730.01	-0.814593	1.33745e-40	2493.25	-1.00988	7.86959e-38	2911	-0.797073	6.26826e-43
ENSG00000023318	ERP44	1366	1261	1045	1379	918	1440	1502	1295	1155	1155	1295	1813	1251.54	0.0451871	0.749927	1224.48	0.0531991	0.767738	1351.42	0.170297	0.0737116	1227.41	0.0236445	0.865543	1414.39	0.132316	0.169189
ENSG00000023330	ALAS1	1968	1713	1964	2564	1829	2277	2315	2014	1930	2115	1996	2885	2049.25	0.462126	6.74747e-08	1950.6	0.397897	0.00344949	1997.29	0.315927	1.36885e-05	1933.65	0.345771	5.14244e-06	2102.8	0.295783	7.07808e-05
ENSG00000023445	BIRC3	215	179	60	67	240	684	642	685	536	589	737	1089	125.661	-1.46188	9.79993e-08	321.523	1.367	0.0136924	437.022	1.84333	4.85074e-32	391.986	1.7242	8.89171e-30	533.627	2.09972	1.3494e-52
ENSG00000023516	AKAP11	2095	1715	700	875	1057	1880	1810	1589	1537	1443	1646	2247	1304.44	-1.10636	1.4503e-30	1636.21	-0.177647	0.279524	1789.18	-0.0802926	0.423967	1678.62	-0.140314	0.172834	1903.52	-0.0734668	0.447222
ENSG00000023572	GLRX2	362	292	313	384	325	512	589	425	433	449	490	663	336.015	0.260608	0.177137	370.248	0.569415	0.00354741	415.519	0.709556	8.69356e-06	387.087	0.644118	3.53727e-05	442.355	0.714196	6.96625e-07
ENSG00000023608	SNAPC1	178	198	87	91	123	233	205	232	183	195	245	336	135.734	-0.914231	0.00087483	178.961	0.105065	0.772179	204.339	0.301435	0.268837	188.746	0.210343	0.459585	235.53	0.513951	0.0163378
ENSG00000023697	DERA	1707	1481	1555	1873	1031	1428	1388	1162	1183	1180	1377	1650	1648.08	0.272001	0.00215836	1386.05	-0.148389	0.329413	1422.03	-0.241432	0.00652734	1370.32	-0.220849	0.0185657	1545.91	-0.170678	0.0683646
ENSG00000023734	STRAP	9886	9109	8832	10644	7997	10778	11445	9452	8699	9485	10499	14291	9577.58	0.201041	0.000440516	9381.98	0.211648	0.0685129	9935.63	0.215418	3.86171e-06	9266.11	0.144836	0.00423731	10789.6	0.275793	4.1893e-12
ENSG00000023839	ABCC2	79	61	23	42	57	108	103	90	97	90	83	104	49.5119	-0.950078	0.0462145	74.7294	0.433357	0.329717	83.1105	0.548625	0.140503	82.4104	0.632939	0.0833625	80.6327	0.321038	0.437024
ENSG00000023902	PLEKHO1	130	111	155	187	146	153	146	115	124	139	186	189	146.347	0.672588	0.00950773	137.182	0.567901	0.08016	124.769	0.193959	0.585692	126.058	0.335992	0.287185	153.061	0.555712	0.0419317
ENSG00000023909	GCLM	5057	4601	2510	3378	4646	7426	7727	6533	6134	6128	6638	8871	3806.74	-0.553685	5.65463e-13	5394.59	0.528108	8.73794e-07	5982.24	0.641532	9.08497e-42	5521.24	0.554103	9.82729e-26	6182.15	0.577115	7.83725e-39
ENSG00000024048	UBR2	1257	1136	831	1025	956	1606	1438	1289	1184	1196	1293	1876	1048.71	-0.201558	0.0726814	1220.15	0.299849	0.0419162	1277.44	0.270459	0.00304843	1191.53	0.201856	0.0445152	1366.49	0.292623	0.00110111
ENSG00000024422	EHD2	6839	6109	9054	10074	5388	6362	5939	5171	5548	6035	5660	7493	8080.21	0.733135	5.48575e-40	6151.97	0.107472	0.506056	5974.44	-0.139659	0.00606364	6096.43	0.0482618	0.467996	6465.53	-0.0821497	0.106639
ENSG00000024526	DEPDC1	2510	2280	712	952	849	1618	1798	1511	1324	1289	1389	1903	1559.1	-1.36355	6.06512e-50	1736.09	-0.771486	8.71092e-08	2004.75	-0.454256	2.04157e-10	1809.48	-0.664339	8.8892e-18	2014.7	-0.64901	3.09382e-21
ENSG00000024862	CCDC28A	334	353	186	247	151	194	195	167	157	150	195	214	275.23	-0.508701	0.0118733	250.779	-0.768066	0.000907933	259.537	-0.849146	1.12775e-05	242.071	-0.956957	1.81223e-06	276.216	-0.844957	1.1309e-05
ENSG00000025156	HSF2	502	516	296	332	230	364	365	330	305	313	351	435	405.143	-0.532134	0.00106664	390.565	-0.571796	0.00344964	425.273	-0.472637	0.0026699	402.07	-0.514776	0.00134775	450.997	-0.47748	0.00165255
ENSG00000025293	PHF20	2321	2149	1968	2366	1452	1998	2134	1878	1681	1839	1827	2576	2188.56	0.120639	0.178742	1946.46	-0.148874	0.295828	2109.19	-0.0754916	0.398746	1977.54	-0.13693	0.10862	2195.63	-0.132776	0.0915894
ENSG00000025434	NR1H3	581	583	619	742	404	557	537	473	429	486	454	618	631.687	0.388602	0.00371589	524.18	-0.0553421	0.815924	541.005	-0.126751	0.458077	515.031	-0.142435	0.412491	555.334	-0.229302	0.11982
ENSG00000025708	TYMP	85	73	104	93	57	92	87	59	67	72	80	104	89.3899	0.498317	0.176019	75.3634	0.125225	0.804963	75.2136	-0.0403551	0.941457	73.7307	0.0255621	0.963802	84.5204	0.117393	0.800246
ENSG00000025770	NCAPH2	1803	1657	1809	2010	1465	2091	1886	1688	1610	1848	1872	2320	1819.01	0.311471	0.000249975	1740.16	0.260071	0.0465471	1752.89	0.12814	0.146491	1726.17	0.206471	0.0194875	1894.88	0.176552	0.0306592
ENSG00000025772	TOMM34	2793	2483	2917	3623	2327	3040	3226	2699	2485	2835	2928	3968	2954.28	0.47481	3.3612e-11	2649.8	0.258044	0.0465158	2789.89	0.247165	0.000152654	2643.7	0.220424	0.00262779	2998.53	0.279715	3.06573e-06
ENSG00000025796	SEC63	2937	2736	1616	1900	1605	2867	2911	2604	2328	2208	2655	3598	2256.7	-0.524191	5.36183e-12	2466.37	-0.151481	0.336608	2786.21	0.0401445	0.655274	2530.57	-0.113079	0.195297	2949.07	0.0323882	0.707795
ENSG00000025800	KPNA6	3513	3235	2996	3672	2795	4238	4094	3771	3564	3683	3641	5277	3335.32	0.14719	0.0539145	3409.19	0.272514	0.0191376	3649.87	0.303497	3.80881e-07	3503.69	0.311693	2.54535e-07	3850.09	0.288629	1.69497e-06
ENSG00000026025	VIM	8163	7123	7584	9406	7478	9269	10524	8318	8027	8542	9389	13377	8043.4	0.318005	8.12683e-08	8020.25	0.373713	0.00227439	8499.91	0.37946	3.80486e-13	7970.58	0.326422	3.27645e-12	9330.56	0.46396	2.67509e-25
ENSG00000026036	RTEL1.TNFRSF6B	262	218	138	138	116	173	146	158	192	161	167	216	185.381	-0.622523	0.00830098	186.287	-0.513085	0.0527931	194.229	-0.568009	0.0160671	205.654	-0.22863	0.395233	214.616	-0.426781	0.0541684
ENSG00000026103	FAS	271	228	131	127	166	314	349	329	262	270	300	432	185.175	-0.775104	0.000870515	238.576	0.137037	0.653288	294.441	0.528168	0.0040022	257.756	0.30393	0.152112	301.672	0.443047	0.0159816
ENSG00000026297	RNASET2	484	356	452	465	265	321	346	283	290	346	347	448	438.425	0.305907	0.0836871	349.792	-0.273439	0.255468	362.65	-0.332131	0.0733134	363.353	-0.187337	0.3721	404.709	-0.176399	0.358878
ENSG00000026508	CD44	6795	5786	6287	7298	7527	9783	10450	8512	8357	8906	10255	14393	6522.38	0.280512	2.73605e-06	7531.05	0.696863	1.89364e-10	7879.55	0.671795	1.17883e-42	7528.45	0.667398	8.00408e-44	9087.56	0.861648	2.51364e-84
ENSG00000026559	KCNG1	2657	2234	3464	3043	1130	1534	1427	1245	1260	1444	1474	1894	2876.33	0.597396	0.00948317	1830.34	-0.64664	1.27393e-07	1864.67	-0.788876	8.45766e-27	1853.27	-0.644629	3.98827e-16	2059.72	-0.638862	1.18954e-19
ENSG00000026652	AGPAT4	417	323	325	349	184	249	236	220	211	218	236	324	350.78	0.040861	0.870337	284.597	-0.541902	0.015087	295.209	-0.610366	0.000948043	285.471	-0.572257	0.00238702	322.638	-0.50525	0.00444898
ENSG00000026950	BTN3A1	250	226	209	220	177	249	238	245	190	227	186	249	225.003	0.0215697	0.945618	222.647	0.0620622	0.846409	239.467	0.108057	0.695996	221.664	0.0165469	0.960479	226.056	-0.235998	0.31748
ENSG00000027001	MIPEP	561	471	554	718	411	544	587	502	429	485	525	687	575.037	0.466757	0.000709081	492.105	0.119981	0.585856	527.639	0.15999	0.320803	482.903	0.0352647	0.868584	554.188	0.129775	0.415916
ENSG00000027075	PRKCH	347	298	297	295	223	357	395	326	309	341	371	469	307.844	0.051938	0.843175	300.323	0.056955	0.842008	339.975	0.241131	0.205102	323.024	0.221173	0.265123	366.684	0.280918	0.108553
ENSG00000027697	IFNGR1	898	786	504	684	635	1022	1014	891	858	885	957	1191	705.482	-0.341179	0.0101206	821.733	0.18485	0.279562	894.657	0.260073	0.0175678	856.271	0.260078	0.021686	947.354	0.251747	0.0193811
ENSG00000027847	B4GALT7	791	694	904	957	563	813	759	653	664	752	697	979	839.699	0.498218	1.39256e-05	705.947	0.110636	0.562351	720.132	0.00861526	0.962502	722.251	0.140404	0.317414	779.653	0.0656761	0.660824
ENSG00000027869	SH2D2A	74	81	83	92	51	82	91	76	67	57	92	120	82.7036	0.339032	0.404611	70.717	-0.0180878	0.975646	80.3774	0.18127	0.698153	69.3697	-0.115896	0.830168	90.7038	0.342395	0.371689
ENSG00000028116	VRK2	469	427	212	302	203	323	366	327	309	293	341	444	344.435	-0.642295	0.000259156	343.824	-0.559137	0.0050948	394.308	-0.289116	0.0862091	368.879	-0.363497	0.0343823	417.864	-0.295044	0.0655473
ENSG00000028203	VEZT	1209	1096	647	808	653	1193	1177	1028	942	881	1009	1463	922.583	-0.499206	4.06984e-06	1008.27	-0.128704	0.50132	1122	0.0168902	0.907483	1022.51	-0.127784	0.304801	1178.6	-0.0115119	0.937674
ENSG00000028310	BRD9	6037	5097	4859	5621	4470	6594	6224	5737	5483	5929	6097	8351	5365.74	0.082875	0.264824	5483.25	0.210633	0.0686776	5755.1	0.188994	0.000752536	5626.87	0.246624	8.94934e-06	6296.16	0.269986	3.52647e-08
ENSG00000028528	SNX1	4108	3592	3107	3734	2555	3594	3681	3231	3082	3134	3209	4430	3602.84	-0.00352366	0.973929	3401.79	-0.100051	0.465078	3630.32	-0.0735146	0.290251	3445.96	-0.0981396	0.167238	3794.68	-0.119035	0.0521896
ENSG00000028839	TBPL1	459	418	330	370	277	512	483	426	394	399	499	688	390.253	-0.156462	0.41593	406.003	0.0395117	0.886491	444.925	0.132816	0.465498	415.494	0.064174	0.76167	507.941	0.328115	0.0210738
ENSG00000029153	ARNTL2	712	713	568	676	566	930	1003	847	729	821	869	1243	662.359	-0.0326856	0.862125	720.569	0.271159	0.121695	818.656	0.453134	5.86242e-05	745.472	0.326292	0.00882579	868.639	0.453149	3.76077e-05
ENSG00000029363	BCLAF1	5205	4968	1530	2063	2800	5428	5411	4912	4426	4068	4908	6596	3329.67	-1.34268	9.86883e-65	4462.74	-0.126894	0.472	5110.34	0.101762	0.109871	4636.91	-0.0509629	0.593039	5361.12	0.0690812	0.263889
ENSG00000029364	SLC39A9	2199	1963	1938	2388	1852	2521	2608	2089	2121	2237	2378	3242	2112.13	0.221065	0.00808519	2123.23	0.299068	0.0178374	2205.04	0.25238	0.000846026	2129.91	0.27588	0.000154373	2407.88	0.326091	5.96297e-07
ENSG00000029534	ANK1	52	30	38	37	33	40	34	36	30	44	32	55	38.8747	0.0593136	0.937467	38.3013	0.0830839	0.913328	37.6238	-0.126846	0.868286	38.4775	0.0700631	0.929855	41.2032	-0.0264358	0.972938
ENSG00000029639	TFB1M	308	264	231	313	194	255	256	231	218	260	250	356	276.333	0.0904981	0.727064	251.336	-0.11828	0.682286	262.948	-0.148357	0.539143	259.999	-0.0498888	0.860366	290.666	-0.0258314	0.926304
ENSG00000029725	RABEP1	2762	2507	1908	2278	1982	3292	3321	2932	2736	2606	2993	3998	2336.71	-0.165755	0.0434021	2591.8	0.203232	0.132728	2875.71	0.328277	1.18631e-07	2651.99	0.230338	0.00228044	3021.88	0.30192	3.57178e-07
ENSG00000029993	HMGB3	2707	2537	2414	2731	1951	2719	2656	2411	2278	2441	2409	3414	2587.01	0.14006	0.0916847	2449.03	0.0556685	0.723669	2568.46	0.0317343	0.746678	2478.43	0.0554637	0.547305	2732.1	0.0391224	0.667266
ENSG00000030066	NUP160	11103	9716	7839	9914	7811	12422	12405	10781	10280	10611	11084	15305	9536.77	-0.065407	0.381089	10098.4	0.167101	0.156817	10964.7	0.237214	6.62469e-09	10409.8	0.215545	2.20242e-06	11625.3	0.234152	4.77238e-09
ENSG00000030110	BAK1	666	630	777	874	821	1018	1049	834	849	937	983	1352	739.555	0.516902	1.30332e-05	793.952	0.741628	1.70798e-06	794.284	0.614958	3.25427e-08	778.265	0.669812	1.11249e-09	889.382	0.739854	2.27655e-13
ENSG00000030419	IKZF2	238	212	75	102	128	179	189	197	174	156	190	268	151.798	-1.1835	2.20802e-06	184.923	-0.328668	0.245382	208.21	-0.133584	0.645364	192.674	-0.235799	0.381461	224.414	-0.084074	0.767214
ENSG00000030582	GRN	5569	4818	6342	6536	4435	5856	5269	4596	4568	5354	5090	6622	5839.18	0.485414	4.2022e-12	5138.06	0.220084	0.073681	5034.32	0.00798588	0.922754	5054.46	0.14283	0.0393267	5464.93	0.0709302	0.219593
ENSG00000031003	FAM13B	950	799	466	653	763	1330	1294	1257	1084	1123	1195	1647	701.835	-0.482141	0.000290943	946.98	0.458664	0.0030496	1077.49	0.631948	1.49586e-10	995.05	0.547081	2.91724e-08	1125.05	0.593977	8.23167e-11
ENSG00000031081	ARHGAP31	289	266	346	408	243	332	316	279	227	313	360	508	328.635	0.608537	0.000379779	281.006	0.275995	0.249275	286.668	0.181243	0.41155	272.631	0.165258	0.513417	348.963	0.534524	0.00119073
ENSG00000031691	CENPQ	723	612	208	240	197	394	390	414	310	291	373	467	430.441	-1.40533	5.12993e-21	457.511	-0.987621	2.77208e-07	529.523	-0.641519	6.1231e-06	469.673	-0.938754	2.78011e-11	543.661	-0.767682	2.34478e-09
ENSG00000031698	SARS	4682	4254	5593	6420	4232	5288	5550	4482	4479	5154	5005	6767	5260.37	0.594867	4.79033e-24	4615.86	0.330304	0.00889917	4722.68	0.244365	2.38369e-05	4645.1	0.315827	2.31992e-07	5102.47	0.290522	2.32819e-09
ENSG00000031823	RANBP3	1558	1455	1651	1874	1411	1870	1888	1587	1566	1707	1717	2304	1636.17	0.394001	5.2702e-06	1571.09	0.352217	0.00891006	1617.76	0.284287	0.000569138	1574.05	0.327011	9.30728e-05	1733.88	0.309111	5.80201e-05
ENSG00000032219	ARID4A	376	339	76	89	97	224	218	231	181	164	188	280	211.068	-1.94811	1.42486e-19	245.428	-0.982213	0.000102117	288.645	-0.583543	0.00207022	258.082	-0.840354	1.06477e-05	294.465	-0.724792	4.17048e-05
ENSG00000032389	TSSC1	846	756	930	1176	694	817	887	705	754	801	779	1087	928.285	0.558834	2.35493e-07	776.822	0.160337	0.418658	793.555	0.0687919	0.654789	787.026	0.166402	0.189704	855.278	0.111142	0.387263
ENSG00000032444	PNPLA6	1381	1271	1826	1970	1231	1492	1478	1197	1326	1420	1363	1901	1624.56	0.687833	2.52104e-15	1344.63	0.279207	0.0740643	1324.74	0.0899839	0.421898	1349.29	0.258578	0.00444033	1458.07	0.189686	0.0335853
ENSG00000032742	IFT88	278	222	116	154	95	186	155	157	169	109	152	199	187.568	-0.722391	0.00183778	186.721	-0.637635	0.0199758	200.796	-0.590447	0.00959738	190.252	-0.626939	0.0195816	211.868	-0.611152	0.00441169
ENSG00000033011	ALG1	1159	1032	1206	1535	1354	1640	1635	1430	1436	1582	1540	2050	1232.79	0.48708	6.47068e-07	1312.13	0.693104	1.03864e-06	1314.25	0.565786	1.86833e-11	1314.5	0.670935	5.62198e-15	1419.47	0.6072	3.35834e-14
ENSG00000033030	ZCCHC8	716	657	404	450	506	858	830	761	624	723	751	1024	547.306	-0.516308	0.000145311	672.065	0.191159	0.306838	740.154	0.294951	0.0140936	678.184	0.179757	0.199216	775.782	0.262562	0.0244139
ENSG00000033050	ABCF2	2926	2604	3214	3939	3556	4521	4684	3938	3747	4323	4203	5748	3175.82	0.53682	6.0442e-15	3442.52	0.78386	1.82452e-11	3540.86	0.720637	1.12073e-37	3437.55	0.753449	4.59729e-32	3790.56	0.740091	2.28894e-44
ENSG00000033100	CHPF2	2637	2290	2688	2941	2252	3119	2846	2473	2481	2816	2912	3680	2639.62	0.363896	1.4292e-06	2562.26	0.351137	0.00322326	2551.61	0.192484	0.00525309	2556.11	0.313755	1.11803e-05	2843.47	0.319943	4.08994e-07
ENSG00000033170	FUT8	343	302	312	339	225	325	348	308	306	296	329	449	322.988	0.184487	0.375374	293.939	-0.00958653	0.975668	323.886	0.10664	0.638245	310.561	0.11153	0.629813	350.931	0.1637	0.404238
ENSG00000033178	UBA6	2108	1897	766	929	966	1969	1927	1716	1494	1376	1700	2289	1384.54	-1.07449	1.86778e-33	1673.1	-0.271421	0.128181	1901.75	-0.0548494	0.579051	1696.84	-0.26957	0.00297725	1979.98	-0.112174	0.168582
ENSG00000033327	GAB2	402	355	364	414	185	247	250	219	202	223	212	313	382.414	0.208638	0.255617	288.988	-0.581237	0.00674382	303.063	-0.608918	0.000535113	288.871	-0.62355	0.00055272	318.714	-0.640177	0.00018288
ENSG00000033627	ATP6V0A1	1445	1139	1249	1604	1508	1903	1867	1600	1619	1859	1852	2498	1351.97	0.310375	0.00348905	1509.29	0.642612	4.23505e-06	1509.39	0.508593	4.49314e-09	1525.97	0.640828	1.28686e-12	1698.57	0.648753	9.68018e-16
ENSG00000033800	PIAS1	1024	903	509	638	559	890	831	790	723	777	806	1049	752.673	-0.583125	6.80224e-07	822.903	-0.201918	0.227469	881.929	-0.164633	0.17984	847.314	-0.151768	0.223163	938.12	-0.158134	0.164409
ENSG00000033867	SLC4A7	2216	1970	1005	1215	985	1881	1925	1666	1518	1502	1780	2680	1564.73	-0.748522	1.58486e-18	1700.75	-0.360657	0.0213291	1930.97	-0.140038	0.0868678	1777.89	-0.260506	0.0014474	2130.06	-0.0238801	0.835474
ENSG00000034152	MAP2K3	1553	1356	1669	1877	1931	2443	2482	2194	2145	2499	2824	3800	1616.34	0.455811	1.06535e-07	1844.86	0.826538	6.27705e-11	1900.21	0.767243	3.98726e-27	1914.41	0.883486	9.81729e-30	2326.42	1.0816	2.29832e-63
ENSG00000034510	TMSB10	15084	13811	19219	20656	13238	16248	17170	14891	13843	15719	16292	20466	17309	0.63584	3.0178e-30	14590.3	0.270879	0.0331746	15196.1	0.230118	2.7333e-09	14598.7	0.240168	1.11807e-06	16235	0.246565	8.7376e-10
ENSG00000034533	ASTE1	228	209	115	164	147	213	220	198	182	192	246	247	175.403	-0.48807	0.0532242	195.868	-0.0610306	0.856109	212.85	0.0174949	0.957281	201.34	-0.0159041	0.963234	232.364	0.0903816	0.763053
ENSG00000034677	RNF19A	5585	4867	2522	2799	1462	2905	2680	2560	2238	2251	2741	3571	3851.77	-0.803104	5.10457e-35	3517.38	-1.07831	1.38027e-14	3871.26	-0.910477	1.45912e-53	3620.1	-1.00831	3.66653e-66	4190.9	-0.830404	3.95391e-59
ENSG00000034693	PEX3	465	448	278	350	260	450	445	436	356	395	411	559	379.318	-0.377473	0.0272576	395.14	-0.164988	0.483145	447.642	0.0317581	0.889461	412.688	-0.0753421	0.722847	466.113	-0.0217698	0.921618
ENSG00000034713	GABARAPL2	1428	1383	1364	1569	1023	1418	1517	1300	1154	1233	1340	1804	1433.01	0.227066	0.0209773	1297.06	0.0185235	0.925875	1401.86	0.0811106	0.467808	1291.02	-0.0292089	0.83152	1473.29	0.0528645	0.6435
ENSG00000035115	SH3YL1	317	288	104	131	135	239	233	213	213	201	211	289	203.565	-1.19964	2.01081e-08	236.137	-0.495021	0.0427502	260.711	-0.357524	0.0821862	251.089	-0.336942	0.115892	274.528	-0.382851	0.0495633
ENSG00000035141	FAM136A	1590	1404	1324	1783	1507	2059	2176	1804	1722	1877	1866	2687	1515.13	0.215021	0.0410803	1639.41	0.479759	0.000133688	1740.57	0.490348	1.2186e-10	1655.76	0.474869	1.53489e-09	1849.29	0.4933	5.38983e-11
ENSG00000035403	VCL	9895	8388	9118	10420	8757	12964	12454	11006	10464	11836	12010	16413	9427.28	0.266545	3.27728e-06	9947.09	0.46771	3.93396e-06	10421.3	0.443441	6.2518e-25	10189.6	0.49675	2.35301e-22	11459.6	0.530662	9.69378e-39
ENSG00000035499	DEPDC1B	947	858	633	809	446	781	776	712	668	579	670	961	801.587	-0.160407	0.234795	733.857	-0.359085	0.033395	818.171	-0.195968	0.106631	752.621	-0.321806	0.0143495	850.918	-0.257566	0.0229407
ENSG00000035664	DAPK2	202	144	172	186	86	155	148	120	104	127	118	166	175.123	0.226895	0.438782	141.489	-0.316802	0.358847	151.559	-0.282791	0.357286	141.302	-0.368183	0.226839	155.814	-0.387392	0.166271
ENSG00000035681	NSMAF	2089	1997	1638	2113	1775	2549	2720	2283	2196	2339	2416	3321	1943.36	0.0374119	0.763291	2088.61	0.300078	0.0172176	2268.71	0.369679	2.31636e-07	2161.38	0.357549	1.31426e-06	2417.46	0.37958	1.96579e-08
ENSG00000035687	ADSS	1896	1708	1184	1580	1243	2045	2129	1913	1737	1684	1941	2682	1568.96	-0.221344	0.0296004	1689.42	0.0714486	0.670669	1907.25	0.247638	0.00118209	1751.15	0.135239	0.145653	2026.21	0.250694	0.000575977
ENSG00000035862	TIMP2	10041	9221	10907	12115	7492	9286	9444	7915	7749	8586	8650	11936	10591.2	0.426517	8.17561e-15	8943.53	0.0407975	0.805465	9098.42	-0.0715069	0.178839	8831.95	-0.0301521	0.663506	9851.09	-0.0135225	0.830243
ENSG00000035928	RFC1	3295	3139	1645	1917	1634	3125	2996	2757	2475	2492	2660	3640	2448.66	-0.687473	5.15788e-20	2708.66	-0.253172	0.112212	3033.87	-0.080165	0.321592	2822.4	-0.165396	0.0264201	3155.9	-0.139991	0.0372863
ENSG00000036054	TBC1D23	1172	1102	587	731	492	1045	948	907	843	746	948	1235	879.92	-0.623411	1.53315e-08	915.755	-0.392858	0.0418986	1027	-0.210762	0.0573753	953.446	-0.30689	0.00961252	1106.62	-0.164114	0.117243
ENSG00000036257	CUL3	2359	2137	1577	2087	1926	3026	3123	2703	2519	2535	2767	3753	2014.31	-0.1337	0.184448	2337.11	0.348434	0.00397715	2578.28	0.454409	8.1166e-13	2394.77	0.378499	4.6378e-08	2709.15	0.42899	2.26866e-12
ENSG00000036549	ZZZ3	2225	1986	896	1052	1101	1913	1986	1667	1648	1594	1802	2375	1499.75	-0.944618	3.64645e-28	1751.85	-0.28494	0.0465158	1952.01	-0.12521	0.136239	1843.51	-0.166549	0.0584166	2079	-0.116179	0.141379
ENSG00000036672	USP2	60	46	67	61	17	18	16	19	9	19	19	24	58.7612	0.454524	0.338137	33.7394	-1.3488	0.0230635	34.5779	-1.50361	0.00657648	31.8632	-1.71271	0.00386488	37.4048	-1.39893	0.00715965
ENSG00000037042	TUBG2	579	487	429	444	309	462	464	422	358	450	502	649	480.345	-0.113537	0.54646	448.046	-0.249211	0.211437	484.43	-0.182193	0.270337	462.134	-0.190756	0.286561	548.576	0.00938809	0.963701
ENSG00000037241	RPL26L1	1232	1128	1318	1597	1073	1542	1632	1385	1277	1414	1494	2004	1319.92	0.470023	3.94421e-07	1236.96	0.367865	0.00632815	1342.5	0.433821	3.74475e-07	1266.53	0.39737	1.11095e-05	1440.92	0.46114	1.1113e-08
ENSG00000037474	NSUN2	10237	9330	8743	10704	10523	14795	15290	13393	12619	13412	14321	19400	9699.66	0.155689	0.00887942	11238.7	0.594954	1.64122e-09	12076	0.632537	6.13072e-60	11499	0.62042	8.93985e-49	13066.3	0.677664	6.51961e-78
ENSG00000037637	FBXO42	670	542	700	918	642	831	804	664	710	701	772	1049	707.405	0.582435	4.47931e-06	672.905	0.517828	0.00164155	667.256	0.358663	0.00469273	657.77	0.432729	0.000594209	744.388	0.483228	2.42474e-05
ENSG00000037749	MFAP3	1371	1138	974	1102	933	1626	1527	1299	1267	1305	1397	1916	1134.11	-0.101829	0.414241	1242.21	0.228379	0.156312	1328.09	0.254256	0.00618257	1268.24	0.247889	0.0103082	1432.06	0.295517	0.000660078
ENSG00000037757	MRI1	970	837	751	897	691	989	960	847	853	826	873	1160	856.643	0.0349922	0.827935	860.709	0.117149	0.512054	899.193	0.0827682	0.540247	867.788	0.105748	0.437775	948.878	0.0658872	0.622012
ENSG00000037897	METTL1	466	382	430	500	434	604	649	489	481	550	531	744	443.176	0.303656	0.0598341	470.933	0.518669	0.00372929	494.349	0.502586	0.000623826	471.5	0.492781	0.000743107	520.46	0.481426	0.000427653
ENSG00000037965	HOXC8	61	45	30	29	48	77	58	69	61	43	60	75	40.3593	-0.66463	0.225761	57.0762	0.452493	0.36774	58.3435	0.359187	0.48286	52.3853	0.193172	0.747469	59.4431	0.253784	0.623618
ENSG00000038002	AGA	415	364	282	358	175	369	324	282	230	243	310	396	350.46	-0.118597	0.582513	317.939	-0.338014	0.180852	343.373	-0.280531	0.124889	306.839	-0.509756	0.00422248	368.941	-0.243667	0.169925
ENSG00000038210	PI4K2B	600	529	336	383	300	468	492	406	366	324	426	538	454.001	-0.481894	0.0012166	461.152	-0.343754	0.0672583	502.318	-0.250512	0.0983958	446.357	-0.498202	0.00123593	520.761	-0.328964	0.0192918
ENSG00000038219	BOD1L1	6220	5335	879	1140	1489	2720	2571	2357	2214	2021	2260	2981	3234.72	-2.35142	1.34135e-218	3735.78	-1.26467	1.37932e-24	4054.72	-1.14489	1.51894e-94	3807.44	-1.23498	3.25911e-73	4215.46	-1.24382	3.19812e-126
ENSG00000038274	MAT2B	2145	2046	1727	2271	1440	2017	2093	1777	1668	1746	1802	2497	2031.98	0.091905	0.403289	1883.71	-0.0562671	0.73359	2004.94	-0.0368584	0.733035	1885.87	-0.0884183	0.358622	2101.35	-0.0738625	0.413071
ENSG00000038295	TLL1	1752	1474	997	1167	798	1322	1406	1163	1089	1272	1183	1610	1324.56	-0.406415	1.70285e-05	1293.85	-0.399595	0.00437794	1435.11	-0.247272	0.00617773	1376.64	-0.240323	0.0143854	1492.6	-0.31304	0.000182009
ENSG00000038358	EDC4	2188	1875	1869	2105	1780	2528	2359	2029	2086	2327	2174	3037	1998.94	0.138778	0.127824	2077.42	0.308323	0.0130811	2103.84	0.193077	0.0109419	2119.78	0.32919	1.18931e-05	2281.67	0.251051	0.000390046
ENSG00000038382	TRIO	14553	12237	11067	12778	13165	20586	19626	16887	16931	18142	17972	25910	12549.3	0.00259445	0.976865	15038.6	0.545299	8.7288e-08	15807.3	0.529622	1.43124e-38	15576.8	0.600118	5.308e-42	17282.9	0.601167	2.17864e-41
ENSG00000038532	CLEC16A	1359	1169	1313	1605	1070	1415	1350	1183	1190	1362	1282	1763	1358.82	0.373874	6.82978e-05	1245.04	0.207496	0.1733	1259.05	0.0854808	0.447296	1266.94	0.223124	0.0251906	1373.6	0.161716	0.0851958
ENSG00000039123	SKIV2L2	2761	2728	1555	1982	1682	3224	3396	2940	2701	2653	2903	3919	2218.32	-0.47386	3.59013e-08	2531.37	0.0180589	0.935374	2952.33	0.284615	3.87198e-05	2708.66	0.171163	0.0363195	3040.18	0.20391	0.00298049
ENSG00000039139	DNAH5	98	89	59	71	71	110	92	88	82	90	91	131	78.0382	-0.358431	0.382729	90.6749	0.165114	0.712017	91.4565	0.0290256	0.953998	89.3232	0.0878319	0.850684	100.736	0.135876	0.7441
ENSG00000039319	ZFYVE16	1785	1566	481	618	667	1444	1360	1233	1158	1010	1244	1693	1073.33	-1.44349	9.44899e-46	1307.48	-0.495233	0.00636572	1474.48	-0.286698	0.000752873	1357.03	-0.415367	4.24347e-05	1559.97	-0.296652	0.000225885
ENSG00000039523	FAM65A	1039	942	1169	1207	1112	1441	1387	1273	1237	1281	1331	1838	1093.02	0.435107	4.35768e-05	1140.38	0.59896	1.52475e-05	1161.19	0.508007	2.54204e-08	1132.9	0.55534	1.3434e-09	1263.35	0.569137	2.85544e-11
ENSG00000039560	RAI14	2849	2484	1740	2028	1401	2629	2550	2283	2269	2065	2333	3358	2241.26	-0.332509	1.6435e-05	2266.06	-0.216041	0.176734	2526.8	-0.0589549	0.492068	2395.93	-0.0866653	0.390161	2719.37	-0.017195	0.86639
ENSG00000039650	PNKP	1480	1377	1231	1241	850	1331	1171	1156	1139	1092	1194	1616	1324.91	-0.035851	0.80736	1230.58	-0.180473	0.235522	1289.81	-0.211371	0.0396271	1260.02	-0.147338	0.172416	1404.39	-0.131732	0.167913
ENSG00000040199	PHLPP2	680	575	365	446	611	1006	943	867	799	838	907	1208	506.858	-0.462196	0.00124598	711.957	0.572175	0.0002584	767.063	0.613213	2.99519e-08	728.262	0.594518	1.47154e-07	826.589	0.649153	5.3344e-10
ENSG00000040275	SPDL1	5440	5072	2095	2470	1995	4236	4154	3758	3364	3292	3799	5198	3668.28	-1.03759	4.84589e-57	4008.06	-0.585691	0.00027152	4572.75	-0.328679	1.82338e-09	4219.65	-0.450248	8.61468e-14	4845.8	-0.333494	6.2011e-11
ENSG00000040341	STAU2	1048	944	791	1002	514	875	874	743	696	695	803	1076	937.613	0.0121588	0.942352	819.896	-0.319151	0.04987	895.321	-0.220792	0.049553	833.816	-0.308169	0.00643463	959.914	-0.190284	0.0799755
ENSG00000040487	PQLC2	602	494	585	670	506	653	679	508	585	622	603	793	586.944	0.366565	0.00750433	562.113	0.316566	0.0860967	566.597	0.193169	0.227647	576.138	0.351076	0.00954269	614.271	0.247165	0.0687029
ENSG00000040531	CTNS	723	638	611	768	560	743	697	593	577	682	622	894	680.941	0.183954	0.192145	661.042	0.167369	0.372509	658.88	0.00346354	0.985981	651.444	0.0958891	0.558353	709.252	0.0447829	0.788832
ENSG00000040608	RTN4R	94	95	158	161	64	100	96	64	73	78	84	126	128.878	0.925375	0.000768081	86.73	0.00336243	0.995479	86.4448	-0.172286	0.708817	84.3153	-0.118279	0.801295	98.4023	0.0342052	0.942741
ENSG00000040633	PHF23	890	827	1200	1495	1372	1865	1821	1575	1465	1611	1676	2153	1110.68	0.814012	2.01673e-16	1260.39	1.14117	1.54986e-19	1284.5	1.06381	3.32146e-36	1220.8	1.0489	2.13504e-32	1357.67	1.05371	2.3155e-37
ENSG00000040933	INPP4A	868	753	670	793	622	919	929	776	735	783	772	1089	764.615	0.0201325	0.909595	779.97	0.145382	0.412089	827.381	0.153465	0.224093	781.192	0.11552	0.400921	858.282	0.0902852	0.50252
ENSG00000041353	RAB27B	539	506	163	198	295	589	579	565	460	397	584	741	340.178	-1.36865	2.25775e-16	467.753	-0.0596493	0.827434	546.976	0.214567	0.162634	472.224	-0.0754829	0.721104	586.06	0.239511	0.0849752
ENSG00000041357	PSMA4	5471	5314	4536	5693	4766	6991	7216	6137	5530	5990	6678	8764	5219.53	0.0846889	0.313883	5599.29	0.339488	0.00233992	6028.7	0.385368	7.59495e-13	5584.97	0.301157	2.48625e-07	6465.51	0.411019	2.21664e-16
ENSG00000041515	MYO16	156	139	113	140	112	137	148	132	123	132	139	172	135.6	-0.0560931	0.882684	134.848	-0.00761867	0.986148	143.049	0.00686205	0.986789	136.523	-0.000894612	0.99856	150.366	-0.0235526	0.951336
ENSG00000041802	LSG1	2323	2135	1965	2368	2061	3158	3137	2704	2441	2765	2741	3694	2185.17	0.124327	0.162676	2402.68	0.439047	0.000165148	2573.15	0.469749	1.97777e-13	2424.99	0.431237	1.25468e-09	2680.29	0.422397	7.52311e-12
ENSG00000041880	PARP3	516	435	482	524	354	489	462	400	362	424	394	560	488.129	0.253612	0.109388	442.627	0.0528338	0.83057	450.155	-0.0589678	0.778467	429.886	-0.0650473	0.759715	470.458	-0.103953	0.57218
ENSG00000041982	TNC	52	25	28	36	111	91	122	99	88	110	93	172	34.5378	-0.0844803	0.917198	74.112	1.69536	0.000172021	74.7208	1.61452	2.41346e-05	70.4082	1.58478	5.82735e-05	81.2671	1.66467	1.21288e-05
ENSG00000041988	THAP3	322	252	350	402	347	462	449	386	393	419	430	555	332.156	0.56197	0.0013615	347.963	0.728499	0.000249345	351.87	0.625245	0.000160733	349.69	0.713509	1.39839e-05	382.484	0.679883	1.52233e-05
ENSG00000042088	TDP1	621	551	561	690	470	620	675	564	534	540	576	704	603.365	0.259861	0.0635137	560.839	0.125836	0.545518	599.992	0.16012	0.282264	558.878	0.0842653	0.62897	608.283	0.0286702	0.881327
ENSG00000042286	AIFM2	1490	1333	1358	1652	1597	2170	2225	1757	1773	2014	1920	2576	1452.95	0.258409	0.00578391	1654.92	0.643984	1.54741e-07	1698.3	0.573507	9.92585e-13	1666.2	0.632143	2.63525e-15	1797.5	0.565448	4.15856e-15
ENSG00000042317	SPATA7	90	66	43	60	46	57	68	49	55	39	49	80	63.2996	-0.431773	0.346336	63.3182	-0.358153	0.473077	67.265	-0.334202	0.477735	61.1994	-0.510078	0.278865	70.1903	-0.388209	0.377458
ENSG00000042429	MED17	1786	1515	1158	1485	1410	2260	2122	1956	1703	1807	2124	2887	1465.97	-0.155372	0.145303	1721.73	0.362021	0.00545626	1842.72	0.39005	4.158e-07	1702.45	0.299579	0.000228352	2040.74	0.496717	1.37196e-12
ENSG00000042445	RETSAT	1249	1126	1228	1358	1082	1230	1293	1045	1050	1182	1242	1553	1239.08	0.292624	0.00316552	1173.44	0.211184	0.240879	1171.29	0.0554827	0.668958	1146.85	0.118678	0.299051	1280.14	0.134323	0.184613
ENSG00000042493	CAPG	2434	2152	2982	3192	1932	2249	2323	1931	1876	2054	1980	2592	2705.51	0.601195	1.05041e-15	2185.44	0.115289	0.51415	2195.63	-0.0286369	0.785349	2112.71	-0.0134366	0.908109	2269.85	-0.108063	0.160237
ENSG00000042753	AP2S1	3240	2995	3786	4230	2773	3395	3474	2975	2795	3149	3144	4050	3576.84	0.531173	1.92494e-15	3096.47	0.225095	0.113963	3158.7	0.128125	0.0579895	3034.38	0.138353	0.0623637	3323.73	0.102758	0.123334
ENSG00000043093	DCUN1D1	1655	1540	594	771	732	1457	1590	1351	1205	1096	1342	1840	1107.66	-1.0647	8.693e-26	1297.31	-0.365971	0.0328806	1525.56	-0.0405026	0.731676	1357.53	-0.263343	0.00956333	1579.27	-0.114711	0.21545
ENSG00000043143	JADE2	2051	1770	1964	2405	2173	2666	2555	2241	2191	2498	2451	3259	2042.93	0.360037	9.03562e-06	2182.29	0.583526	9.63905e-06	2150.74	0.410455	3.23308e-09	2137.47	0.504728	1.16718e-11	2343.27	0.475367	2.94004e-13
ENSG00000043355	ZIC2	304	276	232	330	360	521	459	467	379	443	520	633	282.869	0.113576	0.654269	367.331	0.822321	9.55036e-06	378.555	0.761772	1.99243e-06	354.054	0.710646	1.20579e-05	425.979	0.892822	8.42473e-10
ENSG00000043514	TRIT1	999	932	528	719	629	987	1019	858	744	842	880	1159	779.555	-0.470965	0.000150528	869.187	-0.0479983	0.810269	947.347	0.0377182	0.802768	871.687	-0.0768252	0.59318	983.506	-0.0272477	0.853802
ENSG00000044090	CUL7	1104	921	1034	1071	635	907	839	749	749	811	778	1057	1030.48	0.231191	0.0511028	873.351	-0.169416	0.316908	895.501	-0.266418	0.0168537	885.272	-0.165086	0.177782	956.35	-0.246884	0.0214559
ENSG00000044115	CTNNA1	18526	16340	17954	21038	15840	21895	21190	18504	17143	18874	19636	26684	18433.8	0.329377	1.74463e-11	18064.2	0.340966	0.000958533	18587.5	0.268905	9.35226e-14	17703.3	0.25606	2.60577e-09	19989.8	0.303067	3.24028e-19
ENSG00000044446	PHKA2	1327	1077	1113	1261	901	1263	1234	1038	1057	1094	1066	1456	1187.71	0.154046	0.180871	1126.33	0.0753878	0.677815	1160.52	0.00149652	0.992418	1130.87	0.0523698	0.701012	1216.53	-0.035238	0.793357
ENSG00000044459	CNTLN	568	526	167	224	174	354	360	329	322	288	324	414	359.082	-1.32257	1.05576e-15	386.634	-0.867858	2.53867e-05	441.465	-0.58533	5.78142e-05	417.128	-0.632342	4.48568e-05	457.865	-0.671441	1.5703e-06
ENSG00000044574	HSPA5	28046	26259	29237	36968	25525	34709	34738	30530	28197	30252	31515	44124	30123	0.44744	1.45303e-15	28572.7	0.37626	0.000331089	29857.9	0.345104	9.95082e-21	28229	0.313419	2.8186e-14	31952.7	0.366051	7.17965e-23
ENSG00000046604	DSG2	6508	5656	3810	4859	3431	5767	5691	4925	4834	4525	5368	7307	5123.64	-0.324215	1.58593e-06	5194.53	-0.20165	0.11657	5655.54	-0.114465	0.0349753	5322.53	-0.165785	0.0152289	6141.7	-0.0468926	0.429456
ENSG00000046647	GEMIN8	172	149	142	185	96	113	144	109	118	114	102	131	160.909	0.190931	0.530743	130.117	-0.377988	0.264624	141.998	-0.2661	0.395447	136.411	-0.256918	0.419742	138.112	-0.564093	0.0381151
ENSG00000046651	OFD1	1174	981	307	393	412	806	746	690	642	581	677	928	687.817	-1.45545	4.58724e-32	807.201	-0.635406	0.000218681	888.429	-0.500112	2.1578e-06	825.912	-0.6035	1.57779e-07	934.628	-0.530473	1.31503e-07
ENSG00000046653	GPM6B	62	61	19	17	30	51	45	39	47	45	38	59	38.4828	-1.59981	0.00198214	49.449	-0.401312	0.468818	51.3219	-0.47213	0.352729	53.2069	-0.211198	0.708806	54.5716	-0.461632	0.341031
ENSG00000047056	WDR37	521	433	328	384	305	448	426	388	361	344	364	512	410.594	-0.252216	0.144274	417.966	-0.120868	0.599282	438.869	-0.143904	0.432022	409.338	-0.22329	0.208238	452.752	-0.230278	0.155507
ENSG00000047188	YTHDC2	2086	1898	798	995	903	1606	1666	1542	1413	1350	1378	2000	1405.17	-0.987323	4.83702e-28	1566.82	-0.472833	0.000790728	1786.67	-0.229643	0.00473	1663.23	-0.31774	0.000201362	1824.9	-0.350662	5.98561e-06
ENSG00000047230	CTPS2	1019	884	949	1196	594	849	907	702	683	747	744	909	1008.78	0.33801	0.00185042	819.564	-0.177009	0.295507	869.934	-0.164301	0.196775	822.738	-0.202347	0.0949608	885.229	-0.301061	0.00616258
ENSG00000047249	ATP6V1H	2232	2105	2060	2507	1649	2108	2139	1749	1741	1739	1923	2680	2218.6	0.238565	0.00381988	2005.84	0.0265091	0.886229	2043.3	-0.0806772	0.393406	1937.63	-0.109164	0.235127	2210.47	-0.0247994	0.81155
ENSG00000047315	POLR2B	4592	4196	3166	4100	3209	5256	5270	4590	4200	4282	4723	6395	3966.6	-0.112454	0.177674	4238.98	0.149019	0.259204	4649.83	0.246526	3.08698e-06	4306.94	0.158082	0.00932135	4908.6	0.231854	4.08595e-06
ENSG00000047346	FAM214A	1068	907	281	360	187	290	264	218	229	191	208	313	630.431	-1.45719	2.88992e-30	577.158	-1.83482	2.07631e-31	600.108	-1.9532	8.03561e-54	569.295	-2.01975	3.39908e-48	629.693	-2.03296	1.03558e-59
ENSG00000047365	ARAP2	266	277	108	128	198	449	465	391	336	370	441	627	189.92	-1.03995	4.14506e-06	290.032	0.41638	0.127918	350.676	0.73216	9.8105e-06	315.112	0.583104	0.00108096	393.769	0.861084	2.7617e-08
ENSG00000047410	TPR	10465	9434	1190	1548	3158	5746	5599	5209	4874	4422	5449	7309	5383.19	-2.69822	0	6872.09	-0.970397	8.38536e-16	7585.95	-0.797019	8.25837e-65	7100.61	-0.886251	9.59235e-16	8154.46	-0.74751	6.63104e-77
ENSG00000047578	KIAA0556	867	754	761	877	524	744	715	606	551	591	604	884	811.131	0.18417	0.147811	708.711	-0.13152	0.481077	729.463	-0.214152	0.0903418	680.564	-0.295224	0.0187006	768.721	-0.235143	0.0552339
ENSG00000047579	DTNBP1	211	181	210	271	159	187	190	153	166	166	177	271	217.934	0.459932	0.0377794	183.541	0.0628896	0.861604	182.232	-0.112932	0.718391	179.564	-0.0282807	0.937328	206.425	0.0779415	0.797728
ENSG00000047597	XK	233	196	129	200	188	325	338	296	311	308	330	482	186.082	-0.224601	0.439584	232.284	0.460349	0.06298	265.838	0.646628	0.000579068	264.957	0.740993	6.96149e-05	302.525	0.809384	3.36414e-06
ENSG00000047617	ANO2	146	132	150	182	52	94	82	75	77	77	71	92	152.464	0.42191	0.118263	101.667	-0.730455	0.0354082	107.502	-0.74189	0.015157	105.624	-0.64242	0.0407744	110.389	-0.874069	0.00282861
ENSG00000047621	C12orf4	691	621	441	589	381	606	688	635	530	555	611	806	577.368	-0.187118	0.235423	560.578	-0.2015	0.290288	656.582	0.0952203	0.544553	594.207	-0.064692	0.711649	675.397	0.00629715	0.973572
ENSG00000047634	SCML1	1516	1304	447	590	578	1216	1125	1011	856	831	1085	1529	932.029	-1.2788	1.30874e-31	1105.6	-0.476193	0.00836152	1228.47	-0.317213	0.000570392	1104.13	-0.529419	3.83053e-08	1344.77	-0.217931	0.0178132
ENSG00000047644	WWC3	955	854	940	1081	1150	1674	1714	1469	1498	1591	1525	2213	956.424	0.328232	0.0024112	1165.39	0.86169	1.00855e-11	1251.55	0.895768	7.45341e-26	1245.51	0.981286	5.59538e-30	1351.33	0.934539	4.82992e-28
ENSG00000047849	MAP4	11435	9818	11110	13525	9087	12247	11756	10214	10170	10956	10655	14552	11451.6	0.380096	5.52125e-12	10575.3	0.236795	0.0379846	10755.7	0.130412	0.00382935	10567.4	0.201915	1.95981e-05	11457.1	0.139943	0.00100617
ENSG00000047932	GOPC	1929	1803	1193	1546	985	1818	1842	1526	1439	1380	1542	2155	1594.12	-0.284696	0.00289505	1584.1	-0.224703	0.168818	1764.13	-0.0701953	0.488649	1620.49	-0.195455	0.0354101	1838.91	-0.124119	0.149599
ENSG00000048028	USP28	601	478	521	590	429	610	629	516	530	528	515	742	544.935	0.214779	0.170811	523.111	0.171144	0.403464	552.489	0.168205	0.295376	532.352	0.185473	0.248485	574.529	0.112259	0.503509
ENSG00000048052	HDAC9	40	43	12	22	15	29	25	24	24	18	16	36	28.3579	-1.14081	0.0712634	30.4833	-0.727684	0.275759	32.7614	-0.681769	0.273993	30.6055	-0.775135	0.223829	33.3973	-0.820519	0.176512
ENSG00000048140	TSPAN17	907	825	967	1097	695	864	920	720	763	790	836	1131	950.18	0.421434	7.56146e-05	817.569	0.0854194	0.674387	837.233	-0.00206346	0.991199	816.924	0.0517826	0.736294	913.936	0.0764981	0.562823
ENSG00000048162	NOP16	713	700	801	1183	1185	1549	1719	1395	1333	1536	1537	2178	849.798	0.643277	1.07605e-06	1059.29	1.18169	7.35867e-18	1137.55	1.2157	4.99692e-38	1095.02	1.22719	5.39475e-36	1246.62	1.28149	1.7451e-46
ENSG00000048342	CC2D2A	652	629	449	574	522	845	866	730	682	762	727	989	569.309	-0.162913	0.313746	653.785	0.297993	0.0858776	718.433	0.394886	0.000902935	683.405	0.37913	0.00225313	738.61	0.312565	0.00854397
ENSG00000048392	RRM2B	1166	1121	621	763	472	853	875	702	662	618	772	1049	900.826	-0.561372	3.56693e-07	869.614	-0.595724	0.000176632	956.697	-0.460411	1.06239e-05	873.667	-0.628689	1.1209e-08	1022.48	-0.437834	7.49576e-06
ENSG00000048405	ZNF800	582	491	204	217	327	625	594	547	537	471	586	855	362.334	-1.17685	4.71597e-13	491.978	0.0177216	0.951214	551.613	0.173664	0.264145	518.427	0.123728	0.503419	616.814	0.314556	0.0178062
ENSG00000048471	SNX29	548	482	550	610	351	437	419	345	393	429	399	527	547.324	0.341852	0.0155613	448.346	-0.149493	0.510091	444.126	-0.351226	0.0222722	458.251	-0.115936	0.530044	485.519	-0.257812	0.0865418
ENSG00000048540	LMO3	36	34	17	21	8	30	18	18	13	21	18	20	26.4161	-0.717365	0.295778	25.3592	-0.743133	0.344312	26.213	-0.875551	0.196246	25.2817	-0.839039	0.232936	27.1904	-0.976439	0.129121
ENSG00000048544	MRPS10	1324	1183	1312	1560	959	1357	1451	1126	1098	1165	1338	1645	1343.24	0.363018	9.10112e-05	1191.43	0.108193	0.511044	1263.16	0.116492	0.306402	1186.02	0.061655	0.618349	1359.82	0.151889	0.120333
ENSG00000048649	RSF1	1985	1766	542	648	663	1333	1276	1170	1029	941	1074	1506	1192.11	-1.48926	2.48652e-55	1373.13	-0.729687	4.33377e-06	1534.12	-0.533656	2.54252e-11	1396.48	-0.717526	2.53916e-15	1576.61	-0.648877	4.27395e-17
ENSG00000048707	VPS13D	2729	2350	2221	2646	1758	2448	2449	2102	2036	2199	2094	2971	2469.65	0.106536	0.223815	2284.52	-0.0459377	0.774904	2391.06	-0.0764975	0.363733	2307.72	-0.051847	0.585397	2506.36	-0.113244	0.140824
ENSG00000048828	FAM120A	6684	5971	6197	7476	5566	7643	7790	7051	6804	6965	7286	10024	6561.57	0.277729	2.19064e-06	6429.53	0.288875	0.00912176	6863.29	0.312733	2.45102e-11	6616.35	0.331654	1.62439e-11	7371.68	0.343729	2.2216e-15
ENSG00000048991	R3HDM1	1670	1467	1070	1388	1045	1486	1519	1308	1289	1266	1311	1968	1379.49	-0.188186	0.0744385	1392.2	-0.0871099	0.591819	1481.45	-0.0687751	0.520386	1410.34	-0.0850545	0.442209	1581.18	-0.0506072	0.667094
ENSG00000049130	KITLG	532	521	190	250	452	948	896	832	724	671	848	1151	362.766	-1.09853	2.83081e-11	601.636	0.583137	0.00365158	698.481	0.795693	8.50609e-12	618.403	0.614338	2.11335e-06	747.579	0.815402	1.62313e-13
ENSG00000049167	ERCC8	329	283	259	369	240	359	417	324	295	294	310	466	307.393	0.197788	0.374393	298.826	0.186337	0.45189	336.727	0.354047	0.0516258	299.288	0.156096	0.482665	340.623	0.228928	0.234479
ENSG00000049192	ADAMTS6	2222	1855	668	790	390	746	659	616	598	550	688	928	1337.47	-1.31391	1.07747e-45	1225.19	-1.6519	8.39856e-30	1311.23	-1.59125	2.60442e-72	1249.79	-1.61491	2.13356e-64	1430.26	-1.439	3.16903e-68
ENSG00000049239	H6PD	772	687	673	618	506	715	691	561	597	572	640	781	684.965	0.00206841	0.992512	659.523	-0.0343706	0.875538	672.432	-0.141918	0.327074	650.99	-0.108821	0.489562	715.893	-0.136601	0.325294
ENSG00000049245	VAMP3	2990	2610	2740	3308	2343	3224	3404	2675	2652	2702	3031	3992	2902.03	0.277983	0.000129375	2769.56	0.218792	0.0820555	2903.56	0.196186	0.00745597	2729.19	0.145925	0.0451684	3114.66	0.222962	0.000224581
ENSG00000049246	PER3	632	543	342	366	328	509	555	507	416	515	402	633	462.132	-0.558462	0.000164188	489.827	-0.275878	0.146125	556.063	-0.0617316	0.739977	520.384	-0.127277	0.47916	545.521	-0.29986	0.0428899
ENSG00000049323	LTBP1	982	854	920	1125	698	1040	939	731	747	841	860	1130	967.479	0.3221	0.00317925	881.115	0.138204	0.42164	869.403	-0.0588103	0.700682	849.384	6.34715e-05	0.999589	946.534	0.0127078	0.935996
ENSG00000049449	RCN1	4273	3966	3862	4536	3638	5477	5663	4553	4209	4595	5168	6537	4143.75	0.193685	0.00415518	4304.54	0.359171	0.00107127	4601.79	0.386782	2.49172e-11	4264.77	0.303318	1.79693e-07	4921.98	0.404535	5.30824e-15
ENSG00000049541	RFC2	2442	2201	2778	3120	1963	2639	2697	2202	2042	2263	2416	3128	2643.69	0.514417	8.46153e-13	2296.32	0.216196	0.101494	2374.04	0.155828	0.0409546	2226.63	0.0994125	0.246691	2518.46	0.15256	0.0287259
ENSG00000049618	ARID1B	1767	1639	1421	1731	1308	2052	1858	1672	1707	1828	1743	2344	1627.7	0.0528158	0.653312	1667.7	0.188988	0.17977	1728.94	0.132879	0.135307	1735.3	0.261692	0.001292	1850.34	0.155737	0.0541684
ENSG00000049656	CLPTM1L	2990	2985	3277	4014	2854	3821	3806	3343	3108	3534	3387	4611	3320.93	0.448654	4.10875e-09	3161.69	0.385764	0.00200817	3279.54	0.33659	5.89833e-07	3163.62	0.357054	1.25848e-06	3445.06	0.309812	1.7596e-06
ENSG00000049759	NEDD4L	1265	1101	944	1096	916	1290	1252	1113	1100	1102	1232	1725	1091.37	-0.0450733	0.746681	1129.69	0.122995	0.453766	1177.4	0.0821861	0.482867	1137.08	0.107367	0.355524	1310.39	0.213168	0.0215439
ENSG00000049769	PPP1R3F	105	89	94	69	81	118	108	84	76	90	70	122	89.0803	-0.0627799	0.902094	97.2626	0.257181	0.528389	95.7903	0.0638254	0.892106	89.2083	-0.015329	0.977793	94.7136	-0.138557	0.753861
ENSG00000049860	HEXB	3669	3383	3165	3736	2686	3987	4130	3472	3128	3284	3835	5021	3470.53	0.134899	0.0696487	3386.95	0.135827	0.291539	3650	0.187097	0.00222128	3350.28	0.0712157	0.349566	3928.79	0.223736	5.34349e-05
ENSG00000049883	PTCD2	859	714	578	704	431	753	752	699	620	624	666	897	704.935	-0.126842	0.397183	668.731	-0.208832	0.272017	751.781	-0.0305901	0.861692	696.563	-0.126163	0.391158	775.869	-0.113217	0.407714
ENSG00000050130	JKAMP	1408	1216	773	1000	776	1336	1361	1181	1059	1132	1260	1609	1079.44	-0.401003	0.000155588	1152.77	-0.11274	0.528505	1284.4	0.0363418	0.77856	1193.19	-0.0498234	0.698254	1360	0.0277717	0.825138
ENSG00000050165	DKK3	1101	932	1356	1292	610	865	868	671	659	743	839	1125	1178.4	0.560447	8.33651e-07	857.773	-0.238907	0.136001	883.151	-0.322996	0.00469687	844.843	-0.325808	0.00414865	989.798	-0.15403	0.169941
ENSG00000050327	ARHGEF5	191	157	199	166	140	183	189	161	146	155	172	249	178.714	0.253512	0.396885	166.259	0.125298	0.718346	173.458	0.0911821	0.785189	160.928	0.0025631	0.995663	189.046	0.165436	0.560776
ENSG00000050344	NFE2L3	132	110	59	59	89	145	187	170	144	133	139	216	87.8637	-0.860731	0.0110777	116.853	0.161153	0.684894	149.898	0.64569	0.0122739	130.179	0.408171	0.175159	145.836	0.43744	0.117611
ENSG00000050393	MCUR1	1792	1621	1669	1990	1447	2092	1971	1754	1655	1808	1879	2577	1762.83	0.2668	0.00186655	1723.36	0.271877	0.0354597	1779.63	0.20786	0.00966843	1716.85	0.22955	0.00562835	1938.06	0.276657	0.000160659
ENSG00000050405	LIMA1	5716	5056	4134	5129	3204	5354	5128	4729	4193	4440	5069	6637	4957.28	-0.0525804	0.526518	4710.89	-0.130241	0.343197	5131.78	-0.0441506	0.531639	4803.52	-0.109606	0.0699131	5562.7	0.0163945	0.816551
ENSG00000050426	LETMD1	1764	1540	1043	1197	1003	1551	1518	1468	1258	1283	1278	1762	1364.06	-0.391498	2.1049e-05	1430.95	-0.158683	0.284218	1565.4	-0.0599793	0.604491	1444.77	-0.168146	0.0742726	1571.67	-0.227407	0.00625655
ENSG00000050555	LAMC3	562	515	637	657	594	800	815	710	715	768	755	1002	594.924	0.437164	0.00139201	620.292	0.599561	0.000180055	650.893	0.582301	8.74501e-07	646.344	0.669982	1.52599e-08	696.227	0.60035	1.18192e-07
ENSG00000050748	MAPK9	1378	1274	958	1229	882	1445	1426	1236	1131	1195	1295	1721	1195.93	-0.115592	0.340482	1219.51	0.0151712	0.941921	1323.09	0.0854097	0.43584	1237.08	0.0191308	0.891577	1401.62	0.0793757	0.447747
ENSG00000050820	BCAR1	1218	1085	1767	1868	1581	2117	1848	1661	1793	1940	2139	2899	1500.43	0.830876	4.14607e-20	1518.86	0.91306	1.21739e-13	1455.81	0.69009	8.45556e-18	1531.93	0.905994	3.07889e-30	1792.34	1.02263	5.45285e-46
ENSG00000051009	FAM160A2	926	876	794	930	612	940	894	796	762	844	820	1061	876.892	0.101956	0.461017	823.735	-0.0045554	0.98462	869.316	-0.0123185	0.941457	847.419	0.0408741	0.795753	913.348	-0.0429172	0.770018
ENSG00000051108	HERPUD1	2124	1947	2481	2868	1527	2036	2046	1687	1579	1766	1757	2420	2363.72	0.561241	2.73463e-14	1888.01	0.0369103	0.832399	1938.76	-0.0467432	0.652918	1837.74	-0.0755912	0.449225	2040.71	-0.0716793	0.41863
ENSG00000051128	HOMER3	272	246	346	343	257	366	313	274	281	309	347	422	303.995	0.58596	0.00157226	284.673	0.487319	0.0250257	275.556	0.261465	0.21317	277.79	0.396307	0.0418539	317.802	0.471523	0.00779873
ENSG00000051180	RAD51	790	673	798	891	469	678	672	557	556	610	580	834	787.9	0.378352	0.00136065	639.603	-0.129593	0.50484	667.31	-0.170505	0.223323	650.151	-0.116935	0.444757	710.839	-0.158847	0.241481
ENSG00000051341	POLQ	1115	948	357	406	533	994	1059	883	866	815	828	1159	683.961	-1.26465	1.05318e-25	868.181	-0.242058	0.185058	994.436	-0.00603597	0.97066	927.493	-0.082771	0.561179	1001.6	-0.16177	0.147348
ENSG00000051382	PIK3CB	997	946	838	1105	654	936	1038	818	806	807	889	1225	965.384	0.160425	0.215179	868.975	-0.0703348	0.713011	944.041	0.00944878	0.955686	882.582	-0.0602681	0.684664	1003.12	0.0119204	0.939084
ENSG00000051523	CYBA	2094	1729	2666	2625	1650	2089	1845	1651	1516	1914	1900	2259	2296.23	0.647727	2.11628e-12	1880.94	0.207896	0.163952	1817.96	-0.0441682	0.688852	1798.99	0.0529267	0.691592	1980.28	0.0283873	0.812624
ENSG00000051596	THOC3	557	511	602	679	533	631	687	588	519	591	577	793	588.225	0.430768	0.00116747	560.456	0.366806	0.0527753	584.556	0.335386	0.0114377	544.231	0.263259	0.0711062	600.714	0.250746	0.0631297
ENSG00000051620	HEBP2	316	248	289	347	166	199	249	183	179	169	206	272	298.987	0.343744	0.080911	227.482	-0.384268	0.14544	245.811	-0.305345	0.184041	223.362	-0.481626	0.0289453	258.463	-0.339481	0.105746
ENSG00000051825	MPHOSPH9	1116	1006	302	488	442	775	762	640	626	570	630	874	702.965	-1.27112	4.355e-19	803.645	-0.604122	0.000103635	871.667	-0.518252	5.76597e-07	812.075	-0.616103	5.5941e-08	902.958	-0.605153	1.35851e-09
ENSG00000052126	PLEKHA5	3905	3575	1659	2005	1578	2910	2602	2268	2169	2122	2654	3361	2717.83	-0.864219	3.04679e-34	2879.92	-0.548649	5.17877e-05	3056.59	-0.538693	1.04136e-19	2882.4	-0.592045	2.16223e-19	3362.86	-0.416574	5.95456e-13
ENSG00000052723	SIKE1	1597	1469	681	825	775	1617	1560	1279	1204	1129	1351	1809	1115.17	-0.860318	1.11512e-18	1317.41	-0.184387	0.361522	1467.11	-0.0329545	0.793358	1335.74	-0.18401	0.0755193	1541.88	-0.0630601	0.543887
ENSG00000052749	RRP12	1534	1348	1645	1882	2300	2766	2925	2519	2494	2748	2691	3900	1604.52	0.460533	6.67153e-08	2032.2	1.05863	5.78809e-16	2089.18	0.998847	1.03141e-48	2069.14	1.07233	2.29362e-51	2303.5	1.08126	2.6939e-55
ENSG00000052795	FNIP2	370	326	185	218	252	372	389	298	358	342	354	504	269.137	-0.620469	0.00108193	324.967	0.0604225	0.824511	343.29	0.0582123	0.813744	348.655	0.219497	0.253744	382.474	0.191849	0.29417
ENSG00000052802	MSMO1	820	795	572	779	508	826	827	733	655	659	830	1175	733.028	-0.099074	0.546639	721.529	-0.0721696	0.729353	790.936	0.0293424	0.863727	726.647	-0.0900476	0.560735	892.142	0.199478	0.0886701
ENSG00000052841	TTC17	1806	1643	1178	1504	1456	2270	2210	1921	1830	1846	2168	2920	1512.54	-0.199639	0.0442779	1774.43	0.321481	0.0118885	1891.58	0.340903	3.86699e-06	1783.31	0.301496	0.000145687	2099.55	0.454151	2.40328e-11
ENSG00000052850	ALX4	72	59	99	97	121	173	171	142	132	157	152	187	82.5813	0.758812	0.0328415	108.278	1.38952	1.03316e-05	111.565	1.33813	3.12031e-06	107.486	1.35141	3.87989e-06	114.933	1.27494	6.93591e-06
ENSG00000053108	FSTL4	8805	7319	9662	9618	8027	9846	9966	7768	7897	8840	9388	12510	8878.81	0.437142	0.00132169	8515.95	0.394019	0.00174251	8412.35	0.216064	0.0520623	8201.37	0.264951	1.82844e-06	9358.56	0.338723	5.11246e-14
ENSG00000053254	FOXN3	1317	1143	1109	1361	598	813	826	665	722	763	711	993	1225.2	0.17234	0.10915	940.1	-0.574096	5.04242e-05	974.989	-0.642926	8.94713e-11	966.468	-0.517816	1.95943e-07	1036.51	-0.63758	1.10352e-11
ENSG00000053371	AKR7A2	1340	1210	1671	1727	1284	1518	1576	1251	1262	1376	1472	1815	1496.69	0.587235	3.86814e-10	1344.19	0.381099	0.0133215	1338.02	0.226078	0.0184371	1296.27	0.257613	0.00547495	1443.87	0.266875	0.00230957
ENSG00000053372	MRTO4	3099	2821	3465	4198	4289	5008	5581	4667	4556	5044	5045	6761	3403.01	0.537643	9.67944e-16	3882.19	0.899342	3.24817e-12	4051.17	0.870603	3.7923e-58	3939.11	0.905528	5.04392e-56	4337.65	0.889439	9.40111e-71
ENSG00000053438	NNAT	52	39	33	31	22	43	47	42	52	45	42	60	38.2163	-0.32639	0.609522	37.5374	-0.28867	0.670897	44.6937	0.0552592	0.937822	46.9909	0.309329	0.593039	47.4787	0.0590412	0.931053
ENSG00000053501	USE1	679	625	781	886	596	673	707	655	582	680	655	846	745.275	0.522391	8.06369e-06	644.57	0.209354	0.312442	664.907	0.145385	0.316056	639.466	0.159894	0.282926	694.17	0.0991402	0.500443
ENSG00000053524	MCF2L2	36	40	16	16	13	22	13	18	14	28	13	23	26.3977	-1.08189	0.0971654	26.6701	-0.919834	0.185563	26.5549	-1.20568	0.0680552	28.8557	-0.660816	0.348024	28.0574	-1.20795	0.0533227
ENSG00000053702	NRIP2	108	84	50	65	63	86	84	75	64	72	59	101	74.9829	-0.571377	0.14422	83.6388	-0.136187	0.775704	86.9746	-0.185772	0.674588	80.6444	-0.284594	0.505425	86.6341	-0.382241	0.329313
ENSG00000053747	LAMA3	1448	1169	792	828	739	1193	1069	871	861	987	925	1282	1039.99	-0.516057	2.80109e-06	1105.94	-0.227181	0.150124	1126.41	-0.349762	0.000532555	1098.19	-0.290285	0.00663957	1195.38	-0.351028	0.000241556
ENSG00000053770	AP5M1	1158	1017	591	708	665	1208	1198	1017	940	975	1082	1497	851.221	-0.57633	1.55266e-07	985.377	-0.0222141	0.922477	1092.07	0.107095	0.356086	1015.93	0.0265574	0.857324	1172.13	0.137999	0.1843
ENSG00000053900	ANAPC4	786	702	319	475	377	662	669	571	528	533	567	813	555.901	-0.74821	3.34028e-07	611.958	-0.319889	0.0776634	676.962	-0.182515	0.176564	628.604	-0.277901	0.0357527	709.747	-0.219553	0.0848181
ENSG00000054116	TRAPPC3	1558	1467	1656	2118	1404	1932	2018	1733	1515	1753	1666	2287	1700.26	0.480959	6.77364e-08	1585.54	0.365443	0.00520158	1692.07	0.389395	6.72283e-07	1574.99	0.317865	0.00034018	1719.4	0.276675	0.000458641
ENSG00000054118	THRAP3	6707	5990	4758	5656	4313	6574	6417	5688	5336	5680	5653	7756	5715.96	-0.11909	0.0684976	5788.61	-0.00863569	0.957334	6170.21	0.0130657	0.860462	5887.42	0.00444229	0.958523	6454.06	-0.0291245	0.644833
ENSG00000054148	PHPT1	2054	1819	2405	2601	1686	2121	2112	1766	1734	1900	2019	2455	2229.42	0.541804	5.00011e-12	1913.07	0.213314	0.144457	1927.42	0.0818117	0.374976	1868.55	0.117308	0.186713	2069.1	0.110583	0.201232
ENSG00000054267	ARID4B	1093	1048	249	342	512	997	882	837	757	734	868	1105	657.465	-1.69728	1.01365e-38	881.425	-0.322408	0.0785288	960.035	-0.234611	0.0381281	896.132	-0.313705	0.0054837	1023.29	-0.221933	0.0365541
ENSG00000054277	OPN3	277	268	244	272	188	290	242	247	254	243	248	297	264.122	0.0883201	0.735237	251.44	0.0210873	0.949996	257.925	-0.0719216	0.80056	259.642	0.0753439	0.782285	271.33	-0.0996639	0.695298
ENSG00000054282	SDCCAG8	35	33	18	19	10	18	14	18	14	8	18	16	25.7416	-0.708329	0.31058	22.878	-1.08058	0.144011	24.7699	-0.995898	0.152526	21.6993	-1.41399	0.0528411	25.8394	-1.08051	0.103626
ENSG00000054523	KIF1B	3784	3053	2793	3302	2663	3966	3857	3206	3115	3287	3369	4808	3201.9	0.00499781	0.96653	3319.6	0.175638	0.180158	3453.21	0.129709	0.082033	3291.7	0.118138	0.130115	3692.81	0.15024	0.0349036
ENSG00000054598	FOXC1	421	391	450	419	374	511	574	458	472	497	686	799	421.31	0.27426	0.134371	422.891	0.349071	0.0732295	459.887	0.422693	0.00459469	447.547	0.463378	0.00162887	566.594	0.775578	2.99841e-09
ENSG00000054611	TBC1D22A	507	444	538	637	363	477	433	393	434	468	427	583	531.972	0.472871	0.000597228	443.139	0.0520001	0.834971	441.538	-0.119999	0.519848	461.385	0.133454	0.453914	484.707	-0.0197774	0.927222
ENSG00000054654	SYNE2	2129	1864	553	715	1020	1725	1491	1356	1401	1253	1346	1691	1267.93	-1.49021	2.20492e-54	1632.9	-0.338886	0.013799	1694.78	-0.404574	1.87342e-07	1635.69	-0.376726	4.90463e-05	1752.64	-0.495077	4.42287e-11
ENSG00000054690	PLEKHH1	305	249	164	165	87	144	136	142	113	108	115	175	216.639	-0.5755	0.00890692	187.1	-1.05177	2.77344e-05	205.229	-0.904738	3.05702e-05	187.147	-1.11232	5.33348e-07	210.465	-1.04515	5.56577e-07
ENSG00000054793	ATP9A	6549	5511	6060	7052	3357	4555	4438	3630	3843	4152	3925	5552	6274.61	0.290707	2.12792e-06	4873.3	-0.377309	0.000905775	4971.92	-0.499131	2.33572e-19	4926.35	-0.381826	1.20928e-11	5343.93	-0.456093	5.83136e-18
ENSG00000054965	FAM168A	2083	1761	1855	2144	1245	1656	1704	1427	1411	1466	1475	1971	1952.88	0.227033	0.00799114	1656.52	-0.173726	0.240091	1728.35	-0.214427	0.0103807	1658.67	-0.206561	0.017233	1807.85	-0.261543	0.00073359
ENSG00000054967	RELT	302	274	421	361	483	721	731	585	587	598	719	961	343.39	0.622281	0.001146	451.497	1.27943	2.52054e-14	475.134	1.26952	3.0655e-20	450.717	1.25032	2.83109e-19	548.867	1.43833	7.16791e-30
ENSG00000054983	GALC	119	90	73	72	66	106	103	67	70	90	79	129	87.1833	-0.34804	0.380012	92.9254	-0.0667324	0.890376	93.3821	-0.221807	0.606121	90.8723	-0.173404	0.694595	102.358	-0.122468	0.776566
ENSG00000055044	NOP58	3714	3590	1568	2097	2151	4048	3931	3767	3246	3307	3712	5014	2675.72	-0.836232	1.2278e-23	3284.65	-0.0536876	0.779843	3746.79	0.158311	0.0300847	3449.36	0.0507347	0.562458	3960.33	0.14753	0.0181598
ENSG00000055070	SZRD1	4079	3580	4708	5210	4004	5184	5019	4534	4262	4778	4874	6351	4410.89	0.543849	1.1949e-17	4223.86	0.498086	1.83197e-05	4298.97	0.402104	6.23565e-14	4189.86	0.44827	1.6166e-14	4649.14	0.44858	1.72325e-19
ENSG00000055130	CUL1	2257	2098	1804	2236	1700	2844	2923	2507	2217	2334	2638	3532	2083.14	0.055373	0.608322	2190.67	0.261465	0.0531508	2443.2	0.397648	2.15934e-09	2227.43	0.271729	0.000189825	2591.66	0.395646	3.69245e-10
ENSG00000055147	FAM114A2	412	385	308	389	206	365	331	287	269	303	346	430	370.003	-0.0302544	0.901129	331.675	-0.284251	0.217924	351.124	-0.287293	0.111304	337.707	-0.271344	0.14758	391.046	-0.139996	0.46674
ENSG00000055163	CYFIP2	1474	1231	1768	1796	724	944	865	727	763	808	837	1155	1576.18	0.574408	2.57181e-09	1066.07	-0.463027	0.00139216	1059.85	-0.682579	7.24847e-13	1045.46	-0.572317	3.90305e-09	1167.54	-0.547245	1.65747e-09
ENSG00000055208	TAB2	1789	1724	1188	1464	1200	1965	1937	1693	1538	1581	1688	2406	1521.95	-0.242798	0.0120779	1638.14	0.0513901	0.772053	1780.46	0.126196	0.165789	1650.09	0.0357441	0.76519	1876.46	0.107545	0.241305
ENSG00000055211	GINM1	856	785	603	784	517	742	706	643	608	630	720	866	748.595	-0.0802293	0.615981	711.097	-0.162557	0.365614	742.908	-0.200679	0.114635	711.599	-0.197683	0.130248	803	-0.147436	0.258838
ENSG00000055332	EIF2AK2	2234	1928	1247	1493	1438	2341	2332	1971	1913	1896	1945	2848	1695.29	-0.435265	2.78846e-07	1946.06	0.0673369	0.682137	2105.56	0.129236	0.111019	1982.86	0.0836319	0.379691	2204.04	0.0915833	0.301252
ENSG00000055483	USP36	3896	3419	3321	3595	3464	5114	4818	4307	4267	4924	4680	6476	3539.84	0.0910322	0.277884	3952.14	0.447893	3.03112e-05	4105.31	0.401832	8.85429e-14	4149.74	0.537994	2.3217e-18	4532.97	0.50084	6.95533e-23
ENSG00000055609	KMT2C	1936	1615	836	1069	1127	1684	1623	1488	1404	1414	1494	1983	1330.54	-0.732113	2.38979e-14	1556.8	-0.118617	0.442361	1654.63	-0.105436	0.284039	1575.15	-0.121188	0.222154	1740.19	-0.133308	0.128509
ENSG00000055732	MCOLN3	557	463	155	150	157	229	226	173	173	193	186	259	319.474	-1.56526	1.60799e-18	335.485	-1.18072	7.5522e-10	347.844	-1.27443	5.45782e-15	333.533	-1.26743	1.5197e-14	367.263	-1.30255	4.72746e-17
ENSG00000055917	PUM2	3158	2851	1908	2354	2052	3509	3453	3142	2814	2860	3169	4367	2528.61	-0.33068	1.30164e-05	2832.33	0.0864932	0.584931	3143.85	0.216875	0.000616203	2910.87	0.126906	0.0797934	3337.82	0.218211	0.000234604
ENSG00000055950	MRPL43	872	786	1021	1162	758	906	906	794	803	846	845	1099	964.022	0.565448	5.05937e-08	830.626	0.247919	0.164605	836.199	0.117277	0.370654	825.289	0.201359	0.0930207	890.636	0.125832	0.30217
ENSG00000056050	C4orf27	632	549	396	485	333	495	596	456	428	408	455	597	508.126	-0.256082	0.0949588	489.798	-0.294582	0.115026	553.408	-0.0894955	0.621902	497.229	-0.286755	0.0593763	554.381	-0.270261	0.052016
ENSG00000056097	ZFR	5713	5094	4178	5433	5005	8243	8354	7292	6807	7146	7398	10261	5052.96	-0.00673122	0.951763	5956.46	0.49684	7.40562e-06	6617.44	0.615206	4.02853e-43	6236.49	0.57821	3.42651e-33	6977.71	0.599577	3.69112e-42
ENSG00000056277	ZNF280C	308	309	82	130	131	273	272	217	224	207	242	328	200.265	-1.38786	1.39637e-09	245.557	-0.433174	0.105284	274.476	-0.260931	0.230063	258.859	-0.310064	0.156489	294.827	-0.224405	0.281945
ENSG00000056558	TRAF1	81	54	41	32	26	51	38	51	39	50	49	54	50.9028	-0.694825	0.161476	50.5496	-0.609142	0.249694	55.4937	-0.49552	0.334777	54.7583	-0.384991	0.459307	59.3055	-0.473029	0.317121
ENSG00000056586	RC3H2	4372	3577	2178	2802	2946	5088	5095	4422	4142	4209	4520	6287	3164.9	-0.508244	9.42756e-11	3917.4	0.215749	0.121695	4352.66	0.343806	4.04892e-09	4071.85	0.284282	9.02011e-06	4607.69	0.336874	4.70488e-09
ENSG00000056736	IL17RB	194	152	92	118	101	203	159	167	131	144	173	209	135.894	-0.552041	0.0506961	157.345	0.00317766	0.99491	167.327	0.00616267	0.987839	153.367	-0.118407	0.730042	180.337	0.0487271	0.888205
ENSG00000056972	TRAF3IP2	434	402	479	570	201	249	278	220	218	240	217	317	472.131	0.493304	0.000712638	313.009	-0.659383	0.00167913	329.42	-0.67047	7.39659e-05	316.247	-0.660361	0.000118651	341.506	-0.759501	3.14138e-06
ENSG00000056998	GYG2	167	189	243	246	81	105	93	84	81	84	80	94	213.446	0.624906	0.0061981	132.013	-0.714382	0.0228532	132.035	-0.933452	0.000749088	127.139	-0.907453	0.00132207	133.921	-1.13727	2.66111e-05
ENSG00000057019	DCBLD2	1339	1181	886	1124	1962	3637	3414	3016	2743	2823	3494	4914	1117.98	-0.161602	0.161537	2032.94	1.34034	1.36011e-23	2255.36	1.43356	7.46834e-103	2073.42	1.35342	2.21366e-82	2646.01	1.62858	7.91292e-143
ENSG00000057252	SOAT1	9767	8976	7737	10523	7595	12111	11490	10146	9485	9624	10411	13110	9176.38	0.121011	0.143614	9489.54	0.278269	0.0119876	10075.7	0.287889	8.733e-12	9459.6	0.236967	7.46989e-07	10453.2	0.226432	2.18285e-07
ENSG00000057294	PKP2	47	46	47	47	63	101	121	95	89	99	127	165	46.7496	0.186709	0.758757	64.5778	1.02467	0.0140313	77.6255	1.29067	0.000233181	71.8705	1.22182	0.000751488	93.7624	1.5453	9.51387e-07
ENSG00000057608	GDI2	5998	5419	5761	7236	5326	7853	7988	6726	6145	6430	7183	9710	6089.24	0.350662	2.43078e-08	6115.31	0.424204	4.08885e-05	6522.87	0.44541	1.47135e-21	6009.96	0.348575	2.4765e-12	6960.45	0.45826	1.12577e-26
ENSG00000057657	PRDM1	95	80	67	89	41	62	62	50	38	66	58	70	81.8214	-0.001383	0.997824	67.2667	-0.547497	0.215485	70.8382	-0.563317	0.164843	68.1066	-0.545622	0.218757	75.6291	-0.547822	0.157109
ENSG00000057663	ATG5	1044	939	696	879	708	1104	1180	1019	870	969	1012	1343	878.313	-0.168087	0.18642	932.711	0.0807667	0.66023	1042.22	0.229869	0.0255149	951.02	0.0997418	0.438922	1071.54	0.142796	0.183304
ENSG00000057757	PITHD1	2100	2065	1689	2210	2149	2938	3002	2703	2529	2868	2803	3620	2000.96	0.0638408	0.596669	2317.25	0.512199	2.94247e-05	2471.58	0.533397	3.1332e-14	2410.01	0.578984	1.19977e-14	2608.81	0.519273	1.08645e-14
ENSG00000057935	MTA3	768	704	634	848	429	621	651	562	511	583	563	737	733.444	0.170811	0.23645	616.482	-0.26863	0.122613	666.574	-0.199083	0.138464	633.531	-0.220551	0.112097	688.92	-0.284092	0.0206522
ENSG00000058056	USP13	1820	1587	1567	1983	1645	2298	2381	2016	1964	2012	2092	2905	1729.81	0.224206	0.0152231	1832.25	0.436035	0.000380592	1947.47	0.448885	4.97506e-10	1852.77	0.433462	8.90353e-09	2063.44	0.444531	1.90768e-10
ENSG00000058063	ATP11B	1029	987	556	678	629	1195	1129	963	886	913	1018	1388	797.823	-0.544494	2.5883e-06	935.456	0.0402469	0.861713	1023.51	0.131623	0.265126	949.294	0.043251	0.771323	1092.02	0.145851	0.180236
ENSG00000058091	CDK14	171	162	137	160	93	166	154	141	143	136	135	191	156.374	0.000902673	0.997892	143.9	-0.165881	0.648148	156.29	-0.093598	0.790398	151.992	-0.046217	0.903312	163.125	-0.142147	0.652372
ENSG00000058262	SEC61A1	14196	12457	14680	18188	13567	17246	17464	14645	14514	16029	15702	21624	14878.1	0.467677	3.83951e-18	14401	0.447794	7.90705e-05	14648.4	0.348849	1.32005e-18	14337.1	0.405883	1.96705e-20	15728.6	0.378083	2.98488e-25
ENSG00000058272	PPP1R12A	2293	2161	878	1055	1028	1903	1794	1617	1529	1493	1818	2274	1553.9	-1.03951	3.47149e-33	1782.75	-0.41621	0.00500101	1952.75	-0.304168	6.34646e-05	1842.3	-0.350853	1.49624e-05	2126.48	-0.224309	0.00299026
ENSG00000058453	CROCC	850	798	734	661	470	656	622	551	559	585	553	745	757.748	-0.0626735	0.743809	678.299	-0.327537	0.0474772	699.481	-0.410271	0.000550143	688.27	-0.318634	0.0102815	733.315	-0.452108	6.55706e-05
ENSG00000058600	POLR3E	2439	2142	1992	2199	1677	2445	2344	2025	2034	2174	2160	2859	2179.01	0.0424674	0.695735	2144.06	0.0673233	0.660102	2225.06	0.0131047	0.904451	2186.07	0.087299	0.314901	2374.23	0.0274277	0.773957
ENSG00000058668	ATP2B4	2709	2351	2626	3342	1592	2178	2085	1777	1795	1805	1993	2645	2751.17	0.402732	1.47672e-07	2165.59	-0.196551	0.141312	2210.3	-0.308416	1.09802e-05	2134.55	-0.280037	0.000179792	2405.54	-0.229775	0.000672487
ENSG00000058673	ZC3H11A	4680	4214	2272	2697	2314	4094	3972	3600	3337	3264	3722	5036	3392.54	-0.673154	1.16991e-24	3708.77	-0.279137	0.038313	4091.8	-0.149628	0.0120737	3827.88	-0.219824	0.000590581	4372.34	-0.129096	0.0205055
ENSG00000058729	RIOK2	719	662	381	491	478	872	918	771	732	744	844	1225	552.686	-0.50044	0.000289036	667.851	0.159126	0.437845	765.942	0.369426	0.00122849	715.218	0.305052	0.0123698	845.752	0.470134	1.27138e-05
ENSG00000058799	YIPF1	437	406	512	641	420	503	527	453	410	457	492	674	500.566	0.615373	1.26566e-05	443.32	0.371134	0.0665945	454.767	0.29684	0.0554422	427.262	0.248044	0.136467	494.453	0.359339	0.0117757
ENSG00000058804	NDC1	4070	3781	3454	4456	3530	5247	5722	4748	4411	4616	4777	6862	3916.87	0.172261	0.0280168	4128.92	0.375885	0.000602851	4575.59	0.493193	8.50685e-20	4235.87	0.409645	2.97536e-13	4781.39	0.454732	7.72742e-17
ENSG00000059122	FLYWCH1	1600	1415	1820	1946	1432	1874	1650	1448	1481	1635	1598	2076	1701.35	0.492976	1.49172e-08	1578.28	0.365809	0.00652048	1521.93	0.121006	0.200783	1531.29	0.256668	0.00301376	1652.46	0.18214	0.0283369
ENSG00000059145	UNKL	2159	1903	961	1096	1868	2904	2638	2539	2422	2687	2325	3118	1493.79	-0.81251	4.99004e-21	2190.81	0.443837	0.000182719	2311.3	0.435674	2.20466e-09	2306.55	0.539983	7.59896e-15	2341.18	0.316726	1.61355e-06
ENSG00000059377	TBXAS1	41	27	39	32	32	42	30	24	28	41	28	45	34.7502	0.253373	0.721974	35.3117	0.360466	0.595463	30.0831	-0.245032	0.756096	33.9993	0.235104	0.748225	34.5094	-0.00818591	0.992453
ENSG00000059378	PARP12	521	425	432	481	508	629	714	668	584	623	635	862	461.983	0.121279	0.516977	523.159	0.506487	0.0054549	582.703	0.633478	8.05822e-07	541.447	0.563474	2.21611e-05	599.13	0.557841	8.5264e-06
ENSG00000059573	ALDH18A1	3339	3022	3818	4842	3350	4153	4390	3587	3567	3825	3909	5067	3764.35	0.60835	1.20026e-18	3483.33	0.478224	0.000141999	3575.75	0.40476	9.67669e-12	3451.19	0.4255	5.85073e-13	3780.56	0.393371	3.10621e-13
ENSG00000059588	TARBP1	2403	2214	1354	1691	1498	2210	2379	2032	1844	1937	2056	2934	1882.75	-0.436749	1.69404e-07	2042.42	-0.0999363	0.497107	2245.6	0.0136356	0.900682	2081.81	-0.0796735	0.381245	2371.79	0.000177471	0.998988
ENSG00000059691	GATB	782	688	783	959	579	763	790	669	612	720	695	1023	802.207	0.411065	0.000385131	696.639	0.099688	0.618577	728.353	0.0698356	0.654701	696.17	0.0662167	0.692673	784.469	0.112227	0.419034
ENSG00000059728	MXD1	309	297	161	164	125	168	198	166	154	156	163	230	228.346	-0.728397	0.000480785	217.446	-0.824366	0.000495069	239.896	-0.657735	0.00098939	223.593	-0.759438	0.000206354	249.343	-0.736357	0.000127511
ENSG00000059758	CDK17	579	560	329	414	377	669	730	617	577	580	704	958	462.625	-0.454097	0.0028125	534.31	0.0710653	0.766289	620.423	0.319707	0.0152182	574.138	0.230337	0.113492	689.212	0.435865	0.000239704
ENSG00000059769	DNAJC25	248	207	155	181	202	316	307	290	270	249	291	410	194.907	-0.267578	0.297379	240.787	0.400496	0.0996257	263.02	0.478087	0.015631	244.281	0.403188	0.0591006	283.266	0.515675	0.00560804
ENSG00000059804	SLC2A3	1095	996	1199	1319	703	879	1075	846	918	860	1145	1467	1154.81	0.437887	9.69666e-06	905.676	-0.166008	0.352971	995.84	-0.0454663	0.759668	960.92	-0.0233886	0.886021	1162.37	0.218161	0.0249621
ENSG00000060069	CTDP1	300	266	322	365	275	339	340	312	276	327	296	416	313.716	0.448695	0.0130003	295.466	0.355184	0.127362	303.997	0.287435	0.142045	292.156	0.299462	0.137164	314.603	0.221849	0.263687
ENSG00000060138	YBX3	5402	4719	5170	6072	5069	6469	6899	6001	5700	6148	6432	8776	5329.92	0.319774	1.05911e-07	5423.17	0.426816	0.000304083	5747.02	0.431933	1.0512e-19	5511.77	0.437163	1.79074e-17	6220.96	0.480763	1.99184e-26
ENSG00000060140	STYK1	100	97	62	79	42	62	58	54	62	41	56	87	83.2807	-0.320617	0.429083	72.7975	-0.706717	0.0851385	76.4841	-0.733918	0.0488343	73.4426	-0.723035	0.0738892	84.4638	-0.580736	0.109129
ENSG00000060237	WNK1	19068	16310	14393	17250	13308	19090	18579	16088	16213	16648	16874	23460	16604.9	0.00706188	0.931878	16715.8	0.0961064	0.434862	17414.8	0.0532975	0.267954	16978.2	0.105091	0.0286753	18671.1	0.0813602	0.0644402
ENSG00000060339	CCAR1	4487	4261	1527	2031	2054	3815	3763	3512	3177	2990	3486	4816	2986.07	-1.13822	3.31638e-47	3530.65	-0.390363	0.0056033	3985.48	-0.1841	0.00451953	3681.68	-0.295358	2.92167e-05	4226.54	-0.185918	0.00142151
ENSG00000060491	OGFR	1406	1363	1669	1813	1571	2012	1932	1764	1718	1779	1847	2305	1569.79	0.498954	4.54821e-08	1600.19	0.604292	6.08008e-06	1618.54	0.497159	1.15832e-09	1578.72	0.543945	4.15073e-11	1708.28	0.482106	1.48691e-09
ENSG00000060642	PIGV	344	285	285	372	198	260	269	233	222	218	253	302	319.365	0.228217	0.265404	266.647	-0.225479	0.382049	280.233	-0.24201	0.256348	263.176	-0.302824	0.15372	294.684	-0.275486	0.172485
ENSG00000060656	PTPRU	582	540	729	739	434	561	532	492	521	582	533	641	651.856	0.560611	1.80987e-05	524.728	0.0578914	0.806499	534.226	-0.0496282	0.800328	555.025	0.182895	0.231514	570.676	-0.0332287	0.866355
ENSG00000060688	SNRNP40	1978	1884	2172	2617	2104	2668	2747	2468	2202	2481	2445	3307	2166.19	0.47454	1.99803e-09	2171.9	0.539909	2.91966e-05	2271.62	0.513778	1.4061e-13	2148.04	0.48447	1.10809e-10	2364.88	0.466181	2.72493e-12
ENSG00000060749	QSER1	3241	2875	1525	1943	2570	4158	4201	3737	3492	3333	3745	5382	2343.27	-0.654312	3.9785e-17	3171.27	0.343518	0.00390706	3511.57	0.458489	3.93848e-16	3244.64	0.369508	4.50373e-08	3736.92	0.465883	7.89096e-16
ENSG00000060762	MPC1	316	329	293	415	264	315	321	283	296	268	298	398	336.874	0.289093	0.155821	305.224	0.0803406	0.784955	311.302	-0.0178068	0.950024	301.218	0.0131517	0.964971	332.423	-0.000294641	0.999154
ENSG00000060971	ACAA1	976	864	972	1170	731	1011	974	832	805	915	866	1155	994.462	0.385943	0.00024446	886.61	0.146468	0.393261	906.724	0.0538905	0.708817	885.769	0.111418	0.400111	954.687	0.0301973	0.836391
ENSG00000060982	BCAT1	3534	3081	2114	2421	1865	3286	3327	2772	2599	2594	2854	4186	2744.29	-0.375203	1.75602e-07	2858.19	-0.16502	0.268416	3157.05	-0.0368733	0.66954	2921.2	-0.138073	0.0589312	3366.33	-0.0228581	0.808547
ENSG00000061273	HDAC7	2693	2333	2411	2581	1843	2541	2353	2173	2240	2311	2341	3148	2495.7	0.163039	0.0580169	2321.31	0.0300506	0.856818	2374.98	-0.0666699	0.454564	2380.93	0.0675616	0.44573	2598.71	0.0219863	0.815497
ENSG00000061656	SPAG4	168	129	113	113	121	162	141	143	113	165	151	171	129.175	-0.215612	0.531511	143.562	0.162776	0.65398	144.575	0.0267658	0.947923	142.563	0.114326	0.764204	153.695	0.0281702	0.942309
ENSG00000061676	NCKAP1	7903	7275	4289	5383	3650	6767	6749	5847	5277	5100	6100	8306	6100.01	-0.486989	5.26862e-15	6184.08	-0.356742	0.00894283	6896.64	-0.189074	8.61003e-05	6297.19	-0.338845	2.08435e-09	7333.72	-0.183543	5.3185e-05
ENSG00000061794	MRPS35	2364	2172	1931	2390	1885	2913	2959	2595	2349	2506	2743	3724	2199.14	0.0940821	0.325768	2307.97	0.291651	0.0177657	2519.46	0.372723	1.07476e-08	2350.18	0.30645	1.20554e-05	2707.15	0.403929	5.93118e-11
ENSG00000061936	SFSWAP	1636	1445	1167	1196	1061	1448	1414	1290	1267	1264	1302	1782	1347.17	-0.20892	0.0516367	1376.29	-0.0689328	0.687173	1437.94	-0.104996	0.302155	1390.93	-0.0730864	0.518614	1525.56	-0.105678	0.264752
ENSG00000061938	TNK2	1263	1108	1199	1099	723	996	915	838	849	861	929	1285	1166.09	0.134627	0.350559	1001.88	-0.237773	0.121242	1022.5	-0.352071	0.000411248	1006.51	-0.260928	0.0128928	1135.54	-0.206478	0.037297
ENSG00000061987	MON2	1571	1411	886	1009	828	1341	1335	1179	1122	1064	1219	1659	1198.45	-0.485504	3.81542e-07	1253.51	-0.252893	0.0825794	1364.94	-0.164731	0.0818104	1276.32	-0.237216	0.0171986	1451.71	-0.158355	0.0795643
ENSG00000062194	GPBP1	1880	1667	1071	1251	1177	2240	2296	1975	1755	1812	2146	2701	1442.54	-0.443264	6.27054e-07	1697.87	0.132058	0.471872	1950.1	0.348952	1.53017e-06	1775.93	0.218119	0.00740537	2072.19	0.350035	9.13765e-07
ENSG00000062282	DGAT2	60	43	78	94	58	90	86	83	57	94	59	83	69.2246	0.912059	0.0174077	62.5644	0.741488	0.0953086	68.1525	0.805508	0.042335	63.8863	0.761376	0.0824122	60.0492	0.359787	0.45667
ENSG00000062370	ZNF112	234	208	35	48	70	144	151	128	115	106	152	180	125.304	-2.24913	4.78812e-15	156.211	-0.859693	0.00284283	178.213	-0.583288	0.0137084	161.56	-0.788766	0.00122141	193.39	-0.509635	0.0269697
ENSG00000062485	CS	5703	5127	5541	7207	4913	6117	6465	5392	5392	5863	5832	8006	5881.45	0.397276	4.66937e-09	5457.32	0.266376	0.0387969	5649.31	0.209906	4.9166e-05	5518.84	0.264299	5.69969e-07	6077.25	0.245473	1.51442e-07
ENSG00000062582	MRPS24	41	29	40	51	41	64	49	43	58	43	54	79	40.1796	0.549151	0.331325	43.6668	0.80315	0.132151	40.3656	0.482373	0.410017	43.2535	0.749838	0.156489	49.3936	0.819278	0.0829845
ENSG00000062598	ELMO2	678	622	686	909	538	743	687	610	563	589	635	832	722.852	0.456405	0.000289036	640.196	0.202958	0.260907	646.757	0.0777927	0.633812	609.543	0.0343934	0.853071	684.62	0.0695064	0.659338
ENSG00000062650	WAPAL	2060	1825	1200	1693	1578	2770	2785	2395	2258	2226	2539	3436	1666.62	-0.266017	0.0122907	2025.25	0.35833	0.0094619	2264.29	0.496022	1.03061e-13	2100.36	0.417609	1.49308e-08	2421.89	0.51463	5.58779e-16
ENSG00000062716	VMP1	11794	10178	4095	5066	3161	5151	5133	4606	4435	4304	5196	7008	7551.62	-1.0958	6.88958e-80	7208.13	-1.19638	2.07631e-31	7803.61	-1.09016	3.11924e-132	7422.92	-1.11808	4.14887e-101	8546.71	-0.953442	3.47725e-118
ENSG00000062725	APPBP2	1111	964	759	917	667	1184	1075	952	809	835	963	1233	926.647	-0.140841	0.263799	957.659	0.0318951	0.883092	1020.41	0.0489764	0.72403	920.104	-0.125224	0.314384	1058.01	-0.019646	0.893697
ENSG00000062822	POLD1	2839	2553	3155	3348	2322	3074	2904	2666	2584	2854	2599	3613	2982.45	0.442376	3.44638e-09	2682.67	0.232266	0.0730164	2732.2	0.129941	0.074241	2703.11	0.220819	0.00150229	2863.01	0.0952234	0.1843
ENSG00000063046	EIF4B	15690	14287	14752	17658	12380	17314	17849	15071	14286	15269	15718	20777	15554.9	0.278281	6.07418e-08	14792.9	0.210294	0.054237	15668.9	0.214219	7.14926e-08	14852.5	0.188067	1.16723e-05	16417.1	0.178541	5.95672e-07
ENSG00000063169	GLTSCR1	421	364	375	410	380	493	480	443	490	495	437	624	391.023	0.171438	0.367571	414.299	0.386426	0.0496932	426.332	0.317977	0.0463567	445.344	0.538445	0.000214828	453.385	0.324844	0.0337161
ENSG00000063176	SPHK2	431	380	576	685	463	577	581	504	503	586	513	715	521.786	0.804103	2.42197e-09	466.376	0.596386	0.00110837	473.667	0.501382	0.000377563	478.781	0.633673	6.83437e-06	500.335	0.490005	0.000346388
ENSG00000063177	RPL18	12888	11728	16603	18361	11487	14235	15109	12637	11983	13701	13472	17120	14997.2	0.676148	2.24315e-38	12585.3	0.303954	0.0138604	13046.6	0.251413	1.49995e-09	12568.9	0.268647	1.13969e-07	13650.5	0.211934	1.09116e-07
ENSG00000063180	CA11	324	294	354	340	243	301	244	212	208	262	281	279	329.002	0.342943	0.0765723	288.444	0.052007	0.861713	266.211	-0.357909	0.0774148	268.641	-0.188303	0.424398	295.255	-0.224842	0.326439
ENSG00000063241	ISOC2	633	586	897	941	563	694	707	553	596	654	660	835	771.904	0.763888	7.75418e-11	619.007	0.2817	0.128507	616.356	0.12386	0.436846	616.879	0.24408	0.0742424	671.47	0.192084	0.150168
ENSG00000063244	U2AF2	10350	9198	11399	13225	10738	13694	13438	11808	11282	12718	12447	16881	11065.8	0.501282	1.03024e-22	11055.9	0.559282	5.00885e-07	11189.1	0.450822	1.19552e-30	10942.9	0.504534	3.32175e-26	12010	0.478465	1.25494e-38
ENSG00000063245	EPN1	3893	3494	5024	5198	3721	4245	4124	3689	3759	4187	4085	5321	4435.4	0.642256	1.94194e-19	3860.08	0.36061	0.012875	3787.9	0.163025	0.00643035	3835.6	0.313705	1.92047e-07	4145.71	0.244981	4.17163e-06
ENSG00000063322	MED29	1836	1647	1747	1977	1261	1712	1745	1542	1432	1562	1636	2050	1798.11	0.265516	0.00185384	1593.2	-0.000841565	0.996405	1684	-0.00192066	0.988382	1607.41	-0.0093927	0.943367	1778.09	-0.0188822	0.87261
ENSG00000063438	AHRR	1773	1582	1615	1879	1987	2712	2467	2215	2209	2351	1904	2606	1706.38	0.226493	0.0100592	2025.71	0.713504	1.05043e-09	2010.69	0.563275	1.02335e-15	1997.02	0.652091	4.92366e-20	1935.85	0.319328	9.98247e-06
ENSG00000063587	ZNF275	766	594	586	662	531	757	785	583	625	642	764	1008	646.504	0.0496589	0.790722	653.279	0.147924	0.45388	675.755	0.0880785	0.621385	652.812	0.112091	0.489562	771.084	0.281406	0.0226652
ENSG00000063601	MTMR1	2409	2113	1917	2379	1785	2442	2510	2196	1992	2134	2219	3145	2187.8	0.0916133	0.341445	2165.37	0.130383	0.360881	2297.49	0.139522	0.0645107	2150.41	0.0776178	0.386562	2435.23	0.136514	0.0679985
ENSG00000063660	GPC1	9470	8386	12025	12376	10161	12275	11617	9926	10372	11346	10966	14564	10639.6	0.625235	3.78717e-22	10162.2	0.574515	2.12492e-06	9826.4	0.351508	1.62297e-17	9942.82	0.491651	8.51885e-28	10678.8	0.411009	1.10507e-27
ENSG00000063761	ADCK1	191	193	269	289	180	218	225	179	198	198	185	273	237.696	0.70694	0.000528981	195.945	0.286729	0.32935	196.259	0.147488	0.613362	195.27	0.250927	0.338993	207.469	0.137508	0.625975
ENSG00000063854	HAGH	829	775	938	979	596	724	697	565	557	579	628	756	883.32	0.428459	0.000205285	724.774	-0.0423578	0.852685	710.582	-0.268737	0.0330776	675.91	-0.289489	0.0226012	745.125	-0.311886	0.00977403
ENSG00000063978	RNF4	2761	2586	2569	3112	2212	3035	3165	2711	2563	2808	2845	3910	2748.55	0.251826	0.000905433	2628.93	0.197763	0.129002	2797.68	0.215135	0.00130343	2676.35	0.213794	0.00271158	2983.54	0.227829	0.00031757
ENSG00000064012	CASP8	1479	1409	939	1181	868	1307	1390	1197	1068	1107	1179	1718	1234.72	-0.283595	0.00604691	1238.67	-0.196268	0.189212	1361.49	-0.080041	0.474339	1252.06	-0.201434	0.0438449	1429.98	-0.110018	0.293105
ENSG00000064042	LIMCH1	13104	11874	8619	9636	7627	12786	12130	11356	10248	10998	11328	15198	10671.1	-0.282993	2.31551e-07	11075.3	-0.091313	0.513805	12068.2	-0.00493961	0.948215	11470	-0.0248176	0.692107	12744.4	-0.0197203	0.710785
ENSG00000064102	ASUN	1535	1453	974	1322	1349	2235	2338	2107	1915	1850	2084	2788	1302.54	-0.220997	0.0500419	1626.76	0.46337	0.000462969	1862.59	0.653833	1.08292e-18	1701.71	0.542417	4.35476e-11	1931.01	0.597959	4.67161e-17
ENSG00000064115	TM7SF3	4528	4178	4560	5701	3590	4773	4874	4251	3991	4460	4394	5929	4736.95	0.400303	1.09247e-09	4238.13	0.171937	0.182069	4442.62	0.148012	0.00998332	4277.54	0.164555	0.0096789	4699.2	0.138325	0.011128
ENSG00000064199	SPA17	59	32	43	58	35	53	42	39	30	29	42	64	47.4874	0.326627	0.578087	43.861	0.18153	0.787707	42.4781	-0.0693872	0.925788	36.5871	-0.399204	0.548991	48.1132	0.118676	0.860885
ENSG00000064205	WISP2	10632	9280	12532	12442	4367	6237	5799	5059	4675	5602	5293	6791	11280.2	0.504025	1.78225e-12	7377.87	-0.68633	4.29801e-12	7591.34	-0.792755	1.73689e-74	7352.68	-0.745951	3.19765e-36	8001.54	-0.821942	1.18449e-83
ENSG00000064225	ST3GAL6	38	30	18	26	21	30	36	28	35	25	38	37	27.3749	-0.464344	0.522123	29.0949	-0.190562	0.811565	32.7019	-0.00652366	0.993745	31.8258	0.0377111	0.965612	35.7073	0.0633943	0.936264
ENSG00000064309	CDON	387	319	347	417	247	294	311	220	265	270	250	369	366.034	0.282845	0.116184	307.888	-0.140406	0.604357	305.278	-0.334562	0.0991748	306.323	-0.187725	0.378288	327.553	-0.3002	0.110088
ENSG00000064313	TAF2	2552	2235	1507	1769	1436	2522	2577	2347	2065	2081	2372	3205	1983.73	-0.37901	2.05531e-06	2129.05	-0.0778994	0.651521	2419.03	0.124315	0.10588	2217.89	0.00337105	0.97895	2558.3	0.11449	0.112562
ENSG00000064393	HIPK2	1289	1108	1126	1237	1261	1930	1897	1523	1661	1706	1715	2539	1184.81	0.151014	0.180158	1392.88	0.627166	5.80066e-07	1451.77	0.591942	2.43745e-12	1455.8	0.701241	1.19925e-17	1622.64	0.71445	2.28205e-18
ENSG00000064419	TNPO3	3107	2732	2804	3371	2792	3945	4030	3368	3328	3603	3604	4936	2991.95	0.247623	0.000610247	3133.01	0.430075	0.000123013	3301.91	0.421479	9.66749e-13	3205.61	0.456924	5.78553e-14	3533.01	0.44133	1.39376e-15
ENSG00000064490	RFXANK	916	809	1180	1118	817	1020	1028	826	882	951	930	1207	1014.06	0.591686	6.02226e-07	890.569	0.328868	0.0416951	890.17	0.182603	0.126749	889.676	0.297119	0.00636858	953.815	0.206012	0.056936
ENSG00000064545	TMEM161A	1190	1124	1448	1428	1004	1364	1232	1084	1136	1237	1188	1576	1305.33	0.487477	4.44586e-06	1164.48	0.258806	0.0804608	1153.39	0.0811187	0.499284	1171.42	0.243602	0.0145588	1255.02	0.149698	0.133069
ENSG00000064547	LPAR2	133	108	159	139	86	127	95	98	96	100	95	132	135.666	0.489167	0.101913	111.58	0.0422753	0.925875	107.803	-0.230349	0.544287	108.109	-0.0856668	0.840605	115.738	-0.191971	0.599874
ENSG00000064601	CTSA	2714	2348	2700	2924	2181	3198	2975	2510	2495	2832	2885	3665	2670.38	0.324247	2.46475e-05	2587.28	0.307137	0.00955197	2625.16	0.196793	0.00430372	2595.23	0.283032	8.16614e-05	2867.33	0.271389	1.92924e-05
ENSG00000064607	SUGP2	5443	4745	2575	3114	2739	4367	4042	3929	3385	3708	3411	5123	3882.13	-0.673596	1.4949e-25	4203.22	-0.311268	0.0069828	4509.71	-0.267334	2.02143e-05	4254.39	-0.312648	5.28244e-08	4633.94	-0.37048	1.06358e-09
ENSG00000064651	SLC12A2	939	725	382	495	523	868	937	833	773	726	835	1326	618.423	-0.755527	2.60015e-08	744.624	-0.0494414	0.825259	854.018	0.175712	0.176161	785.437	0.0652287	0.701012	934.989	0.261496	0.041367
ENSG00000064652	SNX24	282	224	209	231	119	175	205	189	157	184	176	255	234.3	-0.0280991	0.927013	193.502	-0.561523	0.0304492	222.988	-0.274081	0.254455	207.895	-0.357559	0.134753	231.766	-0.339395	0.128662
ENSG00000064666	CNN2	2865	2401	3566	4195	2884	3613	3517	3059	3126	3576	3434	4516	3274.84	0.729027	2.32216e-26	2956.51	0.54451	1.61971e-05	2953.91	0.403729	1.37065e-10	3008.83	0.558206	3.15607e-16	3249.07	0.491964	7.52662e-17
ENSG00000064687	ABCA7	1620	1506	1515	1495	806	1127	979	914	946	1088	965	1207	1531.11	0.119641	0.322816	1232.12	-0.471138	0.000412031	1242.47	-0.641287	5.54545e-13	1268.28	-0.413031	9.07435e-06	1324.32	-0.627232	1.48997e-13
ENSG00000064703	DDX20	1041	954	720	967	818	1213	1339	1067	1023	1064	1128	1675	909.74	-0.0810684	0.591611	996.188	0.24185	0.109294	1096.64	0.347264	0.000480005	1020.87	0.273926	0.00774102	1176.54	0.375623	9.36484e-05
ENSG00000064726	BTBD1	3192	3045	2253	2745	2185	3688	3756	3222	3001	3107	3442	4689	2778.33	-0.156022	0.0582958	2970.39	0.11098	0.467406	3295.93	0.240391	0.000159374	3081.76	0.177384	0.011427	3542.11	0.27326	4.19351e-06
ENSG00000064763	FAR2	403	354	254	311	211	336	311	319	298	290	283	403	325.834	-0.255643	0.187129	317.381	-0.258516	0.259934	345.115	-0.177288	0.393812	332.702	-0.153437	0.466771	357.251	-0.251819	0.163408
ENSG00000064932	SBNO2	150	123	177	186	196	338	267	249	295	297	243	362	159.792	0.585661	0.0212456	202.162	1.17062	1.24144e-06	198.21	1.00461	2.75547e-06	221.594	1.32901	2.92707e-11	213.199	1.03584	6.08074e-07
ENSG00000064933	PMS1	569	424	162	181	179	330	344	273	283	251	284	332	322.033	-1.35821	3.35992e-14	358.413	-0.763253	0.000291569	396.313	-0.602622	0.000247407	371.946	-0.677181	8.5642e-05	402.103	-0.778745	1.26733e-06
ENSG00000064961	HMG20B	6123	5433	6035	5857	4877	6873	6034	5616	5561	5868	6231	7630	5861.24	0.219317	0.167966	5779.36	0.247851	0.0262705	5782.23	0.0959435	0.109281	5733.67	0.193746	0.000228633	6295.09	0.16484	0.00247142
ENSG00000064995	TAF11	702	624	606	794	624	837	831	718	658	693	792	969	677.739	0.241294	0.0810938	695.128	0.368697	0.0232249	716.912	0.305339	0.0110413	668.53	0.236586	0.0698735	763.322	0.310873	0.00830485
ENSG00000064999	ANKS1A	995	951	1087	1255	899	1212	1094	966	999	1002	1075	1437	1073.86	0.433354	2.28717e-05	1011.9	0.343424	0.0209908	998.935	0.161791	0.156958	987.281	0.248288	0.0230573	1100.06	0.260725	0.00834725
ENSG00000065000	AP3D1	4165	3635	4442	4980	3244	4010	4052	3454	3510	3827	3635	5199	4311.54	0.443058	3.24938e-12	3743.88	0.137075	0.358284	3804.49	0.0257172	0.757525	3767.43	0.121466	0.0681298	4099.48	0.0689735	0.32165
ENSG00000065029	ZNF76	994	855	803	843	501	684	655	536	538	554	575	718	868.054	0.00573191	0.974515	739.716	-0.414306	0.00815553	750.828	-0.554272	8.18336e-07	719.943	-0.548781	1.64994e-06	784.319	-0.615503	1.31622e-08
ENSG00000065054	SLC9A3R2	1508	1405	2076	2160	1518	1872	1679	1593	1563	1726	1695	2175	1803.77	0.712009	5.63075e-16	1583.76	0.457524	0.0011229	1545.09	0.250911	0.00476748	1554.96	0.382627	4.54115e-06	1675.05	0.306261	0.000103911
ENSG00000065057	NTHL1	556	511	824	819	493	603	623	504	493	598	537	749	685.536	0.796935	4.84922e-10	540.841	0.277059	0.15478	545.925	0.156585	0.327307	538.696	0.238726	0.121967	580.145	0.159633	0.284444
ENSG00000065060	UHRF1BP1	1330	1163	1297	1402	1132	1631	1735	1326	1272	1455	1317	1952	1296.68	0.286382	0.00392867	1305.92	0.369526	0.00536756	1382.35	0.372812	6.94876e-05	1305.91	0.338396	0.000260982	1414.14	0.277552	0.00234605
ENSG00000065135	GNAI3	4333	3883	3242	4140	3160	5146	5049	4232	3908	4202	4749	6363	3862.84	0.00889577	0.935571	4066.41	0.220285	0.0750021	4359.02	0.255399	3.23594e-06	4072.29	0.190332	0.00135548	4761.03	0.329683	1.97669e-11
ENSG00000065150	IPO5	13973	12772	11352	14959	12624	18896	20034	16916	16140	16316	17308	24912	13168.2	0.136869	0.0554374	14487.6	0.451628	4.62685e-06	15917.5	0.545269	6.57747e-46	14887.2	0.488545	3.95031e-30	16894	0.545052	3.52102e-39
ENSG00000065154	OAT	1585	1449	1304	1679	963	1488	1451	1224	1196	1160	1298	1764	1494.05	0.138134	0.197778	1342.94	-0.0966589	0.553602	1418.03	-0.102367	0.319134	1334.09	-0.154999	0.130607	1509.37	-0.0943306	0.331808
ENSG00000065183	WDR3	2245	2176	2025	2696	2659	4043	4364	3742	3336	3412	3710	5504	2275.37	0.253313	0.00659375	2789.88	0.810797	3.53249e-13	3144.8	0.952637	1.39854e-53	2832.68	0.817417	7.8672e-35	3320.35	0.941784	2.20154e-45
ENSG00000065243	PKN2	3282	3093	1135	1507	1574	2856	2775	2530	2291	2164	2530	3390	2188.67	-1.11049	8.6954e-40	2614.91	-0.335867	0.0181164	2903.82	-0.183867	0.00790608	2672.11	-0.307765	4.63107e-05	3051.81	-0.214357	0.000651995
ENSG00000065268	WDR18	1119	977	1459	1538	1124	1345	1334	1139	1169	1244	1204	1700	1283.11	0.689008	8.83955e-13	1148.68	0.480852	0.00159266	1138.97	0.319795	0.000723761	1130.68	0.413224	1.00495e-05	1228.14	0.361072	6.53897e-05
ENSG00000065308	TRAM2	2317	2040	2147	2573	1685	2331	2491	2019	2149	2220	2150	2853	2262.28	0.282473	0.000298599	2070.11	0.108546	0.461065	2204.54	0.128671	0.117546	2177.91	0.2142	0.00417353	2312.79	0.0948666	0.222921
ENSG00000065325	GLP2R	6955	5963	6711	7465	4402	6129	5747	4900	4685	5289	5219	6676	6763.57	0.305714	4.45056e-07	5765.62	-0.0679754	0.624253	5843.1	-0.197143	0.000130989	5654.24	-0.163267	0.00712157	6160.59	-0.219491	9.04925e-06
ENSG00000065328	MCM10	1291	1144	971	1155	881	1553	1516	1354	1256	1293	1352	1845	1129.95	-0.0285741	0.843175	1192.97	0.195666	0.237966	1323.81	0.31956	0.000275773	1246.03	0.276068	0.00306116	1386.88	0.28578	0.000829418
ENSG00000065357	DGKA	725	627	729	832	375	436	438	352	316	383	413	560	727.948	0.377064	0.00190759	529.456	-0.491967	0.00851944	528.289	-0.695586	1.44318e-07	499.451	-0.742934	9.4695e-08	578.791	-0.58019	3.35964e-06
ENSG00000065413	ANKRD44	296	272	124	144	127	198	215	166	183	200	206	269	203.812	-0.916625	1.82881e-05	215.93	-0.59415	0.0142107	234.58	-0.499835	0.0174104	234.06	-0.360401	0.0984271	259.499	-0.362709	0.073805
ENSG00000065427	KARS	4605	4303	5062	6531	5334	6635	7061	5980	5583	6204	6200	8339	5131.22	0.541157	2.83816e-15	5274.03	0.66479	2.29839e-08	5490.99	0.62841	3.22078e-36	5217.56	0.611096	1.1872e-28	5758.12	0.599147	1.57132e-37
ENSG00000065457	ADAT1	730	640	647	787	564	812	791	668	691	675	704	1011	697.902	0.23245	0.0788967	679.764	0.227294	0.186457	704.108	0.171467	0.201059	682.958	0.206884	0.123881	758.766	0.213368	0.0855256
ENSG00000065485	PDIA5	636	570	580	705	585	789	792	657	664	696	705	905	620.498	0.257482	0.0617939	644.222	0.416006	0.0110425	661.863	0.344147	0.00565635	643.251	0.382837	0.00203516	694.999	0.314291	0.00927731
ENSG00000065491	TBC1D22B	357	322	412	473	236	325	345	276	252	279	276	386	392.348	0.550433	0.000486839	305.431	-0.0508559	0.857323	322.71	-0.0509076	0.841	299.265	-0.146153	0.514741	331.861	-0.145805	0.483423
ENSG00000065518	NDUFB4	3148	2937	3074	3540	2190	3141	3229	2774	2474	2614	2900	3474	3170.26	0.287163	4.78772e-05	2814.19	0.0286063	0.858376	3008.89	0.0596827	0.458356	2772.19	-0.0501708	0.571122	3097.32	-0.0307281	0.75115
ENSG00000065526	SPEN	3673	2935	2447	3055	4186	5923	5923	5079	5243	5407	5780	8158	2988.91	-0.0957384	0.325288	4204.51	0.840664	2.01721e-14	4406.82	0.819772	1.80045e-43	4376.28	0.902186	3.11149e-48	5004.7	0.969709	2.66811e-62
ENSG00000065534	MYLK	137	103	102	115	42	60	54	56	57	43	39	53	113.192	0.0289705	0.947882	81.8121	-1.00833	0.00730236	86.0798	-1.03324	0.00251684	82.1685	-1.04403	0.0034866	83.2585	-1.4844	1.07939e-05
ENSG00000065548	ZC3H15	3366	3203	1541	1967	1701	3578	3588	3313	2846	2872	3328	4551	2462.89	-0.743493	4.92545e-21	2862.71	-0.14595	0.463362	3361.04	0.15261	0.0278024	3054.74	0.00780926	0.943228	3566.83	0.15277	0.015421
ENSG00000065559	MAP2K4	1133	959	795	936	919	1511	1555	1249	1253	1224	1409	1951	945.199	-0.104162	0.43307	1117.05	0.422449	0.00313821	1220.69	0.502307	5.09322e-08	1147.19	0.455954	1.97633e-06	1336.15	0.576624	9.28629e-12
ENSG00000065600	TMEM206	415	396	470	602	387	561	558	430	430	444	548	753	471.687	0.564326	0.000134102	438.241	0.442579	0.0168137	448.273	0.359442	0.0226975	422.09	0.315734	0.0502062	518.476	0.572224	1.81466e-05
ENSG00000065613	SLK	2679	2474	700	931	1177	2593	2472	2235	2008	1945	2233	3136	1636.22	-1.49814	1.02837e-61	2145.19	-0.287358	0.472344	2453.48	-0.0490252	0.592488	2253.22	-0.172884	0.0339785	2601.09	-0.0514162	0.551597
ENSG00000065615	CYB5R4	464	392	342	408	338	562	576	462	450	448	484	690	397.623	-0.0221399	0.925698	431.996	0.278444	0.171566	471.559	0.357932	0.0173964	438.381	0.281031	0.0816829	498.329	0.346687	0.0165979
ENSG00000065621	GSTO2	315	277	282	306	150	196	215	175	149	176	203	264	293.941	0.161426	0.471594	228.366	-0.544623	0.0236308	242.682	-0.522665	0.009995	223.845	-0.656563	0.00159583	263.6	-0.445325	0.0225224
ENSG00000065665	SEC61A2	405	385	336	371	203	297	335	237	255	252	289	413	372.028	0.007959	0.974735	313.989	-0.443577	0.0369099	336.743	-0.394007	0.03547	319.018	-0.431534	0.0167402	369.927	-0.282754	0.106508
ENSG00000065802	ASB1	1603	1392	1478	1530	1315	1935	1854	1534	1471	1592	1691	2298	1497.04	0.180397	0.0858989	1548.52	0.336764	0.00897061	1589.19	0.258016	0.00216486	1512.33	0.242377	0.00540618	1719.2	0.307364	6.40242e-05
ENSG00000065809	FAM107B	3415	2985	2712	3100	3615	5818	5988	5039	4541	4796	5804	7664	3030.61	0.0304132	0.758654	3949.69	0.766623	1.34699e-12	4365.19	0.865365	3.35285e-61	3979.73	0.755029	1.63665e-42	4859.02	0.969457	7.74102e-90
ENSG00000065833	ME1	2781	2427	2042	2604	2202	3228	3370	2666	2626	2775	3051	3945	2439.01	-0.000267758	0.998082	2634.53	0.279435	0.0191294	2798.19	0.290922	3.33708e-05	2650.41	0.26269	9.59939e-05	3009.81	0.32364	7.2613e-08
ENSG00000065882	TBC1D1	516	436	601	614	316	481	492	370	390	425	429	600	544.317	0.527182	0.000198105	428.595	-0.0403272	0.873299	449.353	-0.0656663	0.761236	438.084	-0.0134222	0.95511	488.829	0.0048043	0.983298
ENSG00000065883	CDK13	1647	1280	1084	1371	1599	2433	2341	2019	1936	1972	2230	3028	1327.79	-0.0848347	0.524128	1735.44	0.680773	9.60054e-08	1820.38	0.660154	5.09492e-16	1721.4	0.631501	1.39857e-13	2001.98	0.742329	1.01719e-21
ENSG00000065911	MTHFD2	2150	1888	2170	2360	2183	3366	3502	2950	2631	2931	3019	4301	2141.92	0.337442	3.1692e-05	2391.92	0.671129	2.4215e-09	2625.2	0.756506	2.15484e-33	2421.99	0.671138	6.39029e-23	2775.24	0.747633	1.00257e-32
ENSG00000065923	SLC9A7	407	336	343	360	306	429	422	383	398	425	364	560	359.61	0.0947353	0.672847	365.872	0.210115	0.349864	385.574	0.200725	0.277641	391.864	0.359156	0.0293806	408.676	0.200233	0.273794
ENSG00000065970	FOXJ2	1306	1040	1108	1218	837	1163	1218	924	986	1044	996	1380	1161.92	0.161829	0.173723	1069.46	-0.00135072	0.995513	1111.07	-0.0516076	0.734024	1084.64	0.00439548	0.980065	1166	-0.0865526	0.479587
ENSG00000065978	YBX1	28989	26833	33434	40093	28849	34744	36805	30893	29665	32689	32890	42801	32435.8	0.562339	3.70983e-31	30016.1	0.432048	0.000458118	30815.5	0.356368	1.48471e-21	29615.7	0.36694	1.63842e-18	32444.4	0.334896	7.12858e-24
ENSG00000065989	PDE4A	367	346	459	477	383	474	430	393	396	408	421	570	414.904	0.563764	0.000354844	394.994	0.501298	0.0117917	383.651	0.288407	0.0943509	380.57	0.381503	0.0208855	419.621	0.366865	0.0185491
ENSG00000066027	PPP2R5A	918	894	825	1001	752	1179	1188	1088	951	1033	1151	1485	905.791	0.174438	0.166195	925.746	0.299083	0.0533255	1022.72	0.409453	5.3751e-05	951.329	0.337213	0.00166951	1097.01	0.435504	5.15086e-06
ENSG00000066044	ELAVL1	2650	2411	2940	3710	2734	3496	3557	3078	3027	3249	3189	4447	2932.5	0.557328	2.38979e-14	2836.99	0.535295	1.13767e-05	2922.08	0.471069	5.98184e-15	2851.65	0.519043	1.54232e-16	3116.9	0.483655	2.18643e-16
ENSG00000066084	DIP2B	2710	2346	2232	2757	2083	2929	2831	2414	2375	2506	2515	3717	2494.73	0.146957	0.0819853	2493.66	0.212189	0.0948319	2562.87	0.13436	0.0662574	2475.82	0.159661	0.0315132	2773.7	0.188533	0.0102057
ENSG00000066117	SMARCD1	3711	3219	3368	4188	2905	3807	3935	3211	3136	3533	3578	4854	3607.57	0.290503	3.80867e-05	3388.07	0.18798	0.154618	3499.14	0.123851	0.0709063	3386.42	0.154073	0.0275942	3787.98	0.177089	0.00209756
ENSG00000066135	KDM4A	1539	1341	1382	1674	1351	1703	1804	1463	1459	1532	1484	2066	1478.03	0.252482	0.00687265	1482.34	0.322796	0.0246776	1529.99	0.261147	0.00263747	1466.84	0.264865	0.00227822	1583.68	0.193642	0.0232449
ENSG00000066136	NFYC	1013	868	1006	1151	852	1128	1026	948	992	1024	1017	1324	1008.71	0.367429	0.000491669	961.478	0.305992	0.04608	960.535	0.154352	0.189865	974.674	0.311035	0.00281738	1042.11	0.213303	0.0392788
ENSG00000066230	SLC9A3	217	211	62	64	173	241	223	198	206	255	207	268	133.887	-1.59537	2.70923e-09	208.77	0.172965	0.56151	211.565	0.055586	0.859683	222.456	0.311892	0.188401	223.766	0.0446768	0.884696
ENSG00000066248	NGEF	400	351	512	541	218	284	285	230	237	270	270	367	454.235	0.66019	8.14233e-06	306.694	-0.349996	0.120224	312.982	-0.465036	0.00958451	309.332	-0.357776	0.0570432	344.565	-0.343787	0.0487148
ENSG00000066279	ASPM	9998	8718	1099	1499	2686	4944	4525	4307	4159	3545	3975	5132	5063.82	-2.68631	1.05276e-298	6263.29	-1.10475	1.54483e-19	6790.47	-0.997726	2.57123e-85	6397.3	-1.06632	2.13405e-11	6981.06	-1.14124	4.5618e-150
ENSG00000066322	ELOVL1	2681	2391	2878	3591	2825	3337	3607	2900	2926	3287	3073	4317	2887.64	0.515623	9.65611e-13	2833.25	0.527783	0.000100291	2887.12	0.437442	2.05119e-11	2835.7	0.501291	2.15243e-14	3059.55	0.433274	4.79073e-13
ENSG00000066382	MPPED2	218	224	181	253	285	361	352	277	321	335	310	383	217.494	0.129638	0.65163	275.741	0.778003	0.000414398	267.721	0.582334	0.0028968	278.336	0.775329	2.35824e-05	280.24	0.545581	0.00404801
ENSG00000066405	CLDN18	38	23	35	39	26	25	43	23	38	19	22	49	33.6631	0.459361	0.482401	27.925	0.014384	0.988045	31.2088	0.188911	0.818987	29.3662	0.133482	0.88221	31.8579	0.0866913	0.919699
ENSG00000066422	ZBTB11	1050	933	464	622	756	1388	1420	1282	1106	1161	1255	1823	749.15	-0.706227	5.21861e-09	1011.75	0.303927	0.0698805	1171.78	0.529113	3.76387e-09	1065.8	0.402796	2.78262e-05	1239.29	0.522057	5.74332e-09
ENSG00000066427	ATXN3	638	539	236	298	162	268	268	247	253	245	249	337	415.619	-0.973474	1.64371e-10	381.786	-1.24392	1.42486e-11	416.258	-1.10764	4.0088e-14	405.475	-1.0286	6.59025e-12	441.462	-1.11076	2.73635e-15
ENSG00000066455	GOLGA5	1194	1093	749	920	586	1022	983	838	724	783	895	1166	974.984	-0.289621	0.00862984	944.091	-0.310889	0.0533158	1019.14	-0.249035	0.0161307	933.022	-0.39342	0.000145687	1080.35	-0.254521	0.00968571
ENSG00000066557	LRRC40	999	912	367	443	334	734	714	668	614	571	657	829	661.177	-1.07252	1.04025e-18	710.895	-0.668409	0.000599033	816.986	-0.384501	0.000559338	760.342	-0.47902	4.39653e-05	847.051	-0.464919	1.01907e-05
ENSG00000066583	ISOC1	524	497	501	673	476	683	790	661	570	615	666	926	547.164	0.361273	0.0144888	542.8	0.401634	0.0202325	618.134	0.585036	1.96682e-06	553.84	0.422286	0.001625	641.441	0.530439	1.10573e-05
ENSG00000066629	EML1	570	509	486	559	275	348	349	279	266	293	316	446	528.191	0.122175	0.474063	414.8	-0.55861	0.00326116	421.192	-0.702458	2.01306e-06	399.315	-0.739816	9.04941e-07	458.188	-0.611238	1.39559e-05
ENSG00000066651	TRMT11	667	581	292	393	361	678	676	609	514	518	568	803	471.687	-0.702341	1.99688e-06	555.194	-0.0732525	0.76302	630.814	0.125381	0.408693	565.081	-0.0633199	0.72848	646.088	0.0264723	0.88658
ENSG00000066654	THUMPD1	1659	1475	678	862	753	1553	1569	1367	1306	1310	1410	1931	1138.62	-0.86054	2.33559e-18	1310.76	-0.265945	0.155027	1509.17	-0.0127622	0.9208	1426.05	-0.0503242	0.671653	1600.5	-0.0150764	0.90152
ENSG00000066697	MSANTD3	854	860	707	903	768	1089	1090	881	880	925	997	1337	825.532	0.0696261	0.667832	888.816	0.333676	0.0327178	919.024	0.276106	0.017501	881.276	0.280398	0.0162009	998.416	0.335994	0.0013232
ENSG00000066735	KIF26A	7748	6678	10671	11500	6502	7619	7369	6272	6841	7140	6466	8807	9233.05	0.793208	3.01924e-41	7133.38	0.219326	0.130631	6973.25	0.000793192	0.992141	7078.77	0.165693	0.00139952	7340.21	-0.0237422	0.711105
ENSG00000066739	ATG2B	1407	1202	702	884	710	1162	1146	974	955	872	945	1371	1027.12	-0.551957	1.23183e-07	1088.62	-0.271831	0.0724111	1172.23	-0.21767	0.0279922	1093.12	-0.301034	0.00537322	1218.55	-0.282373	0.00311478
ENSG00000066777	ARFGEF1	2227	1960	1032	1326	1183	1942	2000	1715	1707	1547	1817	2551	1599.54	-0.664129	6.26735e-14	1779.4	-0.216987	0.121695	1962.34	-0.0914315	0.300756	1841.51	-0.151457	0.126856	2113.36	-0.0479931	0.614608
ENSG00000066827	ZFAT	520	474	549	695	496	617	595	496	490	566	583	740	559.63	0.487333	0.000352714	528.195	0.399831	0.0296858	519.296	0.213354	0.162808	512.555	0.294898	0.0471875	572.249	0.310349	0.0213642
ENSG00000066855	MTFR1	1184	1130	1162	1422	1041	1506	1555	1273	1117	1270	1394	1957	1222.49	0.322762	0.00133463	1208.5	0.355969	0.0098408	1282.82	0.366162	6.83732e-05	1174.97	0.251101	0.0141273	1392.14	0.42264	7.94465e-07
ENSG00000066923	STAG3	209	148	110	128	86	122	110	102	89	111	97	158	145.808	-0.409795	0.158954	136.605	-0.550274	0.0820555	140.142	-0.661083	0.0172731	135.521	-0.621098	0.0313777	151.089	-0.598066	0.0288202
ENSG00000066926	FECH	1801	1648	1582	1865	1353	1893	1904	1609	1604	1671	1579	2064	1716.15	0.165687	0.0726045	1656.53	0.135662	0.357769	1732.73	0.105851	0.250851	1675.68	0.134197	0.138463	1756.91	-0.025642	0.816551
ENSG00000066933	MYO9A	1002	806	438	588	729	1205	1219	1015	1004	971	1058	1406	691.233	-0.651762	4.9247e-07	920.843	0.304905	0.0575276	1006.73	0.387939	0.000182687	946.514	0.341478	0.00220141	1051.12	0.344549	0.000620711
ENSG00000067057	PFKP	8673	7183	9935	10895	7561	9774	9920	8463	8570	9431	9077	12950	9205.95	0.567435	1.50241e-20	8285.2	0.367032	0.00188889	8527.19	0.296382	1.47014e-09	8478.2	0.394567	7.32896e-14	9294.85	0.365187	2.22666e-13
ENSG00000067064	IDI1	2308	2123	1272	1674	1308	2158	2093	1724	1626	1595	2075	2737	1811.53	-0.427449	1.87833e-06	1925.75	-0.151703	0.303861	2047.42	-0.137045	0.0983689	1889.53	-0.25061	0.00207152	2288.06	0.01355	0.897056
ENSG00000067066	SP100	816	741	485	535	405	662	618	557	460	516	591	813	634.243	-0.440735	0.000609042	637.104	-0.339471	0.046012	677.772	-0.324193	0.00861347	621.63	-0.465658	0.000205615	734.329	-0.257444	0.0324007
ENSG00000067082	KLF6	1784	1417	1948	2087	575	919	873	789	760	813	1087	1646	1813.66	0.509779	2.67077e-08	1123.68	-0.886489	9.70649e-11	1197.44	-0.859068	5.59899e-20	1159.5	-0.811723	3.61438e-17	1465.69	-0.339946	0.000429487
ENSG00000067113	PPAP2A	440	385	417	532	251	326	325	278	259	286	308	410	442.272	0.366635	0.0201177	343.814	-0.284062	0.200033	353.62	-0.370978	0.0309064	336.657	-0.388598	0.0275371	383.1	-0.305082	0.0680895
ENSG00000067141	NEO1	24	17	21	35	33	52	33	40	30	29	36	51	24.0964	0.609451	0.420634	31.7708	1.26837	0.0352153	28.7426	0.932322	0.149768	25.239	0.742075	0.293995	31.1356	0.980955	0.101691
ENSG00000067167	TRAM1	8821	7908	6710	8464	5056	8648	8795	7365	6836	6803	7940	10608	7904.78	0.0229458	0.795076	7418.26	-0.0899576	0.539299	8175.99	0.0295009	0.642493	7526.35	-0.0843496	0.152584	8722.22	0.0432014	0.399994
ENSG00000067177	PHKA1	1486	1297	1164	1421	897	1260	1276	1133	1063	1053	1095	1645	1331.31	0.0600757	0.629768	1212.08	-0.14342	0.361184	1289.48	-0.125538	0.222438	1210.64	-0.184226	0.0724245	1362.59	-0.136645	0.190398
ENSG00000067182	TNFRSF1A	4610	3980	5569	6238	4407	5337	5326	4412	4546	4950	5382	6875	5124.99	0.629878	5.87332e-25	4602.33	0.427129	0.000940012	4563.05	0.261268	2.83204e-06	4527.25	0.354786	2.39248e-10	5137.93	0.412285	1.79705e-16
ENSG00000067191	CACNB1	210	201	196	221	185	281	237	216	190	193	233	292	206.456	0.188012	0.477979	217.707	0.393519	0.12235	215.696	0.221219	0.380669	197.893	0.106112	0.722695	231.595	0.250585	0.281689
ENSG00000067208	EVI5	636	583	245	310	262	463	438	416	362	374	406	581	431.601	-0.971154	7.03334e-11	468.425	-0.55206	0.00287327	514.223	-0.429968	0.00211694	479.445	-0.51901	0.000224233	547.62	-0.415917	0.00185514
ENSG00000067221	STOML1	220	191	280	311	156	190	186	174	172	200	182	217	252.154	0.694668	0.000355311	187.596	-0.0097346	0.980269	191.668	-0.106527	0.72979	194.511	0.0652043	0.839297	201.442	-0.138981	0.623275
ENSG00000067225	PKM	86128	74983	97232	112467	88481	106041	111287	95470	92276	103553	100950	135065	92965.3	0.54952	3.26315e-34	89569.5	0.519166	1.79315e-05	91815.3	0.441388	2.90903e-44	89642.6	0.490898	4.97813e-33	97655.6	0.446056	2.73091e-54
ENSG00000067248	DHX29	1690	1564	912	1139	927	1641	1624	1427	1345	1225	1500	1985	1302.06	-0.502137	1.16818e-07	1415.87	-0.147483	0.383852	1568.74	-0.0124912	0.921999	1443.21	-0.130031	0.242705	1668.58	-0.00694947	0.955364
ENSG00000067334	DNTTIP2	2955	2853	948	1150	1694	3543	3501	3344	2931	2595	3321	4256	1915.86	-1.30557	5.98541e-56	2678.82	0.0203139	0.933343	3164.91	0.319466	4.82691e-06	2829.88	0.137694	0.455808	3308.11	0.279072	8.72663e-06
ENSG00000067365	METTL22	605	538	455	503	419	553	605	486	463	489	516	679	520.624	-0.0846241	0.64555	522.504	-0.0036275	0.989516	554.807	0.0112612	0.957006	519.369	-0.0541994	0.778181	578.934	-0.0400991	0.827565
ENSG00000067369	TP53BP1	3665	3185	3115	3767	2204	3131	3253	2675	2592	2775	2825	3775	3413.81	0.173752	0.0172379	2988.54	-0.137238	0.297096	3169.33	-0.128664	0.0648125	3020.73	-0.141812	0.0424386	3332.52	-0.158351	0.00968571
ENSG00000067533	RRP15	1139	1038	535	785	819	1254	1337	1283	1104	1242	1329	1755	855.09	-0.564517	8.66067e-06	1047.24	0.141844	0.384451	1199.47	0.351611	0.000246752	1131.65	0.315795	0.00130663	1295.88	0.397241	3.50751e-06
ENSG00000067560	RHOA	15337	13661	17624	21113	13151	16039	16439	13806	13266	14581	14780	19735	16985	0.584242	1.39895e-32	14533.5	0.253173	0.0501938	14742.4	0.140443	0.000754549	14161.8	0.150439	0.00110126	15682.2	0.145821	5.397e-05
ENSG00000067596	DHX8	3358	2950	3228	4055	2842	3425	3487	3050	2954	3175	3140	4300	3389.98	0.372152	1.67453e-07	3140.47	0.235397	0.102305	3197.87	0.133382	0.0416265	3099.65	0.168206	0.0120955	3391.31	0.131036	0.0365541
ENSG00000067601	PMS2P4	27	40	25	42	20	25	23	23	24	21	21	24	33.3259	0.137843	0.862245	27.6929	-0.356512	0.654961	28.264	-0.472374	0.528564	27.8045	-0.378108	0.628311	28.304	-0.684184	0.32087
ENSG00000067606	PRKCZ	299	240	339	341	186	278	253	228	221	208	244	272	306.014	0.512564	0.00660037	246.078	0.00351506	0.992287	253.19	-0.0785391	0.778077	239.391	-0.115032	0.671913	262.729	-0.151363	0.543286
ENSG00000067704	IARS2	6751	6174	5406	6543	4104	6167	6459	5437	5151	5435	5512	7637	6173.12	0.051839	0.499199	5683.16	-0.117401	0.346995	6168.57	-0.0406964	0.534533	5827.46	-0.0793752	0.189225	6450.7	-0.0847008	0.112562
ENSG00000067798	NAV3	166	135	80	94	86	171	151	140	129	132	186	267	116.166	-0.620219	0.0385462	135.09	-0.0376813	0.932	147.227	0.0375322	0.922754	139.38	0.00697311	0.987559	184.64	0.481159	0.044157
ENSG00000067829	IDH3G	2151	1878	2502	2724	1685	2018	2044	1779	1820	1925	1901	2570	2323.34	0.547044	1.32529e-12	1925.03	0.123406	0.469979	1952.03	0.00621422	0.957992	1934.42	0.104705	0.236696	2099.93	0.0443635	0.639749
ENSG00000067836	ROGDI	327	301	354	357	210	289	250	246	239	270	237	311	335.565	0.35212	0.0590285	277.265	-0.107842	0.697005	279.47	-0.255838	0.231683	281.619	-0.0954419	0.702026	292.328	-0.301727	0.121793
ENSG00000067840	PDZD4	98	97	107	90	60	86	63	72	70	73	74	91	98.356	0.192929	0.646546	83.6395	-0.200315	0.661506	82.1689	-0.443204	0.268001	83.5534	-0.240985	0.573483	89.8229	-0.343618	0.367349
ENSG00000067900	ROCK1	2090	1984	540	686	954	1818	1734	1618	1450	1377	1580	2270	1278.27	-1.56995	1.46805e-59	1652.62	-0.371873	0.0183853	1846.81	-0.199579	0.0183905	1702.42	-0.318274	0.000268461	1961.9	-0.194931	0.01656
ENSG00000067955	CBFB	1495	1394	1130	1440	1343	2241	2223	1869	1843	1792	2162	2938	1352.35	-0.00632772	0.96653	1603.17	0.511649	0.000101117	1745.38	0.580772	1.77147e-14	1643.55	0.540718	4.35102e-11	1958.29	0.711713	2.79218e-24
ENSG00000067992	PDK3	404	342	401	493	265	369	415	345	323	360	352	494	409.503	0.428249	0.00738919	339.805	-0.00915362	0.975661	374.311	0.107985	0.608351	355.112	0.08307	0.711649	392.448	0.0737376	0.730065
ENSG00000068001	HYAL2	1032	848	1303	1329	930	1215	1199	1055	1015	1076	1162	1500	1136.17	0.662093	5.37287e-10	1005.8	0.425534	0.00432737	1030.57	0.345919	0.000628818	993.817	0.365417	0.000409018	1118.42	0.401418	2.49185e-05
ENSG00000068024	HDAC4	2051	1711	2048	2111	1365	1926	1746	1532	1578	1655	1515	2071	1980.31	0.320699	0.000493197	1737.21	0.0325949	0.852248	1747.1	-0.114958	0.21434	1734.59	-0.00685123	0.959179	1818.5	-0.174356	0.0355005
ENSG00000068028	RASSF1	1551	1330	1376	1515	1134	1680	1668	1459	1302	1572	1504	1944	1437.36	0.176657	0.0803241	1405.82	0.184567	0.200598	1496.25	0.200869	0.0229245	1434.08	0.205293	0.0451862	1563.68	0.157472	0.075188
ENSG00000068078	FGFR3	220	189	283	299	213	317	270	262	275	260	259	302	249.577	0.68201	0.000562923	234.204	0.59171	0.0107728	235.445	0.46572	0.0276483	237.974	0.599545	0.00311583	240.089	0.362117	0.0956556
ENSG00000068079	IFI35	412	404	476	538	312	403	376	308	291	351	328	477	459.062	0.479767	0.0014221	379.601	0.0384803	0.888407	372.542	-0.178425	0.360452	360.94	-0.141258	0.505878	401.024	-0.13433	0.490669
ENSG00000068097	HEATR6	1130	976	777	978	798	1077	1145	930	853	1011	988	1338	953.897	-0.0973835	0.474419	983.838	0.0616629	0.745277	1038.56	0.0582828	0.66954	985.23	0.0327995	0.834945	1094.79	0.0377309	0.77912
ENSG00000068120	COASY	3484	3094	4033	4474	3285	4219	4148	3524	3591	3837	3704	5083	3785.68	0.541395	1.49091e-16	3525.53	0.42598	0.0004273	3552.13	0.302375	1.49482e-07	3510.35	0.384787	5.93229e-11	3781.69	0.310083	1.4058e-08
ENSG00000068137	PLEKHH3	925	811	1365	1395	913	1154	1156	1060	934	1065	1113	1536	1137.06	0.84338	3.16352e-16	954.473	0.48881	0.0011173	987.679	0.435943	1.15431e-05	936.175	0.41244	8.63772e-05	1076.22	0.502042	6.41785e-08
ENSG00000068305	MEF2A	1574	1438	875	1006	837	1376	1323	1078	1107	1166	1230	1738	1201.95	-0.511599	8.06834e-08	1271.48	-0.240809	0.104193	1341.93	-0.24903	0.00698972	1306.1	-0.197357	0.03956	1479.35	-0.131836	0.162714
ENSG00000068308	OTUD5	3167	2769	3108	3433	2589	3231	3093	2688	2704	2956	3008	3885	3116.28	0.311098	1.40873e-05	2928.81	0.211712	0.131054	2913.95	0.0436677	0.60564	2887.56	0.140956	0.0499785	3172.19	0.113506	0.0869472
ENSG00000068323	TFE3	2552	2149	2532	2794	2256	3038	2983	2613	2549	2846	2762	3816	2505.32	0.352449	5.97796e-06	2492.92	0.402857	0.000974915	2567.26	0.334769	5.32599e-07	2529.4	0.409189	6.57233e-09	2771.12	0.3781	3.21525e-09
ENSG00000068354	TBC1D25	646	599	694	826	487	581	589	485	562	590	604	809	692.016	0.453717	0.000210007	574.761	0.019656	0.940989	575.728	-0.135084	0.395222	596.875	0.0963916	0.559574	657.149	0.0757705	0.634771
ENSG00000068366	ACSL4	3055	2795	1705	1976	1777	3560	3517	3003	2694	2667	3615	4947	2341.51	-0.501106	1.62515e-11	2717.48	0.0448777	0.832901	3083.06	0.236106	0.00015692	2791.23	0.0836751	0.310208	3542.86	0.441183	1.55191e-15
ENSG00000068383	INPP5A	763	695	915	1088	470	629	565	458	510	568	520	751	868.914	0.624526	7.57668e-09	628.479	-0.179997	0.33843	613.957	-0.433065	0.000645728	626.037	-0.227491	0.0982099	676.214	-0.309961	0.0129111
ENSG00000068394	GPKOW	1037	992	1267	1375	951	1197	1233	1032	1005	1070	1104	1434	1174.03	0.549743	3.57906e-08	1044.67	0.316746	0.0437769	1070.48	0.236345	0.0235415	1025.94	0.239557	0.0248841	1128.87	0.217561	0.0302828
ENSG00000068400	GRIPAP1	2381	2186	1775	2088	1402	2158	2042	1711	1795	1825	1834	2490	2088.04	-0.0750398	0.446887	1987.71	-0.148069	0.289355	2064.5	-0.204321	0.0075069	2027.43	-0.126171	0.137479	2204.26	-0.186556	0.0098218
ENSG00000068438	FTSJ1	3560	3173	3640	4186	3458	4543	4487	3857	3778	4111	4240	5573	3639.68	0.385548	3.57739e-09	3690.33	0.481772	3.14734e-05	3762.45	0.390259	1.38307e-12	3669.26	0.437655	5.83429e-14	4073.22	0.439301	1.79e-17
ENSG00000068489	PRR11	3011	2654	2488	3001	1983	2590	2550	2195	2244	2400	2191	3042	2770.68	0.121157	0.138038	2524.88	-0.0753746	0.632014	2583.29	-0.174447	0.0116945	2553.69	-0.0769988	0.354445	2699.45	-0.222624	0.00063487
ENSG00000068615	REEP1	124	123	106	122	49	75	84	75	69	67	63	91	118.126	0.0497001	0.904913	89.4961	-0.783315	0.0317588	100.639	-0.556715	0.0937736	93.7889	-0.653748	0.0527607	100.156	-0.795633	0.0114419
ENSG00000068650	ATP11A	1044	893	843	956	705	1024	995	838	905	902	909	1272	927.633	0.0637148	0.660506	902.712	0.0570051	0.765974	936.397	0.00172772	0.991835	931.861	0.111379	0.385993	1015.53	0.0632894	0.631524
ENSG00000068654	POLR1A	2469	2204	2570	3309	3007	3820	3938	3247	3262	3553	3278	4786	2637.36	0.494314	1.89307e-10	2909.72	0.784077	4.07659e-11	2965.23	0.699646	3.50135e-30	2905.09	0.753362	8.01372e-34	3112.18	0.673853	6.91742e-27
ENSG00000068697	LAPTM4A	6275	5895	5760	7404	4429	6530	6557	5748	5268	5799	6033	7883	6309.72	0.274264	6.41448e-05	5700.4	0.0644078	0.640482	6097.01	0.095651	0.0936167	5781.85	0.0699205	0.300717	6455.46	0.0880719	0.102673
ENSG00000068724	TTC7A	2460	2139	2832	3121	1717	2212	2081	1783	1791	2050	1948	2548	2647.93	0.543642	1.25799e-13	2109	0.00855675	0.96473	2099.64	-0.169735	0.0271429	2090.82	-0.050662	0.627964	2254.54	-0.135744	0.0699566
ENSG00000068745	IP6K2	2880	2653	1913	2260	1381	1979	1899	1849	1631	1727	1753	2245	2396.17	-0.240814	0.00198514	2162.01	-0.499676	1.92594e-05	2302.13	-0.477467	9.94766e-11	2180.72	-0.512079	2.7597e-13	2378.89	-0.572109	1.35464e-18
ENSG00000068784	SRBD1	416	408	267	324	241	371	383	311	318	277	382	435	349.014	-0.316213	0.0836341	350.957	-0.219154	0.336902	376.984	-0.171886	0.379618	350.903	-0.260725	0.183656	409.338	-0.108308	0.601123
ENSG00000068796	KIF2A	1548	1470	911	1080	1012	1756	1856	1571	1465	1453	1650	2216	1232.49	-0.435032	7.16887e-06	1415.97	0.0706756	0.702838	1607.26	0.26156	0.00192395	1481.5	0.159777	0.101305	1698.49	0.24942	0.00189793
ENSG00000068878	PSME4	3352	3015	2192	2854	2420	3773	3797	3222	3010	2966	3391	4839	2815.66	-0.173066	0.0417402	3093.95	0.170232	0.181822	3334.65	0.220621	0.00028135	3075.13	0.118824	0.110357	3590.01	0.258888	1.46509e-05
ENSG00000068885	IFT80	693	649	116	153	100	268	245	267	213	187	201	282	385.461	-2.15601	6.57857e-39	399.972	-1.72302	0.000216534	457.045	-1.30337	1.84753e-18	418.393	-1.53644	7.06873e-24	459.902	-1.58427	6.21506e-30
ENSG00000068903	SIRT2	1174	1077	1326	1483	760	999	961	789	825	885	930	1208	1268.78	0.488308	2.09666e-07	987.933	-0.12562	0.475021	991.735	-0.284951	0.00640866	979.08	-0.18817	0.0920728	1089.65	-0.178535	0.0840374
ENSG00000068912	ERLEC1	1636	1479	1268	1503	991	1515	1531	1295	1173	1284	1488	1862	1459.5	-0.00213064	0.987827	1376.48	-0.100979	0.528505	1476.05	-0.0607021	0.582979	1378.67	-0.133759	0.181457	1603.29	0.00418112	0.974555
ENSG00000068971	PPP2R5B	244	198	246	247	100	159	160	128	106	104	120	171	233.871	0.334476	0.14422	169.16	-0.55755	0.0437769	180.091	-0.536573	0.0260296	158.302	-0.860253	0.000440292	182.316	-0.710083	0.00192493
ENSG00000069011	PITX1	3955	3572	6140	6414	3759	4243	3940	3430	3709	4024	3849	4780	5084.13	0.910994	3.2805e-41	3904.44	0.341248	0.0213379	3706.88	0.0504353	0.492972	3812.05	0.247623	3.29481e-05	4003.28	0.0974004	0.135872
ENSG00000069020	MAST4	249	245	195	221	346	538	477	415	394	379	492	602	225.752	-0.0819598	0.773515	347.111	1.04822	3.5365e-08	348.045	0.931093	6.773e-09	321.817	0.854038	4.74501e-07	389.902	1.04616	8.16435e-12
ENSG00000069248	NUP133	2484	2301	1829	2463	1847	2861	2780	2413	2186	2284	2403	3347	2246.59	0.00287336	0.984064	2341.1	0.186633	0.155768	2487.14	0.197983	0.00470312	2305.41	0.110178	0.177673	2598.01	0.154934	0.0280032
ENSG00000069275	NUCKS1	19320	17807	14826	17944	12976	18951	19757	16575	15968	16413	17357	24348	17325.7	-0.0154531	0.842889	16993	-7.67384e-05	0.999336	18272.4	0.0470935	0.35039	17272.2	0.0113854	0.862993	19459.5	0.0563669	0.221766
ENSG00000069329	VPS35	4173	3757	3376	4419	3097	4788	4826	4120	3821	3943	4296	5810	3902.49	0.137097	0.0968378	3900.6	0.202953	0.0903342	4205.92	0.254082	3.26849e-06	3914.83	0.179012	0.00318195	4446.23	0.242969	2.50422e-06
ENSG00000069345	DNAJA2	1663	1545	1702	2088	1973	2811	2830	2392	2288	2370	2578	3413	1748.71	0.404743	2.04389e-06	2010.45	0.797071	3.25723e-12	2111.58	0.781778	1.13167e-29	1990.5	0.746581	3.03537e-25	2255.24	0.795185	6.57261e-34
ENSG00000069399	BCL3	364	329	387	422	329	432	439	375	419	426	449	639	376.038	0.39354	0.0193667	363.099	0.365193	0.078975	375.814	0.312351	0.0669403	386.756	0.495735	0.00165524	436.478	0.539877	0.000230143
ENSG00000069424	KCNAB2	2465	2137	2444	2774	1322	1780	1678	1637	1489	1648	1503	2124	2453.05	0.35126	2.9538e-06	1883.31	-0.339169	0.00830232	1963.66	-0.38664	1.06221e-06	1903.55	-0.343078	8.69323e-06	2042.77	-0.452404	1.90768e-10
ENSG00000069431	ABCC9	190	175	51	51	56	131	103	109	118	97	120	146	112.639	-1.66783	1.24389e-08	131.187	-0.791729	0.0155648	142.968	-0.697129	0.00921919	142.298	-0.55195	0.0490313	157.705	-0.556331	0.02851
ENSG00000069482	GAL	981	911	1273	1310	1069	1279	1353	1113	1110	1152	1214	1659	1127.3	0.621421	2.4271e-09	1070.01	0.553816	0.000295751	1087.87	0.460127	1.43894e-06	1044.04	0.466219	1.42576e-06	1170.85	0.494153	3.24326e-08
ENSG00000069493	CLEC2D	41	49	14	24	16	26	16	20	29	19	24	28	31.129	-1.0986	0.0694151	31.8126	-0.899767	0.156935	31.2753	-1.23934	0.0391592	33.9316	-0.701014	0.263742	35.8272	-0.896786	0.111594
ENSG00000069509	FUNDC1	836	771	625	761	511	757	781	718	617	669	711	933	741.325	-0.048451	0.769978	704.753	-0.125824	0.503328	773.305	-0.0181514	0.917086	716.432	-0.113374	0.434829	805.823	-0.0723065	0.614455
ENSG00000069667	RORA	36	37	8	13	8	6	13	9	5	13	15	15	22.6383	-1.64419	0.0176905	20.727	-2.12386	0.00683147	23.3128	-1.65994	0.0152918	21.7324	-1.82344	0.0133102	26.1266	-1.37496	0.0319933
ENSG00000069702	TGFBR3	1695	1484	1069	1245	1131	1981	1866	1652	1534	1625	1616	2020	1354	-0.289679	0.00218378	1540.53	0.166379	0.30234	1669.13	0.228658	0.00516459	1580.98	0.200933	0.020949	1687.64	0.0941536	0.319882
ENSG00000069712	KIAA1107	52	32	10	12	3	10	12	11	11	11	7	20	25.2737	-1.75382	0.00776665	22.2276	-2.50645	0.00136247	26.0007	-1.77391	0.00652734	25.1366	-1.71069	0.0100072	27.4762	-1.77272	0.00624202
ENSG00000069849	ATP1B3	8339	7494	7886	9876	10351	13305	13345	11402	10819	11561	12739	16561	8375.65	0.329795	3.02394e-08	9993.69	0.815265	3.17052e-14	10158.1	0.724489	1.52937e-72	9655.06	0.70831	7.72922e-60	11071.9	0.784663	4.38501e-96
ENSG00000069869	NEDD4	1176	1014	345	467	528	1034	1078	966	858	798	996	1396	725.39	-1.26785	3.63804e-25	904.667	-0.302051	0.100398	1052.67	-0.0161569	0.914641	950.418	-0.19086	0.113323	1130.66	0.0190571	0.894494
ENSG00000069943	PIGB	538	518	400	512	343	504	541	466	424	452	443	559	487.309	-0.0499104	0.8095	467.239	-0.102706	0.649187	513.528	0.00998742	0.963419	479.414	-0.0625973	0.753073	511.81	-0.179237	0.258734
ENSG00000069956	MAPK6	2703	2580	1475	1784	1536	2689	2670	2323	2148	2193	2511	3358	2097.46	-0.533028	2.98367e-11	2315.5	-0.128989	0.42213	2557.75	-0.0024574	0.983377	2387.67	-0.0756153	0.4041	2759.51	0.0440051	0.612663
ENSG00000069966	GNB5	1503	1278	1348	1511	869	1334	1269	1047	1063	1107	1191	1584	1404.83	0.21103	0.0325098	1218.47	-0.12149	0.45442	1263.2	-0.183152	0.0661553	1223.79	-0.146686	0.162452	1375.53	-0.106831	0.289431
ENSG00000069974	RAB27A	557	471	398	477	279	438	438	399	333	381	402	487	470.724	-0.0641069	0.749029	424.189	-0.306925	0.122664	462.748	-0.212019	0.196668	428.513	-0.315698	0.0511727	477.194	-0.30617	0.0439786
ENSG00000069998	CECR5	719	649	759	822	733	854	989	770	775	880	800	1076	738.185	0.379428	0.00191202	744.484	0.460168	0.00769475	779.334	0.439291	0.000145983	759.333	0.482878	2.21732e-05	798.838	0.349201	0.00154983
ENSG00000070010	UFD1L	1021	893	788	992	768	1054	1045	901	868	883	998	1229	915.655	0.0604867	0.685531	925.138	0.155738	0.355217	960.415	0.105426	0.395964	911.699	0.0822076	0.545466	1025.72	0.12001	0.306896
ENSG00000070018	LRP6	46	35	16	22	15	44	46	33	35	44	45	48	28.8435	-0.924762	0.142437	33.1923	-0.297314	0.694843	39.5829	0.0430806	0.954858	39.7638	0.175796	0.796529	43.2593	0.115477	0.867366
ENSG00000070047	PHRF1	31	27	44	40	46	41	34	40	41	37	34	42	35.9129	0.713233	0.216192	37.5253	0.857618	0.151084	33.1488	0.444512	0.50718	34.3361	0.639732	0.289136	33.1205	0.291069	0.678441
ENSG00000070061	IKBKAP	3218	2756	2409	2974	2385	3429	3608	3016	2745	2916	3123	4334	2812.83	0.0163183	0.88324	2913.86	0.183255	0.146283	3135.71	0.229965	0.000333865	2896.36	0.133113	0.0662516	3306.88	0.212467	0.00055831
ENSG00000070081	NUCB2	1044	976	332	424	314	679	603	588	515	474	606	726	672.431	-1.2549	2.18428e-24	717.29	-0.851913	5.36017e-06	795.141	-0.678519	1.06107e-09	733.394	-0.820634	2.04895e-12	839.685	-0.699781	5.59266e-11
ENSG00000070087	PFN2	5461	5064	4790	6134	3699	5509	5591	4765	4475	4655	4884	6549	5335.52	0.215443	0.00227079	4854.94	0.0219657	0.885859	5196.25	0.0556967	0.396776	4883.2	0.00324479	0.972279	5432.98	0.0122663	0.871739
ENSG00000070159	PTPN3	388	338	312	353	333	497	489	402	386	399	463	582	345.34	0.0431612	0.859135	386.303	0.410239	0.0355699	403.004	0.375285	0.0193795	378.111	0.323208	0.0561165	436.749	0.425375	0.00458269
ENSG00000070214	SLC44A1	2172	1943	1930	2283	1903	2890	2895	2466	2293	2497	2559	3552	2073.21	0.201055	0.0154227	2211.69	0.433868	0.000215854	2366.02	0.46192	2.39444e-12	2234.19	0.428085	9.03459e-10	2511.03	0.461737	4.57235e-13
ENSG00000070269	TMEM260	229	213	173	230	181	284	316	233	245	266	237	367	209.297	0.0280206	0.931398	224.082	0.282978	0.284553	246.708	0.38658	0.0742548	239.16	0.417185	0.0470817	256.263	0.3323	0.119785
ENSG00000070366	SMG6	638	581	616	784	599	690	719	586	591	666	616	920	653.261	0.363181	0.00552795	629.815	0.327091	0.0861512	628.157	0.176552	0.219547	618.506	0.252262	0.0649694	676.841	0.218568	0.104098
ENSG00000070367	EXOC5	2375	2137	894	1207	1208	2452	2374	2181	1862	1813	2207	3039	1607.89	-0.941306	2.18453e-24	1976.43	-0.124921	0.528387	2259.18	0.0967495	0.247885	2029.36	-0.0856431	0.367144	2408	0.10923	0.146615
ENSG00000070371	CLTCL1	1649	1432	1596	1619	762	1077	1024	888	900	970	886	1211	1572.6	0.23661	0.0205122	1194.84	-0.520933	8.17013e-05	1233.75	-0.606316	3.17819e-12	1213.04	-0.51025	1.3982e-08	1290.1	-0.661381	3.54756e-15
ENSG00000070388	FGF22	203	185	91	52	28	35	39	27	38	40	39	36	129.655	-1.24598	9.82794e-05	105.785	-2.39489	1.04633e-12	110.655	-2.47994	8.82198e-16	110.747	-2.10568	1.45495e-12	118.058	-2.45915	1.96711e-16
ENSG00000070404	FSTL3	4890	4124	6480	6412	4262	5429	5222	4586	4593	5592	5008	6717	5525.16	0.694688	3.96292e-19	4670.71	0.343785	0.00551355	4686.95	0.205308	0.000254173	4804.39	0.385372	4.86981e-08	5108.09	0.275287	8.83081e-08
ENSG00000070413	DGCR2	977	909	1220	1342	851	1179	1059	947	1020	1015	947	1333	1118.63	0.611087	7.02898e-10	974.685	0.329761	0.0254734	970.443	0.169962	0.134807	982.192	0.318742	0.00234857	1026.9	0.162837	0.13865
ENSG00000070423	RNF126	1402	1233	1538	1603	1336	1619	1611	1433	1509	1632	1691	2148	1447.91	0.42686	7.73374e-06	1402.83	0.408298	0.00556346	1416.48	0.290674	0.00071249	1450.16	0.463006	2.54792e-08	1595.74	0.441905	1.67096e-08
ENSG00000070444	MNT	1476	1297	968	968	712	1007	979	886	799	927	937	1216	1162.4	-0.343326	0.00170564	1092.62	-0.466877	0.000612597	1148.22	-0.489164	8.35528e-08	1103.04	-0.475276	1.11517e-06	1226.55	-0.468	7.7785e-08
ENSG00000070476	ZXDC	949	798	685	782	792	1067	1076	835	906	925	969	1366	795.352	-0.081415	0.590091	897.323	0.32012	0.038313	908.864	0.208146	0.084756	894.013	0.279527	0.012094	1002.93	0.310461	0.00245574
ENSG00000070495	JMJD6	641	566	754	934	839	1140	1112	994	1027	1044	1111	1490	726.235	0.649386	3.72932e-08	806.189	0.941176	3.50712e-11	831.189	0.885644	1.04751e-17	833.905	0.989231	1.76799e-21	930.355	1.00205	5.58612e-25
ENSG00000070501	POLB	477	427	425	593	462	569	629	511	498	473	540	759	478.115	0.331334	0.0407556	485.606	0.428049	0.0230596	509.664	0.41321	0.00322502	469.528	0.314006	0.042175	541.012	0.413406	0.00202654
ENSG00000070540	WIPI1	313	275	269	271	171	225	202	189	172	201	231	251	280.733	0.0514408	0.850224	240.826	-0.3405	0.174201	242.444	-0.50448	0.0134412	235.759	-0.447931	0.0346677	267.646	-0.376361	0.0707283
ENSG00000070610	GBA2	1450	1282	992	1156	944	1640	1542	1498	1383	1410	1357	1929	1205.74	-0.178811	0.0908355	1300.95	0.117721	0.500246	1441.37	0.239967	0.0105044	1380.15	0.242128	0.00754606	1482.02	0.156177	0.0903492
ENSG00000070614	NDST1	2749	2479	3180	3747	2360	2939	2928	2558	2606	2869	2585	3636	3048.83	0.572957	2.62881e-17	2627.6	0.258636	0.0607593	2668.7	0.15054	0.0303242	2675.2	0.275121	5.2205e-05	2821.91	0.140793	0.0411235
ENSG00000070669	ASNS	1742	1546	2030	1915	1317	2097	2471	1938	1835	1932	1893	2777	1817.67	0.441179	2.02506e-05	1652.76	0.262644	0.0511722	1919.23	0.50043	1.4049e-10	1769.3	0.405902	1.08373e-07	1951.19	0.393028	2.57736e-07
ENSG00000070718	AP3M2	796	702	365	504	330	563	515	464	444	463	464	611	578.328	-0.624113	6.13041e-06	576.569	-0.543895	0.00134864	612.978	-0.530863	1.6464e-05	589.451	-0.513839	4.78946e-05	641.306	-0.582824	7.94465e-07
ENSG00000070731	ST6GALNAC2	31	45	34	35	32	33	35	26	32	23	27	33	36.3085	0.0188193	0.98126	35.5005	0.0136367	0.987395	34.1593	-0.256557	0.732456	32.6274	-0.267264	0.727306	34.187	-0.45476	0.493951
ENSG00000070756	PABPC1	22728	20406	20331	23970	21163	28166	29718	25362	25093	25868	26811	37383	21770.9	0.205528	3.29856e-05	23108.7	0.425006	5.3334e-05	24518	0.432787	5.38455e-36	23630.8	0.45023	4.44609e-32	26349.9	0.463691	2.06806e-41
ENSG00000070759	TESK2	186	163	179	207	72	102	86	91	62	75	80	106	183.422	0.314062	0.220051	126.196	-0.782161	0.0101854	129.959	-0.891386	0.00116161	117.352	-1.14048	5.33654e-05	133.978	-1.01232	0.000101608
ENSG00000070761	CFAP20	621	604	629	871	570	870	888	679	717	748	732	1040	680.186	0.449605	0.000961021	662.374	0.444037	0.0058896	696.185	0.428772	0.000697759	676.44	0.465204	0.000122209	736.319	0.419655	0.0003373
ENSG00000070770	CSNK2A2	1558	1504	1351	1652	1562	2179	2386	1882	1789	1861	1966	2767	1508.51	0.135045	0.202367	1701.59	0.510667	4.84958e-05	1830.62	0.553753	9.92551e-12	1687.52	0.460651	1.13808e-08	1913.25	0.516004	6.16675e-12
ENSG00000070778	PTPN21	215	156	185	208	208	268	321	258	227	260	230	376	190.076	0.258632	0.340354	212.538	0.598621	0.0190577	236.949	0.726198	0.000440698	215.594	0.606825	0.00594815	237.289	0.59188	0.0067334
ENSG00000070785	EIF2B3	843	754	894	1151	786	1099	1127	925	931	962	1027	1384	910.745	0.52011	2.66645e-06	868.894	0.463059	0.00143736	910.264	0.440604	2.13275e-05	876.519	0.455031	1.37259e-05	985.083	0.487971	4.15432e-07
ENSG00000070814	TCOF1	4973	4453	5490	6334	6178	8211	8289	7264	7033	7703	7787	10811	5323.97	0.495226	2.85794e-17	6019.32	0.841653	1.27388e-15	6260.45	0.803884	2.72772e-70	6124.52	0.853399	5.41505e-66	6846.6	0.871315	6.06523e-86
ENSG00000070831	CDC42	6606	6021	6333	7803	5092	7138	7468	6225	5690	6243	6880	8802	6675.43	0.32717	5.18056e-08	6156.22	0.177406	0.130576	6554.24	0.195592	0.000100688	6117.08	0.126574	0.0265319	6997.98	0.210136	5.82403e-06
ENSG00000070882	OSBPL3	1208	1046	716	834	840	1360	1362	1313	1126	1213	1383	1935	935.976	-0.371371	0.000627063	1094.68	0.172618	0.281853	1231.54	0.333225	0.000516628	1147.21	0.263535	0.00717609	1367.47	0.449426	9.89554e-08
ENSG00000070915	SLC12A3	2044	1879	1945	2627	1373	1746	1720	1545	1613	1682	1489	1763	2117.33	0.380668	2.64765e-05	1738.85	-0.0958771	0.566105	1785.94	-0.183425	0.026185	1790.95	-0.0429768	0.692393	1790.89	-0.367433	6.50955e-06
ENSG00000070950	RAD18	1489	1393	889	1145	875	1523	1524	1435	1233	1273	1508	1929	1209.9	-0.34074	0.000942898	1287.49	-0.0693552	0.712991	1457.15	0.120802	0.238586	1338.97	0.00661105	0.963802	1563.72	0.150587	0.0937127
ENSG00000070961	ATP2B1	2705	2556	903	1151	1828	3749	3692	3271	2952	2848	3510	4689	1774.04	-1.19468	3.52454e-44	2642.78	0.257046	0.143402	3057.21	0.484492	2.94715e-15	2774.02	0.349666	1.11178e-06	3309.61	0.53282	2.09046e-20
ENSG00000071051	NCK2	166	125	205	207	117	139	133	114	121	132	145	156	176.959	0.680471	0.00506884	135.709	0.0609003	0.883771	133.209	-0.150622	0.677457	134.729	0.0122986	0.978505	147.317	-0.0350257	0.931053
ENSG00000071054	MAP4K4	2839	2561	2365	2751	2165	2970	3036	2634	2546	2746	2727	3888	2613.19	0.0896292	0.303188	2609.79	0.153823	0.250843	2757.07	0.151153	0.0272915	2666.45	0.179674	0.0108386	2958.27	0.181486	0.00645724
ENSG00000071082	RPL31	12583	11557	13052	15362	10695	14835	15900	13324	11723	13334	13584	17275	13141.2	0.40144	4.50239e-15	12351.5	0.305503	0.00392551	13311.1	0.354192	6.82339e-18	12292.9	0.260906	2.4034e-07	13593.4	0.252258	2.70402e-10
ENSG00000071127	WDR1	10551	9290	12086	14186	8457	10778	10584	9140	8960	10181	10100	13629	11564.2	0.573026	1.84052e-29	9720.93	0.193155	0.127805	9842.31	0.0728373	0.133466	9709.54	0.156931	0.00376	10751.2	0.152175	0.000155047
ENSG00000071189	SNX13	1185	1079	466	595	523	1117	1115	917	837	779	966	1252	809.332	-0.929755	2.05799e-16	939.259	-0.292653	0.146602	1066.81	-0.077451	0.540516	957.613	-0.275888	0.0144344	1112.09	-0.133441	0.212877
ENSG00000071205	ARHGAP10	290	250	301	353	359	513	539	425	398	419	465	645	298.602	0.444916	0.016603	355.885	0.913622	1.03938e-06	376.301	0.914452	4.25491e-09	343.563	0.807858	5.0006e-07	402.703	0.931852	2.80193e-10
ENSG00000071242	RPS6KA2	2533	2127	2262	2460	1302	1896	1775	1542	1646	1673	1663	2224	2336.96	0.192207	0.0255024	1914.94	-0.321707	0.0108604	1973.78	-0.407265	3.37371e-08	1965.65	-0.277523	0.000432318	2122.01	-0.365344	2.36425e-07
ENSG00000071243	ING3	894	833	255	362	317	623	603	534	504	488	563	746	566.513	-1.32571	1.40361e-21	638.652	-0.693293	0.000110527	709.306	-0.522582	5.55638e-06	666.074	-0.590665	9.51725e-07	756.526	-0.506052	4.37487e-06
ENSG00000071246	VASH1	56	58	40	45	38	65	44	47	40	44	41	71	49.2421	-0.258846	0.648544	53.1789	0.0521356	0.936211	51.138	-0.24133	0.677392	48.9723	-0.236155	0.686928	55.6388	-0.154431	0.790813
ENSG00000071462	WBSCR22	4287	3816	4678	5456	4010	5011	5120	4349	4193	4691	4611	6146	4567.28	0.490577	6.55501e-16	4289.41	0.394555	0.00149524	4380.45	0.305079	1.01283e-08	4251.68	0.341417	5.32409e-09	4647.88	0.30347	1.08174e-09
ENSG00000071537	SEL1L	2036	1871	1209	1439	1028	1876	1916	1527	1528	1438	1683	2197	1613.14	-0.395183	4.75363e-06	1650.82	-0.237719	0.132779	1824.05	-0.105517	0.26892	1700.2	-0.187385	0.0442841	1931.45	-0.114634	0.167015
ENSG00000071539	TRIP13	6931	6162	6068	7763	5054	7113	7239	6431	6017	6265	6578	8939	6697.25	0.242401	0.000242541	6242.66	0.118117	0.343244	6666.53	0.144427	0.00338169	6318.45	0.117581	0.0314934	7059.94	0.138158	0.00283871
ENSG00000071553	ATP6AP1	7461	6583	8468	9501	6362	7888	7623	6493	6608	7479	7420	9471	8028.75	0.525743	2.21813e-21	7062.31	0.262459	0.0408344	7004.76	0.088099	0.0943	7017.05	0.213167	0.000104773	7648.83	0.165146	0.000347271
ENSG00000071564	TCF3	3168	2746	3459	3554	2774	3912	3754	3236	3357	3629	3461	4688	3240.45	0.420968	8.29947e-08	3136.31	0.401494	0.000392882	3217.11	0.32294	6.33885e-08	3237.16	0.450404	1.5809e-13	3460.04	0.356681	2.42501e-10
ENSG00000071626	DAZAP1	4421	3926	4351	4994	4293	5925	6097	5254	5017	5352	5522	7291	4418.1	0.331689	1.13543e-07	4642.17	0.518318	1.23363e-06	4921.9	0.524467	2.89711e-26	4706.9	0.522431	3.33283e-23	5203.17	0.513882	6.42004e-28
ENSG00000071655	MBD3	1577	1442	1701	1856	1702	2203	2077	1788	1828	1941	1838	2583	1647.01	0.40664	3.32919e-06	1742.04	0.604532	2.11975e-06	1719.25	0.436466	9.07147e-09	1708.06	0.528767	5.65437e-12	1826.94	0.439902	3.11813e-09
ENSG00000071794	HLTF	3046	2714	1163	1382	1009	2194	2224	1989	1656	1551	1912	2558	2019.58	-1.01128	2.6255e-39	2138.47	-0.677607	5.9185e-05	2472.04	-0.368926	1.88475e-08	2192.99	-0.633602	6.22723e-17	2545.5	-0.471378	3.21029e-14
ENSG00000071859	FAM50A	3427	3109	3521	3930	2441	3264	3099	2814	2481	2876	2955	3751	3497.73	0.358366	1.25602e-07	3026.2	0.0333987	0.838547	3096.7	-0.062177	0.428358	2945.81	-0.0794803	0.358044	3285.14	-0.064843	0.376053
ENSG00000071889	FAM3A	1730	1502	1947	1987	1372	1826	1753	1496	1457	1667	1626	2089	1798.04	0.4586	5.47039e-07	1597.06	0.216111	0.129427	1611.84	0.088924	0.366846	1582.88	0.160176	0.0916102	1718.24	0.099331	0.276097
ENSG00000071894	CPSF1	4157	3480	3797	4029	2998	4398	3953	3746	3693	3967	3595	5117	3854.77	0.210011	0.00683265	3710.38	0.174491	0.161334	3819.42	0.0986885	0.187483	3814.45	0.215733	0.000685565	4027.11	0.0811045	0.253376
ENSG00000071967	CYBRD1	1703	1495	1296	1655	939	1496	1402	1228	1153	1218	1296	1641	1523.51	0.0483693	0.701306	1373.53	-0.184213	0.213251	1446.19	-0.200117	0.0247259	1374.55	-0.221665	0.0155948	1524.32	-0.223715	0.00869144
ENSG00000071994	PDCD2	1299	1222	1161	1436	1059	1512	1571	1334	1225	1338	1348	1763	1273.99	0.206379	0.0480081	1262.94	0.247981	0.0824024	1353.32	0.283206	0.00157665	1270.15	0.231189	0.0167774	1391.79	0.197965	0.0289061
ENSG00000072041	SLC6A15	575	588	385	539	408	720	788	663	598	656	647	938	515.232	-0.176309	0.331847	561.807	0.148209	0.500531	653.216	0.394981	0.00223301	605.736	0.313433	0.0242858	675.811	0.330439	0.0113808
ENSG00000072042	RDH11	1902	1692	1636	1853	1402	1998	2093	1745	1601	1736	1845	2667	1761.95	0.126437	0.1864	1728.6	0.141895	0.322385	1849.75	0.17445	0.0330914	1724.75	0.10217	0.278751	1993.47	0.216275	0.00574671
ENSG00000072062	PRKACA	2871	2526	3238	3547	2558	3265	3215	2699	2765	2902	2942	3911	3055.19	0.501468	1.41187e-12	2803.26	0.346537	0.00661409	2816.13	0.212244	0.00130335	2765.75	0.280458	1.90911e-05	3021.18	0.23987	7.26618e-05
ENSG00000072071	ADGRL1	234	204	241	222	227	230	232	190	183	212	204	268	225.6	0.258573	0.303702	226.042	0.322323	0.270295	213.616	0.0260859	0.936134	206.922	0.0598869	0.847519	225.162	0.0042583	0.989305
ENSG00000072110	ACTN1	6509	5470	7425	8293	6163	7699	7747	6690	6864	7556	7568	10396	6948.25	0.564098	6.80595e-21	6478.94	0.452976	0.000196428	6585.27	0.352239	7.82934e-13	6625.79	0.478489	1.77869e-19	7349.08	0.478536	6.66195e-25
ENSG00000072121	ZFYVE26	1484	1219	1198	1304	928	1312	1292	1069	1088	1124	1087	1509	1292.57	0.062122	0.638199	1214.54	-0.0453794	0.807941	1255.27	-0.113156	0.31407	1216.46	-0.0767473	0.533302	1310.25	-0.164231	0.0996368
ENSG00000072134	EPN2	733	661	743	792	679	1013	993	825	805	800	896	1266	732.372	0.310375	0.0141528	768.181	0.495428	0.000872147	801.683	0.462291	2.34372e-05	752.708	0.413365	0.000325529	871.924	0.522825	4.33944e-07
ENSG00000072135	PTPN18	870	811	806	900	574	712	695	607	640	675	673	829	844.405	0.189607	0.130687	732.461	-0.150235	0.440217	740.256	-0.288603	0.0161924	741.581	-0.146122	0.282219	792.664	-0.263147	0.0257961
ENSG00000072163	LIMS2	325	269	347	386	128	172	137	143	138	138	142	196	332.274	0.475354	0.00695183	216.002	-0.756318	0.00153842	215.449	-0.995507	2.12598e-06	211.134	-0.893243	1.89175e-05	232.671	-0.918795	2.89066e-06
ENSG00000072195	SPEG	534	448	399	381	140	193	199	172	183	171	188	252	436.71	-0.154044	0.434374	313.247	-1.33421	1.33684e-11	331.994	-1.32123	7.54721e-16	321.819	-1.25907	9.48835e-14	356.684	-1.26196	8.02389e-16
ENSG00000072201	LNX1	80	75	45	52	37	49	39	36	42	33	46	53	61.9279	-0.50958	0.247251	58.5913	-0.623864	0.183827	56.7703	-0.965815	0.0234002	56.0804	-0.835926	0.0592901	63.7295	-0.743615	0.0693283
ENSG00000072210	ALDH3A2	4719	4270	3804	4628	3915	5863	6177	5207	4790	5133	4994	6946	4324.2	0.0730295	0.354471	4651.97	0.33644	0.00193307	5084.56	0.420214	7.87865e-17	4737.09	0.351401	6.05106e-11	5150.16	0.300114	1.84218e-09
ENSG00000072274	TFRC	19808	18332	16049	21527	18449	29067	29658	25382	23926	24649	25981	35931	18789.5	0.137437	0.0641633	21283.4	0.52427	1.75286e-07	23309	0.608238	5.68929e-63	21843.5	0.55743	7.94175e-44	24541.3	0.588665	5.7535e-63
ENSG00000072310	SREBF1	10328	9129	11291	11447	6995	8694	8069	6567	7098	7797	7477	10052	10578.1	0.400391	4.85842e-09	8687.81	-0.0694398	0.654638	8440.9	-0.332053	2.99237e-12	8487.5	-0.176264	0.000417481	9175.75	-0.256307	1.80677e-10
ENSG00000072364	AFF4	5668	4749	3189	3983	3326	5485	5209	4418	4488	4387	5042	6901	4320.67	-0.371637	8.76334e-08	4695.45	-0.0360608	0.824263	4976	-0.031424	0.685844	4784.87	-0.0181512	0.846247	5515.18	0.0916745	0.119724
ENSG00000072401	UBE2D1	366	311	227	256	224	365	386	293	308	278	363	502	285.793	-0.316482	0.115284	309.701	0.00779593	0.980448	336.435	0.0819904	0.7332	313.66	0.00486043	0.987559	379.509	0.246742	0.159108
ENSG00000072415	MPP5	2054	1984	1307	1598	1135	1822	1847	1613	1495	1591	1618	2235	1712.03	-0.312052	0.000539774	1705.21	-0.245186	0.0795967	1864.26	-0.144113	0.0997375	1762.74	-0.181161	0.0406171	1956.4	-0.178377	0.0279869
ENSG00000072422	RHOBTB1	1756	1511	1234	1395	717	1088	1043	776	797	863	770	1038	1457.97	-0.143095	0.162933	1224.81	-0.640252	7.12288e-07	1252.28	-0.768043	7.7456e-16	1199.65	-0.766405	1.05803e-17	1269.18	-0.95854	6.25206e-30
ENSG00000072501	SMC1A	12819	11303	10084	11735	10101	14045	14031	12180	11694	12702	12687	17513	11397.1	0.0236158	0.749424	11969.4	0.227463	0.0373276	12538.1	0.201366	4.17942e-07	12109.3	0.225744	4.00017e-07	13381.8	0.216061	2.15542e-08
ENSG00000072506	HSD17B10	3583	3358	4358	5059	3084	3721	3854	3292	3131	3490	3426	4455	4108.96	0.60649	1.85903e-21	3433.68	0.213684	0.142674	3508.37	0.120841	0.069678	3379.89	0.138888	0.0515678	3668.98	0.0783742	0.246715
ENSG00000072518	MARK2	974	861	1042	1205	1257	1569	1483	1340	1403	1477	1485	2055	1021.79	0.460691	6.46969e-06	1182.92	0.861854	4.49952e-10	1166.94	0.704414	2.34332e-15	1195.54	0.860087	1.3515e-22	1313.71	0.839789	6.27348e-24
ENSG00000072571	HMMR	1731	1561	505	685	431	966	904	891	749	695	815	1095	1083.34	-1.3063	1.38751e-35	1110.28	-1.06858	1.8142e-09	1257.7	-0.789683	3.84115e-18	1149.41	-0.978112	9.38787e-25	1301.13	-0.891627	3.89947e-27
ENSG00000072609	CHFR	687	583	581	683	407	517	568	455	452	492	516	651	629.949	0.162196	0.275603	539.173	-0.222807	0.25825	567.734	-0.23216	0.112095	546.136	-0.217306	0.145127	605.264	-0.221744	0.109397
ENSG00000072682	P4HA2	1567	1449	1814	1976	994	1238	1267	943	954	1056	1100	1578	1708.09	0.499357	6.02045e-09	1293.41	-0.197378	0.219093	1292.65	-0.374539	0.000159294	1236.53	-0.377748	4.18397e-05	1411.02	-0.283604	0.00125188
ENSG00000072736	NFATC3	804	632	697	934	610	963	944	820	900	872	870	1201	762.553	0.349373	0.00873458	742.675	0.345486	0.037041	797.38	0.38182	0.00107062	806.032	0.51797	8.43604e-06	860.487	0.423777	0.000131353
ENSG00000072756	TRNT1	977	799	435	564	498	966	909	839	779	728	830	1114	677.22	-0.663566	1.70125e-07	784.45	-0.0901687	0.692915	876.637	0.0632478	0.672718	814.092	-0.0229315	0.89925	918.667	0.0271169	0.864018
ENSG00000072778	ACADVL	7815	7143	6278	6686	5606	7782	7311	6703	6152	6719	7019	9139	6933.45	-0.0349102	0.693249	7002.52	0.0647286	0.636768	7212.38	-0.0114679	0.879612	6908.41	-0.0087046	0.914715	7706.25	0.0072031	0.917506
ENSG00000072786	STK10	545	514	657	750	553	765	768	639	651	669	728	1053	619.353	0.577021	5.63581e-06	595.081	0.538855	0.000951216	615.987	0.487835	9.6481e-05	598.957	0.526082	2.86926e-05	694.963	0.636487	4.57017e-08
ENSG00000072803	FBXW11	2467	2219	2255	2879	1897	2801	2797	2352	2203	2257	2527	3461	2445.66	0.295043	0.000259958	2320.58	0.220858	0.0786226	2449.53	0.215574	0.0019839	2279.19	0.138352	0.0781728	2629.91	0.245911	0.000137944
ENSG00000072818	ACAP1	37	42	27	32	32	34	32	27	20	22	33	39	34.166	-0.261276	0.708188	36.2951	-0.0163375	0.984782	34.3189	-0.348378	0.61137	29.648	-0.71006	0.277531	37.7539	-0.237482	0.72703
ENSG00000072832	CRMP1	202	207	198	214	138	213	218	154	159	174	178	250	205.028	0.177322	0.51643	186.799	-0.0121123	0.974806	193.822	-0.0674466	0.841912	184.138	-0.0918026	0.77438	207.198	-0.0478469	0.882438
ENSG00000072840	EVC	562	475	473	541	537	684	680	556	559	596	552	791	509.864	0.137925	0.420961	565.962	0.472217	0.00676472	565.998	0.333783	0.0149989	548.785	0.366439	0.00729813	584.764	0.263598	0.0572155
ENSG00000072849	DERL2	1392	1334	1163	1559	1090	1558	1550	1383	1248	1230	1338	1818	1353.11	0.156954	0.180158	1330.67	0.176953	0.237777	1411.76	0.185537	0.0495529	1296.14	0.0705592	0.564389	1453.57	0.102269	0.308959
ENSG00000072954	TMEM38A	244	224	271	314	204	250	235	213	172	245	201	296	263.843	0.489195	0.0124647	229.961	0.192925	0.501959	228.071	0.0188232	0.953248	219.611	0.0380094	0.911377	238.048	-0.0269043	0.930505
ENSG00000072958	AP1M1	2179	1931	2449	2765	1856	2363	2256	1905	1973	2176	2066	2836	2337.64	0.512793	6.00908e-12	2077.17	0.274405	0.0453509	2057.41	0.0980923	0.252101	2061.1	0.2227	0.00399393	2222.65	0.14673	0.0489004
ENSG00000073008	PVR	2207	1902	2520	2781	2678	3420	3400	2835	2939	3024	3292	4613	2360.81	0.539022	1.51507e-12	2582.38	0.807252	1.74187e-11	2585.81	0.682174	3.33383e-26	2546.8	0.748207	3.09838e-30	2934.08	0.835355	3.41919e-43
ENSG00000073050	XRCC1	1197	1050	1164	1270	704	1012	894	826	813	944	819	1171	1168.9	0.286617	0.00528918	970.865	-0.167749	0.299111	984.192	-0.301665	0.00366823	989.593	-0.146151	0.225763	1049.28	-0.285355	0.00450131
ENSG00000073060	SCARB1	7219	6330	8253	9130	6360	7870	7875	6463	7000	7390	7344	9750	7760.17	0.530626	1.48895e-20	6943.95	0.312718	0.0131118	6936.59	0.160993	0.00203954	6986.41	0.296977	8.02006e-10	7558.32	0.230871	8.51691e-08
ENSG00000073111	MCM2	11977	10502	13087	15074	11323	14186	13943	11721	11581	12787	12316	16364	12684.2	0.494238	1.94615e-22	12026.2	0.422956	0.000311223	11992.9	0.271494	5.64904e-11	11719.5	0.325786	9.16129e-13	12615.8	0.247004	3.29073e-11
ENSG00000073150	PANX2	393	339	348	362	302	418	344	316	331	368	341	465	359.162	0.129565	0.540298	359.799	0.201832	0.37237	346.057	-0.0651838	0.785189	356.252	0.143264	0.484288	379.836	0.0328438	0.889714
ENSG00000073169	SELO	572	520	663	691	574	854	761	675	689	747	725	904	614.114	0.482397	0.000281222	629.154	0.603029	0.000112403	631.918	0.476492	9.61743e-05	637.139	0.603659	4.92453e-07	671.193	0.476441	6.21636e-05
ENSG00000073331	ALPK1	182	155	136	165	63	117	107	95	104	95	88	130	158.016	0.00466609	0.990328	123.783	-0.706944	0.0263741	133.119	-0.655028	0.0172454	131.27	-0.547235	0.0564651	138.071	-0.739367	0.00524991
ENSG00000073350	LLGL2	412	385	516	484	188	252	235	205	158	218	209	273	452.537	0.503406	0.00201826	300.526	-0.631381	0.00260993	305.608	-0.777235	6.40533e-06	285.031	-0.879208	3.88443e-06	320.112	-0.830941	5.66005e-07
ENSG00000073417	PDE8A	1418	1276	953	1203	1098	1649	1681	1506	1346	1539	1597	2154	1197.52	-0.157224	0.160698	1345.19	0.243236	0.080408	1467.99	0.324535	0.000104446	1395.17	0.30689	0.000729466	1586.41	0.370978	1.98887e-06
ENSG00000073464	CLCN4	226	218	254	291	153	204	164	163	159	163	138	193	247.886	0.461993	0.024349	197.579	-0.0890751	0.787237	191.677	-0.35787	0.152512	189.224	-0.256035	0.331695	192.984	-0.534834	0.0192112
ENSG00000073536	NLE1	1086	854	1091	1221	1268	1647	1782	1502	1484	1492	1543	2163	1062.79	0.426784	8.55055e-05	1226.49	0.8255	2.84384e-09	1306.87	0.843122	8.00513e-21	1244.52	0.831392	6.72598e-19	1377.76	0.827824	6.39755e-21
ENSG00000073578	SDHA	13149	12153	14180	16308	10063	12772	12534	10770	10382	11326	11443	14927	13967.8	0.436213	1.63794e-17	11950.1	0.0885872	0.540212	12085.8	-0.039301	0.468231	11670.7	-0.0133978	0.849787	12806.6	-0.0449952	0.350851
ENSG00000073584	SMARCE1	1553	1551	1099	1320	1003	1568	1542	1372	1264	1310	1446	1899	1366.01	-0.196989	0.0644548	1391.75	-0.0653974	0.714729	1499.32	-0.0127344	0.92715	1409.94	-0.0640881	0.602378	1598.73	0.0001826	0.999122
ENSG00000073605	GSDMB	45	58	42	44	19	29	24	24	29	25	32	45	47.126	-0.0993444	0.879449	36.5153	-0.898868	0.131198	37.5136	-1.02784	0.0630476	38.5823	-0.731411	0.199279	45.0262	-0.540072	0.318149
ENSG00000073614	KDM5A	3929	3564	3083	3837	3168	4674	4430	3649	3641	3895	3848	5339	3574.51	0.049405	0.591769	3798.89	0.282604	0.0124494	3876.37	0.187073	0.00210254	3752.04	0.216996	0.000318788	4111.31	0.184812	0.000991059
ENSG00000073670	ADAM11	84	87	70	67	74	95	89	79	72	74	74	129	76.5915	-0.148782	0.758477	84.7969	0.210382	0.645185	84.5496	0.0519516	0.91826	78.8429	-0.0226764	0.967048	91.6383	0.117417	0.799199
ENSG00000073711	PPP2R3A	340	296	123	168	129	229	228	164	189	178	198	283	225.124	-0.965024	3.09868e-06	238.848	-0.628765	0.00784288	253.366	-0.622574	0.0019231	245.495	-0.581558	0.00374461	277.425	-0.512544	0.00625066
ENSG00000073712	FERMT2	5115	4642	4211	5247	3509	5871	5792	5156	4808	5119	5575	7461	4771.9	0.119103	0.102575	4696.18	0.143607	0.289158	5164.38	0.247749	1.26299e-06	4916.42	0.233702	1.83139e-05	5616.94	0.311755	2.24472e-11
ENSG00000073756	PTGS2	1916	1640	1219	1490	2117	3654	3612	2864	2954	2869	6909	9750	1544.48	-0.225309	0.0169573	2323.79	0.897528	3.68523e-13	2510.76	0.943465	6.87091e-42	2382.42	0.923598	1.03492e-38	4872.07	2.11846	0
ENSG00000073803	MAP3K13	828	762	653	772	470	682	694	608	538	563	689	774	747.988	0.00822081	0.964595	670.619	-0.246521	0.14969	718.113	-0.207787	0.104789	663.106	-0.32158	0.0105188	762.084	-0.212858	0.111594
ENSG00000073910	FRY	476	416	322	360	239	368	360	300	300	340	347	436	388.803	-0.217128	0.231287	364.553	-0.341464	0.0984376	384.233	-0.354183	0.0326415	377.507	-0.269744	0.126029	416.573	-0.288414	0.0751821
ENSG00000073921	PICALM	3805	3275	2672	3157	2724	4729	4774	4119	3918	3990	4711	6450	3191.72	-0.112025	0.157973	3568.38	0.271923	0.0409062	3985.36	0.410971	5.93436e-14	3754.84	0.370807	4.09443e-10	4474.88	0.550098	6.03637e-27
ENSG00000074047	GLI2	603	515	586	656	557	731	679	618	652	783	681	941	589.241	0.322621	0.0190698	601.597	0.436888	0.00986302	602.433	0.298466	0.0255791	641.933	0.569078	6.85144e-06	672.858	0.429891	0.000313467
ENSG00000074054	CLASP1	1868	1764	1424	1866	1304	1818	1811	1551	1569	1603	1654	2145	1715.03	0.0179063	0.897759	1666.29	0.00413592	0.98376	1739.62	-0.0326401	0.777977	1691.47	0.0127471	0.922242	1842.55	-0.0400718	0.70357
ENSG00000074071	MRPS34	3623	3217	4245	4595	3807	4556	4561	3868	3929	4306	4435	5736	3937.11	0.54168	7.8491e-16	3832.23	0.535679	3.67905e-05	3808.89	0.381708	5.50379e-12	3786.23	0.476845	1.84755e-16	4188.84	0.469748	9.32085e-20
ENSG00000074181	NOTCH3	2053	1662	2745	2675	2315	2806	2466	2010	2682	2685	2361	3121	2305.25	0.725118	1.93847e-14	2234.48	0.710027	1.44107e-07	2038.72	0.350594	9.66788e-06	2295.09	0.744191	5.87993e-24	2260.5	0.459673	1.00312e-10
ENSG00000074201	CLNS1A	2673	2430	2199	2760	2191	3063	3224	2755	2519	2748	2882	3993	2498.7	0.122502	0.165219	2571.43	0.265789	0.0297475	2763.74	0.308479	1.18518e-06	2591.04	0.254035	0.000233128	2947.35	0.32089	1.39564e-07
ENSG00000074211	PPP2R2C	43	40	34	57	13	18	24	18	19	11	14	22	43.1122	0.284768	0.644124	27.2918	-1.19933	0.0703073	30.7903	-0.907435	0.139093	27.3261	-1.25353	0.0536131	29.8291	-1.32182	0.0255348
ENSG00000074219	TEAD2	708	702	880	1007	572	720	677	591	553	579	611	792	828.652	0.585842	2.99479e-07	672.115	0.106425	0.615142	666.527	-0.0751031	0.653844	630.39	-0.110551	0.492959	698.635	-0.113583	0.441616
ENSG00000074266	EED	775	704	541	679	682	1030	1060	945	877	890	956	1381	667.145	-0.113507	0.467324	792.474	0.425312	0.00457064	871.333	0.520609	4.67679e-07	815.728	0.466195	1.78442e-05	934.561	0.547681	6.31805e-08
ENSG00000074319	TSG101	1733	1550	1416	1796	1071	1428	1364	1230	1138	1198	1315	1704	1612.52	0.132451	0.197716	1421.55	-0.163923	0.28005	1458.61	-0.257382	0.00283855	1385.28	-0.281519	0.00144022	1565.03	-0.224209	0.00681742
ENSG00000074356	C17orf85	2164	1957	1633	1852	1446	2305	2270	1889	1913	1941	2009	2820	1884.81	-0.0732335	0.477979	1932.54	0.0717824	0.65315	2059.61	0.0923271	0.292634	1986.38	0.11299	0.193586	2206.87	0.118796	0.131226
ENSG00000074370	ATP2A3	302	293	445	379	113	127	120	97	101	101	110	181	359.353	0.649265	0.000624586	201.863	-1.06915	2.07702e-05	199.635	-1.37887	1.12012e-10	192.165	-1.35121	5.47699e-10	221.564	-1.15375	2.28994e-08
ENSG00000074410	CA12	1210	1068	1237	1361	782	1050	1142	812	905	869	1009	1416	1219.32	0.360366	0.000243796	1012.16	-0.0852842	0.638343	1047.32	-0.147661	0.265625	1002.56	-0.149618	0.207116	1161.41	-0.0187892	0.894209
ENSG00000074416	MGLL	2680	2310	2979	3172	1334	1772	1768	1482	1444	1658	1774	2500	2793.6	0.475144	4.70748e-10	1973.93	-0.452169	0.000310821	2036.19	-0.537571	3.89049e-14	1983.35	-0.476345	6.45445e-10	2296.09	-0.332064	1.52888e-06
ENSG00000074527	NTN4	459	436	302	404	257	507	452	388	393	386	499	628	395.058	-0.181942	0.346173	402.676	-0.0451238	0.875574	431.68	-0.0126608	0.956873	416.244	0.00827338	0.974078	500.299	0.229841	0.133205
ENSG00000074582	BCS1L	912	797	851	963	804	1042	1090	954	918	969	967	1364	878.49	0.255775	0.0281308	887.435	0.345083	0.0268781	936.188	0.340314	0.000994264	900.442	0.353062	0.000854759	992.681	0.338558	0.000775474
ENSG00000074590	NUAK1	1237	1147	1149	1384	1928	2573	2547	2142	2199	2445	2494	3399	1225.47	0.252653	0.0124029	1753.86	1.14587	8.87312e-22	1775.58	1.05465	7.66952e-46	1794.64	1.16956	4.67985e-53	2017.1	1.19735	3.70917e-67
ENSG00000074603	DPP8	1810	1631	856	1078	1005	1723	1657	1445	1360	1353	1572	2129	1314.45	-0.666887	8.73265e-13	1502.02	-0.136002	0.404935	1626.23	-0.0686284	0.500592	1523.46	-0.13294	0.168624	1766.11	-0.0018074	0.988363
ENSG00000074621	SLC24A1	165	119	101	138	66	94	109	93	84	92	94	166	128.721	-0.0808784	0.839145	107.229	-0.599879	0.0862835	119.925	-0.40433	0.212529	112.434	-0.474601	0.1447	133.338	-0.247311	0.473902
ENSG00000074657	ZNF532	2205	2124	1322	1654	1309	1984	1950	1762	1725	1736	1558	2390	1798.28	-0.378565	1.87639e-05	1865.18	-0.183233	0.188489	2000.31	-0.141695	0.0984088	1931.2	-0.115223	0.214523	2046.89	-0.252606	0.00351377
ENSG00000074695	LMAN1	7888	7228	4580	5435	4810	9207	8897	7496	7004	6679	7999	10847	6180.69	-0.427895	1.43796e-13	7095.52	0.0731433	0.685728	7848.52	0.195909	3.31308e-05	7168.88	0.0664957	0.354556	8376.74	0.210427	8.20678e-07
ENSG00000074696	HACD3	4326	3995	4045	5011	3882	5478	5601	4599	4403	4746	5113	6835	4331.08	0.285799	2.18839e-05	4403.45	0.391816	0.000341991	4619.15	0.371363	1.91283e-11	4376.2	0.344863	8.46273e-10	4989.72	0.415256	1.52229e-17
ENSG00000074755	ZZEF1	3213	2646	2865	3265	2372	3110	3034	2597	2660	2883	2664	3811	2985.58	0.236912	0.00211467	2810.61	0.139947	0.336608	2853.79	0.0259922	0.794802	2836.31	0.131813	0.0908436	3038.72	0.0355001	0.70736
ENSG00000074800	ENO1	100763	90605	117053	140811	111301	127204	133391	110697	107711	120438	116540	159166	112677	0.596086	1.11237e-39	108748	0.570244	1.04331e-05	108647	0.429641	4.71171e-36	105329	0.461749	2.38627e-31	114838	0.418683	4.5427e-49
ENSG00000074842	MYDGF	3618	3165	4174	4517	3092	3830	3951	3294	3038	3479	3582	4388	3883.77	0.529757	5.62707e-15	3421.45	0.270622	0.0442421	3490.64	0.175227	0.00520584	3311.78	0.151201	0.0369709	3654.42	0.135204	0.0419909
ENSG00000074855	ANO8	681	622	438	455	308	443	398	383	389	389	353	482	541.762	-0.373378	0.00958678	498.267	-0.575481	0.000762963	515.878	-0.654548	1.24798e-06	510.205	-0.534563	8.9051e-05	533.734	-0.749728	4.84044e-09
ENSG00000074935	TUBE1	246	204	114	156	158	321	279	277	230	246	275	374	175.915	-0.572836	0.0194934	226.283	0.275484	0.346001	251.517	0.393476	0.0630476	231.335	0.292501	0.198578	269.989	0.423398	0.0302173
ENSG00000074964	ARHGEF10L	794	706	872	942	436	559	585	432	448	482	440	570	830.553	0.445476	0.000100758	611.049	-0.358839	0.03915	621.517	-0.485147	0.0002255	596.052	-0.480293	0.00014675	626.661	-0.673837	1.35071e-08
ENSG00000075089	ACTR6	800	635	435	555	383	711	776	630	592	579	668	942	595.01	-0.367589	0.0095488	611.663	-0.195824	0.352971	704.808	0.0528476	0.764752	644.815	-0.0790408	0.646449	749.994	0.0597468	0.713916
ENSG00000075131	TIPIN	466	524	403	514	513	704	761	628	628	619	709	969	474.163	0.0458985	0.843262	553.642	0.516109	0.00515588	595.781	0.560425	7.01148e-05	564.738	0.536215	0.000232143	655.63	0.646899	8.45908e-07
ENSG00000075142	SRI	1597	1470	1506	1779	1037	1460	1525	1334	1178	1363	1268	1685	1583.97	0.265318	0.00310658	1368.7	-0.0745701	0.656728	1474.1	-0.0208711	0.869486	1389.91	-0.0642583	0.594987	1493.14	-0.160713	0.0711109
ENSG00000075151	EIF4G3	5330	4688	2691	3233	2615	4185	4109	3559	3515	3449	3821	5139	3905.07	-0.590954	2.41367e-20	4083.56	-0.351298	0.00211898	4383.63	-0.304134	8.84871e-09	4183.77	-0.313502	1.81999e-07	4708.41	-0.266633	1.09578e-07
ENSG00000075188	NUP37	847	732	757	854	565	819	884	739	711	765	799	1035	794.463	0.199164	0.117767	729.273	0.0305414	0.886411	796.25	0.120382	0.373661	760.148	0.112895	0.421424	843.696	0.113773	0.377
ENSG00000075213	SEMA3A	464	402	180	212	210	401	411	342	324	312	408	547	305.979	-0.975083	2.22703e-08	356.401	-0.312059	0.175689	401.647	-0.121162	0.539001	370.728	-0.233731	0.202453	450.017	0.0361948	0.866517
ENSG00000075218	GTSE1	2103	1823	1829	2130	1575	2027	1993	1725	1731	1895	1884	2390	1961.87	0.180909	0.036576	1867.17	0.111603	0.484356	1899.9	0.00341585	0.977962	1878.13	0.0952214	0.306335	2030.95	0.0220297	0.837646
ENSG00000075223	SEMA3C	4883	4511	1562	1883	1226	2475	2287	1978	1890	1788	2166	2840	3109.82	-1.28203	2.30666e-78	3105.6	-1.16706	4.31278e-16	3365.34	-1.05939	3.40842e-76	3162.53	-1.14305	6.29361e-66	3610.58	-1.01337	1.29051e-77
ENSG00000075234	TTC38	1274	1136	1592	1760	1261	1474	1546	1301	1280	1412	1331	1776	1449.22	0.646248	3.06259e-13	1294.59	0.429582	0.00551355	1310.49	0.320389	0.000298961	1277.99	0.36853	4.32024e-05	1360.3	0.261069	0.00262834
ENSG00000075239	ACAT1	1567	1449	1307	1657	855	1433	1472	1208	1064	1149	1274	1624	1485.53	0.13784	0.194026	1291.27	-0.197483	0.20261	1414.54	-0.0925047	0.387774	1291.02	-0.238599	0.0115285	1469.06	-0.160569	0.0783303
ENSG00000075240	GRAMD4	283	243	325	272	156	245	199	187	196	190	185	264	282.337	0.366373	0.104132	226.114	-0.178954	0.528997	226.105	-0.361393	0.10636	225.057	-0.234686	0.33428	241.561	-0.337485	0.116261
ENSG00000075275	CELSR1	2391	2051	2483	2616	1983	2774	2797	2376	2454	2647	2473	3406	2387.74	0.372984	5.45948e-06	2285.65	0.324621	0.00790368	2395.64	0.301323	1.08265e-05	2392.05	0.409999	2.59784e-09	2539.22	0.297515	6.17647e-06
ENSG00000075292	ZNF638	2544	2274	642	863	1216	2540	2377	2174	2064	1825	2196	2975	1523.43	-1.51635	6.01367e-60	2068.49	-0.185693	0.333774	2331.78	0.000838749	0.993975	2158.63	-0.096863	0.369779	2469.93	-0.00468647	0.964065
ENSG00000075303	SLC25A40	839	768	369	427	303	546	592	502	440	436	499	629	586.564	-0.846249	3.93767e-11	589.201	-0.725271	2.03377e-05	668.624	-0.475221	6.65084e-05	606.922	-0.665908	7.19905e-08	683.214	-0.612738	1.00756e-07
ENSG00000075336	TIMM21	941	853	727	870	602	1037	1037	892	849	872	908	1143	840.733	-0.0015693	0.992914	839.781	0.0686015	0.737943	927.464	0.184999	0.103392	876.268	0.149452	0.223427	952.366	0.0917828	0.468406
ENSG00000075391	RASAL2	1243	1070	669	853	888	1422	1394	1153	1150	1196	1273	1784	940.953	-0.438448	6.93268e-05	1137.69	0.207207	0.176489	1209.41	0.21945	0.0254205	1162.92	0.231248	0.0198892	1320.35	0.29405	0.000966974
ENSG00000075399	VPS9D1	237	219	192	151	123	234	208	165	183	208	155	255	198.654	-0.227674	0.443096	197.041	-0.16268	0.613271	205.535	-0.212919	0.41635	210.216	-0.014398	0.966128	213.617	-0.275378	0.267676
ENSG00000075407	ZNF37A	757	635	162	252	382	731	691	632	637	531	632	859	433.521	-1.58955	2.23711e-22	606.495	-0.132598	0.558364	675.167	0.0116159	0.952136	635.231	-0.0381616	0.85447	712.175	-0.00589746	0.974903
ENSG00000075413	MARK3	1739	1615	1257	1529	1336	2218	2063	1831	1694	1791	1925	2705	1519.36	-0.103012	0.339577	1702.1	0.285018	0.0388423	1809.15	0.296119	0.000127134	1710.05	0.263485	0.00125454	1963.09	0.354252	1.40104e-06
ENSG00000075415	SLC25A3	12838	11698	13695	16779	10917	13592	14077	11624	11103	12247	12919	17080	13762.7	0.47714	2.04139e-19	12236.3	0.238245	0.0603374	12502.1	0.145025	0.00152212	11929.3	0.136493	0.00541198	13467.9	0.184674	7.57329e-07
ENSG00000075420	FNDC3B	2962	2501	1636	2072	2139	3826	3573	3249	3020	3117	3540	4895	2251.68	-0.392989	1.65884e-06	2804.46	0.321728	0.0212656	3067.36	0.405315	1.06659e-10	2905.71	0.379478	6.22484e-09	3408.55	0.519904	4.3624e-19
ENSG00000075426	FOSL2	4906	4099	4962	5311	3981	5160	5063	4315	4261	4627	5088	6798	4820.43	0.364544	1.95005e-07	4515.7	0.258913	0.0407588	4571.67	0.14117	0.0204191	4458.71	0.192461	0.00196602	5144.37	0.297054	1.1678e-08
ENSG00000075461	CACNG4	233	180	307	339	95	122	113	121	109	108	91	146	266.855	0.819613	1.78624e-05	152.512	-0.692647	0.0161522	159.78	-0.726775	0.00451953	153.343	-0.713586	0.0052566	161.451	-0.914688	0.000199502
ENSG00000075539	FRYL	1282	1144	714	763	731	1391	1388	1074	1083	1068	1155	1588	958.796	-0.544538	3.59407e-07	1105.55	-0.006346	0.979291	1214.17	0.0979541	0.414937	1137.81	0.0368655	0.790407	1276.16	0.0694096	0.538057
ENSG00000075568	TMEM131	1262	1118	788	970	1039	1415	1494	1285	1323	1305	1388	1772	1019.63	-0.271207	0.012723	1201.5	0.271697	0.0591115	1286.28	0.304614	0.000646589	1254.84	0.353691	0.000127549	1367.52	0.30726	0.000360119
ENSG00000075618	FSCN1	10364	9238	14053	14926	9280	11059	10958	9143	10048	10814	10243	14132	12251.5	0.736796	1.48103e-36	10001.1	0.299932	0.0236898	9876.57	0.115701	0.0147273	10119.9	0.299084	1.72511e-11	10836.5	0.205985	3.2741e-07
ENSG00000075624	ACTB	130361	113890	170786	186072	107936	131080	130395	114260	115499	129318	125894	171255	151417	0.719393	2.08384e-47	120556	0.214061	0.10303	121653	0.0847853	0.0135135	121984	0.212601	3.73566e-07	133498	0.176255	3.7862e-09
ENSG00000075643	MOCOS	871	786	953	1117	850	1103	1239	959	960	1034	959	1353	933.408	0.488315	3.94917e-06	904.635	0.469769	0.00165822	961.038	0.483927	3.94241e-06	917.263	0.475964	3.15134e-06	975.193	0.370383	0.000229524
ENSG00000075651	PLD1	628	557	481	527	156	243	283	177	145	197	214	304	543.73	-0.0628275	0.737992	376.43	-1.35754	8.70699e-14	402.948	-1.29461	8.06766e-15	365.506	-1.58587	1.43785e-21	427.289	-1.30304	7.72276e-20
ENSG00000075702	WDR62	2131	1941	1621	1972	1546	2040	2005	1842	1792	1876	1751	2542	1899.44	-0.0152798	0.902161	1895.21	0.0474098	0.782102	1971.59	0.000638222	0.995458	1925.02	0.0582054	0.559133	2064.6	-0.0366605	0.727081
ENSG00000075711	DLG1	2479	2250	1312	1574	1391	2496	2546	2146	2013	1969	2228	3047	1867.96	-0.546412	1.09031e-11	2096.29	-0.0905081	0.602827	2343.53	0.0681231	0.431862	2162.07	-0.0380089	0.719896	2471.54	0.0497056	0.562942
ENSG00000075785	RAB7A	7203	6785	6914	8237	5998	7846	7813	6958	6798	7434	7474	10141	7269.43	0.279997	2.52334e-06	6926.43	0.216612	0.0801103	7170.79	0.158871	0.00194595	7050.56	0.231915	1.42538e-05	7796.04	0.223846	9.96765e-07
ENSG00000075790	BCAP29	1316	1149	589	703	665	1177	1195	1109	979	881	1160	1462	917.273	-0.764334	4.23322e-13	1044.64	-0.22336	0.182525	1186.64	-0.0131305	0.928509	1069.12	-0.193794	0.100941	1260.85	-0.011243	0.936292
ENSG00000075826	SEC31B	485	410	104	120	118	210	181	177	150	158	162	224	268.456	-1.82843	8.68507e-22	289.999	-1.24591	2.48735e-09	308.1	-1.23534	6.47859e-13	289.301	-1.32765	4.6093e-14	321.346	-1.31922	1.39689e-15
ENSG00000075856	SART3	1917	1693	1820	2236	1784	2496	2451	2185	2021	2316	2226	2960	1911.68	0.333854	5.76407e-05	1968.83	0.470232	8.79556e-05	2060.04	0.443372	2.47272e-10	1995.02	0.473285	5.95636e-10	2164.65	0.417762	5.00737e-10
ENSG00000075914	EXOSC7	925	920	908	1098	826	1101	1192	1016	954	1086	952	1323	961.19	0.283476	0.0141084	940.464	0.288685	0.0706196	1012.17	0.336188	0.00134341	973.899	0.349919	0.0014373	1016.55	0.190276	0.0892853
ENSG00000075945	KIFAP3	413	334	300	373	276	440	426	342	357	316	388	478	351.367	0.0177266	0.945583	359.283	0.151261	0.530921	376.128	0.12126	0.563228	352.978	0.0644919	0.79288	399.138	0.116888	0.559827
ENSG00000075975	MKRN2	1342	1248	1201	1436	1071	1621	1617	1381	1278	1391	1437	1869	1301.4	0.191356	0.0614924	1306.83	0.268736	0.0534707	1393.75	0.290295	0.000893873	1314.34	0.251115	0.00708994	1456.24	0.247512	0.00384024
ENSG00000076003	MCM6	6479	6047	5630	6811	4467	6926	6950	5729	5397	5779	5906	8080	6210.63	0.154556	0.0172363	5882.3	0.0724741	0.597364	6271.56	0.0948359	0.111477	5894.06	0.043154	0.541467	6552.23	0.0499396	0.398441
ENSG00000076043	REXO2	1054	985	909	1133	758	1092	1180	983	874	911	1062	1372	1014.81	0.165593	0.166084	959.776	0.078405	0.667376	1046.42	0.16334	0.141459	950.462	0.0162824	0.920723	1106.45	0.151199	0.154547
ENSG00000076053	RBM7	524	520	323	404	274	497	487	481	378	400	465	636	436.329	-0.36047	0.0260539	440.455	-0.245991	0.260907	502.029	-0.0264517	0.905547	450.63	-0.218165	0.195023	531.161	-0.0338025	0.868601
ENSG00000076067	RBMS2	1156	968	957	1094	637	909	883	801	821	850	900	1246	1037.37	0.120245	0.335046	897.099	-0.234562	0.139931	944.276	-0.25013	0.0226631	938.154	-0.134298	0.276656	1055.22	-0.0914867	0.450526
ENSG00000076108	BAZ2A	2865	2440	2639	2912	2298	3033	3021	2663	2686	2824	2747	3846	2706.41	0.23739	0.00231008	2643.86	0.240726	0.0659815	2736.35	0.182798	0.00769001	2701.27	0.265771	9.37173e-05	2928.48	0.205598	0.00179479
ENSG00000076201	PTPN23	1969	1704	1887	2129	1790	2193	2032	1871	1955	2096	1994	2706	1918.87	0.299114	0.000319963	1917.06	0.359467	0.0107518	1888.16	0.172017	0.0373511	1933.57	0.351547	2.8765e-06	2062.64	0.249815	0.000539632
ENSG00000076242	MLH1	1951	1717	1623	2053	1384	1933	2040	1727	1583	1806	1687	2258	1824.26	0.167751	0.0748423	1724.83	0.0797172	0.614131	1849.73	0.119042	0.169918	1754.94	0.094683	0.341637	1882.75	-0.000228761	0.998878
ENSG00000076248	UNG	2413	2260	2498	3071	2286	2866	3053	2566	2429	2789	2765	3623	2560.09	0.416798	3.61226e-08	2461.19	0.377621	0.00432948	2567.78	0.344254	2.71265e-07	2478.35	0.365738	6.54727e-07	2728.02	0.345602	3.86887e-08
ENSG00000076321	KLHL20	649	561	414	528	440	693	698	558	573	596	664	887	530.529	-0.196007	0.219122	575.764	0.1165	0.570714	612.822	0.132901	0.393555	592.794	0.160922	0.282964	680.541	0.253573	0.043768
ENSG00000076344	RGS11	217	190	108	102	33	41	25	35	29	37	43	51	151.082	-0.778435	0.00262652	113.01	-2.22929	4.37604e-12	113.986	-2.66995	3.22097e-17	111.786	-2.41586	2.69998e-15	127.07	-2.2131	1.1345e-15
ENSG00000076351	SLC46A1	330	299	394	427	328	424	475	396	354	404	417	511	364.261	0.554804	0.000782938	346.355	0.489593	0.0168137	374.729	0.548806	0.000551285	348.348	0.477107	0.00472911	384.4	0.461913	0.00391642
ENSG00000076356	PLXNA2	398	317	448	492	238	326	393	300	316	341	379	529	415.117	0.568463	0.000309007	313.972	-0.11295	0.67095	348.895	0.0348427	0.893268	340.781	0.0905976	0.694345	399.018	0.239075	0.171463
ENSG00000076382	SPAG5	4152	3717	3336	4104	2695	3643	3597	3154	2952	3259	3283	4404	3799.44	0.0843042	0.29564	3498.56	-0.083423	0.562911	3631.19	-0.139664	0.0232045	3483.18	-0.132639	0.0510302	3854.54	-0.13973	0.0156017
ENSG00000076513	ANKRD13A	867	771	812	907	603	843	733	661	643	679	716	935	837.229	0.239399	0.0470242	760.901	0.0440176	0.831676	753.244	-0.150088	0.258419	732.975	-0.0996179	0.49532	815.171	-0.0922968	0.496719
ENSG00000076554	TPD52	6387	5765	4673	5898	3157	4959	5183	4239	4005	3892	4580	6261	5624.03	-0.0375589	0.671008	4924.29	-0.373354	0.000668629	5345.71	-0.2888	5.57478e-08	4929.84	-0.411471	8.99819e-13	5704.05	-0.272518	7.66387e-09
ENSG00000076555	ACACB	553	442	398	501	285	360	329	286	283	332	287	361	468.507	0.0217071	0.923976	400.849	-0.387214	0.0596053	397.25	-0.60938	9.36334e-05	393.997	-0.482433	0.00319063	410.001	-0.716489	2.13556e-06
ENSG00000076604	TRAF4	1727	1540	2147	2501	2019	2720	2658	2469	2289	2667	2729	3718	1989.56	0.676534	2.27423e-18	2017.88	0.765792	7.37095e-11	2104.91	0.734034	1.79327e-25	2081.08	0.809192	1.16478e-26	2375.2	0.873487	7.5474e-43
ENSG00000076641	PAG1	111	92	46	62	92	122	125	115	100	139	120	166	75.761	-0.745497	0.0458498	103.796	0.307033	0.426831	110.52	0.326953	0.344454	110.64	0.443398	0.187562	120.098	0.388352	0.215209
ENSG00000076650	GPATCH1	476	409	359	501	444	650	593	558	508	593	574	801	432.104	0.120085	0.553516	493.199	0.52556	0.00232088	509.11	0.464427	0.000851279	498.956	0.524252	0.000195754	554.112	0.527745	4.61345e-05
ENSG00000076685	NT5C2	955	858	654	789	626	1009	880	862	821	860	907	1137	804.457	-0.163096	0.212714	845.657	0.0580428	0.769492	886.114	0.0278453	0.867455	869.738	0.100329	0.450132	955.598	0.0722368	0.585336
ENSG00000076706	MCAM	8401	7309	8660	9645	5596	7507	7045	6082	6161	6669	6823	9272	8507.62	0.391647	4.44362e-12	7104.87	-0.0305427	0.842042	7154.73	-0.177357	0.000189582	7066.94	-0.0821624	0.15617	7867.15	-0.0712359	0.156432
ENSG00000076770	MBNL3	3140	2870	1444	1828	2024	3981	3836	3491	3338	3026	3325	4490	2268.39	-0.713754	5.90314e-20	2929.23	0.178308	0.303412	3332.2	0.368119	6.8457e-10	3098.87	0.293658	0.000172628	3407.73	0.271711	2.02297e-06
ENSG00000076864	RAP1GAP	838	740	980	1055	770	1057	931	821	805	900	843	1173	907.192	0.538599	8.30762e-07	849.782	0.437856	0.00314373	830.025	0.232945	0.0440215	821.194	0.32068	0.00476197	884.763	0.244987	0.0263809
ENSG00000076924	XAB2	1191	996	1426	1546	1094	1401	1384	1141	1212	1254	1238	1727	1296.36	0.615656	1.25911e-10	1171.51	0.427464	0.00324585	1172.84	0.288492	0.00312445	1165.54	0.384988	4.75272e-05	1265.92	0.33197	0.000261921
ENSG00000076928	ARHGEF1	2671	2400	2713	2920	1913	2677	2494	2183	2209	2350	2428	3217	2676.47	0.322996	2.60111e-05	2386.16	0.0801912	0.588858	2423.65	-0.0354585	0.707255	2394.22	0.0556006	0.540836	2650.21	0.0496147	0.546248
ENSG00000076944	STXBP2	448	426	489	468	250	339	329	277	278	306	260	369	459.097	0.305337	0.0729709	358.057	-0.34504	0.101183	366.651	-0.450211	0.00654643	358.91	-0.374703	0.0296345	374.27	-0.586322	0.000209112
ENSG00000076984	MAP2K7	1142	987	1034	1128	912	1174	1135	964	955	1019	1109	1526	1069.25	0.193929	0.086506	1048.23	0.205781	0.204716	1051.07	0.0608492	0.645319	1020.67	0.101281	0.409435	1173.66	0.200708	0.0410002
ENSG00000077044	DGKD	6982	5986	6548	6952	4532	6436	6050	5164	5126	5591	5632	7745	6603.31	0.23207	0.000624777	5888.31	-0.0174997	0.910458	6000.26	-0.127824	0.0176349	5865.77	-0.0646564	0.328186	6511.71	-0.0618955	0.280104
ENSG00000077063	CTTNBP2	93	94	68	75	46	78	81	64	58	56	45	73	81.7141	-0.220851	0.613189	75.443	-0.392216	0.376258	82.3677	-0.292904	0.487458	73.9887	-0.507312	0.207217	75.9588	-0.786772	0.0343961
ENSG00000077097	TOP2B	7239	6664	2894	3652	3363	6550	6446	5593	5305	5017	5865	7798	4979.8	-0.923701	3.5956e-47	5749.52	-0.308116	0.0408277	6445.66	-0.127668	0.0132191	5987.82	-0.219558	0.000461955	6834.53	-0.131305	0.00583534
ENSG00000077147	TM9SF3	5246	4856	2845	3597	3180	5688	5510	4843	4550	4583	5154	7107	4061.08	-0.486356	1.22286e-12	4627.41	0.00297901	0.988181	5095.74	0.115795	0.0421784	4786.87	0.0634569	0.371846	5515.86	0.169965	0.000946956
ENSG00000077150	NFKB2	776	703	883	942	2043	3104	3007	2890	2709	3009	2991	4089	828.949	0.474535	3.69579e-05	1702.86	2.01244	6.8745e-69	1871.86	2.08045	3.27119e-150	1871.98	2.15921	4.60684e-171	2066.72	2.15122	8.21896e-199
ENSG00000077152	UBE2T	1415	1319	1274	1498	857	1406	1514	1313	1118	1330	1264	1672	1371.21	0.185974	0.0636029	1221.5	-0.0694293	0.700633	1385.32	0.128001	0.198089	1287.89	0.0469148	0.730999	1403.99	-0.00323721	0.981592
ENSG00000077157	PPP1R12B	754	649	509	606	541	935	853	787	724	733	756	1045	621.847	-0.163355	0.273966	707.047	0.273639	0.121451	759.446	0.309693	0.00881195	714.626	0.265644	0.0333837	788.627	0.253128	0.0303939
ENSG00000077232	DNAJC10	5566	5192	2794	3458	2254	4407	4369	3663	3428	3361	4047	5433	4167	-0.619561	6.02465e-21	4187.72	-0.51226	0.000416281	4657.74	-0.343397	2.64871e-10	4312.29	-0.455124	2.90828e-14	5027.2	-0.289869	7.76498e-09
ENSG00000077235	GTF3C1	5762	4875	6490	7649	5655	7087	6807	5733	5930	6346	6274	8796	6210.63	0.579777	1.06186e-22	5869.47	0.502086	2.95941e-05	5773.74	0.319116	6.09722e-10	5743.77	0.417863	2.49688e-15	6311.14	0.394497	1.64207e-15
ENSG00000077238	IL4R	120	88	151	152	244	406	351	297	307	359	369	587	128.714	0.722368	0.0112992	218.146	1.8527	3.31699e-15	215.669	1.72412	1.45097e-16	225.91	1.89142	5.31719e-20	278.465	2.08417	1.26145e-26
ENSG00000077254	USP33	2818	2425	1806	2275	1373	2301	2229	1994	1822	1854	2083	2789	2298.97	-0.195874	0.0217229	2162.61	-0.309867	0.0191849	2348.31	-0.228658	0.00127194	2196.79	-0.301035	3.90111e-05	2507.31	-0.210443	0.00180211
ENSG00000077312	SNRPA	2387	2332	2224	2451	1567	2104	2030	1745	1808	1981	1860	2428	2342.42	0.153839	0.0892491	2066.56	-0.136349	0.364964	2109.79	-0.2443	0.00182141	2108.86	-0.11079	0.227666	2239.71	-0.244777	0.000993472
ENSG00000077348	EXOSC5	942	819	1121	1130	918	1104	1182	1004	941	1101	1012	1303	1008.43	0.529458	1.95997e-06	950.569	0.443058	0.00534684	984.461	0.392991	8.16724e-05	953.18	0.422396	6.97133e-05	1005.74	0.292742	0.00367835
ENSG00000077380	DYNC1I2	2941	2655	2205	2848	1706	2671	2525	2267	2091	2176	2445	3361	2637.29	0.0153974	0.897713	2437.03	-0.144734	0.287655	2581.33	-0.14173	0.048977	2438.11	-0.181865	0.0124389	2820.04	-0.0550336	0.488001
ENSG00000077420	APBB1IP	57	63	81	87	30	49	55	44	38	28	48	59	72.6676	0.650685	0.0958737	48.4051	-0.401806	0.476463	54.4592	-0.205774	0.719784	45.6934	-0.655465	0.211979	56.6826	-0.271194	0.606578
ENSG00000077454	LRCH4	253	198	181	191	145	184	170	142	139	176	164	221	203.64	-0.101954	0.733715	191.479	-0.217568	0.479537	188.391	-0.44763	0.0648885	188.129	-0.306507	0.248361	207.198	-0.330491	0.165233
ENSG00000077458	FAM76B	1086	1050	207	262	245	493	472	468	406	359	428	556	624.865	-2.0247	5.14704e-53	680.103	-1.35139	4.37438e-15	759.396	-1.10132	7.90756e-22	700.799	-1.2725	3.25418e-25	784.964	-1.2244	6.76514e-30
ENSG00000077463	SIRT6	421	371	479	451	356	454	464	419	398	477	453	571	432.439	0.409333	0.0153896	399.399	0.266767	0.208773	417.703	0.239872	0.154839	417.091	0.351885	0.0315224	448.668	0.269974	0.086076
ENSG00000077514	POLD3	1699	1500	1160	1333	1180	1788	1784	1649	1496	1567	1751	2312	1406.33	-0.190941	0.0514307	1518.28	0.106599	0.491463	1653.69	0.185734	0.0318501	1560.21	0.14726	0.108671	1791.54	0.240635	0.00169603
ENSG00000077549	CAPZB	5775	5056	6566	7460	4792	6141	6280	5314	5115	5708	5688	7412	6233.89	0.54273	3.21848e-21	5421.28	0.250611	0.0446497	5581.84	0.178928	0.000565153	5400.65	0.208209	0.000260155	5911.26	0.171602	0.000414735
ENSG00000077585	GPR137B	33	36	19	25	34	62	62	53	64	50	46	62	27.7954	-0.49196	0.490832	40.8851	0.666559	0.243394	46.1911	0.81207	0.0991748	46.694	0.932632	0.0556681	43.5732	0.534695	0.321997
ENSG00000077616	NAALAD2	14	21	5	5	30	22	23	16	20	18	29	37	10.9702	-1.65167	0.117662	22.8912	0.849471	0.297626	18.4929	0.214073	0.838984	18.4122	0.31528	0.749827	24.918	0.799696	0.264609
ENSG00000077684	JADE1	2442	2174	1563	1856	1256	1975	2031	1722	1643	1713	1718	2352	1981.42	-0.26595	0.00117773	1909.16	-0.304752	0.0166555	2075.77	-0.218259	0.00336931	1966.86	-0.25016	0.00106933	2154.72	-0.288952	3.07609e-05
ENSG00000077713	SLC25A43	585	528	612	718	439	656	692	573	566	575	584	850	611.052	0.424195	0.00109228	545.325	0.192267	0.315307	592.399	0.26374	0.0544191	563.273	0.245519	0.0851762	626.005	0.253032	0.0598986
ENSG00000077721	UBE2A	3426	3087	2931	3559	2385	3629	3688	3120	2902	2947	3221	4424	3233.09	0.160501	0.0314598	3083.76	0.0982621	0.475777	3315.93	0.143703	0.0259133	3074.38	0.0546054	0.510889	3493.56	0.123073	0.0486338
ENSG00000077782	FGFR1	717	645	842	833	740	875	853	697	817	768	951	1277	763.1	0.473379	0.000181425	750.072	0.490006	0.0037076	725.229	0.265183	0.0320428	740.222	0.429657	0.000315238	881.288	0.603849	1.99744e-09
ENSG00000077942	FBLN1	6458	5783	7813	8162	4384	6100	5533	4838	4979	5530	5300	6877	7093.21	0.557451	1.08488e-17	5602.05	0.00160015	0.992806	5614.95	-0.15787	0.00204913	5644.86	-0.0115282	0.892175	6055.3	-0.110768	0.028661
ENSG00000078018	MAP2	1264	1018	645	817	242	422	437	388	370	417	359	540	917.054	-0.474541	3.37102e-05	694.027	-1.57626	6.70332e-24	761.552	-1.38249	1.07073e-34	737.185	-1.32364	4.24231e-30	797.004	-1.45386	4.87504e-38
ENSG00000078043	PIAS2	765	636	435	519	524	853	874	820	735	691	766	991	578.683	-0.385215	0.00496691	682.379	0.183816	0.320184	772.722	0.360221	0.00214482	705.907	0.238852	0.0752289	779.267	0.225703	0.0623538
ENSG00000078061	ARAF	2570	2379	2602	2934	2370	2969	2880	2558	2437	2743	2685	3503	2620.62	0.329863	9.12009e-06	2574.61	0.346843	0.00886324	2590.6	0.216794	0.00149494	2532.13	0.273127	0.000152731	2751.22	0.21761	0.000755746
ENSG00000078070	MCCC1	466	433	351	441	305	398	469	374	362	347	365	513	418.886	-0.019284	0.934314	394.899	-0.125233	0.598883	432.736	-0.0159486	0.946177	398.347	-0.133027	0.500554	439.863	-0.144601	0.41605
ENSG00000078098	FAP	129	83	36	45	42	70	81	62	59	51	55	105	70.5123	-1.21203	0.00166016	77.4666	-0.703669	0.0902671	87.2327	-0.480925	0.216283	78.1451	-0.724105	0.061837	91.1919	-0.527382	0.168931
ENSG00000078114	NEBL	550	458	271	288	116	192	198	150	139	149	154	235	383.505	-0.676974	2.67295e-05	311.022	-1.50056	5.55904e-14	331.936	-1.45486	3.84637e-18	309.949	-1.59571	1.80147e-20	350.28	-1.48514	4.83901e-20
ENSG00000078124	ACER3	867	802	581	732	612	1072	1076	901	864	847	997	1324	736.266	-0.182635	0.181498	822.508	0.209037	0.241786	909.263	0.323029	0.00246168	845.138	0.245275	0.037251	983.088	0.369669	0.000188688
ENSG00000078140	UBE2K	3273	2933	2287	2987	2282	3602	3653	3297	3008	2954	3299	4659	2837.38	-0.0724142	0.468245	2973.44	0.131932	0.328228	3281.67	0.245894	5.34974e-05	3034.02	0.15257	0.034691	3485.28	0.248401	2.95106e-05
ENSG00000078142	PIK3C3	1095	1012	701	916	549	939	914	734	769	750	796	1140	918.235	-0.220001	0.0729467	872.341	-0.30242	0.062613	930.623	-0.277269	0.0116118	895.207	-0.262641	0.0207858	1001.26	-0.233995	0.0273562
ENSG00000078177	N4BP2	802	692	108	181	223	505	473	397	385	337	404	527	424.9	-2.21218	4.97387e-38	527.327	-0.865381	2.83959e-05	583.322	-0.698979	2.02385e-08	539.22	-0.836118	1.07456e-09	605.795	-0.78513	6.74563e-11
ENSG00000078237	TIGAR	737	635	612	883	506	850	869	728	623	680	760	1039	711.72	0.283313	0.0509987	669.492	0.187	0.317382	739.588	0.299946	0.0121567	665.889	0.135663	0.353753	780.545	0.284584	0.0135885
ENSG00000078246	TULP3	959	919	874	1045	650	876	777	723	674	742	783	988	945.831	0.195652	0.100862	839.495	-0.0738683	0.707599	839.826	-0.242848	0.0406167	814.407	-0.200725	0.106631	907.517	-0.187963	0.105402
ENSG00000078269	SYNJ2	2719	2225	2195	2586	2041	3008	2973	2492	2378	2575	2660	3984	2414.3	0.121939	0.180637	2470.12	0.251277	0.0480847	2589.33	0.227115	0.00188686	2466.93	0.214614	0.00513762	2839.12	0.313624	2.73728e-05
ENSG00000078304	PPP2R5C	3074	2821	2351	2997	1766	2821	2948	2445	2244	2353	2636	3502	2786.1	0.022198	0.844984	2559.26	-0.155405	0.252811	2804.53	-0.0499794	0.564647	2596.21	-0.150145	0.0410163	2980.15	-0.0476894	0.546248
ENSG00000078319	PMS2P1	187	163	172	261	106	152	150	108	127	123	141	152	194.858	0.464374	0.0608875	148.751	-0.218778	0.516252	150.183	-0.364521	0.20632	147.954	-0.274118	0.361088	160.81	-0.345382	0.213897
ENSG00000078369	GNB1	11547	10209	11349	13459	8942	12087	12161	10333	10031	10917	10940	14887	11625.5	0.3567	5.66791e-12	10610.9	0.180697	0.123163	11011.3	0.128644	0.00334557	10639.5	0.15472	0.00110638	11740	0.140576	0.000422901
ENSG00000078399	HOXA9	78	83	27	36	45	65	58	60	59	48	67	95	54.4252	-1.19598	0.00559308	66.2994	-0.335471	0.491244	69.508	-0.366581	0.417796	66.1903	-0.382185	0.409879	80.039	-0.106149	0.82855
ENSG00000078401	EDN1	31	11	55	68	7	15	22	24	23	33	32	47	41.9253	1.73656	0.000993841	15.0246	-0.720934	0.496433	21.7754	0.247011	0.806295	24.4208	0.645246	0.42399	29.2572	0.821625	0.23372
ENSG00000078403	MLLT10	934	853	587	638	619	1094	1050	873	936	910	900	1263	742.517	-0.374837	0.00213289	856.581	0.134489	0.482317	923.755	0.184645	0.108573	908.552	0.256796	0.0231263	973.51	0.16544	0.139604
ENSG00000078487	ZCWPW1	28	31	11	18	19	26	37	16	19	31	24	23	21.4512	-0.875451	0.249993	25.6227	-0.172579	0.84183	27.6133	-0.104301	0.910206	27.051	-0.0414736	0.965179	26.7256	-0.416043	0.58546
ENSG00000078618	NRD1	6055	5448	5161	6360	4650	6400	6691	5398	5382	5460	6000	8109	5723.76	0.167074	0.0104089	5588.05	0.168449	0.162592	5867.95	0.149387	0.00928799	5566.81	0.124441	0.0317095	6318.43	0.187799	5.03693e-05
ENSG00000078668	VDAC3	4068	3761	3515	4691	3418	4561	5041	4142	3713	3927	4285	5875	3986.34	0.227707	0.00483369	3933.65	0.256725	0.0349686	4240.45	0.307779	8.26876e-08	3858.97	0.173011	0.00529424	4432.3	0.267128	4.2378e-07
ENSG00000078674	PCM1	3918	3352	1091	1360	1393	2645	2733	2379	2222	2094	2391	3264	2345.64	-1.40191	1.43154e-74	2708.71	-0.660909	2.22648e-06	3064.22	-0.425402	2.26811e-12	2837.77	-0.539594	3.0577e-14	3211.91	-0.468282	9.45269e-16
ENSG00000078687	TNRC6C	129	107	57	64	58	85	77	63	66	65	64	73	87.1059	-0.792289	0.0201474	91.8911	-0.502156	0.185962	92.7061	-0.671827	0.0464781	89.6116	-0.63659	0.0662209	93.5375	-0.877138	0.00690745
ENSG00000078699	CBFA2T2	698	612	619	757	451	618	678	531	522	534	522	737	668.526	0.237266	0.0786034	585.596	-0.0668556	0.75934	624.908	-0.0378245	0.841	585.853	-0.100504	0.544174	635.465	-0.166425	0.237056
ENSG00000078747	ITCH	2251	2009	1411	1718	1517	2690	2513	2237	2114	2053	2459	3278	1820.96	-0.279196	0.00104267	2073.27	0.176321	0.253538	2246.64	0.239176	0.000731156	2102.65	0.178872	0.0296139	2463.11	0.324072	4.66852e-07
ENSG00000078804	TP53INP2	545	469	455	564	160	211	204	155	151	184	195	261	505.096	0.173484	0.295345	331.309	-1.22112	2.98024e-10	336.425	-1.41955	8.86232e-18	323.984	-1.38868	2.3146e-16	368.899	-1.25741	2.42262e-16
ENSG00000078808	SDF4	5635	5105	6688	7050	5152	6491	6048	5426	5392	5775	5938	7603	6149.46	0.527587	6.1397e-16	5599.33	0.354564	0.00370826	5537.6	0.177343	0.000637412	5475.58	0.26499	4.17056e-07	6000.02	0.231973	1.33529e-06
ENSG00000078900	TP73	62	45	75	80	71	121	91	63	75	90	90	107	65.8852	0.711921	0.0802358	74.6767	1.05137	0.00727118	64.8258	0.603845	0.163259	68.7162	0.838173	0.0322394	74.722	0.789789	0.0358797
ENSG00000078902	TOLLIP	418	361	427	450	449	600	540	505	489	533	548	694	414.221	0.344032	0.0374532	459.492	0.659313	0.000189668	456.276	0.5087	0.000473222	453.593	0.60168	2.43108e-05	497.359	0.57257	2.57266e-05
ENSG00000078967	UBE2D4	205	161	192	231	159	169	206	162	157	179	170	208	196.72	0.379068	0.117056	173.376	0.099369	0.790123	182.033	0.089275	0.787641	174.262	0.0889221	0.788735	184.415	-0.0486046	0.88715
ENSG00000079134	THOC1	878	818	356	430	450	862	778	803	652	622	707	996	604.664	-0.944431	9.84951e-14	728.633	-0.184578	0.366337	817.604	-0.0148955	0.936906	734.516	-0.203293	0.124759	840.869	-0.104923	0.428599
ENSG00000079150	FKBP7	341	309	291	343	249	364	357	298	309	300	332	417	319.274	0.130966	0.551302	311.799	0.133543	0.598883	324.632	0.0903325	0.698102	313.709	0.116152	0.611085	346.497	0.103256	0.634544
ENSG00000079156	OSBPL6	237	210	192	197	191	296	352	290	242	272	262	410	207.672	-0.0273266	0.93287	231.053	0.33625	0.183554	272.049	0.601684	0.00129547	240.918	0.410335	0.0509363	273.336	0.470391	0.0169718
ENSG00000079215	SLC1A3	16	22	16	10	203	289	316	254	244	267	287	340	16.0214	-0.369398	0.726187	140.043	3.91086	6.72318e-30	154.752	3.98024	9.02712e-36	145.614	3.95349	1.39234e-34	160.792	3.94487	1.22416e-35
ENSG00000079246	XRCC5	18501	17366	16703	21085	15442	21280	22313	18548	17450	18363	20136	26694	18337.9	0.236932	6.94885e-05	18039.4	0.258782	0.0174294	19126	0.265223	4.32732e-10	17900.6	0.205436	3.23722e-06	20404	0.278093	2.24642e-14
ENSG00000079257	LXN	312	272	238	263	71	150	127	115	111	101	153	131	268.972	-0.0504751	0.852963	190.27	-1.21594	3.26325e-06	203.157	-1.18776	1.48121e-08	191.949	-1.25	1.07059e-08	219.805	-1.11243	1.13967e-06
ENSG00000079277	MKNK1	840	744	819	927	602	776	816	632	639	678	684	937	831.42	0.309806	0.00777466	733.224	0.032532	0.883129	752.048	-0.05235	0.756151	719.075	-0.0566618	0.726979	792.774	-0.07389	0.607559
ENSG00000079308	TNS1	1086	845	1107	1168	369	534	465	393	356	443	467	632	1052.16	0.413371	0.000289716	680.326	-0.871922	2.37348e-08	684.529	-1.08541	2.0491e-19	658.677	-1.06097	3.008e-16	755.947	-0.915158	1.18513e-15
ENSG00000079313	REXO1	706	626	539	597	570	771	762	628	699	749	665	965	611.833	-0.0594947	0.73815	663.994	0.237527	0.174994	677.093	0.140918	0.326447	695.775	0.329942	0.00663645	728.656	0.179482	0.170283
ENSG00000079332	SAR1A	3427	3150	2432	3045	2456	3776	3868	3379	3119	3266	3591	4654	2980.97	-0.100545	0.245339	3155.4	0.133425	0.311777	3446.58	0.22037	0.000243477	3232.92	0.165884	0.0122932	3661.97	0.222147	0.000103989
ENSG00000079335	CDC14A	82	93	65	55	84	139	128	102	107	99	133	162	73.2766	-0.371512	0.405547	98.93	0.548031	0.137869	101.289	0.465271	0.18231	96.0165	0.439596	0.224622	116.099	0.648673	0.0330566
ENSG00000079337	RAPGEF3	29	25	24	28	17	27	23	24	24	31	28	38	26.3355	0.114366	0.893716	23.9509	-0.0838142	0.928854	25.1485	-0.111699	0.903373	27.1712	0.234308	0.772953	29.5845	0.183761	0.815608
ENSG00000079387	SENP1	1287	1147	848	1061	897	1382	1409	1272	1159	1218	1310	1820	1071.75	-0.185608	0.101913	1159.9	0.117555	0.472576	1275.51	0.222098	0.0180779	1199.67	0.175405	0.0834729	1369.81	0.25423	0.00379768
ENSG00000079432	CIC	2355	2172	2545	2760	2016	2613	2517	2223	2279	2422	2276	3077	2462.69	0.398918	2.62289e-07	2282.08	0.26504	0.0473382	2309.36	0.14708	0.0512279	2307.06	0.262743	0.00024704	2439.8	0.134287	0.0635001
ENSG00000079459	FDFT1	3520	3279	3607	4575	2714	3346	3326	2753	2703	2933	3081	4106	3742.88	0.429356	1.48776e-09	3195.56	0.0734088	0.660358	3199.18	-0.0836964	0.269794	3083.77	-0.0630225	0.443703	3463.23	-0.0266389	0.746082
ENSG00000079462	PAFAH1B3	400	338	449	480	286	379	354	316	327	366	344	445	418.125	0.505196	0.00129695	347.104	0.0808211	0.758824	349.796	-0.0556605	0.816907	355.919	0.119585	0.57322	377.923	-0.0051019	0.984046
ENSG00000079482	OPHN1	508	448	361	418	264	396	376	331	351	368	366	473	429.157	-0.126916	0.501801	393.702	-0.318266	0.114158	412.111	-0.3533	0.0262082	413.687	-0.201072	0.250509	446.077	-0.291074	0.0603505
ENSG00000079616	KIF22	3039	2769	3109	3511	2373	3080	3251	2727	2614	2776	2724	3562	3107.24	0.357415	2.77665e-07	2796.4	0.142309	0.318769	2933.21	0.120723	0.0880173	2787.82	0.10096	0.182567	2994.53	0.00964047	0.919536
ENSG00000079691	LRRC16A	969	886	703	874	541	958	915	782	746	822	852	1201	849.278	-0.0698688	0.641836	816.15	-0.111831	0.573368	882.901	-0.048609	0.745269	849.156	-0.0343443	0.830168	964.683	0.0359111	0.805166
ENSG00000079739	PGM1	2441	2191	2886	3273	1936	2308	2390	1954	1946	2070	2142	2832	2709.2	0.579995	2.10018e-16	2210.9	0.118694	0.484016	2229.6	-0.0139814	0.900682	2147.22	0.00331603	0.979187	2377.39	-0.00211915	0.984272
ENSG00000079785	DDX1	5808	5434	3765	4657	3398	5920	6032	5143	4674	4842	5384	7244	4850.91	-0.253389	0.000155126	5012.56	-0.0768794	0.627306	5579.99	0.0701092	0.260614	5153.49	-0.032356	0.67554	5902.37	0.0600023	0.305701
ENSG00000079805	DNM2	3900	3435	4180	4623	3453	4376	4291	3506	3763	4078	4026	5421	4041.04	0.434033	3.21248e-11	3788.47	0.332149	0.00816141	3764.08	0.167219	0.00808872	3795.3	0.305763	1.90079e-07	4135.84	0.259264	9.39326e-07
ENSG00000079819	EPB41L2	2922	2611	2026	2288	1804	2801	2675	2339	2219	2401	2516	3357	2434.13	-0.18983	0.0168901	2483.49	-0.0537386	0.729666	2621.4	-0.060732	0.463505	2517.04	-0.0510787	0.572414	2822.38	-0.0194413	0.830726
ENSG00000079950	STX7	700	658	439	540	305	542	571	451	435	460	431	700	575.996	-0.308079	0.0288807	532.225	-0.48541	0.00745979	589.566	-0.33395	0.0142713	554.368	-0.393702	0.00355695	615.404	-0.386093	0.00547763
ENSG00000079974	RABL2B	301	235	218	213	173	241	225	236	193	214	224	295	239.411	-0.13531	0.617935	232.764	-0.144648	0.622206	247.858	-0.125226	0.64715	232.476	-0.184218	0.467996	261.095	-0.146991	0.546109
ENSG00000079999	KEAP1	988	957	1027	1155	1228	1472	1446	1312	1310	1429	1287	1796	1032.23	0.332711	0.00204984	1178.02	0.714051	1.50518e-06	1178.22	0.584251	2.22069e-10	1184.09	0.700418	2.75014e-14	1234	0.553073	6.40369e-10
ENSG00000080189	SLC35C2	2065	1818	1712	1918	1414	1910	1744	1520	1528	1627	1652	2284	1866.99	0.0728479	0.485339	1778.7	0.00474259	0.980783	1773.98	-0.168809	0.0410139	1742.87	-0.0897255	0.350092	1933.63	-0.088243	0.312678
ENSG00000080200	CRYBG3	280	228	93	100	146	258	244	236	204	207	208	300	169.735	-1.22266	2.21035e-07	221.446	-0.128481	0.678657	245.807	0.0060384	0.985323	227.353	-0.0928872	0.74197	250.676	-0.108544	0.678214
ENSG00000080224	EPHA6	43	37	32	33	52	58	55	59	63	50	68	87	35.9262	-0.12588	0.862422	48.3138	0.707686	0.171515	48.7077	0.601016	0.233277	48.8553	0.71271	0.144464	57.6237	0.853019	0.0448739
ENSG00000080298	RFX3	184	186	85	108	65	118	143	104	97	92	109	156	137.675	-0.778201	0.00383747	132.61	-0.821359	0.00700584	152.622	-0.511849	0.0599386	136.609	-0.762357	0.00475704	158.265	-0.595697	0.0189506
ENSG00000080345	RIF1	4397	3977	658	899	1626	2994	3004	2699	2577	2188	2677	3548	2370.94	-2.26558	1.37508e-159	3118.35	-0.66907	3.78818e-07	3486.94	-0.472218	1.09378e-16	3218.14	-0.600629	0.00035107	3637.32	-0.533191	2.21241e-23
ENSG00000080371	RAB21	1284	1161	860	1071	945	1498	1506	1338	1193	1269	1352	1902	1080.43	-0.175858	0.122509	1204.32	0.207327	0.165474	1319.78	0.299702	0.000710249	1225.1	0.218972	0.0239045	1401.71	0.302323	0.000434576
ENSG00000080503	SMARCA2	1317	1203	1089	1278	816	1085	1162	904	847	1037	979	1229	1214.1	0.0764392	0.533767	1087.02	-0.177641	0.267723	1136.5	-0.210293	0.0486861	1087.04	-0.213012	0.0635022	1176.72	-0.292202	0.00188343
ENSG00000080546	SESN1	251	291	158	238	145	202	233	181	182	169	205	227	231.229	-0.304195	0.240939	217.606	-0.428647	0.112164	237.589	-0.320045	0.187115	220.5	-0.42416	0.0775064	244.668	-0.426612	0.0624475
ENSG00000080561	MID2	217	210	229	315	183	273	269	220	201	218	235	335	242.646	0.50781	0.0164914	218.959	0.308689	0.242325	228.367	0.272172	0.247867	211.181	0.179432	0.497541	245.286	0.303896	0.163716
ENSG00000080603	SRCAP	315	268	286	284	339	417	332	293	361	380	321	504	287.465	0.143429	0.54673	337.648	0.614716	0.0029422	300.807	0.183516	0.392757	333.114	0.55687	0.000952005	344.14	0.383976	0.0334883
ENSG00000080608	KIAA0020	1148	1014	504	638	823	1592	1608	1469	1264	1215	1467	1960	806.332	-0.755829	2.48621e-11	1120.16	0.344354	0.0446454	1311.37	0.592582	3.78147e-12	1164.64	0.408555	2.15215e-05	1372.78	0.559317	7.41175e-12
ENSG00000080802	CNOT4	639	646	365	438	471	673	656	591	546	553	630	859	513.43	-0.515677	0.000371257	599.923	0.0492433	0.829269	631.348	0.0353078	0.853547	592.824	-0.0194576	0.92584	685.912	0.101702	0.509399
ENSG00000080815	PSEN1	1389	1306	1170	1501	1172	1635	1668	1337	1289	1363	1483	2045	1333.29	0.148952	0.18151	1367.38	0.281267	0.0423065	1419.51	0.233451	0.0125223	1334.59	0.18462	0.0570349	1533.02	0.278929	0.000811954
ENSG00000080819	CPOX	606	559	438	624	523	774	767	659	639	627	682	945	550.813	0.0246267	0.911362	611.339	0.370979	0.0256068	646.741	0.371423	0.00276879	609.105	0.329456	0.0128938	686.668	0.372544	0.0018158
ENSG00000080822	CLDND1	820	693	367	399	371	677	629	560	509	519	605	816	556.305	-0.809726	1.33011e-09	618.512	-0.334001	0.072552	669.832	-0.263914	0.040279	624.97	-0.345903	0.0075458	726.771	-0.195113	0.124978
ENSG00000080823	MOK	162	125	92	116	57	88	91	78	71	64	95	115	121.598	-0.295181	0.378107	103.736	-0.76676	0.0243914	112.346	-0.678689	0.0259539	102.37	-0.872063	0.00547568	123.862	-0.544729	0.065682
ENSG00000080824	HSP90AA1	41673	40348	31099	41544	32361	53959	56644	49221	44304	43568	50110	69301	38296.2	-0.0179499	0.860555	41481.5	0.271289	0.0214758	46970	0.446043	7.83862e-28	42571.6	0.306911	6.44643e-10	49534.3	0.429656	1.1177e-27
ENSG00000080839	RBL1	1384	1245	641	846	673	1172	1203	1044	1012	959	1042	1443	1006.01	-0.659596	6.78645e-10	1084.13	-0.313036	0.0436371	1210.88	-0.145634	0.156838	1136.99	-0.204863	0.0562805	1266.69	-0.189772	0.0453846
ENSG00000080845	DLGAP4	980	807	1073	1232	1061	1331	1278	1110	1126	1147	1362	1886	1025.16	0.538206	2.1985e-07	1053.57	0.661213	6.06731e-06	1042.18	0.501822	2.417e-07	1021.39	0.559484	1.53664e-08	1230.94	0.755756	1.23543e-17
ENSG00000080947	CROCCP3	186	199	91	87	72	138	90	102	87	106	119	130	137.92	-0.943846	0.000536208	142.96	-0.687984	0.02507	143.174	-0.91978	0.000670001	141.144	-0.79438	0.00316446	159.637	-0.725502	0.00455297
ENSG00000080986	NDC80	1459	1305	557	707	430	861	845	798	761	693	737	929	979.604	-0.964271	2.17656e-20	965.599	-0.91577	2.01019e-08	1090.12	-0.666422	1.24566e-12	1029.78	-0.715355	2.46395e-12	1108.96	-0.831837	2.77904e-20
ENSG00000081014	AP4E1	1240	1036	576	735	736	1289	1279	1073	995	976	1075	1470	876.468	-0.629438	2.17314e-08	1049.15	0.0309303	0.884457	1150.49	0.12929	0.246925	1053.93	0.00504931	0.976928	1189.65	0.0557821	0.654495
ENSG00000081019	RSBN1	419	400	221	291	256	395	410	370	376	340	372	509	326.507	-0.516747	0.00394351	359.956	-0.120601	0.622818	398.292	0.0101006	0.967228	381.972	0.015591	0.953232	420.57	-0.00403132	0.986871
ENSG00000081026	MAGI3	533	501	316	424	330	491	477	423	393	403	404	574	436.506	-0.322117	0.0523015	454.862	-0.117845	0.595888	480.885	-0.119934	0.501147	452.843	-0.169137	0.329547	498.25	-0.191999	0.224584
ENSG00000081041	CXCL2	108	106	54	81	78	144	169	158	143	177	265	355	85.4998	-0.509262	0.175065	106.852	0.244696	0.542988	135.774	0.692962	0.0106952	135.148	0.785062	0.00373793	203.022	1.42664	1.16775e-11
ENSG00000081052	COL4A4	3275	2758	2028	2163	1076	1636	1441	1219	1283	1374	1484	1680	2518.97	-0.351629	1.33121e-05	2096.11	-0.937307	2.30415e-16	2136.68	-1.09919	1.768e-55	2105.29	-0.971769	1.3884e-41	2310.59	-1.02123	4.26018e-39
ENSG00000081059	TCF7	299	240	327	319	308	404	414	342	349	373	450	622	297.211	0.439933	0.0259882	314.308	0.635749	0.00231205	323.06	0.570405	0.00104654	317.615	0.634048	0.00024209	393.192	0.886436	5.08979e-09
ENSG00000081087	OSTM1	921	899	592	740	586	1122	1196	882	862	849	1049	1455	777.43	-0.288329	0.0226258	860.324	0.0915239	0.678948	970.013	0.26295	0.0304351	880.745	0.118531	0.379623	1064.44	0.349093	0.000436323
ENSG00000081154	PCNP	4619	4159	2811	3743	2700	4271	4501	3866	3337	3292	4064	5378	3774.87	-0.260413	0.000987188	3848.62	-0.124271	0.347785	4263.48	0.0112247	0.894794	3808.33	-0.194908	0.00232864	4509.19	0.000153799	0.998941
ENSG00000081177	EXD2	536	461	489	665	353	474	484	437	381	441	458	649	535.511	0.373289	0.0123278	449.579	-0.040523	0.871413	476.833	-0.0307119	0.885921	450.304	-0.0690482	0.736791	518.802	0.0420519	0.830672
ENSG00000081189	MEF2C	86	60	38	62	48	82	70	68	70	74	74	81	59.9858	-0.383318	0.439662	67.2383	0.0431247	0.943208	70.5095	0.0112685	0.985244	72.1055	0.196818	0.687479	74.7526	0.00317662	0.996184
ENSG00000081307	UBA5	1321	1248	591	770	782	1245	1327	1143	1039	1026	1144	1539	959.924	-0.755102	3.47329e-12	1123.35	-0.135297	0.415211	1254.12	0.022358	0.871131	1148.83	-0.106489	0.369151	1300.63	-0.0451596	0.711105
ENSG00000081320	STK17B	847	770	448	556	295	558	528	466	465	415	556	753	642.913	-0.522783	3.50904e-05	591.467	-0.732684	3.08144e-05	645.752	-0.620885	1.64216e-07	610.553	-0.666693	2.6911e-07	727.477	-0.411931	0.000296834
ENSG00000081377	CDC14B	268	257	207	244	220	364	315	337	294	282	365	464	241.996	-0.0539923	0.850492	273.867	0.356579	0.131463	295.25	0.399518	0.0464802	276.138	0.342426	0.0917786	333.606	0.555463	0.00100465
ENSG00000081386	ZNF510	318	289	152	162	197	361	377	329	272	265	290	435	225.302	-0.7804	0.000152696	284.215	0.0723804	0.809537	327.546	0.298774	0.107423	284.464	0.0332273	0.906082	327.536	0.141354	0.511012
ENSG00000081665	ZNF506	51	46	17	26	41	87	87	60	73	57	68	87	33.9482	-1.01538	0.0739187	55.087	0.580314	0.249372	60.7837	0.672027	0.123487	57.3904	0.635815	0.162557	62.0169	0.573758	0.182021
ENSG00000081692	JMJD4	177	161	239	319	264	314	357	308	231	327	313	410	225.43	0.884733	1.80102e-05	234.203	1.01563	1.22828e-05	251.895	1.05673	1.59258e-08	227.081	0.927872	1.80641e-05	259.612	0.992519	7.03844e-08
ENSG00000081721	DUSP12	830	734	579	740	630	907	947	853	746	753	838	1159	712.556	-0.0814985	0.613182	767.091	0.195599	0.247417	839.278	0.285546	0.0108777	763.398	0.14914	0.26192	876.869	0.244617	0.0269748
ENSG00000081760	AACS	1240	1044	1369	1525	979	1266	1308	1084	1036	1088	1129	1543	1297.77	0.5132	5.66906e-08	1125.81	0.210878	0.186474	1162.5	0.147852	0.171719	1096.38	0.106604	0.369415	1222.11	0.120765	0.253746
ENSG00000081791	KIAA0141	2572	2187	1826	2105	1435	2130	2026	1761	1703	1738	1846	2551	2149.38	-0.105795	0.255078	2033.88	-0.198117	0.135249	2118.36	-0.246833	0.000827422	2021.54	-0.256259	0.00095422	2267.07	-0.220815	0.00209893
ENSG00000081870	HSPB11	905	808	631	793	507	768	787	715	626	586	713	970	775.366	-0.101878	0.490507	729.794	-0.211394	0.213405	799.194	-0.106869	0.436535	721.439	-0.288049	0.0234147	840.954	-0.132398	0.287874
ENSG00000081913	PHLPP1	613	589	624	702	545	663	699	589	608	624	612	784	631.92	0.308733	0.0220696	602.568	0.24489	0.207357	620.525	0.177489	0.222089	608.702	0.243201	0.0801726	643.407	0.111413	0.465317
ENSG00000081923	ATP8B1	122	108	67	65	48	56	59	64	55	65	72	107	88.8958	-0.626215	0.0737875	80.8565	-0.905904	0.0179112	87.3257	-0.814366	0.0182501	85.3017	-0.730187	0.0368646	101.438	-0.474458	0.155926
ENSG00000082014	SMARCD3	361	302	281	281	175	186	179	161	155	196	162	226	303.958	-0.0623161	0.809415	250.363	-0.622752	0.0119791	247.152	-0.879105	4.57489e-06	246.925	-0.708178	0.000417615	262.235	-0.879376	1.92402e-06
ENSG00000082068	WDR70	1764	1590	1478	1751	1065	1605	1575	1472	1391	1393	1378	1847	1636	0.112007	0.265489	1475.5	-0.114379	0.458266	1592.97	-0.0548856	0.622966	1522.28	-0.0588204	0.60119	1630.86	-0.16267	0.0544365
ENSG00000082074	FYB	48	31	13	19	55	72	79	53	62	49	80	92	26.7051	-1.13326	0.0821836	52.0538	0.924267	0.0557793	52.4109	0.820837	0.0820891	47.9424	0.71322	0.157293	61.5925	1.03735	0.0120207
ENSG00000082146	STRADB	406	376	408	514	258	342	388	334	285	280	281	443	425.522	0.401056	0.0114075	340.148	-0.154428	0.528387	374.003	-0.0354494	0.882076	332.577	-0.259654	0.172177	371.765	-0.230274	0.218986
ENSG00000082153	BZW1	22709	20363	16323	20302	16963	28144	28702	24713	22117	22496	27314	35955	19716.2	-0.0696712	0.28042	21709	0.268065	0.0184274	24081	0.391038	3.08544e-30	21918.6	0.260655	1.26604e-10	26175.2	0.45041	4.33917e-47
ENSG00000082196	C1QTNF3	58	57	21	11	21	31	35	26	43	28	21	38	35.7042	-1.65606	0.00339926	40.1901	-0.930572	0.0897998	43.4147	-0.841588	0.0982001	45.8136	-0.483297	0.388945	43.3917	-1.09075	0.0268122
ENSG00000082212	ME2	1359	1258	1187	1474	994	1484	1599	1295	1218	1295	1435	1888	1312.96	0.187931	0.070919	1257.04	0.136103	0.383213	1372.27	0.222466	0.0177281	1278.99	0.149739	0.14066	1466.5	0.239168	0.00503225
ENSG00000082213	C5orf22	2627	2394	1803	2215	1493	2471	2432	2154	2008	2022	2255	3013	2233.34	-0.156709	0.0680875	2191.16	-0.138548	0.346038	2389.23	-0.0495181	0.584826	2242.29	-0.107726	0.19897	2547.11	-0.0369153	0.676978
ENSG00000082258	CCNT2	1457	1273	392	505	570	1105	1002	917	868	779	948	1246	874.764	-1.4407	7.72687e-39	1057.91	-0.518577	0.00155156	1151.74	-0.424841	4.39633e-06	1073.32	-0.516612	7.27725e-07	1224.73	-0.418997	1.76871e-06
ENSG00000082269	FAM135A	295	281	133	162	173	311	324	270	252	244	241	350	212.794	-0.801198	0.000154248	258.246	-0.0563717	0.85724	291.332	0.122108	0.607456	266.487	-0.007083	0.982403	288.369	-0.0766045	0.762076
ENSG00000082438	COBLL1	358	299	105	167	125	239	236	210	176	187	233	286	224.488	-1.11346	3.00187e-07	244.389	-0.657803	0.00627079	272.807	-0.474782	0.0138419	248.952	-0.644407	0.000984943	292.987	-0.437527	0.0194803
ENSG00000082458	DLG3	976	822	1094	1239	512	710	755	641	577	626	591	799	1035.69	0.546675	9.21969e-08	737.244	-0.330558	0.0404893	791.037	-0.28291	0.0157587	737.406	-0.368773	0.00184209	792.344	-0.475915	1.26542e-05
ENSG00000082482	KCNK2	5	2	5	6	37	80	63	68	44	71	69	80	4.49949	0.838821	2	31.5907	4.24545	7.07148e-08	35.4239	4.32281	3.48053e-09	32.2027	4.24844	1.79772e-08	37.6792	4.32462	1.71265e-09
ENSG00000082512	TRAF5	739	634	400	465	441	744	747	646	601	635	689	889	549.229	-0.497352	0.000252128	624.65	-0.00859971	0.97241	688.048	0.103062	0.491861	648.294	0.0590324	0.730042	729.658	0.0990663	0.490865
ENSG00000082515	MRPL22	878	841	902	1072	701	964	1064	896	851	841	949	1160	923.071	0.36435	0.00102232	839.473	0.177307	0.30223	917.536	0.26711	0.0155678	851.982	0.185369	0.13488	948.744	0.194454	0.0913963
ENSG00000082516	GEMIN5	1606	1472	1743	2354	2861	3664	4001	3351	3340	3490	3462	5056	1794.69	0.57254	6.22655e-10	2462.73	1.3191	2.39193e-29	2623.68	1.33502	1.67856e-97	2541.39	1.35877	7.22903e-97	2810.85	1.35429	2.57941e-94
ENSG00000082641	NFE2L1	5880	5117	5754	6630	5271	7083	7140	5922	5975	6638	6266	8965	5837.83	0.340671	7.76792e-09	5826.56	0.398844	0.000321517	5994.47	0.328316	6.19165e-11	5917.58	0.407341	1.41936e-14	6438.74	0.359052	5.63334e-13
ENSG00000082701	GSK3B	3686	3280	2684	3191	2047	3293	3247	2753	2651	2771	2944	3951	3178.29	-0.0787049	0.346451	3000.69	-0.17677	0.175712	3218.5	-0.135051	0.0397817	3063.81	-0.151779	0.0253098	3433.36	-0.120592	0.0522465
ENSG00000082781	ITGB5	4015	3553	4394	4863	4556	5888	6059	5219	5017	6064	5458	7644	4215.58	0.461281	8.22093e-13	4542.08	0.700189	4.78018e-10	4714.62	0.656595	2.0412e-39	4712.24	0.75762	1.96049e-30	5058.93	0.682372	3.4327e-43
ENSG00000082805	ERC1	4137	3462	3739	4433	3177	4444	4438	3550	3642	3787	3796	5346	3928.16	0.27415	7.03033e-05	3770.78	0.23114	0.0565911	3872.51	0.15194	0.0288975	3744.66	0.179266	0.00598074	4121.14	0.158712	0.0107017
ENSG00000082898	XPO1	10809	10091	6408	8301	6539	11526	11680	10309	9407	9033	10209	14130	8762.11	-0.346051	1.18073e-07	9507.59	-0.0182821	0.918782	10690.4	0.153477	0.000710748	9785.82	0.0287142	0.715521	11166.8	0.109386	0.0165769
ENSG00000082996	RNF13	737	659	394	486	396	676	712	594	564	507	609	859	558.419	-0.500155	0.000212663	600.303	-0.179672	0.360452	671.337	-0.0164976	0.929935	610.422	-0.170716	0.272964	707.436	-0.0371591	0.825647
ENSG00000083067	TRPM3	43	39	33	31	12	37	22	19	22	20	20	16	36.2187	-0.181863	0.796123	30.9635	-0.59003	0.410759	30.3296	-0.919514	0.135358	30.2536	-0.754497	0.233437	29.9734	-1.26081	0.0378143
ENSG00000083093	PALB2	979	866	417	565	465	849	817	759	682	660	730	1011	689.413	-0.74762	2.70527e-09	764.15	-0.296118	0.0961917	850.274	-0.143476	0.258413	786.579	-0.248304	0.0419835	888.022	-0.19167	0.0926136
ENSG00000083097	DOPEY1	282	240	96	148	141	205	227	197	181	158	200	244	185.756	-0.937947	6.83704e-05	211.309	-0.372637	0.152417	234.558	-0.217393	0.365423	211.629	-0.40934	0.0798253	240.498	-0.330956	0.126994
ENSG00000083099	LYRM2	1094	927	740	890	553	932	960	788	747	810	776	1089	901.665	-0.142001	0.269068	851.275	-0.240401	0.15298	934.44	-0.128633	0.302082	883.743	-0.16553	0.173157	961.68	-0.223573	0.0397008
ENSG00000083123	BCKDHB	575	594	310	413	243	389	411	330	293	325	361	472	464.519	-0.535589	0.000665303	435.122	-0.683321	0.000241211	472.997	-0.584121	8.1892e-05	437.039	-0.715549	2.17855e-06	500.477	-0.59743	2.15251e-05
ENSG00000083168	KAT6A	2070	1688	1283	1608	1527	2191	2162	1972	1911	1936	2012	2813	1637.69	-0.210702	0.0331424	1848.16	0.208942	0.130226	1966.04	0.223602	0.00648185	1897.92	0.246814	0.0032128	2110.22	0.254034	0.00100048
ENSG00000083223	ZCCHC6	955	839	346	436	400	776	695	610	621	547	646	849	625.586	-1.03244	2.01673e-16	714.75	-0.42235	0.0202451	767.709	-0.377104	0.00085915	728.448	-0.406658	0.0013753	817.615	-0.366875	0.00071501
ENSG00000083290	ULK2	566	486	389	445	220	350	368	311	306	268	278	384	466.053	-0.165222	0.340551	390.731	-0.672784	0.000323435	427.718	-0.550182	0.000210316	397.259	-0.660881	3.51063e-05	427.429	-0.774847	7.04756e-08
ENSG00000083312	TNPO1	16816	15454	8352	11244	10728	20476	20470	17981	17058	16612	18252	24638	12701.2	-0.560439	9.92865e-17	15482.6	0.133421	0.411889	17652.9	0.333374	4.20636e-19	16497.6	0.271026	2.76182e-08	18520.3	0.30286	3.10275e-18
ENSG00000083444	PLOD1	9347	8194	11303	12081	6976	8314	8259	6764	6969	7712	7845	10377	10286.7	0.587823	2.46713e-23	8157.81	0.0490463	0.775858	8076.24	-0.144286	0.00478879	7985.52	-0.0474083	0.463164	8853.22	-0.0491351	0.331512
ENSG00000083454	P2RX5	325	306	353	452	383	480	460	410	394	469	470	585	359.316	0.513629	0.00238613	377.55	0.686322	0.0004273	375.635	0.54397	0.00062458	376.923	0.657954	3.93387e-05	415.3	0.640174	1.76373e-05
ENSG00000083457	ITGAE	910	793	830	1030	761	1095	1121	968	832	920	985	1344	887.456	0.2931	0.0110603	883.736	0.345464	0.0203168	945.974	0.376381	0.000219713	862.61	0.250494	0.0287697	991.937	0.345109	0.000510851
ENSG00000083520	DIS3	3619	3294	1524	2032	2016	3952	3877	3416	3197	3041	3660	4880	2552.7	-0.797939	5.3984e-23	3126.55	-0.0319364	0.878446	3539.76	0.158273	0.0100737	3273.03	0.0621826	0.483625	3814.26	0.198926	0.000367135
ENSG00000083535	PIBF1	574	538	110	108	178	356	382	370	296	295	334	476	318.768	-2.17973	5.85528e-33	392.602	-0.873707	1.67301e-05	462.448	-0.480972	0.00111671	416.072	-0.703308	2.31768e-06	478.325	-0.568799	4.50484e-05
ENSG00000083544	TDRD3	479	470	256	338	297	470	507	418	398	374	445	674	378.681	-0.51605	0.00218099	420.128	-0.100367	0.674871	466.389	0.0393866	0.855893	427.211	-0.0897316	0.666327	508.992	0.119516	0.504285
ENSG00000083635	NUFIP1	261	232	182	253	281	383	423	350	351	314	449	550	229.31	-0.0197244	0.951452	290.583	0.656093	0.00176509	316.667	0.728317	1.74095e-05	292.479	0.643713	0.000475977	366.453	0.920481	3.85767e-09
ENSG00000083642	PDS5B	1845	1650	791	956	934	1769	1651	1581	1384	1342	1558	2075	1278.56	-0.834072	1.13938e-19	1501.14	-0.183946	0.293192	1675.04	-0.0280159	0.819753	1539.52	-0.147893	0.125973	1764.61	-0.0494889	0.623124
ENSG00000083720	OXCT1	7690	7115	5383	6714	4570	7326	7764	6526	5954	6232	6735	9096	6650.46	-0.128279	0.0608619	6526.38	-0.110423	0.401861	7236.45	0.0273899	0.687844	6692.67	-0.072531	0.227188	7580.21	-0.0110452	0.872603
ENSG00000083750	RRAGB	345	362	185	224	186	270	304	245	219	192	234	314	273.995	-0.628461	0.00125873	283.815	-0.418859	0.0695814	311.891	-0.291557	0.148654	274.682	-0.575985	0.00404041	313.087	-0.478377	0.00885855
ENSG00000083799	CYLD	1195	1092	825	981	734	1136	1158	909	895	910	946	1403	1011.54	-0.174412	0.131458	1018.16	-0.0792459	0.659136	1080.53	-0.0693145	0.6043	1013.12	-0.132211	0.260383	1144.04	-0.0758923	0.542888
ENSG00000083807	SLC27A5	532	480	645	669	375	561	531	437	387	527	469	599	584.791	0.549354	4.53283e-05	479.976	0.103076	0.640482	492.046	0.0147558	0.946442	478.182	0.0585453	0.795532	515.61	-0.0247467	0.903916
ENSG00000083812	ZNF324	341	306	274	297	411	592	567	468	503	521	492	718	302.431	-0.00967699	0.972706	415.224	0.852629	1.35857e-06	420.851	0.756859	2.24942e-07	423.942	0.871982	1.34541e-09	453.104	0.790375	2.40361e-08
ENSG00000083814	ZNF671	86	61	55	42	60	88	86	73	66	75	88	104	60.188	-0.408183	0.411135	72.7642	0.234935	0.629017	75.9709	0.200285	0.674712	71.5131	0.155178	0.758179	83.7267	0.295749	0.478682
ENSG00000083817	ZNF416	141	132	133	157	154	217	227	209	138	194	219	284	140.392	0.253072	0.415848	161.573	0.663634	0.015087	177.893	0.757469	0.00101452	151.821	0.486334	0.084458	190.481	0.777215	0.000416732
ENSG00000083828	ZNF586	230	219	158	195	248	316	313	262	271	255	279	379	198.171	-0.18344	0.501044	254.918	0.560787	0.0150981	255.725	0.434769	0.0315322	245.124	0.437526	0.0366529	272.335	0.442743	0.0217447
ENSG00000083838	ZNF446	189	132	138	124	83	121	108	105	83	109	92	122	144.399	-0.106726	0.777015	127.189	-0.427221	0.209002	131.808	-0.498875	0.0980787	125.043	-0.526907	0.0916623	132.96	-0.682383	0.0156345
ENSG00000083844	ZNF264	610	539	460	501	450	645	647	523	500	564	597	850	522.918	-0.0868522	0.636041	554.56	0.151716	0.444329	576.429	0.104962	0.529308	550.447	0.0980143	0.571122	638.695	0.222495	0.0976826
ENSG00000083845	RPS5	16498	15007	20439	23305	16993	19548	20797	17367	17131	18428	18839	23582	18915.6	0.641786	6.69119e-40	17157.1	0.464899	0.000445442	17375.1	0.355249	1.10241e-19	16812.2	0.383078	4.31043e-21	18264.1	0.329151	4.65478e-17
ENSG00000083857	FAT1	12203	10053	8152	10122	11720	17139	16532	13886	14663	14799	15424	21388	10004.7	-0.116752	0.0976058	12756.1	0.596753	3.60262e-09	13144.1	0.533301	4.40216e-31	13030.5	0.617926	5.94138e-36	14463.4	0.619724	1.61389e-45
ENSG00000083896	YTHDC1	55	45	23	35	32	39	56	39	31	37	41	62	38.4997	-0.624988	0.272177	42.034	-0.255369	0.690964	48.2501	0.00199449	0.997468	41.2637	-0.345761	0.568929	49.9796	-0.0694831	0.915353
ENSG00000083937	CHMP2B	1481	1398	918	1126	806	1430	1432	1243	1189	1176	1357	1902	1212.99	-0.330339	0.000996558	1243.53	-0.171329	0.315362	1381.82	-0.0266753	0.837243	1301.05	-0.0751461	0.529251	1515.46	0.067798	0.52638
ENSG00000084070	SMAP2	654	505	698	865	701	860	853	749	795	804	788	1116	681.132	0.600967	2.97789e-06	686.341	0.674589	6.79553e-05	689.189	0.552897	5.76929e-06	695.416	0.678719	2.03703e-08	748.886	0.609963	1.92469e-07
ENSG00000084072	PPIE	1448	1324	1628	1916	1304	1652	1679	1465	1379	1472	1562	2061	1582.94	0.521093	9.69466e-10	1431.69	0.328421	0.0221267	1475.42	0.262258	0.00208904	1405.1	0.249115	0.0053064	1577.59	0.280993	0.000470336
ENSG00000084073	ZMPSTE24	3346	3292	2778	3632	3279	5060	5252	4413	4139	4113	4824	6548	3240.48	0.108292	0.263368	3729.48	0.537064	2.23756e-06	4079.94	0.618429	1.03837e-24	3751.28	0.52108	2.05501e-15	4419.8	0.666539	1.71043e-32
ENSG00000084090	STARD7	4310	3850	4024	5278	4869	6515	6501	5539	5361	5670	5927	7817	4350.85	0.350928	1.60747e-06	4920.78	0.710859	2.97273e-11	5052.04	0.641503	6.56955e-39	4841.43	0.644345	1.3449e-35	5378.13	0.647685	1.0435e-44
ENSG00000084092	NOA1	609	596	620	702	495	721	719	628	586	660	604	888	631.63	0.299933	0.0279491	599.918	0.22903	0.210305	636.909	0.239288	0.0794005	612.895	0.254025	0.0703809	663.841	0.192357	0.17019
ENSG00000084093	REST	1115	987	480	517	697	1142	1119	1037	989	964	1111	1578	755.862	-0.904981	5.35312e-15	964.58	0.0127826	0.953706	1061.12	0.12043	0.30271	1009.74	0.104786	0.40366	1178.51	0.245152	0.011026
ENSG00000084112	SSH1	1720	1373	1155	1266	1607	2320	2281	1984	1916	2098	2082	2871	1361.64	-0.179073	0.10376	1751.17	0.568781	6.08008e-06	1836.96	0.54826	3.29362e-12	1787.6	0.588524	6.12282e-13	1971.04	0.574432	4.50308e-14
ENSG00000084207	GSTP1	12551	11398	15980	16803	9978	12135	11845	9815	9652	10618	11128	14178	14281.8	0.625625	9.51161e-26	11467.5	0.128092	0.380082	11328	-0.0665085	0.200722	10969.1	-0.0324661	0.609317	12211.7	-0.0223551	0.694317
ENSG00000084234	APLP2	6729	6009	5518	6234	4100	6526	6183	5711	5284	5677	5879	7920	6083.61	0.053113	0.480685	5717.26	-0.0539638	0.708513	6130.4	-0.0152117	0.84476	5881.84	-0.00756965	0.927903	6561.75	0.00914586	0.89693
ENSG00000084444	KIAA1467	202	170	199	207	227	363	366	322	256	328	317	483	194.413	0.300442	0.236258	240.576	0.875879	8.83767e-05	265.924	0.970321	1.10557e-07	241.895	0.859031	1.97259e-05	284.505	0.990012	4.22718e-08
ENSG00000084463	WBP11	5436	4699	5074	6051	4628	6087	6141	5492	5332	5647	5882	8130	5300	0.302316	8.64058e-07	5195.44	0.314347	0.00759372	5428.32	0.282312	2.58573e-08	5282.47	0.325923	6.31695e-10	5935.74	0.359827	4.49888e-14
ENSG00000084623	EIF3I	6952	6312	8028	9624	6306	7484	7975	6685	6544	7119	7348	9552	7753.14	0.578124	7.38047e-26	6777.86	0.302412	0.025492	6955.83	0.223403	3.49612e-06	6727.51	0.251156	6.72597e-07	7448.23	0.24577	1.82508e-08
ENSG00000084636	COL16A1	710	655	419	431	246	399	351	330	314	362	324	521	545.106	-0.511632	0.00026539	482.34	-0.874666	2.81923e-07	505.163	-0.920516	5.45847e-12	497.006	-0.806469	3.28737e-09	549.839	-0.811802	1.76633e-09
ENSG00000084652	TXLNA	3831	3391	3207	3851	3044	4526	4324	3960	3629	4101	4011	5614	3548.58	0.133592	0.0704359	3661.96	0.28476	0.0120403	3869.63	0.281505	1.03471e-06	3738.58	0.306775	8.66842e-07	4143.25	0.305145	1.9043e-08
ENSG00000084676	NCOA1	406	375	341	413	246	389	399	347	299	333	353	475	381.467	0.114469	0.577376	346.458	-0.0894381	0.729198	379.952	0.0140233	0.954997	350.009	-0.0976654	0.657768	398.218	-0.0227629	0.92347
ENSG00000084693	AGBL5	1059	975	1205	1405	926	1134	1144	990	930	1097	997	1388	1164.35	0.526596	4.50988e-08	1023.03	0.257584	0.119545	1038.3	0.149309	0.180378	1013.03	0.201935	0.0792504	1090.2	0.119996	0.28241
ENSG00000084731	KIF3C	245	237	340	354	156	201	206	159	162	199	202	254	296.748	0.696273	0.000140683	206.611	-0.20417	0.490689	209.855	-0.326577	0.175718	208.268	-0.21203	0.422554	233.33	-0.183419	0.45594
ENSG00000084733	RAB10	3839	3496	3348	4205	3169	5357	5387	4631	4294	4551	4812	6273	3703.22	0.20581	0.00482555	3915.78	0.416109	0.000557944	4337.28	0.529794	2.39795e-24	4066.22	0.478822	6.86264e-18	4534.37	0.491651	7.30593e-23
ENSG00000084754	HADHA	5761	5246	6139	7714	5316	6523	6864	5456	5364	5838	5983	8123	6218.36	0.495118	1.33503e-15	5721.81	0.346639	0.0065142	5806.23	0.23916	2.9102e-05	5546.54	0.233641	1.37029e-05	6190.19	0.250294	5.70824e-08
ENSG00000084764	MAPRE3	265	230	293	297	199	252	280	227	206	263	241	358	272.107	0.427838	0.0334595	234.763	0.100511	0.742005	249.036	0.114071	0.663804	239.722	0.129918	0.629773	268.875	0.162296	0.487231
ENSG00000084774	CAD	6037	5091	6172	7184	6371	8082	8251	6869	7110	7777	7214	10170	6120.9	0.433236	5.60705e-13	6438.82	0.617298	9.54671e-08	6549.92	0.523521	1.10915e-25	6554.64	0.630736	4.32804e-34	6985.47	0.535018	3.90253e-28
ENSG00000085063	CD59	19095	17504	17615	20866	12958	19397	19408	17006	14717	16540	17580	23407	18710.4	0.238315	2.62296e-06	16964.5	0.0366848	0.788176	18178	0.0732059	0.0883839	16838	-0.0202554	0.767747	19187.8	0.0571414	0.157479
ENSG00000085117	CD82	1777	1540	1809	2030	837	1082	945	845	857	1038	902	1284	1789.08	0.381353	5.36644e-06	1274.48	-0.555213	4.62501e-05	1260.01	-0.806798	5.13599e-21	1273.52	-0.599075	2.793e-10	1370.31	-0.7108	1.32831e-17
ENSG00000085185	BCORL1	369	377	843	824	417	440	401	349	383	436	403	555	617.397	1.33217	7.44701e-22	406.522	0.453116	0.0458316	373.029	0.0848089	0.705842	392.351	0.33903	0.0486639	420.394	0.249004	0.142777
ENSG00000085224	ATRX	6092	5310	811	1203	2214	4111	3899	3531	3290	2837	3351	4486	3196.13	-2.3446	5.2667e-41	4250.9	-0.6613	4.32687e-07	4659.54	-0.534251	8.36494e-25	4281.81	-0.681997	9.68838e-06	4795.63	-0.645818	2.32815e-40
ENSG00000085274	MYNN	517	479	223	263	274	460	493	432	368	368	420	575	361.596	-0.868989	6.95966e-08	420.741	-0.237839	0.259752	477.885	-0.0263543	0.903206	427.937	-0.227413	0.178062	493.038	-0.109911	0.530002
ENSG00000085276	MECOM	623	438	237	256	361	572	562	519	491	487	552	757	377.222	-0.926906	1.02425e-07	487.344	0.0322137	0.906088	532.042	0.118159	0.541335	505.941	0.100556	0.622564	582.433	0.202684	0.214092
ENSG00000085365	SCAMP1	1442	1296	852	1046	687	1205	1242	1040	1010	924	1149	1539	1140.62	-0.363181	0.000304496	1121.02	-0.336229	0.0286076	1245.47	-0.183218	0.0621628	1152.53	-0.290273	0.00578033	1344.5	-0.132531	0.169308
ENSG00000085377	PREP	959	833	946	1146	900	1189	1133	946	975	1064	1143	1476	969.709	0.390308	0.00025787	970.706	0.453086	0.00186528	964.274	0.294809	0.0048468	960.024	0.396126	0.000104773	1086.29	0.445384	1.74725e-06
ENSG00000085382	HACE1	201	173	83	87	74	129	142	124	122	108	130	176	132.513	-0.964768	0.000328724	138.552	-0.678339	0.0233785	158.431	-0.409138	0.125679	148.187	-0.488575	0.0749412	168.887	-0.394896	0.12208
ENSG00000085415	SEH1L	1322	1292	1015	1364	1657	2495	2682	2175	2178	2213	2416	3430	1237.25	0.02244	0.887477	1700.92	0.87929	2.62675e-13	1873.62	0.969333	1.10777e-35	1782.52	0.955602	3.68093e-34	2061.97	1.04774	2.11305e-46
ENSG00000085433	WDR47	481	432	306	386	298	512	466	426	380	411	473	678	395.685	-0.235341	0.186776	421.058	0.0280543	0.917954	449.479	0.0492464	0.81707	423.035	0.00203729	0.99425	507.773	0.223043	0.142777
ENSG00000085449	WDFY1	2404	2123	1613	1870	1192	1959	2025	1577	1562	1564	1771	2291	1978	-0.209797	0.0125689	1863.97	-0.317932	0.0157312	2012.72	-0.25248	0.00195881	1884.88	-0.323669	2.84164e-05	2133.61	-0.259074	0.000238856
ENSG00000085491	SLC25A24	2115	1894	1293	1729	1735	2995	3139	2708	2416	2386	3015	4085	1731.28	-0.246182	0.0114899	2155.72	0.436125	0.000897313	2465.32	0.62523	1.10402e-22	2214.5	0.470766	5.04581e-11	2722.12	0.717748	6.37614e-33
ENSG00000085511	MAP3K4	668	572	431	509	544	875	932	798	768	753	853	1194	537.676	-0.230993	0.126596	657.362	0.403564	0.0138401	741.957	0.562243	4.71846e-07	694.198	0.50644	1.96432e-05	804.901	0.615029	8.4176e-09
ENSG00000085514	PILRA	32	36	12	16	9	10	15	23	15	16	21	22	23.3764	-1.1242	0.106301	20.8409	-1.60793	0.0358758	26.4662	-0.747286	0.299793	24.1408	-0.931289	0.185676	28.0143	-0.75705	0.254466
ENSG00000085563	ABCB1	40	42	24	21	35	60	62	49	50	52	71	85	31.2858	-0.692551	0.274332	43.7361	0.409981	0.487637	48.2328	0.509939	0.327892	46.3758	0.519964	0.321902	58.6709	0.826818	0.0524464
ENSG00000085644	ZNF213	355	355	424	482	289	367	361	319	312	338	307	424	405.721	0.517233	0.0011808	339.793	0.11627	0.657289	346.362	0.0160216	0.952028	338.805	0.0782867	0.739471	356.917	-0.0693638	0.762613
ENSG00000085662	AKR1B1	8232	7356	8947	11175	6582	8360	8929	7784	7082	8233	7480	9961	8937.86	0.532593	2.08922e-20	7594.21	0.176604	0.175709	8046.84	0.181784	5.07925e-05	7702.63	0.182334	0.0020756	8165.64	0.0567268	0.255409
ENSG00000085719	CPNE3	3229	3004	2647	3384	2492	3662	3843	3123	2912	3134	3456	4751	3044.99	0.114472	0.191661	3063.54	0.19808	0.108489	3287.51	0.237432	0.000283147	3062.4	0.163869	0.0174644	3556.81	0.28768	5.65394e-07
ENSG00000085721	RRN3	44	39	36	30	21	47	46	47	40	33	35	53	37.0512	-0.149511	0.834947	36.3707	-0.109132	0.885367	43.9977	0.251356	0.685706	38.8102	0.0276914	0.972159	42.1223	-0.0301673	0.967076
ENSG00000085733	CTTN	10891	9745	7217	7927	6050	9748	9399	8813	8099	8542	8583	11888	8833.54	-0.275695	1.98647e-06	8883.74	-0.179683	0.130997	9663.23	-0.0958791	0.0742548	9231.41	-0.101019	0.0443585	10171.6	-0.120419	0.00572754
ENSG00000085741	WNT11	58	47	87	68	37	55	28	16	37	27	29	47	65.9794	0.749571	0.0748423	48.384	0.0291376	0.966038	36.426	-1.18293	0.0314413	41.4503	-0.497167	0.391319	44.7792	-0.582282	0.266493
ENSG00000085760	MTIF2	1072	1019	710	840	699	1189	1211	967	969	991	1023	1459	898.843	-0.266747	0.0215798	974.182	0.0511559	0.801508	1062.29	0.134764	0.2568	1009.72	0.114614	0.351094	1127.4	0.134687	0.222926
ENSG00000085788	DDHD2	1934	1759	1387	1656	1195	1789	1662	1548	1400	1455	1530	2135	1666.52	-0.113126	0.258235	1637.06	-0.0924412	0.5517	1716.93	-0.119041	0.198952	1619.65	-0.162212	0.0690822	1820.64	-0.1205	0.159677
ENSG00000085831	TTC39A	150	164	179	196	62	70	85	49	60	64	73	102	172.989	0.420603	0.106515	108.215	-1.0147	0.00263597	110.202	-1.16718	0.000205941	106.291	-1.13769	0.000171794	122.711	-0.95831	0.000660146
ENSG00000085832	EPS15	1271	1165	763	986	683	1175	1173	1016	1019	923	1105	1521	1030.09	-0.315359	0.00419224	1044.25	-0.192187	0.24992	1149.63	-0.0740202	0.540319	1085.14	-0.11618	0.366624	1251.28	-0.000293813	0.998878
ENSG00000085840	ORC1	2148	1824	1745	2191	1695	2259	2211	1943	1843	2074	2047	2732	1963.09	0.152983	0.10335	1968.4	0.225688	0.0999804	2022.54	0.14782	0.0680247	1965.72	0.19005	0.0236834	2158.99	0.162893	0.0309455
ENSG00000085871	MGST2	759	780	853	1027	493	767	757	612	589	597	704	921	856.535	0.450691	0.000140604	686.589	-0.0820198	0.698244	723.129	-0.0949746	0.556068	675.291	-0.170407	0.249051	785.088	-0.0297693	0.865281
ENSG00000085872	CHERP	1618	1411	1717	1876	1895	2450	2285	2074	2162	2353	2225	3056	1657.86	0.417865	1.6063e-06	1861.99	0.7558	1.15804e-09	1849.05	0.608744	9.85817e-17	1908.71	0.78561	5.40926e-27	2035.02	0.694784	4.76325e-24
ENSG00000085978	ATG16L1	51	46	40	44	49	63	56	72	44	64	71	87	44.908	-0.0378111	0.957025	52.3569	0.43889	0.404358	56.6575	0.495656	0.316244	51.2505	0.359834	0.506675	62.8519	0.604812	0.154136
ENSG00000085982	USP40	1898	1725	1647	1882	1205	1780	1624	1473	1479	1603	1509	1915	1779.49	0.130198	0.169347	1622.31	-0.062702	0.700304	1670.27	-0.144131	0.10429	1663.74	-0.0247857	0.836807	1750.83	-0.183601	0.0248228
ENSG00000085998	POMGNT1	1995	1807	2208	2471	2075	2274	2502	2075	1987	2230	2239	2993	2125.39	0.468669	1.65017e-09	2059.4	0.449996	0.00424378	2089.12	0.346518	1.54006e-06	2008.3	0.357565	2.37957e-06	2225.13	0.354572	1.19663e-07
ENSG00000085999	RAD54L	804	760	631	748	519	830	774	745	728	740	712	957	730.022	-0.0162937	0.929187	714.092	-0.00692824	0.976699	768.903	0.0410791	0.810544	755.745	0.116843	0.409258	800.342	-0.0139607	0.93542
ENSG00000086015	MAST2	1872	1608	2107	2272	1754	2321	2258	1972	1999	2132	2098	2825	1971.2	0.504225	1.18286e-09	1889.55	0.460466	0.000279761	1923.21	0.364118	7.32205e-07	1910.24	0.45793	7.38646e-10	2066.75	0.395391	1.39067e-08
ENSG00000086061	DNAJA1	7770	7190	6814	9595	7115	12191	12030	10962	9825	10136	11091	14803	7799.53	0.28958	0.0726045	8484.63	0.564067	8.31088e-07	9514.18	0.702012	3.30429e-57	8810.86	0.624654	3.83752e-42	10024.8	0.68483	2.35321e-68
ENSG00000086062	B4GALT1	12784	11242	14358	16359	11387	15298	15507	13064	12851	14305	15029	19923	13723.8	0.524022	2.99691e-25	12649.5	0.382269	0.000343365	13110.8	0.330263	1.47562e-16	12822.9	0.385801	2.38135e-17	14512	0.436431	2.47058e-35
ENSG00000086065	CHMP5	2331	2136	1839	2332	1366	2127	2250	2015	1690	1882	2105	2632	2142.46	0.0641868	0.544866	1946.02	-0.144876	0.306308	2173.56	0.0147122	0.893845	1990.24	-0.114721	0.194514	2283.6	-0.0163419	0.880388
ENSG00000086102	NFX1	2391	2143	1549	1871	1263	1945	1919	1678	1568	1672	1616	2239	1962.08	-0.240641	0.00403878	1886.21	-0.286907	0.0240083	2017.24	-0.252724	0.000599009	1916.78	-0.275582	0.000318254	2081.88	-0.342514	9.72291e-07
ENSG00000086189	DIMT1	1423	1315	1055	1313	1048	1532	1715	1426	1273	1314	1482	2003	1264.3	-0.0455802	0.734385	1313.17	0.131673	0.396126	1465.3	0.276501	0.00141746	1327.06	0.126864	0.217865	1534.68	0.240544	0.0038756
ENSG00000086200	IPO11	1193	1159	997	1322	1001	1654	1753	1447	1363	1401	1475	2062	1160.19	0.138846	0.270977	1237.38	0.375515	0.00916082	1387.53	0.520697	2.46839e-09	1285.82	0.440105	1.38224e-06	1446.7	0.476842	1.67712e-08
ENSG00000086232	EIF2AK1	8106	7241	7801	9476	5513	7212	7293	5980	5965	6424	6413	8940	8139.03	0.336628	2.25588e-09	6931.4	-0.0367121	0.813799	7101.16	-0.130787	0.0136215	6867.85	-0.0997594	0.0712161	7593.43	-0.108708	0.0258693
ENSG00000086289	EPDR1	737	658	764	908	693	961	987	831	917	847	883	1220	766.878	0.428299	0.000246089	761.309	0.470529	0.00188203	802.04	0.462058	2.15643e-05	795.882	0.550003	1.62785e-06	858.852	0.483962	3.12833e-06
ENSG00000086475	SEPHS1	2351	2202	2196	2773	2251	2791	2819	2367	2309	2591	2498	3439	2372.94	0.288604	0.000418154	2405.46	0.385473	0.00409323	2428.02	0.266062	0.00014589	2365.89	0.312945	1.9837e-05	2584.41	0.273413	3.46874e-05
ENSG00000086504	MRPL28	2238	2039	2779	3112	2117	2636	2635	2162	2074	2419	2361	3114	2556.51	0.630958	3.3425e-18	2262.86	0.390936	0.0033888	2259.97	0.243779	0.000850918	2191.69	0.278368	0.000441046	2406.56	0.251131	0.000164905
ENSG00000086544	ITPKC	309	264	294	330	357	496	448	416	405	441	421	625	298.673	0.293694	0.138582	358.936	0.799728	2.40677e-05	359.976	0.677414	2.36549e-05	358.825	0.772388	1.02634e-06	394.707	0.755438	8.525e-07
ENSG00000086589	RBM22	1758	1523	1489	1865	1385	2065	2106	1787	1721	1864	1930	2564	1649.06	0.197337	0.0375731	1665.85	0.289815	0.0251844	1788.1	0.327917	1.90761e-05	1718.1	0.337882	2.12558e-05	1914.62	0.349646	1.29582e-06
ENSG00000086598	TMED2	6222	5800	5871	7372	5295	7272	7830	6395	6058	6365	6899	9528	6298.19	0.302069	2.70996e-06	6116.2	0.289324	0.0101755	6543.09	0.319676	8.07287e-10	6111.66	0.25537	1.04041e-06	7001.47	0.340439	1.39595e-13
ENSG00000086619	ERO1LB	57	51	27	30	36	35	55	21	27	33	46	44	40.3506	-0.752529	0.156105	44.3424	-0.34703	0.57261	45.0622	-0.45363	0.465197	41.0315	-0.640333	0.239424	49.7284	-0.344151	0.532246
ENSG00000086666	ZFAND6	1403	1411	1072	1245	866	1131	1197	979	986	972	1089	1492	1271.91	-0.116363	0.335519	1182.75	-0.266945	0.0880451	1238.51	-0.296066	0.00334172	1178.14	-0.316805	0.00222191	1339.77	-0.236038	0.0145809
ENSG00000086712	TXLNG	1629	1512	1006	1237	1131	2044	2063	1825	1752	1647	1946	2559	1326.38	-0.321516	0.000851051	1547.1	0.206445	0.202318	1755.91	0.38846	3.68131e-07	1639.03	0.323827	0.000257026	1883.66	0.414889	9.51183e-09
ENSG00000086717	PPEF1	317	306	219	284	154	274	263	238	236	223	231	278	278.245	-0.147534	0.5345	254.56	-0.345785	0.16878	279.38	-0.234249	0.277303	267.566	-0.232257	0.298667	282.691	-0.39182	0.0446323
ENSG00000086730	LAT2	39	23	23	30	24	33	38	23	22	35	34	36	28.2626	-0.0505998	0.955187	29.2705	0.115725	0.890624	30.2403	0.0571567	0.949342	29.3654	0.0950909	0.914715	32.7246	0.099214	0.903309
ENSG00000086758	HUWE1	20679	16909	18680	23009	19655	25650	25291	20863	22047	23248	22390	32085	19742.1	0.317707	1.22347e-07	20760.3	0.507269	5.36017e-06	20856.1	0.378271	9.07195e-16	20803.2	0.48196	1.53626e-24	22563.1	0.426098	1.41188e-06
ENSG00000086827	ZW10	690	613	596	719	534	864	844	786	737	751	797	1101	651.147	0.179762	0.208076	666.317	0.308683	0.0677655	733.139	0.406962	0.000478752	700.041	0.401651	0.000709514	786.384	0.434589	7.13397e-05
ENSG00000086848	ALG9	318	283	195	253	259	444	400	382	320	339	361	501	258.331	-0.260136	0.240749	321.67	0.427379	0.048374	346.074	0.464597	0.00652975	315.49	0.342436	0.0643514	359.455	0.411903	0.0134099
ENSG00000087008	ACOX3	483	383	521	565	261	358	347	282	292	280	362	383	489.04	0.501092	0.00073798	363.067	-0.25505	0.2507	369.312	-0.378729	0.0285001	353.085	-0.383851	0.031294	402.402	-0.300537	0.101873
ENSG00000087053	MTMR2	3494	3113	2531	3252	2832	4525	4690	3788	3696	3829	4242	5874	3065.51	-0.0288571	0.79056	3451.76	0.362448	0.00172464	3761.61	0.4379	1.57452e-13	3543.96	0.39752	1.07695e-11	4104.3	0.506015	4.99064e-22
ENSG00000087074	PPP1R15A	1385	1286	1728	1903	684	1088	993	858	810	935	1380	1816	1584.85	0.612166	1.76592e-12	1079.15	-0.384529	0.00683147	1120.24	-0.449373	1.35034e-06	1085.52	-0.407174	4.46781e-05	1450.09	0.153361	0.0940199
ENSG00000087077	TRIP6	3672	3310	4112	4916	3462	4632	4543	3780	3734	4097	4149	5452	4011.69	0.537048	1.96206e-17	3768.96	0.443194	0.000101828	3815.47	0.332531	5.56779e-09	3711.67	0.374116	2.39059e-10	4087.11	0.35507	9.24698e-12
ENSG00000087086	FTL	104522	95829	118825	149127	81077	101094	98630	88429	89220	96481	92142	115868	117347	0.582175	8.16365e-30	95064.4	0.102441	0.46962	96405.8	-0.0174756	0.725222	96102.6	0.0984058	0.0160856	101336	-0.0464145	0.274101
ENSG00000087087	SRRT	5497	4942	5391	6230	5157	7037	6944	5877	5965	6363	6303	8463	5508.03	0.322752	5.02765e-08	5653.53	0.45182	2.71698e-05	5802.66	0.376336	6.05772e-15	5716.22	0.449023	2.63646e-19	6203.41	0.394071	7.81061e-19
ENSG00000087088	BAX	1338	1160	1559	1765	1100	1482	1426	1266	1227	1357	1245	1742	1461.2	0.582195	3.80332e-11	1263.13	0.277398	0.0527282	1292.94	0.190777	0.0454596	1268.99	0.25856	0.00632214	1351.36	0.149596	0.120493
ENSG00000087095	NLK	608	547	313	375	366	591	619	489	459	494	545	709	451.733	-0.58088	7.93232e-05	516.402	-0.0638812	0.780886	561.978	0.0175152	0.932622	522.44	-0.0683592	0.713438	596.45	0.0148943	0.939254
ENSG00000087111	PIGS	2534	2306	2847	3196	2194	2788	2760	2274	2225	2430	2492	3220	2728.44	0.489212	7.86263e-12	2450.87	0.277794	0.0384127	2456.89	0.135146	0.0766015	2366.41	0.152129	0.0478692	2609.77	0.135549	0.0533901
ENSG00000087152	ATXN7L3	1984	1886	2162	2570	1954	2688	2619	2127	2127	2426	2324	3235	2153.67	0.454979	7.87449e-09	2128.85	0.486524	5.9984e-05	2149.17	0.370781	7.04832e-07	2114.89	0.440729	9.68917e-09	2318.16	0.411597	2.00249e-09
ENSG00000087157	PGS1	1061	897	939	1068	842	1199	1132	1061	1065	1126	1027	1414	987.164	0.206255	0.0731731	991.462	0.283579	0.0576328	1035.38	0.249261	0.0187934	1038.98	0.373319	0.000171307	1083.26	0.211767	0.038859
ENSG00000087191	PSMC5	4009	3666	3972	4857	4091	5218	5397	4489	4316	4813	4743	6363	4120.54	0.366771	2.15051e-08	4265.74	0.514389	1.36258e-05	4383.16	0.443758	2.36529e-16	4219.6	0.458088	2.61462e-15	4621.55	0.426435	7.96424e-18
ENSG00000087206	UIMC1	929	849	694	858	720	1070	1036	934	846	865	972	1308	824.733	-0.031506	0.849971	882.363	0.225614	0.153767	934.991	0.22977	0.036185	870.007	0.153782	0.210639	1000.65	0.251986	0.0137839
ENSG00000087245	MMP2	1913	1572	2136	2172	1540	2069	1888	1649	1726	1769	1881	2400	1955.17	0.483075	1.79892e-07	1763.1	0.282819	0.0386646	1746.02	0.105386	0.271246	1740.66	0.216719	0.0126336	1917.74	0.197592	0.0155835
ENSG00000087253	LPCAT2	751	689	541	642	414	701	685	553	556	545	610	897	649.042	-0.117381	0.448795	622.102	-0.167757	0.391068	664.506	-0.140394	0.338933	628.571	-0.17765	0.218031	727.218	-0.04813	0.77206
ENSG00000087258	GNAO1	300	268	424	427	196	274	236	236	202	225	210	279	358.457	0.757442	5.99057e-06	255.474	-0.0500263	0.869645	258.728	-0.180975	0.449774	245.698	-0.202885	0.39018	262.587	-0.321205	0.117055
ENSG00000087263	OGFOD1	1424	1249	1527	1676	1405	1938	2027	1713	1608	1760	1851	2487	1471.49	0.432055	1.73504e-06	1505.38	0.549216	1.23437e-05	1602.16	0.565183	3.3521e-13	1519.51	0.54292	2.33348e-11	1720.8	0.593049	7.45705e-16
ENSG00000087266	SH3BP2	890	774	780	736	501	775	760	645	595	701	637	893	792.127	0.0437635	0.81343	717.899	-0.169831	0.342104	761.345	-0.162945	0.209709	731.305	-0.151766	0.282169	790.818	-0.229474	0.0531129
ENSG00000087269	NOP14	1744	1568	1659	2126	2208	2762	2877	2380	2449	2569	2477	3618	1769.43	0.355846	5.76285e-05	2099.84	0.824215	5.20154e-11	2143.97	0.745503	3.62581e-27	2110.05	0.808765	1.61373e-31	2295.92	0.766498	3.97589e-28
ENSG00000087274	ADD1	3271	2813	3499	4021	2537	3202	3284	2639	2655	2975	2871	3881	3405.59	0.475478	1.34397e-12	2938.41	0.155081	0.286868	2981.3	0.0405722	0.662643	2912.64	0.0979515	0.217333	3170.48	0.0449528	0.569164
ENSG00000087299	L2HGDH	655	670	495	611	385	580	581	503	453	514	566	683	602.32	-0.0996027	0.569652	560.172	-0.246871	0.194494	599.03	-0.212952	0.15204	566.493	-0.250308	0.0978536	641.744	-0.187033	0.20457
ENSG00000087301	TXNDC16	443	464	231	211	211	420	369	347	272	265	314	454	331.007	-0.865044	3.21766e-06	371.455	-0.344179	0.147299	404.064	-0.262229	0.144719	354.792	-0.550869	0.00140492	416.178	-0.356446	0.0318543
ENSG00000087302	C14orf166	7064	6342	5476	7116	4848	7225	7902	6643	6042	6145	6946	9585	6444.43	0.0717775	0.387964	6272.37	0.0648894	0.627901	6960.13	0.1972	4.21076e-05	6367.31	0.0723224	0.233609	7378.64	0.193714	1.75207e-05
ENSG00000087303	NID2	261	176	111	151	153	257	216	216	220	217	198	310	170.213	-0.567239	0.0323545	206.809	0.120729	0.719898	215.922	0.0786314	0.810195	217.434	0.21903	0.418225	231.219	0.107497	0.720187
ENSG00000087338	GMCL1	748	675	526	635	519	791	756	650	600	581	679	879	638.912	-0.127509	0.407543	672.664	0.094167	0.634534	703.878	0.0631151	0.694526	645.96	-0.058621	0.736202	738.124	0.0273057	0.873266
ENSG00000087365	SF3B2	8593	7710	9498	10855	7996	10264	10309	8529	8372	9336	9334	12576	9184.68	0.488752	2.96118e-20	8647.99	0.399698	0.000493491	8755.35	0.287335	3.09671e-10	8510.82	0.327647	2.70409e-11	9412.1	0.319962	4.77944e-16
ENSG00000087448	KLHL42	1283	1110	768	928	1078	1783	1718	1496	1395	1377	1687	2240	1006.33	-0.329313	0.00207205	1299.1	0.462421	0.000723905	1400.64	0.507729	8.12476e-10	1296.04	0.423523	2.52694e-06	1551.45	0.610434	2.87898e-15
ENSG00000087460	GNAS	25283	22774	27370	31186	23249	28934	28642	23898	23371	25447	26550	35080	26697.8	0.453767	1.1277e-21	25092.6	0.359371	0.00241748	25050.1	0.207572	5.0265e-08	24188.7	0.23125	1.06342e-08	27061.5	0.254024	8.63088e-16
ENSG00000087470	DNM1L	3964	3645	1988	2583	2148	3551	3659	3158	2861	2927	3147	4423	2983.49	-0.573395	4.06731e-14	3240.12	-0.215094	0.0982083	3585.65	-0.078667	0.258775	3312.69	-0.185716	0.00451436	3755.35	-0.118117	0.0626251
ENSG00000087494	PTHLH	133	98	127	109	46	59	57	53	54	61	90	98	116.722	0.217401	0.567603	80.8259	-0.900865	0.019301	83.7762	-0.980901	0.00472433	83.9387	-0.791471	0.0254957	104.523	-0.381787	0.280185
ENSG00000087502	ERGIC2	2463	2258	869	1074	1011	2078	2016	1854	1727	1657	1933	2463	1617.8	-1.1162	3.15686e-39	1876.54	-0.436827	0.00877979	2134.79	-0.204326	0.00729104	2000.54	-0.270417	0.00082367	2265.7	-0.205551	0.00406226
ENSG00000087510	TFAP2C	137	129	118	136	37	42	44	54	38	48	59	79	129.346	0.100094	0.789489	82.4509	-1.51433	4.42744e-05	89.8053	-1.35085	5.11271e-05	84.6345	-1.42316	2.2645e-05	101.328	-1.05407	0.000500513
ENSG00000087586	AURKA	4635	4126	3698	4600	3431	4847	4865	4188	4092	4377	4287	5728	4232.73	0.0864846	0.274992	4212.95	0.141487	0.257091	4434.3	0.128173	0.0261061	4294.3	0.160466	0.00689012	4639.31	0.0875174	0.126911
ENSG00000087842	PIR	2592	2512	2589	3225	2084	3046	2981	2481	2354	2459	2563	3345	2726.01	0.349745	9.1713e-06	2534.81	0.222963	0.0823635	2632.79	0.17447	0.0205743	2472.68	0.122192	0.138639	2725.78	0.104815	0.170029
ENSG00000087884	AAMDC	68	53	67	74	38	47	48	51	40	35	42	53	65.455	0.394599	0.379318	50.5444	-0.270556	0.640482	54.6575	-0.197181	0.7332	48.0252	-0.474027	0.370466	53.7147	-0.446426	0.363569
ENSG00000087903	RFX2	114	105	125	106	61	77	92	82	82	71	83	115	112.939	0.25711	0.48857	87.3598	-0.434669	0.278748	97.5729	-0.250752	0.518564	91.7962	-0.306375	0.435202	103.409	-0.25452	0.490491
ENSG00000087995	METTL2A	682	609	699	836	664	850	921	753	757	758	824	1063	706.361	0.416468	0.000624586	703.213	0.464245	0.00413233	739.655	0.453662	7.60299e-05	704.628	0.441038	0.000177926	782.925	0.44481	4.70225e-05
ENSG00000088035	ALG6	397	335	216	269	227	351	360	331	287	287	329	405	298.678	-0.426809	0.0238876	320.086	-0.126241	0.621532	353.898	0.00174957	0.994636	322.92	-0.138873	0.525293	363.845	-0.0937658	0.665206
ENSG00000088038	CNOT3	74	55	62	81	56	88	75	69	69	103	75	102	67.5704	0.317138	0.492134	67.3985	0.375291	0.427583	67.9535	0.24728	0.612193	75.5433	0.624959	0.119821	75.1405	0.354527	0.402161
ENSG00000088179	PTPN4	686	593	256	348	347	555	609	482	475	489	498	657	457.613	-0.919248	6.7306e-10	530.147	-0.293838	0.110318	587.305	-0.150552	0.335777	553.906	-0.197099	0.187562	603.984	-0.250764	0.0618303
ENSG00000088205	DDX18	3107	2761	1778	2373	2297	4059	4280	3756	3295	3308	3744	5171	2462.53	-0.337663	7.4096e-05	3002.81	0.309718	0.0222068	3475.81	0.535306	1.02806e-21	3126.67	0.380638	1.41502e-09	3628.96	0.495137	1.55854e-19
ENSG00000088247	KHSRP	5869	5019	5897	7124	6201	7840	7755	6631	6904	7520	7082	9710	5972.66	0.425692	1.70224e-12	6275.11	0.606916	1.6187e-07	6308.86	0.483845	3.28396e-24	6376.5	0.616179	5.09785e-34	6792.18	0.518557	4.57927e-30
ENSG00000088256	GNA11	1402	1201	1654	1783	1603	1859	1880	1621	1688	1863	1877	2341	1517.07	0.573694	1.8918e-10	1536.41	0.661543	6.68575e-06	1524.34	0.509693	1.80566e-10	1551.77	0.658122	4.45601e-16	1679.13	0.59775	1.20768e-14
ENSG00000088280	ASAP3	499	441	659	641	220	296	246	179	203	221	210	317	564.924	0.644008	5.4423e-06	353.267	-0.637971	0.00109185	335.369	-1.06933	1.74315e-10	330.977	-0.939146	1.01203e-08	365.972	-0.948312	1.50784e-09
ENSG00000088298	EDEM2	554	465	626	731	409	593	577	448	459	451	520	635	595.699	0.582828	6.78109e-06	499.421	0.197311	0.32074	507.268	0.0873754	0.646533	479.266	0.049123	0.811268	538.597	0.0839889	0.639868
ENSG00000088305	DNMT3B	215	170	212	243	115	138	139	110	126	140	113	164	209.811	0.413064	0.0726198	156.339	-0.363225	0.247572	156.3	-0.546852	0.0365657	159.967	-0.320839	0.252743	164.238	-0.582641	0.0197221
ENSG00000088325	TPX2	7627	6860	7160	9061	5468	7260	7556	6271	6315	6549	6576	9059	7653.86	0.326485	1.27343e-07	6731.33	0.0445498	0.76578	7036.76	0.0116752	0.876931	6798.19	0.0380667	0.564112	7443.55	0.00155458	0.983686
ENSG00000088340	FER1L4	124	126	85	60	46	75	73	63	67	78	67	87	97.7174	-0.602659	0.0989531	89.2373	-0.842522	0.0207824	95.4782	-0.801497	0.0140414	96.8464	-0.581675	0.0858237	101.249	-0.806565	0.00985166
ENSG00000088356	PDRG1	823	690	821	951	765	1037	1065	915	829	959	953	1246	820.68	0.397982	0.000566288	828.308	0.481986	0.00133785	871.678	0.470678	7.69115e-06	827.628	0.451013	6.27708e-05	913.384	0.437392	1.99126e-05
ENSG00000088367	EPB41L1	1927	1739	2072	2253	1517	2073	1980	1582	1649	1747	1693	2396	2001.31	0.409166	5.65186e-07	1799.94	0.196468	0.154301	1795.68	0.0360408	0.756096	1757.81	0.0987114	0.291616	1913.4	0.0470587	0.641192
ENSG00000088387	DOCK9	1977	1740	1355	1615	1090	1778	1818	1642	1521	1511	1574	2248	1652.19	-0.156337	0.0985925	1604.8	-0.16816	0.255223	1785.07	-0.0202961	0.862873	1672.26	-0.0830744	0.41403	1861.79	-0.0702129	0.464624
ENSG00000088448	ANKRD10	2424	2108	918	1156	1213	1857	1780	1484	1482	1413	1743	2374	1605.93	-0.962112	1.00167e-28	1848.78	-0.347839	0.00533247	1929.23	-0.392997	1.01043e-07	1824.2	-0.434783	7.25147e-08	2143.94	-0.244776	0.000562729
ENSG00000088451	TGDS	453	397	201	267	280	487	503	451	369	360	441	612	321.737	-0.697438	7.07017e-05	395.018	0.0520332	0.845204	449.823	0.24939	0.120077	391.98	-0.0104514	0.966978	468.748	0.201035	0.210494
ENSG00000088538	DOCK3	112	117	60	65	40	36	45	38	38	33	39	40	86.9154	-0.707892	0.0428306	73.7785	-1.33575	0.00112599	76.8513	-1.38897	9.14664e-05	72.2985	-1.48313	5.75139e-05	78.2696	-1.63013	3.94256e-06
ENSG00000088543	C3orf18	259	246	309	356	166	219	236	162	186	169	195	244	293.742	0.563603	0.00208782	219.128	-0.16429	0.576317	223.375	-0.272703	0.277346	212.308	-0.298995	0.219216	235.145	-0.304659	0.17025
ENSG00000088682	COQ9	1375	1170	1365	1558	954	1375	1373	1112	1128	1219	1158	1496	1365.95	0.37006	7.24014e-05	1201.69	0.0941218	0.574569	1248.97	0.045603	0.729149	1216.34	0.0938113	0.415442	1287.46	-0.0409789	0.741347
ENSG00000088727	KIF9	151	132	135	162	105	145	169	128	115	139	136	202	144.405	0.236926	0.444252	131.555	0.0461158	0.911859	144.039	0.146507	0.67235	133.339	0.0523555	0.896539	152.679	0.143271	0.663098
ENSG00000088756	ARHGAP28	93	75	43	54	54	116	96	92	90	88	74	112	64.7325	-0.624125	0.134644	81.9527	0.199891	0.681081	88.778	0.249962	0.546448	86.468	0.296876	0.463044	87.0116	0.034907	0.945109
ENSG00000088766	CRLS1	495	490	445	580	451	633	681	577	529	528	588	764	500.275	0.217286	0.19141	515.447	0.357986	0.0493693	560.526	0.430074	0.00143544	511.802	0.308909	0.0384092	576.927	0.350582	0.00924399
ENSG00000088808	PPP1R13B	131	122	135	152	119	141	142	130	118	138	129	199	135.037	0.349927	0.242268	128.512	0.278843	0.437538	130.983	0.186275	0.591177	127.067	0.223873	0.51116	142.521	0.256821	0.407398
ENSG00000088812	ATRN	1152	973	1010	1209	963	1417	1400	1113	1128	1191	1202	1699	1080.96	0.230867	0.0338512	1118.02	0.383331	0.00566009	1154.15	0.321383	0.00120154	1111.83	0.337211	0.000529631	1234.31	0.340626	0.000212174
ENSG00000088826	SMOX	169	140	187	185	202	286	258	220	186	268	311	355	170.837	0.444581	0.0850757	200.754	0.883569	0.000245044	196.796	0.71193	0.00117972	192.416	0.762256	0.00149282	239.906	1.01723	2.85479e-07
ENSG00000088832	FKBP1A	3279	2902	3251	4183	2579	3489	3687	3071	3007	3253	3420	4533	3398.4	0.429643	4.68159e-09	3039.6	0.202431	0.111527	3221.14	0.208506	0.000954165	3105.48	0.227717	0.000417666	3485.66	0.259019	4.44667e-06
ENSG00000088833	NSFL1C	1154	1022	1185	1392	1297	1609	1647	1364	1382	1422	1494	1998	1188.23	0.411748	1.98967e-05	1282.97	0.656976	2.47853e-06	1295.28	0.548102	2.12625e-10	1254.36	0.575891	4.36974e-11	1391.87	0.576959	1.05055e-12
ENSG00000088836	SLC4A11	150	141	119	129	120	165	150	115	120	157	130	167	133.784	-0.0615477	0.872032	142.916	0.193239	0.579897	137.998	-0.0598414	0.878315	141.4	0.133905	0.707806	145.901	-0.0746819	0.836611
ENSG00000088854	C20orf194	187	163	128	140	99	139	144	130	125	134	116	188	152.716	-0.214091	0.484837	143.548	-0.333143	0.298867	154.791	-0.269959	0.357522	150.275	-0.224387	0.465314	161.374	-0.322149	0.249003
ENSG00000088876	ZNF343	119	123	97	137	161	243	256	215	196	231	233	294	118.119	0.107133	0.790093	162.737	0.950219	0.000362859	179.143	1.03667	4.95037e-06	170.382	1.02317	1.25908e-05	188.669	1.01812	4.11806e-06
ENSG00000088888	MAVS	2168	1885	2000	2323	1534	2102	1956	1654	1690	1757	1684	2369	2087.66	0.261895	0.00117711	1899.54	0.0710924	0.656118	1902.31	-0.0860029	0.349118	1860.31	-0.0231042	0.840605	2003.57	-0.108805	0.196373
ENSG00000088899	LZTS3	52	45	46	55	29	51	47	37	37	33	36	57	49.2829	0.226009	0.693397	43.0785	-0.0762851	0.913215	44.8592	-0.128907	0.845711	41.2109	-0.258074	0.685684	46.8137	-0.177701	0.774873
ENSG00000088930	XRN2	2557	2300	1932	2547	1880	2834	2873	2443	2413	2550	2608	3656	2312.45	0.0449367	0.698233	2361.47	0.171452	0.188985	2534.1	0.210351	0.00208985	2452.94	0.240364	0.000574123	2737.11	0.257267	6.78744e-05
ENSG00000088970	KIZ	397	347	226	247	124	195	181	151	146	175	181	215	299.126	-0.482502	0.0091048	254.309	-1.00933	3.0406e-06	264.663	-1.0835	3.25627e-09	257.901	-1.00403	9.89455e-08	286.218	-1.00676	1.21432e-08
ENSG00000088986	DYNLL1	5174	4570	5830	7155	3977	5206	5464	4808	4444	4796	4803	6459	5695.39	0.579908	4.04193e-22	4696.8	0.148209	0.263046	4985.27	0.15815	0.00316637	4727.38	0.132878	0.0257692	5187.49	0.103107	0.0549143
ENSG00000088992	TESC	675	555	845	812	1404	1676	1459	1364	1370	1423	1538	1800	727.149	0.609205	4.21622e-06	1116.25	1.57174	2.15411e-27	1020.89	1.28494	2.19533e-39	1031.79	1.39507	1.56971e-47	1119.25	1.34856	2.91946e-42
ENSG00000089006	SNX5	2091	1979	1376	1590	1420	2451	2430	2186	1970	2009	2177	3069	1736.71	-0.290275	0.00089825	1946.13	0.123367	0.447217	2168.46	0.262269	0.000390016	2009.2	0.175459	0.0335988	2293.88	0.254373	0.000417613
ENSG00000089009	RPL6	15443	14387	14602	18339	13857	19760	20670	17643	15987	16757	19031	23766	15648.8	0.305384	1.26986e-07	15795.3	0.392859	0.000104055	17020.1	0.439796	1.9864e-29	15678.6	0.342455	9.44167e-16	17930.8	0.420091	7.70801e-25
ENSG00000089022	MAPKAPK5	893	843	626	706	594	967	1005	839	796	822	880	1184	758.686	-0.21478	0.0976127	808.709	0.050946	0.805709	891.694	0.165024	0.172035	835.691	0.106496	0.434264	938.746	0.141937	0.225407
ENSG00000089048	ESF1	506	442	63	75	205	421	413	378	344	343	409	547	258.367	-2.61215	1.01551e-36	378.008	-0.415997	0.0671088	431.886	-0.177536	0.313785	403.329	-0.253682	0.137884	471.389	-0.092856	0.614872
ENSG00000089050	RBBP9	429	386	381	452	363	454	447	407	427	426	388	642	410.246	0.19838	0.26572	407.067	0.239453	0.268965	416.013	0.150068	0.41793	417.181	0.27576	0.0949441	451.437	0.214885	0.229128
ENSG00000089053	ANAPC5	5117	4758	4443	5322	3913	5243	5229	4539	4142	4562	4660	6340	4885.64	0.148904	0.0280629	4717.26	0.119572	0.374916	4890.28	0.064003	0.325505	4617	0.0252905	0.762928	5160.09	0.0472156	0.462504
ENSG00000089057	SLC23A2	681	571	603	638	582	768	790	700	695	739	665	941	620.901	0.161176	0.298331	648.528	0.341434	0.045672	683.75	0.33484	0.00658399	673.093	0.407053	0.000836923	702.604	0.250999	0.0474272
ENSG00000089060	SLC8B1	678	709	717	823	410	590	559	496	503	527	510	686	732.254	0.314454	0.0178705	585.05	-0.257158	0.173714	607.105	-0.317945	0.0240148	598.23	-0.224876	0.135633	642.985	-0.324777	0.0156017
ENSG00000089063	TMEM230	957	819	866	1014	469	701	751	596	513	588	648	771	910.693	0.251045	0.0292029	716.264	-0.384482	0.0147294	772.6	-0.31961	0.00729688	705.009	-0.480038	5.66672e-05	796.921	-0.419202	0.000229914
ENSG00000089091	DZANK1	40	25	23	26	20	39	20	22	33	26	36	46	28.0027	-0.227921	0.774108	29.9969	0.0614571	0.945234	26.3973	-0.529888	0.480878	30.7484	0.0842076	0.922829	36.1578	0.243001	0.728509
ENSG00000089094	KDM2B	774	665	814	978	746	915	948	888	781	896	928	1248	808.206	0.484174	2.08687e-05	778.158	0.448179	0.00625537	818.621	0.436674	7.71367e-05	781.132	0.43027	0.000176079	888.129	0.491608	1.43139e-06
ENSG00000089123	TASP1	172	170	98	146	107	164	162	147	147	120	142	164	144.04	-0.332067	0.276724	150.21	-0.125175	0.729589	162.135	-0.066775	0.85079	151.097	-0.147462	0.670616	161.851	-0.258249	0.371703
ENSG00000089127	OAS1	293	203	192	257	173	267	271	202	195	247	252	326	233.041	0.026341	0.936185	229.083	0.0481921	0.887462	239.493	0.0148844	0.964547	232.032	0.04863	0.88246	264.717	0.125259	0.634544
ENSG00000089154	GCN1L1	8959	7727	9543	11341	9079	11547	11241	9542	9729	10635	9879	13976	9401.85	0.49187	1.01052e-19	9373.73	0.544867	1.51818e-06	9344.91	0.398104	2.95115e-20	9306.96	0.497511	1.68851e-26	9949.94	0.405996	2.70489e-20
ENSG00000089157	RPLP0	32889	29360	38262	46901	32095	37771	40865	32907	31083	34849	35822	45119	36970.6	0.617303	7.46695e-37	33215.3	0.415239	0.00114579	33881.5	0.322524	9.32599e-15	32043.4	0.291324	9.19577e-12	35380.5	0.279015	3.09729e-15
ENSG00000089159	PXN	2566	2200	2468	2923	2058	2727	2776	2366	2401	2656	2583	3720	2534.4	0.346207	3.53537e-06	2373.79	0.238538	0.0711903	2466.12	0.191247	0.00713386	2454.74	0.295596	3.28849e-05	2718.52	0.292636	1.53657e-05
ENSG00000089177	KIF16B	355	305	252	289	160	228	237	219	199	187	196	295	297.061	-0.11719	0.616649	254.24	-0.544069	0.0165322	276.371	-0.448968	0.0198381	256.085	-0.561722	0.00439931	285.472	-0.539585	0.0036938
ENSG00000089195	TRMT6	649	604	425	536	477	728	828	727	687	662	786	1018	546.298	-0.219457	0.152879	606.161	0.155997	0.417073	701.411	0.391854	0.000942514	651.888	0.315993	0.015236	753.561	0.421536	0.000176901
ENSG00000089220	PEBP1	7538	6951	7988	9471	6813	8700	8795	7514	6925	7762	8186	10480	7993.04	0.434808	3.97509e-15	7497.7	0.334229	0.00503524	7677.91	0.249999	5.85317e-08	7285.17	0.2269	2.47138e-05	8191.65	0.262594	2.88091e-09
ENSG00000089234	BRAP	658	603	481	559	478	710	653	537	575	562	619	838	569.638	-0.110855	0.506218	604.176	0.129901	0.510091	609.111	-0.00523945	0.980458	596.749	0.0603806	0.736626	671.389	0.101113	0.497155
ENSG00000089248	ERP29	4597	4254	4725	5356	3404	4955	4826	4333	3823	4426	4449	5798	4733.78	0.355652	1.43299e-08	4250.99	0.135387	0.280678	4488.93	0.130621	0.0279526	4256.28	0.105111	0.155006	4724.59	0.106663	0.0614612
ENSG00000089280	FUS	15552	13956	11157	13244	10501	15808	15371	14036	12811	14606	13949	18818	13337.5	-0.107461	0.0577558	13729	0.0490577	0.712719	14674.7	0.0782185	0.0949829	14162.9	0.101912	0.0643057	15391.8	0.0444928	0.30606
ENSG00000089289	IGBP1	1340	1253	1332	1598	1054	1292	1354	1170	1083	1213	1195	1636	1379.17	0.341356	0.0002638	1228.56	0.0943261	0.612358	1273.64	0.0405941	0.752402	1215.11	0.0316672	0.818467	1341.07	0.0178395	0.893312
ENSG00000089327	FXYD5	1920	1746	2212	2293	1852	2210	2187	1872	1771	2035	2096	2710	2051.19	0.470075	4.25535e-08	1940.81	0.392235	0.00633689	1925.12	0.226923	0.00305444	1866.67	0.261689	0.00156825	2091.37	0.287172	4.83998e-05
ENSG00000089335	ZNF302	1463	1337	399	478	443	825	813	762	672	690	700	916	887.378	-1.50869	1.59605e-44	970.454	-0.952368	3.08133e-10	1081.69	-0.747076	1.49282e-15	1013.27	-0.830648	4.38633e-18	1105.62	-0.897819	1.01836e-23
ENSG00000089351	GRAMD1A	1309	1107	1609	1629	998	1267	1198	1056	1112	1189	1197	1582	1422.58	0.598694	1.48624e-09	1162.48	0.144788	0.398408	1160.42	-0.0167416	0.907977	1174.19	0.140632	0.193701	1283.1	0.09886	0.353021
ENSG00000089486	CDIP1	57	50	71	87	51	59	83	58	62	80	55	78	66.5889	0.728536	0.0669346	54.3889	0.282968	0.609822	61.6753	0.47175	0.305957	62.6669	0.615499	0.151572	59.0653	0.204257	0.700876
ENSG00000089597	GANAB	28289	24634	29225	33661	23912	30517	30393	25531	25116	27920	27944	37527	28961.1	0.418282	1.62095e-18	26765.3	0.278917	0.017476	27082.8	0.160089	3.10586e-05	26428.4	0.212602	1.14984e-06	29197.6	0.201796	7.50101e-10
ENSG00000089639	GMIP	473	395	642	666	355	492	470	424	482	436	421	586	549	0.766537	2.39019e-08	424.626	0.191382	0.372192	438.566	0.127123	0.495846	446.747	0.294492	0.0759004	462.07	0.107547	0.559007
ENSG00000089682	RBM41	808	664	259	305	355	627	658	538	554	526	560	795	492.658	-1.21379	7.35113e-18	592.463	-0.383351	0.0349291	660.548	-0.217968	0.111952	629.414	-0.233182	0.101269	699.054	-0.2271	0.0812801
ENSG00000089685	BIRC5	4339	4123	4871	5820	3924	4595	4943	4159	4246	4571	4357	5701	4799.11	0.501744	2.76721e-15	4253.91	0.255681	0.0819988	4376.52	0.182859	0.00234726	4321.66	0.266308	8.50958e-06	4580.34	0.143451	0.0127055
ENSG00000089692	LAG3	28	27	19	10	14	25	22	23	19	21	27	38	20.7816	-0.729433	0.379465	22.7867	-0.2984	0.732673	24.9186	-0.204299	0.817008	23.4597	-0.252874	0.771323	29.6069	0.129385	0.876284
ENSG00000089693	MLF2	6810	5915	7422	8606	6100	7494	7468	6335	6432	6959	6983	9022	7201.26	0.502006	2.00268e-19	6585.45	0.338615	0.00757146	6603.94	0.1984	5.05143e-05	6526.45	0.283637	2.11106e-08	7093.4	0.229132	5.01595e-07
ENSG00000089737	DDX24	99	94	119	133	83	147	134	130	93	121	109	131	111.773	0.552644	0.0737886	104.309	0.449871	0.217634	114.563	0.535453	0.0845131	101.881	0.353842	0.328116	107.349	0.215242	0.566618
ENSG00000089775	ZBTB25	489	457	261	320	284	401	421	338	328	301	361	487	374.695	-0.538867	0.000976663	399.461	-0.245021	0.242727	422.771	-0.240788	0.156789	387.93	-0.378944	0.0248841	445.438	-0.265392	0.0925148
ENSG00000089818	NECAP1	1214	1154	974	1163	961	1499	1423	1251	1125	1227	1314	1796	1118.15	0.0166874	0.913699	1192.96	0.263609	0.0700308	1258.19	0.254998	0.00686718	1178.41	0.197263	0.0560942	1350.06	0.28401	0.00134306
ENSG00000089820	ARHGAP4	43	29	25	35	20	34	20	20	28	18	25	36	32.4335	-0.0939601	0.905946	30.4991	-0.202275	0.796451	27.5603	-0.75345	0.27009	28.9258	-0.421924	0.573483	32.8243	-0.341852	0.623462
ENSG00000089876	DHX32	1271	1109	965	1138	757	1060	1177	886	810	892	963	1305	1110.95	-0.0104478	0.946264	1029.32	-0.164925	0.304022	1100.51	-0.129784	0.292147	1005.89	-0.274083	0.00881887	1151.4	-0.175469	0.0806145
ENSG00000089902	RCOR1	1175	1118	1164	1474	1192	1592	1608	1372	1443	1402	1485	2153	1230.8	0.364283	0.000324031	1272.48	0.507486	0.000184268	1317.57	0.456592	1.69361e-07	1294.06	0.519907	1.27101e-08	1452.97	0.551665	8.33998e-11
ENSG00000089916	GPATCH2L	1157	939	489	628	631	1162	1089	1037	981	879	1050	1419	782.984	-0.740846	5.16253e-10	944.811	-0.0306314	0.894245	1051.23	0.108238	0.395964	982.779	0.0427091	0.794647	1125.47	0.132689	0.233335
ENSG00000090006	LTBP4	1630	1459	1442	1311	927	1166	1028	939	940	1072	1058	1321	1455.84	0.0134795	0.939188	1271.37	-0.324856	0.0277306	1251.3	-0.568312	7.22098e-11	1253.11	-0.410158	8.45023e-06	1363.68	-0.477324	1.4464e-08
ENSG00000090013	BLVRB	940	835	1218	1285	641	799	765	656	605	702	728	877	1077.53	0.668325	7.26546e-11	794.873	-0.0642107	0.760245	792.651	-0.240056	0.0420224	760.236	-0.233189	0.0651268	841.551	-0.242717	0.0378143
ENSG00000090020	SLC9A1	552	504	689	702	530	598	627	516	564	537	535	801	615.805	0.570585	1.78176e-05	549.322	0.343926	0.0858776	547.469	0.192709	0.204609	539.687	0.27043	0.0663629	587.577	0.224166	0.119755
ENSG00000090054	SPTLC1	1474	1368	1182	1462	1056	1684	1770	1501	1362	1416	1611	2044	1361.44	0.0597862	0.632751	1373.62	0.154006	0.316113	1524.34	0.281852	0.000815108	1402.31	0.175613	0.0643509	1605.96	0.260412	0.00153998
ENSG00000090060	PAPOLA	4827	4238	3001	3842	2942	5006	5008	4383	3938	4099	4475	6302	3919.04	-0.2417	0.000951904	4156.44	0.00995586	0.956834	4594.77	0.132969	0.0188806	4248.99	0.0366027	0.636188	4888.72	0.140049	0.0124946
ENSG00000090061	CCNK	317	243	255	286	251	348	346	272	277	294	277	402	273.353	0.124252	0.619153	287.693	0.326423	0.167929	292.434	0.224218	0.307454	281.898	0.242034	0.263763	304.269	0.170442	0.441015
ENSG00000090097	PCBP4	824	699	797	937	520	708	612	589	554	634	635	812	812.87	0.356207	0.00225603	676.722	-0.0821465	0.688965	676.183	-0.256198	0.052687	669.693	-0.148374	0.311161	736.889	-0.174547	0.176378
ENSG00000090238	YPEL3	251	211	174	182	50	54	60	53	51	47	47	52	202.227	-0.202064	0.449499	133.947	-1.90723	1.6318e-10	140.477	-1.94795	6.98015e-14	133.041	-2.0243	7.59089e-14	142.372	-2.31647	2.07572e-18
ENSG00000090263	MRPS33	475	420	449	554	313	467	455	411	371	393	407	501	473.235	0.33009	0.0308817	411.732	0.018284	0.947235	438.273	0.0353331	0.872634	411.606	-0.0185893	0.938355	447.698	-0.0782627	0.692136
ENSG00000090266	NDUFB2	1041	956	1161	1369	804	1052	1070	953	798	933	944	1229	1134.29	0.507752	1.89887e-07	956.12	0.12522	0.482388	1001.42	0.0998706	0.417604	925.36	0.000922258	0.996312	1032.69	0.0174601	0.906831
ENSG00000090273	NUDC	5209	4817	5655	6799	5304	6617	6772	5902	5920	6392	6434	8344	5627.52	0.477916	1.27549e-15	5515.43	0.488414	5.29067e-05	5670.39	0.418215	8.24898e-18	5617.66	0.504226	1.44519e-22	6110.97	0.455603	5.79752e-23
ENSG00000090316	MAEA	2107	1981	2150	2468	1681	2274	2205	1857	1879	2071	1947	2596	2176.18	0.342697	1.45328e-05	1996.33	0.178808	0.201354	2028.37	0.0690745	0.466023	2004.37	0.157615	0.0616873	2135.47	0.045263	0.635175
ENSG00000090339	ICAM1	55	46	59	59	49	64	61	45	51	66	62	70	54.8816	0.400394	0.419805	53.4458	0.393975	0.457131	51.3522	0.146961	0.811947	54.5717	0.420757	0.399902	57.7678	0.295424	0.562977
ENSG00000090372	STRN4	3228	2891	3527	3835	2836	3792	3669	3194	3112	3559	3292	4357	3377.9	0.437857	3.64401e-10	3178.02	0.345471	0.00372058	3236.14	0.246669	4.11004e-05	3200.31	0.332734	5.38254e-07	3397.87	0.217088	0.000175603
ENSG00000090376	IRAK3	41	32	25	37	30	45	50	45	47	50	40	55	33.2238	-0.0730333	0.92628	36.5361	0.258927	0.705611	41.924	0.466284	0.415088	42.7947	0.623189	0.239934	41.2984	0.276026	0.658598
ENSG00000090432	MUL1	1344	1170	1458	1619	1235	1567	1650	1362	1346	1492	1509	2005	1400.5	0.46233	3.91398e-07	1330.2	0.393708	0.00565881	1376.89	0.340698	9.50276e-05	1340.68	0.384442	1.39609e-05	1483.96	0.378741	2.66767e-06
ENSG00000090447	TFAP4	817	724	637	710	852	1229	1124	993	1005	1041	1139	1496	716.383	-0.024202	0.891829	906.716	0.653911	2.23467e-06	914.584	0.540163	7.46987e-08	904.407	0.618901	8.93828e-10	1025.17	0.66995	6.74818e-13
ENSG00000090470	PDCD7	639	528	549	620	711	1019	944	888	839	894	912	1326	581.105	0.174008	0.261203	727.461	0.791522	8.94668e-08	751.635	0.73712	6.43669e-11	733.349	0.782027	3.26191e-12	829.883	0.829005	1.31942e-14
ENSG00000090487	SPG21	2756	2564	2945	3548	2324	2912	2907	2548	2479	2559	2682	3620	2955.82	0.452347	1.59158e-10	2631.85	0.214195	0.130453	2684.33	0.116311	0.115466	2581.8	0.129872	0.0891449	2870.38	0.136713	0.0429373
ENSG00000090520	DNAJB11	3116	2911	2689	3259	2731	4097	4092	3508	3172	3427	3667	5165	2978.21	0.145419	0.0663425	3192.23	0.393692	0.00049288	3403.19	0.413695	1.8206e-12	3162.72	0.33843	9.39356e-08	3649.26	0.439769	2.32299e-14
ENSG00000090530	P3H2	1914	1682	1692	1794	2018	2800	2835	2488	2491	2556	2859	3924	1763.67	0.127833	0.208076	2110.3	0.647962	2.2909e-08	2231.72	0.647872	1.94656e-22	2183.42	0.699414	3.83097e-24	2538.52	0.808148	2.03123e-38
ENSG00000090565	RAB11FIP3	44	41	39	45	43	51	46	50	36	44	42	50	42.0724	0.1499	0.818853	44.9788	0.383955	0.514458	45.3349	0.263619	0.666452	41.0729	0.118832	0.864255	43.9876	0.0160249	0.982857
ENSG00000090581	GNPTG	1207	1121	986	977	709	1134	980	935	879	955	989	1239	1066.33	-0.0723076	0.626308	1019.12	-0.130285	0.445602	1055.23	-0.198401	0.070569	1030.21	-0.136266	0.240293	1132.54	-0.165139	0.11452
ENSG00000090612	ZNF268	280	213	93	99	129	240	259	219	208	170	186	279	165.766	-1.18427	1.04826e-06	208.204	-0.218996	0.474429	240.881	0.0404599	0.894794	215.114	-0.16515	0.566949	236.085	-0.193777	0.439091
ENSG00000090615	GOLGA3	3106	2704	2566	2940	2212	3424	3147	2763	2793	2868	2921	4024	2811.5	0.0919368	0.280424	2819.05	0.168533	0.191985	2916.85	0.106995	0.133289	2859.73	0.173228	0.0125003	3144.51	0.150142	0.0193686
ENSG00000090621	PABPC4	5597	5221	5103	5920	6401	8896	8588	7856	7574	8227	8193	11153	5441.57	0.193576	0.00231619	6566.74	0.723617	1.34901e-12	6834.46	0.686007	1.33793e-45	6735.06	0.75407	7.16068e-52	7391.68	0.729924	7.4643e-63
ENSG00000090674	MCOLN1	654	570	662	814	637	750	716	616	685	812	642	987	674.533	0.436347	0.000480495	656.498	0.425865	0.0169501	636.519	0.20351	0.137663	683.237	0.499012	4.73617e-05	698.976	0.296286	0.0223991
ENSG00000090686	USP48	3828	3377	2228	2835	1611	2805	2592	2460	2158	2304	2247	3048	3016.82	-0.344776	4.00503e-06	2802.67	-0.509075	5.71189e-05	3038.53	-0.427141	3.15823e-11	2861.41	-0.481585	1.86063e-14	3111.61	-0.550691	5.73426e-22
ENSG00000090776	EFNB1	187	210	272	297	269	347	320	257	300	274	274	449	243.842	0.683251	0.00105233	257.255	0.859624	0.000186233	243.881	0.610825	0.00360442	246.421	0.736762	0.000372126	272.664	0.73584	0.000270786
ENSG00000090857	PDPR	1201	1025	903	1057	846	1132	1053	878	959	1050	910	1302	1037.07	-0.0145134	0.926384	1039.14	0.060403	0.749365	1031.05	-0.124029	0.293035	1052.11	0.0624069	0.639345	1096.15	-0.118571	0.298842
ENSG00000090861	AARS	7814	7113	9518	10510	5837	7718	7702	6279	6000	6981	6472	8645	8784.85	0.593982	2.8353e-26	7056.66	0.0923158	0.503258	7181.6	-0.0167433	0.826587	6927.45	0.00562408	0.954129	7442.39	-0.0879532	0.0684279
ENSG00000090863	GLG1	5814	5118	5417	6231	4234	5872	5885	4828	4994	5235	5271	7322	5629.75	0.2605	1.41849e-05	5201.3	0.112882	0.3817	5378.56	0.0500499	0.466129	5267.72	0.114172	0.050151	5802.74	0.0956212	0.0781265
ENSG00000090889	KIF4A	3602	3236	3021	4022	2721	3823	3808	3253	3110	3329	3291	4582	3448.07	0.203732	0.0141922	3311.7	0.16019	0.205197	3459.69	0.126574	0.0484327	3306.33	0.122321	0.0734964	3629.38	0.0941683	0.147735
ENSG00000090905	TNRC6A	3360	2779	1218	1446	1984	3233	3161	2744	2558	2661	2846	3855	2136.75	-1.03464	7.85797e-39	2774.61	-0.0269415	0.876283	2992.34	0.0276049	0.77491	2815.19	-0.021946	0.83224	3170.49	0.0221264	0.811294
ENSG00000090924	PLEKHG2	1481	1122	1405	1387	1014	1437	1284	1174	1186	1267	1607	1998	1347.13	0.282569	0.0191976	1246.56	0.141684	0.40919	1256.63	0.00596014	0.971417	1256.24	0.12911	0.287634	1530.04	0.375701	7.03446e-05
ENSG00000090932	DLL3	29	31	41	45	26	39	44	34	35	34	45	69	36.8301	0.684725	0.22841	31.0425	0.326118	0.654937	34.4634	0.450249	0.487727	32.4484	0.407072	0.549225	42.4249	0.804878	0.118101
ENSG00000090971	NAT14	1202	1094	1411	1382	596	751	780	601	595	689	731	888	1278.74	0.458022	1.93048e-05	888.836	-0.534378	0.000414398	907.512	-0.6571	4.16513e-10	875.05	-0.630827	2.66004e-09	978.84	-0.603141	9.90764e-10
ENSG00000090975	PITPNM2	676	605	598	661	606	822	770	678	659	719	754	998	632.435	0.14498	0.339577	675.632	0.383976	0.0180146	680.494	0.258371	0.0411032	665.232	0.314253	0.0124074	747.314	0.346838	0.00239709
ENSG00000090989	EXOC1	971	961	479	627	455	781	802	632	636	570	685	872	744.067	-0.64508	1.91651e-07	766.972	-0.447675	0.00636906	834.331	-0.355868	0.00250426	772.016	-0.471613	0.000147208	870.345	-0.416443	0.000129337
ENSG00000091009	RBM27	889	851	560	692	505	922	891	804	752	720	841	1196	737.545	-0.311671	0.0135702	770.485	-0.0958093	0.654026	855.918	0.0425905	0.788157	798.071	-0.0327053	0.848451	931.602	0.114811	0.361197
ENSG00000091039	OSBPL8	1998	1852	678	885	1094	2273	2241	2132	1709	1602	2028	2828	1313.1	-1.13847	1.049e-32	1748.34	-0.0203633	0.934172	2054.51	0.267326	0.000666479	1779.74	-0.00762617	0.956786	2144.9	0.224728	0.00211349
ENSG00000091073	DTX2	143	110	160	185	131	199	168	165	165	190	206	263	149.92	0.619826	0.0178508	145.095	0.602246	0.0409011	146.491	0.486422	0.0801291	153.233	0.701118	0.00598057	176.978	0.792455	0.00064206
ENSG00000091127	PUS7	1359	1279	829	1071	1139	1828	1882	1655	1577	1567	1798	2438	1117.53	-0.31175	0.00381221	1386.6	0.37492	0.00571995	1544.33	0.503106	3.39506e-10	1453.75	0.461873	7.06757e-08	1688.16	0.574961	2.54765e-14
ENSG00000091129	NRCAM	84	66	48	60	75	113	102	96	82	92	90	121	63.3932	-0.304867	0.523544	84.0554	0.544924	0.165189	86.9459	0.488284	0.187159	81.134	0.426433	0.277059	88.7087	0.38976	0.299109
ENSG00000091136	LAMB1	5225	4774	3893	4505	5157	7704	7701	6619	6403	6737	7329	9961	4556.93	-0.0843881	0.253254	5702.89	0.578128	1.32129e-08	6082.45	0.598091	1.16512e-37	5833.33	0.60285	4.38037e-34	6690.12	0.682261	4.64217e-55
ENSG00000091140	DLD	3205	3093	1856	2477	1761	3011	3112	2802	2510	2405	2786	3921	2614.4	-0.380866	1.0821e-05	2694.31	-0.204466	0.151841	3041.62	-0.0108208	0.917203	2778.3	-0.149488	0.0707688	3215.28	-0.0217364	0.818237
ENSG00000091157	WDR7	582	530	504	588	402	585	578	510	547	523	557	716	548.294	0.140997	0.387507	517.147	0.0464001	0.8422	547.621	0.049641	0.795708	544.316	0.154681	0.339968	590.306	0.0919052	0.573982
ENSG00000091164	TXNL1	1473	1357	1408	1710	1576	2188	2249	1896	1744	1886	2027	2793	1483.58	0.304816	0.000889078	1654.18	0.635489	1.79533e-07	1744.5	0.629592	4.59348e-17	1626.99	0.56733	5.57812e-13	1875.01	0.659223	2.94868e-20
ENSG00000091317	CMTM6	1524	1346	1226	1507	1033	1642	1761	1400	1413	1447	1625	2281	1390.62	0.0952931	0.400518	1362.17	0.107458	0.50806	1500.23	0.217375	0.0175085	1429.96	0.205205	0.0244696	1665.56	0.335416	1.92366e-05
ENSG00000091409	ITGA6	2651	2373	1865	2330	2760	4359	4322	3669	3358	3424	4099	5675	2279.26	-0.0955507	0.312123	3029.25	0.711495	9.18132e-11	3258.11	0.749659	5.60722e-39	2979.14	0.642791	1.99428e-25	3616.66	0.851402	6.68541e-55
ENSG00000091436	pk	2916	2584	2018	2371	1138	1805	1885	1676	1598	1624	1658	2382	2444.12	-0.157812	0.0508966	2034.36	-0.692998	3.30801e-09	2241.78	-0.544909	3.83959e-16	2135.72	-0.561233	1.69119e-15	2371.06	-0.555992	1.02214e-16
ENSG00000091483	FH	3685	3478	3261	3950	3165	4303	4753	3822	3594	3760	4124	5436	3577.39	0.173697	0.0188586	3641.42	0.286218	0.0170691	3923.36	0.335536	7.03019e-08	3629.34	0.2457	8.40466e-05	4125.66	0.310262	1.23288e-08
ENSG00000091490	SEL1L3	3645	3203	3256	3998	2773	4061	4228	3511	3347	3601	3534	4788	3510.54	0.249004	0.000398081	3383.24	0.216146	0.0693056	3632.51	0.256303	1.61325e-05	3443.74	0.230627	0.00019773	3741.54	0.175025	0.00227064
ENSG00000091527	CDV3	4378	4200	3392	4157	4508	7182	7457	6385	5978	6291	7179	9677	3998.46	-0.0215086	0.834448	5050.63	0.65116	2.20456e-09	5618.72	0.768422	2.50955e-50	5273.78	0.723371	3.78984e-40	6226.94	0.865863	6.37613e-73
ENSG00000091542	ALKBH5	2116	1923	2354	2796	2310	2765	2708	2329	2417	2652	2581	3560	2302.17	0.516957	4.19189e-12	2300.57	0.5736	2.22336e-05	2265.67	0.398769	3.65101e-09	2291.53	0.536039	8.41531e-15	2499.76	0.495749	6.19422e-15
ENSG00000091592	NLRP1	277	256	123	177	107	190	177	132	170	152	135	192	203.41	-0.670366	0.00301926	199.582	-0.645107	0.011472	207.689	-0.711498	0.00104632	209.873	-0.516614	0.021471	214.678	-0.815671	7.33651e-05
ENSG00000091622	PITPNM3	957	823	835	918	548	782	761	660	606	705	661	914	879.365	0.149453	0.246933	761.283	-0.197798	0.245609	793.603	-0.242698	0.0402675	762.073	-0.23184	0.0685417	831.506	-0.283492	0.0113122
ENSG00000091640	SPAG7	1339	1204	1304	1513	1074	1521	1355	1352	1190	1290	1368	1676	1338	0.315429	0.000779322	1274.18	0.25145	0.0743926	1311.08	0.176553	0.09655	1252.36	0.17269	0.0841375	1384.01	0.160637	0.0963357
ENSG00000091651	ORC6	1437	1227	845	1058	941	1545	1521	1430	1237	1327	1340	1840	1123.32	-0.319019	0.00228813	1262.61	0.106544	0.531088	1400.58	0.233222	0.0120041	1302.04	0.155448	0.12272	1440.57	0.149041	0.10976
ENSG00000091732	ZC3HC1	766	687	805	1049	741	919	919	807	734	797	819	1119	826.695	0.514374	9.78325e-06	781.009	0.43042	0.0080393	793.237	0.329818	0.00346783	746.03	0.284389	0.017834	834.876	0.308098	0.00496364
ENSG00000091831	ESR1	32	29	10	15	10	24	19	20	17	21	33	35	20.8235	-1.12789	0.128203	22.5992	-0.668156	0.407637	24.8042	-0.5583	0.461465	24.2773	-0.475706	0.544569	32.1667	0.0681742	0.934191
ENSG00000091844	RGS17	44	50	3	8	20	24	30	24	22	16	16	24	24.9935	-2.95165	4.55726e-05	33.5721	-0.866983	0.161466	36.6694	-0.728855	0.207727	32.1283	-1.10085	0.0648531	33.7664	-1.35291	0.0149659
ENSG00000091947	TMEM101	1014	938	1134	1289	790	1092	1064	940	866	989	935	1268	1096.56	0.479678	1.48422e-06	950.246	0.171321	0.297095	985.621	0.118617	0.32468	948.323	0.133726	0.283319	1026.87	0.0667617	0.601257
ENSG00000091986	CCDC80	2044	1762	1808	2043	513	789	707	689	581	700	666	846	1906.36	0.18733	0.0332396	1214.16	-1.33312	1.94964e-26	1278.2	-1.36088	2.93842e-52	1222.45	-1.36191	1.72214e-47	1338.42	-1.43289	1.22495e-65
ENSG00000092010	PSME1	1332	1222	1391	1699	1092	1372	1456	1234	1136	1282	1333	1685	1411.22	0.439727	1.38757e-06	1249.67	0.184607	0.254778	1305.86	0.154229	0.11833	1238.32	0.128725	0.236646	1379.34	0.138855	0.150812
ENSG00000092020	PPP2R3C	304	272	174	182	172	269	282	240	208	242	249	365	229.137	-0.522319	0.0138706	248.305	-0.173731	0.524502	272.783	-0.0616507	0.819208	253.641	-0.147996	0.552092	293.471	-0.0203984	0.941766
ENSG00000092036	HAUS4	343	313	357	394	242	353	390	288	262	272	323	396	352.002	0.364572	0.0378701	308.444	0.077288	0.775605	331.271	0.12209	0.593585	294.91	-0.0878277	0.720176	341.179	0.0326486	0.896975
ENSG00000092094	OSGEP	911	772	767	944	728	1099	1063	907	847	931	907	1154	843.467	0.190934	0.131092	868.911	0.335118	0.0266915	910.169	0.309206	0.00395021	864.666	0.289721	0.0101259	925.061	0.192129	0.0897226
ENSG00000092098	RNF31	358	354	427	515	402	494	499	389	398	481	407	568	415.066	0.567213	0.000278918	405.695	0.566991	0.00404833	399.067	0.392687	0.0181392	400.162	0.50848	0.0017565	415.294	0.341645	0.0338144
ENSG00000092108	SCFD1	1355	1184	603	750	568	1138	1154	935	903	873	1045	1257	950.108	-0.742105	1.71825e-12	1020.97	-0.39169	0.0269265	1146.92	-0.202157	0.0494983	1063.28	-0.304264	0.00308354	1205.02	-0.238041	0.0161926
ENSG00000092140	G2E3	981	830	277	368	398	848	844	724	698	628	702	1014	592.818	-1.32442	1.42666e-23	733.615	-0.362836	0.0753306	838.346	-0.125483	0.337657	774.227	-0.236246	0.0746614	871.552	-0.187601	0.115786
ENSG00000092148	HECTD1	4796	4203	2556	3303	3001	5104	5094	4444	4222	4255	4655	6365	3644.76	-0.455436	3.05879e-10	4182.52	0.048834	0.763301	4616.05	0.165851	0.00252274	4352.34	0.124608	0.0499318	4934.92	0.185356	0.00033054
ENSG00000092199	HNRNPC	20873	19144	21445	27503	20768	27517	29179	24957	23305	24869	26649	35341	22227.6	0.452313	4.77582e-15	22126.7	0.502112	1.63441e-06	23529.5	0.515354	1.62601e-47	22162.9	0.475894	3.86902e-34	25083.8	0.525562	6.89997e-60
ENSG00000092201	SUPT16H	7633	7172	5868	7031	5743	9075	9147	8104	7424	7756	7920	11083	6867.77	-0.0342405	0.677348	7303.91	0.20766	0.0765705	8002.71	0.300767	1.14503e-10	7495.73	0.243894	1.53946e-06	8326.82	0.248608	9.99499e-08
ENSG00000092203	TOX4	1888	1604	1714	2241	1547	1992	2072	1664	1703	1805	1867	2532	1854.14	0.34377	0.000160043	1750.55	0.255841	0.0715013	1796.69	0.177103	0.0429492	1746.11	0.217587	0.0091634	1944.05	0.227847	0.00268225
ENSG00000092208	GEMIN2	390	323	297	330	262	421	413	384	341	363	383	494	332.157	-0.0133704	0.960552	342.796	0.148798	0.544266	376.47	0.246576	0.172166	353.11	0.193282	0.320607	392.504	0.197989	0.271221
ENSG00000092295	TGM1	198	207	236	279	106	147	142	148	126	173	132	175	230.873	0.50927	0.0175019	160.679	-0.460253	0.118289	173.06	-0.399352	0.135085	173.935	-0.236836	0.431657	177.752	-0.509478	0.0369933
ENSG00000092330	TINF2	995	865	985	1153	627	835	782	687	636	734	826	953	998.475	0.369419	0.000447814	817.484	-0.117021	0.528997	825.517	-0.258077	0.0243238	796.514	-0.231995	0.0603041	906.241	-0.15731	0.2132
ENSG00000092439	TRPM7	2488	2190	857	1111	1208	2356	2236	1985	1845	1808	1990	2636	1612.1	-1.08512	7.92912e-35	1992.29	-0.209349	0.222487	2211.74	-0.0658822	0.458442	2061.15	-0.145798	0.0851762	2305.3	-0.120568	0.107318
ENSG00000092445	TYRO3	1907	1644	2114	2491	1942	2436	2391	2017	1951	2180	2174	2964	2043.48	0.543424	3.22167e-12	1993.32	0.541761	3.48481e-05	1984.66	0.392982	6.42241e-08	1926.08	0.428006	2.05236e-08	2135.25	0.426794	4.77498e-10
ENSG00000092470	WDR76	1924	1702	1529	1719	1258	1996	1972	1682	1589	1708	1773	2261	1706.04	0.0108875	0.933555	1688.01	0.0528374	0.754285	1811.06	0.0918439	0.318051	1721.42	0.0722877	0.473257	1896.67	0.0522596	0.593475
ENSG00000092531	SNAP23	863	781	746	832	456	680	687	602	568	597	626	832	801.663	0.11015	0.436537	677.75	-0.317315	0.0529035	727.67	-0.269919	0.0262789	692.55	-0.287773	0.0208388	770.349	-0.278781	0.015844
ENSG00000092621	PHGDH	9989	8917	13211	13516	9462	11700	11902	9750	9638	10844	10440	13696	11503.7	0.674198	3.4958e-25	10045.1	0.40418	0.000810339	10101.2	0.274187	1.86605e-09	9854.17	0.323915	4.0002e-11	10621.7	0.248395	1.36777e-10
ENSG00000092758	COL9A3	175	157	78	79	44	61	46	49	30	36	35	52	119.387	-0.907758	0.00147129	104.004	-1.43823	9.55036e-06	104.787	-1.71864	1.26475e-08	94.5007	-2.12244	5.91033e-11	105.864	-2.04328	9.72653e-12
ENSG00000092820	EZR	10011	8798	10625	11946	8327	10969	10943	9713	9289	10151	11061	15441	10357.7	0.433309	5.73996e-16	9484.76	0.270338	0.0188588	9835.95	0.217752	3.0293e-07	9553.06	0.257074	4.07718e-08	11132.1	0.385618	1.4698e-21
ENSG00000092841	MYL6	12934	11576	14366	16963	9124	11630	12172	10426	9276	10722	10908	13811	13990	0.521195	8.5314e-26	11200.1	-0.00272514	0.987854	11707.5	-0.0367463	0.487489	11020.6	-0.0856779	0.163417	12215.3	-0.0885333	0.0494654
ENSG00000092847	AGO1	1435	1264	1391	1573	1438	1872	1983	1631	1630	1649	1715	2213	1413.69	0.30471	0.00100578	1507.5	0.528125	5.968e-05	1575.46	0.500592	3.80923e-10	1502.67	0.491334	2.07273e-09	1632.45	0.43901	1.08022e-08
ENSG00000092853	CLSPN	1902	1542	838	958	989	1780	1703	1634	1492	1504	1522	2238	1278.28	-0.767371	1.73493e-15	1507.83	-0.117985	0.516409	1687.39	0.0427902	0.731536	1597.45	0.0122731	0.929855	1773.14	0.0162215	0.901554
ENSG00000092871	RFFL	240	219	124	174	172	306	259	238	215	218	213	294	185.561	-0.46314	0.0595081	229.872	0.255498	0.352528	238.489	0.197301	0.415088	222.274	0.125234	0.643991	238.638	0.0348738	0.907054
ENSG00000092929	UNC13D	5691	5003	6357	6684	3728	5205	4806	4211	4296	4589	4597	6360	5952.68	0.459877	4.16667e-12	4831.57	-0.0342315	0.819874	4893.05	-0.164074	0.00227876	4852.22	-0.0575323	0.399902	5352.96	-0.0729408	0.20867
ENSG00000092931	MFSD11	581	484	456	613	445	613	636	497	526	499	500	760	529.082	0.16933	0.321438	526.166	0.218139	0.259265	545.909	0.168622	0.297037	520.776	0.157853	0.347048	570.883	0.12895	0.435854
ENSG00000092964	DPYSL2	1361	1110	1381	1586	847	1161	1135	973	957	963	987	1467	1359.36	0.435286	4.72342e-06	1101.17	-0.0697348	0.706443	1135.2	-0.14566	0.191129	1084.76	-0.150916	0.19084	1214.09	-0.121198	0.295274
ENSG00000092969	TGFB2	212	197	132	131	216	330	375	277	272	320	367	500	165.646	-0.464316	0.0737179	238.3	0.629379	0.0059803	264.93	0.746571	0.000104446	253.02	0.740323	0.000121079	311.748	0.97577	6.03586e-09
ENSG00000092978	GPATCH2	617	512	254	295	293	521	513	424	394	402	495	685	408.651	-0.869828	1.37279e-08	470.245	-0.272142	0.186841	511.82	-0.187263	0.243604	473.957	-0.291986	0.058605	570.19	-0.0423133	0.821382
ENSG00000093000	NUP50	2966	2617	1493	1949	1910	3010	3010	2641	2519	2446	2868	3939	2210.52	-0.534582	8.56037e-11	2575.97	0.0273098	0.868413	2796.18	0.0993772	0.174178	2622.31	0.0418692	0.669449	3054.29	0.178522	0.00451865
ENSG00000093009	CDC45	1144	957	905	1061	738	1065	1107	965	949	1022	1005	1304	1009.08	0.0738366	0.591755	959.865	0.0017846	0.994158	1037.4	0.0632508	0.635908	1012.88	0.119081	0.327706	1090.66	0.0348776	0.800143
ENSG00000093010	COMT	1337	1227	1662	1843	1222	1529	1506	1268	1239	1454	1428	1761	1526.05	0.620245	1.14297e-12	1329.74	0.338641	0.021318	1329.6	0.192689	0.0412108	1313.82	0.277862	0.00431061	1424.24	0.21479	0.0182492
ENSG00000093144	ECHDC1	1777	1672	946	1171	986	1827	1960	1766	1404	1477	1727	2272	1365.71	-0.54061	6.21979e-09	1521.8	-0.106579	0.567993	1789.94	0.192345	0.0207864	1570.75	-0.0517819	0.647098	1842.25	0.107542	0.216652
ENSG00000093167	LRRFIP2	1758	1516	1240	1581	1326	2038	2135	1808	1697	1779	1946	2628	1506.87	-0.0498202	0.693839	1638.73	0.252921	0.0585718	1799.02	0.349471	4.62663e-06	1687.61	0.297034	0.000237003	1930.54	0.376991	1.57131e-07
ENSG00000093183	SEC22C	1749	1593	1358	1617	1066	1511	1448	1203	1194	1229	1308	1734	1566.43	-0.00157515	0.990889	1452.32	-0.153386	0.299574	1486	-0.2553	0.00315636	1422.81	-0.254746	0.00413656	1584.93	-0.241258	0.00302266
ENSG00000093217	XYLB	277	255	166	201	241	282	277	254	218	246	226	327	221.29	-0.370234	0.0996027	263.921	0.217565	0.422623	264.894	0.0794678	0.767295	247.345	0.0103707	0.974669	267.94	-0.0565369	0.83398
ENSG00000094631	HDAC6	2061	1795	1462	1542	800	1183	1096	951	1011	1059	1005	1371	1697.14	-0.187108	0.0544072	1408.13	-0.74119	1.63128e-09	1455.68	-0.831651	2.54942e-25	1446.09	-0.687074	5.51524e-17	1555.57	-0.804803	1.00212e-25
ENSG00000094804	CDC6	4285	3866	3667	4465	3712	5489	5484	4754	4616	4885	5190	6817	4048.62	0.162018	0.0206618	4309.9	0.391648	0.000272312	4591.25	0.409594	1.09441e-15	4430.35	0.430185	1.67647e-15	4962.33	0.45438	2.97186e-21
ENSG00000094841	UPRT	330	282	307	395	249	329	340	274	274	239	305	410	327.41	0.362935	0.0498746	295.059	0.148467	0.570062	304.526	0.0844727	0.733035	279.139	-0.0411626	0.885788	327.502	0.119651	0.581624
ENSG00000094880	CDC23	1894	1634	1436	1733	1289	1918	1995	1709	1633	1624	1718	2389	1659.41	0.0126051	0.924452	1657.81	0.0801472	0.612167	1799.68	0.151925	0.0717901	1688.32	0.0961269	0.332493	1882.32	0.111521	0.194416
ENSG00000094914	AAAS	2098	1915	2133	2473	1639	2023	2007	1765	1690	1966	1847	2523	2154.18	0.366181	2.3185e-06	1908.53	0.107368	0.522519	1936.69	-0.0084456	0.942432	1906.88	0.0728902	0.484042	2072.25	0.0149677	0.89105
ENSG00000094916	CBX5	11827	10169	8743	10655	6458	9589	9557	8183	8001	8265	8140	11300	10248.9	-0.0143499	0.865451	9287.64	-0.23676	0.0289849	9850.89	-0.22835	1.88107e-07	9441.29	-0.224176	2.52694e-06	10268.4	-0.28586	1.65605e-11
ENSG00000094975	SUCO	860	799	246	310	326	666	651	642	533	538	579	807	535.238	-1.41333	2.40428e-25	635.614	-0.5625	0.00302059	733.97	-0.275094	0.0307128	671.298	-0.422573	0.000515409	756.21	-0.369259	0.00120246
ENSG00000095002	MSH2	2298	2096	1074	1357	1239	2362	2433	2103	1810	1835	2024	2830	1668.62	-0.690266	9.4851e-16	1939.92	-0.102583	0.583603	2223.74	0.126161	0.106847	1993.89	-0.0602674	0.541865	2283.52	0.0337707	0.727764
ENSG00000095015	MAP3K1	269	232	129	139	180	312	362	303	274	240	285	416	188.09	-0.730772	0.00129021	243.267	0.17548	0.533651	290.979	0.489308	0.00802221	253.767	0.250047	0.280173	294.756	0.37315	0.0504942
ENSG00000095059	DHPS	1429	1250	1468	1554	1081	1504	1421	1254	1249	1362	1344	1704	1426.18	0.346656	0.000301814	1303.31	0.173861	0.245315	1332.35	0.0802162	0.465974	1318.36	0.172565	0.0782261	1417.58	0.0853612	0.411357
ENSG00000095066	HOOK2	302	270	276	276	164	234	188	171	179	214	191	236	280.269	0.122768	0.61873	236.943	-0.3023	0.234228	230.348	-0.589385	0.00408361	237.438	-0.333637	0.133311	249.344	-0.52179	0.00847967
ENSG00000095139	ARCN1	4186	3687	3674	4334	2959	4556	4482	3757	3635	3973	4317	5533	3952.15	0.192259	0.00438098	3789.28	0.145411	0.249828	4008.84	0.145708	0.0158342	3857.23	0.160004	0.0111948	4378.32	0.221584	3.68127e-05
ENSG00000095203	EPB41L4B	189	221	224	272	158	195	199	185	162	178	183	246	227.218	0.432628	0.0622154	189.932	0.0120587	0.97614	198.406	-0.0193097	0.9572	186.594	-0.0696342	0.83998	208.4	-0.0488263	0.884696
ENSG00000095209	TMEM38B	486	486	334	539	402	653	682	557	546	489	589	832	455.612	-0.0053566	0.984507	500.892	0.321086	0.0922882	552.186	0.425546	0.00204941	503.341	0.298884	0.0620925	588.137	0.434612	0.000967779
ENSG00000095261	PSMD5	2662	2385	2563	3363	2162	3061	3320	2709	2669	2621	2737	3917	2736.36	0.393658	9.37833e-07	2548.16	0.272096	0.0244867	2760.03	0.335002	3.61177e-07	2585.66	0.278284	8.4457e-05	2876.2	0.287361	8.60979e-06
ENSG00000095303	PTGS1	272	219	233	272	191	246	242	229	144	227	237	371	247.71	0.211401	0.370924	229.643	0.0673148	0.834274	239.266	0.0273762	0.929875	212.128	-0.196972	0.51223	269.188	0.193509	0.40574
ENSG00000095319	NUP188	7883	6974	7889	9922	9061	11200	11455	9472	9640	10417	10118	14434	8157.43	0.425916	9.69528e-13	8874.98	0.689504	2.60112e-09	8937.6	0.573496	3.23126e-38	8805.12	0.642365	2.33752e-46	9645.68	0.61336	1.69226e-44
ENSG00000095321	CRAT	732	553	899	879	424	528	507	431	415	443	483	612	771.087	0.649879	1.11574e-06	549.684	-0.189805	0.37619	549.133	-0.368325	0.0114355	525.679	-0.367966	0.0138319	590.716	-0.327056	0.0212692
ENSG00000095380	NANS	853	783	936	1168	859	980	1111	861	889	931	971	1252	936.297	0.526939	9.54815e-07	875.504	0.417142	0.0154097	898.577	0.34537	0.00200697	866.199	0.362518	0.000768774	952.236	0.338787	0.000878209
ENSG00000095383	TBC1D2	1368	1158	1411	1516	1484	1988	1959	1702	1705	1823	2218	3052	1364.26	0.385786	6.37665e-05	1508.33	0.69047	5.31272e-08	1546.7	0.618124	5.94319e-15	1528	0.692883	1.00498e-17	1902.63	0.954372	1.89899e-40
ENSG00000095397	DFNB31	2024	1667	1754	1768	1304	1980	1761	1563	1705	1755	1804	2383	1795.67	0.109848	0.345112	1712.71	0.0484441	0.776301	1741.75	-0.066498	0.525185	1778.87	0.119226	0.207705	1945.59	0.0797688	0.39075
ENSG00000095485	CWF19L1	767	689	743	1011	807	1001	1043	892	835	866	939	1264	800.443	0.429392	0.00053581	821.711	0.550761	0.000430081	847.023	0.490703	2.95226e-06	792.493	0.433913	8.34457e-05	899.358	0.491132	1.10463e-06
ENSG00000095539	SEMA4G	118	108	111	102	49	90	91	76	71	96	90	94	109.602	0.0912575	0.829436	87.9118	-0.504911	0.200231	97.3698	-0.357412	0.327921	96.9111	-0.230942	0.568852	102.758	-0.384861	0.275373
ENSG00000095564	BTAF1	3524	3057	1036	1074	1407	2593	2464	2281	1993	1908	2315	3158	2099.3	-1.46749	8.68665e-71	2544.94	-0.527602	0.000124701	2807.07	-0.387346	2.0728e-09	2567.62	-0.542579	1.701e-14	2992.56	-0.372234	4.57356e-10
ENSG00000095574	IKZF5	586	568	226	322	291	486	488	453	392	417	418	649	414.298	-0.916955	1.15358e-08	468.636	-0.369206	0.053774	521.073	-0.213431	0.171438	484.274	-0.305651	0.0442841	548.928	-0.232701	0.130005
ENSG00000095739	BAMBI	236	231	239	309	287	380	370	301	335	351	365	478	253.46	0.391531	0.0633523	286.233	0.741143	0.000488086	284.539	0.598943	0.00120601	292.018	0.761794	1.67145e-05	321.678	0.745686	9.33777e-06
ENSG00000095752	IL11	544	296	509	425	829	1354	1277	1183	1197	1293	2873	4162	443.309	0.357667	0.54042	764.26	1.60057	5.07507e-05	831.17	1.65349	1.05351e-05	858.08	1.79563	1.24977e-06	1882.03	2.97087	4.7753e-16
ENSG00000095787	WAC	3833	3462	2471	2877	2556	4276	4310	3942	3450	3673	4016	5330	3118.58	-0.280433	5.79629e-05	3463.39	0.106301	0.468255	3880.01	0.260687	6.69871e-06	3595.57	0.174536	0.00530705	4105.09	0.252067	1.90402e-06
ENSG00000095794	CREM	1183	973	876	940	1003	1747	1635	1392	1314	1359	1887	2353	983.843	-0.0735174	0.611819	1211.56	0.551161	0.000153927	1294.17	0.572358	7.42802e-11	1213.57	0.522379	1.34024e-08	1569.15	0.878349	2.69947e-27
ENSG00000095906	NUBP2	2174	1978	2745	2845	1998	2500	2377	2124	2124	2410	2405	2837	2452.15	0.60189	1.06437e-13	2164.74	0.353508	0.00878795	2157.47	0.198078	0.00763517	2174.09	0.334758	8.04553e-06	2328.77	0.240829	0.00201164
ENSG00000095951	HIVEP1	802	731	330	399	492	886	818	730	736	747	873	1199	551.197	-0.906569	6.2833e-12	710.263	0.0400249	0.86257	767.422	0.0955583	0.503416	752.215	0.161543	0.219647	887.342	0.326352	0.00202575
ENSG00000096060	FKBP5	189	203	164	227	191	286	286	250	233	252	252	355	194.636	0.151335	0.613126	216.736	0.493345	0.0517473	232.478	0.527389	0.0135135	220.994	0.510863	0.0202441	245.483	0.515887	0.0127161
ENSG00000096063	SRPK1	2602	2301	2003	2483	2079	3361	3513	3049	2811	2876	3117	4362	2327.27	0.0371209	0.732888	2554.53	0.356223	0.00347211	2864.38	0.501875	1.00469e-16	2657.46	0.424247	7.84242e-11	3037.51	0.500006	4.65478e-17
ENSG00000096070	BRPF3	825	684	665	765	731	1081	955	941	916	1010	952	1364	729.663	0.0931181	0.545668	825.938	0.483808	0.00108333	851.4	0.417742	0.000264587	863.804	0.563073	1.25761e-07	936.616	0.508944	7.696e-07
ENSG00000096080	MRPS18A	358	303	411	459	317	380	393	358	327	374	375	478	384.143	0.567552	0.000399001	339.944	0.319272	0.160747	352.086	0.268637	0.142045	340.217	0.294733	0.110549	373.713	0.267495	0.125343
ENSG00000096092	TMEM14A	863	812	782	978	536	754	774	637	584	641	659	877	855.338	0.234559	0.0554392	728.079	-0.155668	0.390248	766.07	-0.169893	0.193824	716.036	-0.244083	0.0554205	797.366	-0.231817	0.0488155
ENSG00000096093	EFHC1	1031	943	359	407	291	476	455	403	356	320	454	559	664.89	-1.19769	5.35023e-23	653.59	-1.15757	2.78018e-14	697.438	-1.12109	2.56974e-23	638.579	-1.3355	5.57216e-27	750.351	-1.06323	2.0486e-22
ENSG00000096384	HSP90AB1	42844	39389	41420	52901	45347	58735	61276	53196	50541	54939	55191	77349	44038.4	0.359584	1.59671e-10	46836.7	0.574192	6.44176e-08	49193.1	0.557132	6.34063e-65	47273.7	0.566959	2.512e-50	52654	0.577149	8.62747e-65
ENSG00000096401	CDC5L	2249	1977	1155	1498	1215	2387	2298	1962	1835	1820	2184	2784	1685.78	-0.507913	1.11007e-08	1898.17	-0.0483843	0.820065	2110.95	0.0925396	0.277448	1956.91	0.00145442	0.992101	2274.16	0.132086	0.0818907
ENSG00000096433	ITPR3	7631	6251	7476	8083	5494	7474	7447	6301	6489	6977	7090	10081	7354.38	0.33944	4.07947e-07	6640.93	0.133504	0.310294	6863.6	0.0691039	0.29146	6809.11	0.168402	0.00451048	7635.5	0.19848	0.00031366
ENSG00000096654	ZNF184	230	233	110	123	131	221	231	171	158	157	193	218	170.351	-0.825404	0.000568895	198.646	-0.195636	0.522744	214.681	-0.132334	0.647279	191.941	-0.349369	0.161293	218.567	-0.268623	0.275552
ENSG00000096696	DSP	4900	4290	3724	4256	3095	4678	4679	3664	3869	3947	4136	5900	4255.53	-0.0342289	0.697947	4161.88	-0.0264215	0.86257	4348.5	-0.0620334	0.434863	4219.12	-0.0229764	0.785735	4742.27	0.0165225	0.840333
ENSG00000096717	SIRT1	834	855	522	617	507	823	869	700	692	632	806	1073	697.151	-0.405715	0.00187082	738.102	-0.143073	0.464175	810.521	-0.0325315	0.854362	747.556	-0.144321	0.348087	883.873	0.0442828	0.77848
ENSG00000096746	HNRNPH3	4233	3953	2565	3151	2767	4478	4510	4157	3704	3943	4114	5790	3423.1	-0.354341	4.53337e-07	3783.41	0.0276775	0.864974	4204.43	0.164426	0.00775267	3943.93	0.109547	0.102083	4459.3	0.163346	0.00495228
ENSG00000096872	IFT74	184	169	38	51	75	117	129	108	104	90	90	146	106.112	-1.82502	1.85355e-09	131.553	-0.667071	0.0279586	146.008	-0.495736	0.0677957	133.839	-0.652612	0.0194888	146.264	-0.700712	0.00750729
ENSG00000096968	JAK2	124	124	49	66	64	140	133	115	95	98	111	160	88.4259	-0.949584	0.00469322	109.183	-0.107342	0.815371	123.618	0.0776051	0.847727	109.267	-0.155425	0.69449	128.204	0.0134373	0.974979
ENSG00000097007	ABL1	5682	4870	5499	6300	4432	5728	5676	4828	4881	5485	5335	7154	5579.13	0.331277	5.05668e-08	5145.54	0.182119	0.163347	5234.7	0.0750908	0.22609	5212.15	0.184257	0.00229879	5685.9	0.138589	0.00713987
ENSG00000097021	ACOT7	1334	1128	1574	1818	1261	1459	1503	1189	1213	1323	1320	1757	1469.6	0.63223	7.76399e-13	1302.29	0.394198	0.0133362	1281.1	0.208086	0.0391574	1247.54	0.253428	0.00840818	1365.69	0.21804	0.0158332
ENSG00000097033	SH3GLB1	2203	1912	1498	1810	1174	2007	1965	1617	1565	1583	1836	2476	1833.53	-0.147732	0.110741	1774.13	-0.170892	0.260907	1909.23	-0.120108	0.170234	1794.85	-0.17546	0.0396569	2084.09	-0.0379583	0.69771
ENSG00000097046	CDC7	1396	1248	529	714	627	1249	1116	1022	931	915	996	1398	945.198	-0.926916	3.89508e-17	1089.53	-0.313586	0.0809153	1187.52	-0.223433	0.0224978	1106.62	-0.307925	0.0019592	1248.22	-0.252624	0.00625655
ENSG00000097096	SYDE2	189	161	113	128	97	184	159	167	152	164	181	230	145.452	-0.367956	0.19683	152.887	-0.123027	0.74046	168.492	-0.0130452	0.973266	165.469	0.0631619	0.855233	188.182	0.131376	0.655353
ENSG00000099194	SCD	43520	37810	44939	50491	27185	37063	35011	27504	27297	29471	33714	45881	44210	0.401547	1.12146e-16	35792.1	-0.110695	0.365294	35595.1	-0.302277	0.000357107	34002.3	-0.308568	1.92001e-15	39836.5	-0.137454	4.05987e-05
ENSG00000099203	TMED1	354	358	451	511	418	471	527	369	407	470	458	588	421.035	0.599538	0.000115712	405.922	0.565558	0.00700584	400.388	0.400471	0.0242427	399.869	0.505199	0.00169641	433.782	0.449014	0.00331721
ENSG00000099204	ABLIM1	4100	3515	3539	4188	1756	2665	2607	2255	2088	2484	2192	3057	3816.16	0.189582	0.00657953	2911.37	-0.568878	2.94418e-07	3083.43	-0.564924	3.23059e-21	2982.61	-0.526883	1.71294e-13	3201.87	-0.64435	4.62139e-28
ENSG00000099219	ERMP1	1200	1016	1023	1235	774	1142	1220	978	986	1024	976	1347	1112.36	0.195072	0.0771148	1015.31	0.00958668	0.963305	1095.98	0.0680216	0.606639	1050.31	0.0705986	0.588349	1121.23	-0.0384331	0.775416
ENSG00000099246	RAB18	1808	1598	1032	1330	981	1770	1753	1516	1354	1433	1663	2183	1417.63	-0.364204	0.000140497	1496.2	-0.114819	0.519239	1659.8	0.0220701	0.852368	1534.16	-0.0796034	0.444651	1793.26	0.0714164	0.444466
ENSG00000099250	NRP1	711	593	489	602	748	1191	1131	941	903	967	1076	1490	591.718	-0.0895723	0.605518	809.363	0.783134	7.03673e-08	844.119	0.749509	9.82427e-13	801.706	0.731332	1.09284e-11	944.981	0.869916	1.05002e-18
ENSG00000099256	PRTFDC1	237	182	170	181	93	120	135	115	110	113	136	146	190.534	-0.0793886	0.803767	152.758	-0.740618	0.00958691	164.828	-0.659723	0.00787641	156.29	-0.695298	0.00614262	175.492	-0.656227	0.00762471
ENSG00000099260	PALMD	1558	1470	984	1057	856	1545	1347	1172	1142	1227	1472	1714	1249.89	-0.399657	5.77267e-05	1319.75	-0.143686	0.418022	1378.05	-0.186078	0.0481798	1335.98	-0.146641	0.147917	1546.5	-0.0225245	0.869464
ENSG00000099282	TSPAN15	88	75	123	132	48	55	42	48	48	52	55	61	105.509	0.8182	0.00725721	65.2774	-0.418806	0.380504	62.6157	-0.765308	0.0697148	64.4396	-0.494265	0.256764	69.8515	-0.581734	0.150168
ENSG00000099290	FAM21A	872	817	707	832	624	920	959	826	825	763	887	1174	801.482	0.0317302	0.849943	797.227	0.0864748	0.64948	865.634	0.159118	0.193047	817.279	0.120856	0.396972	926.427	0.180945	0.108604
ENSG00000099308	MAST3	211	158	283	279	213	280	233	221	243	211	248	321	234.99	0.787165	0.000194942	216.48	0.65374	0.00814474	205.31	0.388683	0.105601	206.817	0.516525	0.0279656	230.378	0.526634	0.0131738
ENSG00000099326	MZF1	1546	1308	923	1020	922	1398	1281	1209	1234	1321	1194	1728	1180.56	-0.382855	0.000134854	1266.76	-0.0825945	0.625358	1328.11	-0.110821	0.311795	1343.4	0.0513243	0.675247	1425.07	-0.0762482	0.492241
ENSG00000099330	OCEL1	176	173	260	222	134	150	139	104	121	119	129	176	210.446	0.644464	0.00648762	157.55	-0.0537468	0.892144	146.499	-0.449216	0.110223	145.306	-0.332806	0.256849	162.529	-0.30434	0.269388
ENSG00000099331	MYO9B	2575	2160	2783	3071	2099	2656	2579	2218	2357	2485	2364	3260	2652.46	0.478577	2.46729e-10	2363.66	0.245799	0.0793305	2370.09	0.101543	0.21561	2390.18	0.243762	0.000864375	2552.77	0.14201	0.0534945
ENSG00000099337	KCNK6	140	129	165	177	76	113	83	98	79	72	96	134	153.44	0.516762	0.0489431	111.772	-0.293362	0.431009	111.918	-0.480879	0.148314	102.818	-0.622794	0.0536271	123.847	-0.335589	0.286878
ENSG00000099341	PSMD8	4696	4209	5243	6078	4840	5648	6011	4996	4916	5443	5383	7086	5068.86	0.514272	3.42921e-18	4888.19	0.484999	0.000293512	4965.94	0.384896	1.22111e-13	4832.59	0.426782	6.90714e-15	5265.49	0.381228	6.42926e-16
ENSG00000099364	FBXL19	834	778	1139	1217	795	990	995	765	840	931	864	1277	1000.69	0.717893	7.75196e-12	851.381	0.383572	0.0173446	838.798	0.201822	0.110461	847.348	0.34317	0.00204873	921.699	0.294477	0.00759783
ENSG00000099365	STX1B	153	126	70	64	38	64	58	62	52	58	64	61	100.857	-0.878847	0.00579687	90.4276	-1.24243	0.000413938	98.2464	-1.12705	0.000340093	93.8589	-1.13128	0.000372518	102.034	-1.23905	7.01591e-05
ENSG00000099377	HSD3B7	102	89	97	115	51	65	59	52	63	52	58	71	100.522	0.318289	0.378591	74.9191	-0.487231	0.253679	74.5795	-0.700655	0.0644539	75.0629	-0.518703	0.196132	79.9881	-0.664978	0.0674058
ENSG00000099381	SETD1A	2132	1999	1748	1838	1563	2211	2080	1910	2002	2051	1966	2653	1917.49	-0.0332605	0.791072	1953.25	0.0905612	0.553445	2023.34	0.0315996	0.774686	2042.84	0.180824	0.0250117	2163.65	0.0532264	0.562323
ENSG00000099385	BCL7C	333	323	413	458	270	339	389	320	283	334	342	409	383.885	0.576507	0.000351244	314.779	0.125312	0.638186	340.1	0.188765	0.350332	317.123	0.11701	0.613187	349.47	0.0957125	0.669153
ENSG00000099622	CIRBP	2791	2591	2229	2312	1383	1831	1842	1635	1547	1819	1626	2169	2463.83	-0.0732117	0.486803	2095.33	-0.514334	2.99811e-05	2193.42	-0.54967	1.03691e-15	2146.94	-0.470545	1.36253e-09	2289.16	-0.610721	9.5726e-21
ENSG00000099624	ATP5D	1587	1381	2161	2154	1714	2049	1968	1576	1653	1799	1878	2374	1838.11	0.716102	1.07008e-14	1698.98	0.587963	2.90197e-05	1621.54	0.334645	6.3394e-05	1610.15	0.427766	9.88943e-08	1780.24	0.418372	2.80832e-08
ENSG00000099625	C19orf26	82	65	123	117	146	227	171	172	151	217	212	279	98.0249	0.887009	0.00583129	132.17	1.55819	5.66903e-08	123.633	1.31229	1.93504e-06	132.027	1.53184	3.39092e-08	154.918	1.63823	1.79017e-11
ENSG00000099783	HNRNPM	9312	8467	8037	9795	7102	9734	10046	8783	8399	9168	9266	12456	8856.45	0.169197	0.00425081	8574.9	0.148053	0.218057	9120.84	0.163539	0.00022006	8817.67	0.190955	9.23966e-05	9748.83	0.182245	7.19917e-06
ENSG00000099785	2019-03-02	93	92	146	134	43	42	56	48	43	50	42	50	117.886	0.773081	0.0095381	65.9335	-0.869608	0.0481688	71.4727	-0.75346	0.0509077	67.8114	-0.787141	0.046763	69.7743	-1.10905	0.00294147
ENSG00000099795	NDUFB7	2117	1898	2855	2761	1729	2267	2264	1968	1805	2038	2252	2562	2430.45	0.661104	4.45116e-13	1992.59	0.225461	0.101154	2053.99	0.15698	0.0435211	1957.25	0.14519	0.0927603	2193.11	0.170169	0.0580183
ENSG00000099797	TECR	3830	3166	4811	4949	3565	4315	4128	3421	3764	3969	4000	5088	4218.34	0.657283	5.563e-18	3731.31	0.418542	0.0017235	3616.68	0.191561	0.00380916	3685.78	0.356592	1.13315e-08	3968.85	0.278654	3.18918e-06
ENSG00000099800	TIMM13	1681	1507	2073	2118	1858	2274	2372	2075	1888	2209	2136	2839	1856.37	0.56858	1.92293e-10	1847.43	0.615638	4.42629e-06	1909.2	0.561476	3.2808e-15	1833.22	0.569694	1.28994e-12	2006.34	0.536784	5.39991e-15
ENSG00000099804	CDC34	1062	960	1407	1518	1117	1336	1329	1152	1097	1237	1288	1676	1246.52	0.7036	1.48606e-13	1127.92	0.522124	0.00057941	1123.94	0.375835	5.7001e-05	1092.42	0.415172	1.90746e-05	1228.02	0.447956	2.88422e-07
ENSG00000099810	MTAP	1864	1512	1178	1406	1399	2283	2352	1937	1805	1818	2248	2921	1468.92	-0.215691	0.0318522	1739.4	0.333685	0.0146516	1909.65	0.427384	6.2518e-08	1749.69	0.315152	0.000202948	2100.51	0.514262	1.58262e-12
ENSG00000099812	MISP	1927	1748	2806	3213	1682	2037	2067	1715	1690	1939	1818	2482	2447.63	0.879938	3.03395e-34	1848.31	0.259388	0.083602	1855.36	0.120288	0.170374	1821.39	0.18956	0.0296241	1968.61	0.118839	0.144523
ENSG00000099814	CEP170B	1898	1632	1615	1784	1713	2296	2132	2030	1976	2123	2137	2960	1723.3	0.116907	0.245154	1881.94	0.414619	0.00105027	1921.08	0.323627	4.33945e-05	1913.16	0.425996	1.21171e-08	2118.67	0.422571	1.24772e-09
ENSG00000099817	POLR2E	5138	4728	6354	6966	4245	5383	5207	4518	4644	5165	4819	6293	5829.78	0.60288	5.83697e-23	4854.91	0.201249	0.128331	4876.35	0.0592983	0.362338	4909.51	0.199236	0.000730384	5191.47	0.0669598	0.256534
ENSG00000099821	POLRMT	2920	2558	3733	3871	2391	3066	3010	2665	2850	2879	2909	3745	3294.38	0.647361	8.67545e-18	2722.3	0.230873	0.0861512	2777.12	0.133467	0.0564992	2801.68	0.275383	3.735e-05	2997.93	0.178642	0.005093
ENSG00000099822	HCN2	1755	1445	2221	2286	1693	1900	1874	1613	1765	1819	1814	2393	1940.68	0.670611	8.18858e-14	1710.67	0.423284	0.00781758	1664.05	0.207269	0.0167691	1698.64	0.375896	4.63543e-06	1824.66	0.29265	0.000184532
ENSG00000099849	RASSF7	30	13	47	45	30	27	25	29	28	23	22	42	34.2931	1.29193	0.0258625	25.5313	0.698114	0.378106	24.1516	0.441006	0.605203	23.4564	0.479311	0.569157	25.7301	0.459853	0.570304
ENSG00000099860	GADD45B	270	222	513	555	169	264	268	277	238	256	321	396	397.059	1.29149	9.51303e-17	226.726	0.0300009	0.929284	258.991	0.237723	0.307203	245.818	0.217517	0.3528	298.12	0.446331	0.0162104
ENSG00000099864	PALM	719	599	999	925	415	523	455	368	387	445	469	483	819.384	0.726651	2.64749e-08	553.945	-0.253017	0.190655	528.2	-0.598436	8.66416e-06	526.95	-0.4531	0.00116225	569.214	-0.552015	0.000165924
ENSG00000099875	MKNK2	1524	1414	2070	2143	1486	1907	1886	1566	1620	1707	1634	2145	1803.69	0.692198	4.99732e-15	1586.7	0.441422	0.00106283	1593.21	0.3108	0.00016833	1571.37	0.387695	1.96582e-06	1658.14	0.257879	0.00122119
ENSG00000099889	ARVCF	59	67	103	61	27	27	36	28	19	27	29	24	74.0162	0.570289	0.214869	43.9088	-0.977856	0.0693031	46.9976	-0.907343	0.0620766	41.6326	-1.25537	0.0133633	45.6558	-1.33167	0.00620816
ENSG00000099899	TRMT2A	738	684	771	903	656	891	899	851	739	834	805	1059	774.328	0.401861	0.000612539	740.036	0.347511	0.0301343	793.361	0.382731	0.000816105	750.19	0.353002	0.00287735	810.817	0.285062	0.0114575
ENSG00000099901	RANBP1	2715	2623	2646	3267	2913	3505	3748	3311	3162	3345	3539	4607	2807.39	0.309967	6.99306e-05	2963.27	0.507258	0.000170198	3101.08	0.482417	1.95761e-14	2980.05	0.492527	6.5272e-14	3321.2	0.503989	3.94958e-17
ENSG00000099904	ZDHHC8	897	758	643	661	590	814	787	667	713	764	720	1040	732.306	-0.168968	0.241213	753.494	-0.0100972	0.964795	771.351	-0.10483	0.460046	777.77	0.0468132	0.77098	841.984	-0.0211939	0.899557
ENSG00000099910	KLHL22	276	199	228	251	94	127	133	114	101	123	109	137	237.069	0.188821	0.464208	167.21	-0.870656	0.00147604	177.357	-0.855763	0.000319169	169.142	-0.869714	0.000406462	180.205	-1.04387	6.58807e-06
ENSG00000099917	MED15	1376	1231	1352	1463	971	1364	1310	1186	1156	1244	1270	1714	1354.37	0.281811	0.00383213	1219.82	0.0643829	0.712809	1270.09	0.0198491	0.884436	1245.74	0.0897884	0.426666	1381.02	0.0884565	0.388836
ENSG00000099940	SNAP29	573	478	546	575	372	539	465	461	385	456	488	654	542.178	0.26727	0.0780098	482.465	0.0156188	0.952691	491.703	-0.0945484	0.623292	467.594	-0.111522	0.559276	541.817	0.0160061	0.938046
ENSG00000099942	CRKL	1178	993	1169	1383	1424	1786	1831	1557	1569	1651	1630	2376	1179.59	0.402232	4.54858e-05	1362.4	0.804365	3.12299e-09	1390.42	0.724069	2.77033e-18	1363.63	0.779919	2.66332e-20	1506.65	0.772555	1.59695e-20
ENSG00000099949	LZTR1	1013	895	942	1073	769	1064	1062	910	914	982	943	1295	978.091	0.247857	0.0255449	926.454	0.16763	0.311147	965.641	0.128564	0.280163	948.911	0.20045	0.0732213	1022.8	0.122772	0.281393
ENSG00000099968	BCL2L13	1003	894	954	1045	627	911	854	717	678	850	761	1035	972.195	0.246123	0.029429	843.215	-0.0832817	0.655553	860.268	-0.192049	0.103599	847.194	-0.104985	0.483626	915.116	-0.185763	0.0976335
ENSG00000099991	CABIN1	1266	1111	1422	1505	967	1293	1313	1033	1125	1222	1137	1519	1330.39	0.473031	8.75615e-07	1149.76	0.157215	0.328032	1172.83	0.0589905	0.654639	1177.94	0.191285	0.0595265	1243.87	0.0550755	0.64303
ENSG00000099992	TBC1D10A	65	46	73	62	44	68	78	63	58	71	69	77	61.826	0.470242	0.314646	54.8599	0.23282	0.680642	62.6558	0.430242	0.355052	59.9901	0.430942	0.364922	63.6106	0.310393	0.523755
ENSG00000099995	SF3A1	3274	2869	3224	3959	3138	3868	3933	3303	3287	3705	3514	4889	3326.6	0.391632	1.54292e-08	3298.87	0.431616	0.000787164	3334.18	0.316636	1.08275e-07	3291.17	0.395843	5.21133e-10	3576.02	0.343567	1.33359e-09
ENSG00000099999	RNF215	199	186	184	177	103	157	113	131	122	135	130	183	186.105	0.0814302	0.801592	157.053	-0.353413	0.244378	156.288	-0.568356	0.0351268	157.985	-0.375623	0.165792	173.399	-0.409334	0.103183
ENSG00000100003	SEC14L2	67	61	60	55	54	54	61	65	49	46	65	88	60.5762	0.0222929	0.970978	59.0883	0.0115386	0.986034	63.44	0.0651574	0.911287	55.1126	-0.219776	0.690308	69.3615	0.15029	0.766291
ENSG00000100014	SPECC1L	289	278	258	269	296	381	397	325	327	388	383	476	272.526	0.0645604	0.809693	312.275	0.486244	0.0240051	321.779	0.425421	0.0179782	322.621	0.540251	0.00224305	351.942	0.497398	0.00289162
ENSG00000100023	PPIL2	1069	929	825	955	752	992	968	854	880	955	948	1186	936.745	0.00229053	0.98912	925.148	0.0355763	0.861713	949.281	-0.0504804	0.72446	953.136	0.0871558	0.506669	1024.28	-0.00462768	0.977037
ENSG00000100028	SNRPD3	2226	2093	1985	2407	1787	2516	2578	2264	1973	2201	2348	2989	2168.45	0.188476	0.0269381	2138.1	0.21614	0.0993625	2285.45	0.244824	0.000644849	2117.68	0.15769	0.0584989	2388.59	0.202147	0.00469743
ENSG00000100029	PES1	2352	2088	2469	3100	2780	3413	3606	3065	2945	3334	3218	4295	2502.67	0.491383	1.0289e-10	2690.8	0.721972	1.01078e-08	2779.21	0.667782	7.93803e-28	2706.76	0.708547	2.13672e-26	2932.89	0.653508	2.47093e-29
ENSG00000100030	MAPK1	2622	2355	2362	2921	2026	2970	2992	2520	2427	2586	2658	3542	2554.61	0.25097	0.00121652	2467.22	0.223626	0.0713178	2612.72	0.227041	0.000740254	2493.92	0.219541	0.00175342	2757.98	0.211458	0.000871756
ENSG00000100031	GGT1	1155	1103	1370	1427	778	990	941	867	799	887	870	1099	1269.86	0.479641	2.08715e-06	994.028	-0.120168	0.513382	1010.7	-0.239511	0.0263894	974.678	-0.214821	0.0570385	1052.63	-0.300941	0.00276379
ENSG00000100034	PPM1F	528	477	623	641	476	657	650	534	550	568	620	853	570.037	0.503701	0.000257192	533.013	0.397718	0.0224422	545.505	0.315206	0.0241705	532.048	0.363153	0.00853855	608.919	0.443373	0.000365251
ENSG00000100036	SLC35E4	141	136	220	238	229	249	288	199	208	225	255	374	186.001	0.894357	7.11025e-05	194.336	1.03746	7.11077e-05	190.778	0.884137	0.000125304	180.122	0.851504	0.000160449	220.393	1.0681	1.43277e-07
ENSG00000100056	DGCR14	283	284	363	397	364	464	436	347	358	400	386	571	333.928	0.589787	0.000718271	353.312	0.77696	9.33993e-05	337.328	0.540082	0.00184889	334.427	0.62415	0.000241305	372.799	0.638179	8.10791e-05
ENSG00000100058	CRYBB2P1	309	319	444	449	247	276	333	296	248	299	277	356	384.201	0.677652	5.28922e-05	286.989	-0.0202928	0.953706	313.58	0.079853	0.750357	292.134	0.00391277	0.991189	313.381	-0.0954934	0.688813
ENSG00000100065	CARD10	1140	995	1562	1577	785	1154	1002	938	946	949	953	1361	1331.14	0.731356	2.33305e-13	1003.53	0.0798664	0.654655	1013.67	-0.0535501	0.700949	1001.45	0.0388474	0.789279	1097.45	0.00609921	0.968252
ENSG00000100068	LRP5L	85	49	59	50	73	126	95	118	88	103	118	137	60.0836	-0.103599	0.863721	82.3972	0.783881	0.0522272	87.1818	0.776615	0.0423071	81.7001	0.731686	0.0540211	95.4646	0.846051	0.014032
ENSG00000100075	SLC25A1	1867	1630	2387	2621	1510	1845	1747	1505	1483	1666	1694	2162	2140.75	0.689452	9.01166e-19	1707.32	0.182506	0.249275	1677.05	-0.0232443	0.843677	1651.18	0.0580838	0.598614	1820.55	0.0397464	0.704908
ENSG00000100083	GGA1	1009	889	831	839	694	879	877	778	759	861	816	1101	886.829	-0.0101202	0.956554	858.175	-0.034928	0.870324	882.624	-0.115327	0.367165	872.404	-0.0195786	0.908109	944.313	-0.091529	0.465509
ENSG00000100084	HIRA	170	131	170	220	189	252	248	205	247	222	235	307	172.54	0.541379	0.0299021	186.924	0.78413	0.00218739	188.2	0.673153	0.0033632	195.179	0.855718	0.000131426	206.521	0.748677	0.000488192
ENSG00000100097	LGALS1	6835	6209	8964	9489	5533	6274	6119	5314	4791	5799	5722	7233	7935.4	0.672636	2.11037e-27	6203.34	0.10871	0.527483	6081.56	-0.109659	0.0378625	5850.54	-0.0941312	0.229691	6454.68	-0.111255	0.0333623
ENSG00000100099	HPS4	540	466	440	498	362	491	479	392	391	450	395	620	482.82	0.0691037	0.724261	458.41	-0.0100328	0.969794	465.471	-0.127804	0.479009	457.503	-0.0490774	0.816125	497.541	-0.104059	0.57814
ENSG00000100100	PIK3IP1	116	111	73	75	14	21	20	19	11	18	19	18	92.4656	-0.446659	0.215117	61.2957	-2.48294	2.38441e-08	65.0212	-2.46035	1.14944e-09	60.3704	-2.76455	3.27127e-10	67.4476	-2.7097	2.09915e-11
ENSG00000100104	SRRD	168	181	202	218	205	242	269	212	214	204	208	286	193.144	0.432685	0.0765291	201.635	0.593718	0.0260109	207.52	0.534786	0.0193795	193.248	0.46564	0.0542055	207.73	0.388149	0.0993488
ENSG00000100105	PATZ1	667	614	710	853	683	858	901	745	784	791	831	1043	711.567	0.452652	0.000180622	709.21	0.502294	0.00201382	730.519	0.440077	0.000139181	718.598	0.50729	1.06022e-05	778.406	0.447401	5.49438e-05
ENSG00000100106	TRIOBP	534	462	439	479	388	549	502	492	430	508	498	618	475.562	0.0538623	0.793063	477.639	0.135165	0.528389	496.052	0.0836792	0.664639	481.057	0.122345	0.503592	523.242	0.0651602	0.727544
ENSG00000100109	TFIP11	522	445	483	589	461	626	619	521	536	642	661	813	508.129	0.316032	0.0335758	512.107	0.397313	0.0259893	524.929	0.318794	0.0250426	538.347	0.493815	0.000368885	601.81	0.510511	5.30684e-05
ENSG00000100116	GCAT	263	257	345	389	327	390	368	309	294	359	324	453	315.696	0.66392	0.000154088	313.756	0.70259	0.00105182	299.104	0.457914	0.0133911	295.138	0.533338	0.00453257	318.681	0.467772	0.00830838
ENSG00000100124	ANKRD54	374	304	422	422	330	455	454	372	349	363	402	545	382.027	0.493248	0.0038431	364.669	0.439553	0.0296201	374.456	0.366595	0.0311596	347.14	0.283056	0.123388	399.39	0.378018	0.019053
ENSG00000100129	EIF3L	2551	2306	2590	3099	2460	3131	3141	2557	2482	2777	2814	3762	2635.22	0.394313	5.12636e-08	2618.56	0.439287	0.000488086	2629.75	0.308526	5.29688e-06	2531.29	0.322919	3.66079e-06	2816.77	0.331155	4.79688e-08
ENSG00000100138	NHP2L1	3820	3475	4182	5010	3875	4936	5253	4496	4058	4611	4629	6215	4128.46	0.499337	2.67813e-15	4044.59	0.508669	1.92372e-05	4258.37	0.498269	2.59597e-21	4007.74	0.456626	4.83418e-14	4460.99	0.465352	1.15328e-20
ENSG00000100139	MICALL1	810	738	1010	1046	788	988	1009	796	857	942	924	1232	906.831	0.581932	2.07591e-07	833.745	0.434692	0.00599793	834.915	0.298457	0.0100425	839.816	0.425089	8.62345e-05	912.28	0.371977	0.000281343
ENSG00000100147	CCDC134	284	216	282	279	230	349	343	275	288	287	272	394	265.309	0.345764	0.113873	267.33	0.431208	0.0656052	278.064	0.388556	0.0556794	269.238	0.416637	0.0404495	285.838	0.306293	0.136726
ENSG00000100150	DEPDC5	289	258	287	295	169	281	231	234	226	246	209	326	282.187	0.262532	0.216466	243.359	-0.076378	0.803235	251.9	-0.147672	0.560982	252.908	-0.003676	0.991964	266.734	-0.149102	0.537353
ENSG00000100151	PICK1	568	593	567	661	405	521	540	516	437	524	490	697	596.646	0.243846	0.104947	516.081	-0.0985917	0.674578	553.128	-0.0570379	0.77945	526.752	-0.0701398	0.731392	581.418	-0.0833154	0.644495
ENSG00000100154	TTC28	729	630	626	776	465	615	615	556	554	599	548	715	686.52	0.211166	0.12244	600.598	-0.100509	0.630889	628.401	-0.131213	0.385718	622.815	-0.0269925	0.886481	650.539	-0.208494	0.116589
ENSG00000100162	CENPM	859	761	1023	1213	731	879	923	775	747	848	810	1055	967.975	0.632229	8.32418e-10	806.851	0.233549	0.195363	825.663	0.147977	0.243062	801.444	0.186268	0.139496	861.741	0.0998177	0.441671
ENSG00000100181	TPTEP1	186	162	112	147	89	116	150	116	111	135	133	158	149.397	-0.262135	0.384906	134.667	-0.53309	0.0861512	151.896	-0.309726	0.287711	146.226	-0.291982	0.332454	159.322	-0.35433	0.191547
ENSG00000100196	KDELR3	520	443	528	585	351	500	408	346	342	349	389	516	519.038	0.380223	0.00820957	446.902	0.0446158	0.856187	425.357	-0.271197	0.0980787	407.658	-0.267475	0.112459	463.022	-0.193236	0.235059
ENSG00000100201	DDX17	13707	11677	6396	7966	6472	10974	9961	9409	8908	9085	9302	12498	9713.79	-0.655355	1.84052e-29	10373.8	-0.340151	0.00391381	11101.4	-0.303452	6.86437e-10	10686.4	-0.284694	1.9154e-09	11709.5	-0.323996	6.8244e-16
ENSG00000100206	DMC1	54	49	28	47	22	24	20	23	15	19	24	20	43.6318	-0.304173	0.615129	36.1511	-0.919219	0.11849	36.0314	-1.17115	0.0320718	32.9334	-1.39198	0.0135387	37.3172	-1.30301	0.014873
ENSG00000100207	TCF20	24	22	29	33	25	40	21	23	27	20	41	38	27.1293	0.598712	0.387681	27.6739	0.70736	0.308304	22.4814	0.0244294	0.981956	23.2931	0.244424	0.783798	31.1707	0.703107	0.271186
ENSG00000100209	HSCB	178	133	155	177	90	138	141	140	99	138	143	206	160.017	0.268198	0.359604	131.148	-0.228412	0.530206	147.065	-0.0549319	0.887764	134.843	-0.180633	0.619509	162.302	0.0601985	0.868601
ENSG00000100211	CBY1	160	148	139	175	85	109	114	82	96	85	114	110	154.696	0.191498	0.535697	122.769	-0.436765	0.193299	124.395	-0.578319	0.050804	119.925	-0.556417	0.0658974	133.874	-0.542105	0.0665818
ENSG00000100216	TOMM22	981	882	1136	1312	985	1178	1323	1130	1015	1134	1198	1523	1081.53	0.561991	1.2163e-08	1012.82	0.458724	0.00347743	1077.92	0.477218	3.42607e-07	1006.13	0.414494	3.5273e-05	1130.09	0.444729	1.23473e-06
ENSG00000100219	XBP1	1563	1366	1962	2195	1339	1759	1765	1499	1419	1604	1753	2306	1782.36	0.67551	1.3947e-16	1502.15	0.313684	0.0230606	1542.44	0.237181	0.00516459	1486.04	0.254735	0.00447486	1721.33	0.367025	1.13399e-06
ENSG00000100220	RTCB	1977	1807	2070	2674	2007	2417	2539	2072	1940	2233	2241	3102	2131.71	0.488407	4.15843e-09	2065.09	0.468402	0.000714579	2093.04	0.363091	7.07711e-07	1992.23	0.348586	9.65054e-06	2244.09	0.388576	8.86419e-09
ENSG00000100221	JOSD1	2270	1861	1984	2317	2275	3061	3061	2695	2497	2719	2921	3876	2098.31	0.228774	0.00795032	2373.47	0.601869	6.17366e-07	2470.07	0.562966	1.35032e-16	2349.52	0.548204	2.68026e-14	2681.01	0.616001	1.65422e-21
ENSG00000100225	FBXO7	1802	1605	1737	2210	1480	1990	1947	1627	1535	1764	1859	2483	1834.28	0.376145	1.30896e-05	1709.72	0.255633	0.0592025	1737.17	0.148782	0.0853199	1670.67	0.161842	0.0806706	1910.94	0.244392	0.000969058
ENSG00000100226	GTPBP1	1333	1181	1259	1299	1119	1506	1378	1216	1188	1352	1262	1766	1265.79	0.198591	0.0713639	1278.74	0.291375	0.03932	1271.95	0.127167	0.216406	1261.03	0.223487	0.0234566	1365.6	0.159402	0.0916319
ENSG00000100227	POLDIP3	2118	1896	2392	2887	2144	2750	2899	2378	2331	2609	2412	3424	2329	0.56135	4.88693e-14	2236.56	0.521438	3.18007e-05	2318.39	0.473446	4.77035e-12	2250.5	0.50798	7.15308e-13	2417.45	0.429251	1.16854e-10
ENSG00000100234	TIMP3	1309	1075	1460	1768	870	1104	1185	941	917	1055	1024	1405	1406.16	0.605972	5.43714e-11	1076.26	-0.0334308	0.871597	1117.5	-0.0847904	0.510126	1077.8	-0.0627489	0.651559	1189.27	-0.0780961	0.512333
ENSG00000100239	PPP6R2	1468	1307	1345	1395	1046	1423	1397	1240	1178	1305	1284	1628	1375.04	0.154859	0.161077	1295.97	0.058893	0.739058	1346.3	0.00844583	0.951665	1306.51	0.048486	0.697012	1409.99	-0.0318623	0.793449
ENSG00000100241	SBF1	3959	3456	4851	4769	3745	4843	4526	3838	4022	4447	4252	5646	4286.35	0.552944	7.16089e-12	4006.58	0.447688	0.000152487	3930.44	0.25465	6.82562e-06	3980.83	0.401251	6.58826e-12	4265.82	0.312338	1.68e-09
ENSG00000100242	SUN2	1437	1228	1451	1431	1102	1433	1415	1179	1125	1292	1234	1692	1387.56	0.290034	0.00755805	1290.75	0.162479	0.309941	1306.49	0.0420062	0.741901	1262.38	0.0687646	0.579884	1380.42	0.0285303	0.818196
ENSG00000100243	CYB5R3	4467	3850	5136	5496	3291	4256	3848	3452	3533	3967	3774	4860	4756.02	0.527621	3.11186e-15	3931.72	0.0960523	0.516837	3879.34	-0.10456	0.107143	3929.2	0.0605675	0.442209	4199.25	-0.0473881	0.499902
ENSG00000100246	DNAL4	87	92	104	112	32	43	60	54	45	53	56	70	99.1993	0.43728	0.209941	61.2433	-1.0348	0.0176504	72.7062	-0.573914	0.15335	67.8294	-0.666311	0.102157	76.3903	-0.612547	0.108523
ENSG00000100258	LMF2	2932	2494	2566	2784	1876	2725	2433	2230	2100	2469	2329	3091	2682.57	0.152502	0.0713289	2463.99	-0.0166074	0.923066	2505.78	-0.133796	0.0816224	2475.57	-0.0385018	0.723641	2685.37	-0.105093	0.151117
ENSG00000100263	RHBDD3	613	521	558	589	553	790	740	680	564	688	659	900	568.578	0.19	0.223974	617.076	0.466959	0.00395606	637.899	0.409193	0.00106923	596.629	0.351745	0.0116959	662.232	0.353319	0.00398764
ENSG00000100266	PACSIN2	1489	1361	1542	1751	1253	1705	1729	1423	1380	1525	1654	2135	1536.35	0.376684	1.89462e-05	1444.6	0.280302	0.0415517	1494.73	0.22365	0.0114786	1437.27	0.235659	0.00911886	1638.69	0.307366	9.5694e-05
ENSG00000100280	AP1B1	1992	1727	2453	2705	1815	2286	2297	1920	2005	2231	2105	2894	2231.94	0.643266	6.18159e-17	1956.6	0.379931	0.00485141	1976.24	0.261876	0.000539976	1993.22	0.397415	1.25631e-07	2144.67	0.319714	4.56467e-06
ENSG00000100281	HMGXB4	923	841	565	698	553	853	857	750	733	760	813	1071	745.501	-0.317179	0.0101695	775.786	-0.115426	0.532712	838.155	-0.0536874	0.722057	808.284	-0.0315508	0.846494	903.241	-0.0101258	0.950027
ENSG00000100284	TOM1	619	546	656	698	403	490	505	396	402	483	460	559	630.719	0.389013	0.00326232	508.146	-0.143786	0.516636	511.391	-0.292809	0.0493059	506.075	-0.188448	0.252721	543.855	-0.291276	0.0397618
ENSG00000100285	NEFH	61	55	63	81	72	75	75	67	65	73	67	102	64.97	0.475475	0.272793	66.9406	0.596204	0.188489	64.4299	0.373658	0.417604	63.7675	0.458904	0.300259	69.7524	0.427042	0.315274
ENSG00000100288	CHKB	34	43	22	21	20	32	42	36	29	34	32	41	29.6322	-0.676314	0.308225	31.4979	-0.367321	0.613271	38.7561	0.088897	0.906291	34.8404	-0.0919648	0.908549	37.4358	-0.189663	0.788832
ENSG00000100292	HMOX1	3985	3763	2942	3619	4146	5310	5062	4148	4242	4635	3892	4917	3542.83	-0.0766042	0.378531	4322.68	0.521554	1.12329e-05	4228.65	0.326142	3.27369e-08	4171.37	0.40327	7.35802e-12	4103.12	0.0825277	0.220065
ENSG00000100294	MCAT	629	605	858	937	764	874	904	770	799	847	828	1075	763.637	0.709128	1.34483e-09	728.998	0.654892	0.000146597	727.103	0.518165	6.40533e-06	726.801	0.622854	4.44816e-08	772.568	0.519566	2.51795e-06
ENSG00000100296	THOC5	1031	917	1090	1310	903	1105	1185	955	944	951	1009	1398	1087.72	0.46764	2.77323e-06	988.874	0.284316	0.0828655	1017.22	0.214049	0.0486319	958.404	0.170444	0.138463	1073.05	0.196955	0.055418
ENSG00000100297	MCM5	4706	4183	5401	5986	3855	5136	4981	4256	4073	4621	4554	5774	5087.17	0.52776	7.2102e-18	4446.01	0.2476	0.0395696	4511.62	0.136023	0.0170426	4382.3	0.176493	0.00538745	4756	0.115493	0.0434886
ENSG00000100299	ARSA	634	506	469	475	244	392	379	374	352	364	326	446	516.257	-0.0948078	0.62598	427.56	-0.629284	0.000707149	468.347	-0.509009	0.000699334	454.753	-0.457673	0.00236114	475.72	-0.666097	2.17917e-06
ENSG00000100300	TSPO	2040	1863	2714	2759	1721	2042	2143	1774	1730	1998	1920	2481	2363.98	0.661455	4.07294e-15	1914.57	0.192008	0.23165	1945.12	0.0837363	0.366074	1900.76	0.14122	0.119931	2055.54	0.0696601	0.431198
ENSG00000100304	TTLL12	2598	2278	3174	3768	3523	4220	4249	3643	3893	4093	3912	5286	2968.83	0.677204	3.84524e-23	3214.47	0.913146	4.54548e-13	3196.99	0.775851	2.55648e-41	3265.78	0.921865	3.14871e-55	3444.61	0.80961	1.73917e-49
ENSG00000100307	CBX7	44	55	28	45	13	17	26	12	26	17	12	31	42.4128	-0.294544	0.639896	30.9203	-1.50648	0.0156463	33.6974	-1.33003	0.0245062	34.7151	-0.999048	0.0901492	35.4756	-1.35982	0.0172145
ENSG00000100311	PDGFB	41	38	120	93	15	8	8	17	16	16	16	22	75.4943	1.61608	1.64109e-05	24.7985	-1.48138	0.0450822	25.7138	-1.55501	0.0223248	26.8779	-1.0949	0.0892825	29.3555	-1.16434	0.0531872
ENSG00000100316	RPL3	35092	31422	40965	46502	32882	40771	42135	34586	32398	37250	37183	48754	38644.5	0.564222	3.48951e-34	35120.3	0.38843	0.000975057	35679.8	0.28427	1.44787e-13	34019.9	0.274239	5.928e-09	37615.3	0.265732	2.33365e-18
ENSG00000100319	ZMAT5	97	73	123	102	70	78	90	80	62	81	75	83	99.6714	0.591818	0.0898794	79.1064	0.0518903	0.924863	84.4467	0.0870505	0.861003	77.3346	-0.0376493	0.946434	81.6595	-0.192055	0.673972
ENSG00000100320	RBFOX2	90	78	84	107	70	109	93	85	89	76	81	106	89.4644	0.350185	0.358434	85.7257	0.304508	0.473658	86.2198	0.167268	0.709003	83.1406	0.187194	0.679541	87.7924	0.05143	0.916981
ENSG00000100321	SYNGR1	169	172	216	210	118	164	152	115	128	156	148	185	193.165	0.492758	0.0417466	153.66	-0.0545457	0.887252	150.776	-0.280673	0.355866	155.106	-0.0603228	0.871233	167.723	-0.138694	0.66035
ENSG00000100324	TAB1	754	604	834	855	601	771	752	603	610	658	605	762	764.233	0.491686	9.77697e-05	679.237	0.252604	0.16574	673.168	0.0783457	0.642859	652.693	0.113611	0.471867	675.232	-0.0881596	0.580663
ENSG00000100325	ASCC2	1188	1002	1300	1371	888	1227	1132	976	1027	1061	1067	1397	1218.46	0.460628	5.24411e-06	1065.76	0.177141	0.265694	1068.02	0.0275881	0.849964	1065.16	0.142739	0.208563	1150.28	0.0677971	0.577103
ENSG00000100330	MTMR3	73	65	72	54	45	49	52	42	41	45	44	57	66.0774	0.0546301	0.92572	57.2819	-0.30661	0.569782	57.3649	-0.475113	0.316429	54.9499	-0.473173	0.327097	59.5866	-0.553604	0.210221
ENSG00000100335	MIEF1	1719	1632	1926	2247	2369	3081	3074	2647	2694	2857	2936	3916	1885.49	0.482294	3.80421e-09	2234.09	0.933284	7.82669e-15	2275.2	0.850608	2.80739e-36	2262.75	0.93569	1.34957e-41	2497.26	0.924752	1.3104e-47
ENSG00000100344	PNPLA3	258	215	205	213	165	245	257	206	191	225	214	351	221.194	-0.0037697	0.990794	216.876	0.012924	0.970404	232.31	0.0495174	0.870006	220.469	0.024858	0.939714	254.116	0.137004	0.598354
ENSG00000100345	MYH9	24001	20682	27454	29331	18776	24920	24042	20763	22067	24059	23079	32512	25464	0.519686	2.67467e-20	21941.8	0.201194	0.0843169	22257.4	0.0861307	0.0373004	22674	0.256119	1.3434e-09	24678.1	0.205737	1.43799e-07
ENSG00000100347	SAMM50	1487	1370	1601	2006	1500	1812	1951	1524	1530	1598	1664	2271	1617.34	0.499824	1.22305e-08	1551.42	0.455045	0.0015755	1577.49	0.358415	3.7808e-05	1499.3	0.339391	5.23337e-05	1671.85	0.353669	4.49875e-06
ENSG00000100348	TXN2	1347	1147	1419	1718	997	1293	1317	1114	1084	1112	1226	1550	1408.56	0.498533	4.19801e-08	1185.88	0.111843	0.520443	1223.8	0.0447256	0.730795	1164.55	0.0277822	0.843122	1304.61	0.0547833	0.646608
ENSG00000100350	FOXRED2	1421	1196	1495	1767	1327	1544	1497	1256	1274	1409	1419	1814	1470.8	0.486902	5.35367e-08	1378.27	0.383603	0.0148912	1335.41	0.154763	0.120149	1322.49	0.246596	0.00942334	1444.8	0.204711	0.0230188
ENSG00000100353	EIF3D	3966	3515	4100	5136	4051	4867	5176	4378	4130	4613	4583	6292	4178.24	0.468609	1.85788e-12	4128.31	0.49874	0.000113489	4251.18	0.433158	3.42539e-16	4069.84	0.433732	1.10419e-13	4510.66	0.432053	1.12753e-17
ENSG00000100354	TNRC6B	1072	855	631	828	694	1009	995	851	825	831	792	1061	832.665	-0.234873	0.0765458	892.597	0.0450005	0.825082	936.626	0.022177	0.89259	888.162	-0.00491554	0.979487	935.351	-0.158778	0.18639
ENSG00000100359	SGSM3	1626	1386	1409	1398	842	1235	1150	1030	1017	1066	1076	1433	1448.7	0.0751507	0.571565	1240.29	-0.316276	0.0218658	1285.87	-0.382644	1.63397e-05	1253.91	-0.320987	0.000514428	1371.26	-0.367476	1.45499e-05
ENSG00000100360	IFT27	141	99	157	148	77	118	106	119	106	108	106	142	136.838	0.529748	0.0729709	106.162	-0.078215	0.862831	115.728	0.0048994	0.991858	112.487	0.0517701	0.9087	120.387	-0.0514103	0.904372
ENSG00000100364	KIAA0930	4093	3738	3911	4553	3316	4337	4265	3745	3687	4098	3790	5246	4065.31	0.279247	1.6319e-05	3849.94	0.199287	0.123242	3945.39	0.113424	0.0675321	3896.28	0.199407	0.00149152	4162.94	0.0972417	0.111754
ENSG00000100372	SLC25A17	821	778	742	1110	840	1225	1306	1142	1042	1062	1128	1558	858.46	0.366201	0.00789683	915.833	0.585878	3.08361e-05	1013.87	0.694106	4.08842e-13	934.18	0.604174	2.43381e-09	1050.73	0.638357	1.13343e-11
ENSG00000100376	FAM118A	503	397	431	461	360	522	556	458	431	451	476	609	445.858	0.162394	0.382729	439.945	0.194462	0.363339	475.876	0.254948	0.113011	443.714	0.1842	0.297389	490.023	0.171143	0.305494
ENSG00000100379	KCTD17	232	226	311	327	170	218	195	187	164	195	197	267	276.259	0.647925	0.000657148	209.529	-0.00977479	0.978911	209.118	-0.179821	0.504056	202.227	-0.146131	0.608574	228.501	-0.090388	0.746055
ENSG00000100380	ST13	7656	7173	7007	8639	5354	7483	7768	6503	6056	6552	6933	9245	7591.17	0.240585	9.94247e-05	6825.8	0.0146978	0.925875	7238.19	0.0224859	0.758097	6810.99	-0.0267433	0.719531	7673.95	0.0185663	0.777752
ENSG00000100387	RBX1	1385	1223	1404	1723	1106	1389	1527	1349	1208	1334	1385	1806	1432.81	0.427709	2.40418e-06	1269.78	0.173919	0.286217	1366.84	0.223241	0.0133124	1283.52	0.172205	0.0842488	1432.26	0.187748	0.0343988
ENSG00000100393	EP300	3095	2552	2107	2515	2264	3095	2941	2564	2747	2923	2810	3824	2536.5	-0.119474	0.18178	2723.45	0.154833	0.261444	2771.35	0.0471891	0.605896	2821.73	0.217875	0.00235526	3027.81	0.127826	0.0721634
ENSG00000100395	L3MBTL2	1059	915	1222	1488	969	1257	1205	1009	1036	1125	1063	1468	1174.61	0.624048	9.08073e-11	1050.08	0.407713	0.00541199	1042.74	0.2463	0.0169268	1034.73	0.340651	0.000666464	1108.97	0.251377	0.0103588
ENSG00000100401	RANGAP1	5149	4375	5267	6077	5759	7180	6896	6124	6273	6789	6448	8608	5217.23	0.422366	6.2624e-12	5670.57	0.684217	6.70073e-09	5633.96	0.534818	3.94383e-27	5696.62	0.666489	1.92451e-37	6035.23	0.556774	9.2941e-33
ENSG00000100403	ZC3H7B	3113	2804	3384	3915	2993	4232	4137	3662	3475	4022	3747	5053	3309.57	0.470716	1.41918e-12	3281.9	0.510837	3.02655e-06	3428.14	0.48004	2.33929e-17	3374.32	0.549163	3.8157e-17	3618.3	0.466021	5.88688e-18
ENSG00000100410	PHF5A	1166	1041	1194	1541	1250	1771	1784	1608	1429	1537	1631	2273	1234.62	0.472696	1.91623e-06	1310.9	0.675467	7.97615e-08	1402.74	0.702639	8.00236e-18	1304.57	0.635635	1.03614e-13	1495.54	0.713842	1.55854e-19
ENSG00000100412	ACO2	2332	1999	2699	3184	1831	2267	2182	1763	1898	2045	1939	2643	2562.25	0.61044	3.44269e-17	2097.11	0.161786	0.296465	2053.13	-0.0549973	0.587656	2056.51	0.0750923	0.421497	2202.68	-0.0246146	0.808658
ENSG00000100413	POLR3H	1344	1192	1533	1806	1463	1852	1923	1631	1565	1733	1706	2302	1473.09	0.564414	9.07889e-11	1474.11	0.623559	3.12158e-06	1521.8	0.567304	7.80242e-13	1469.14	0.588013	1.05213e-12	1606.83	0.554149	2.97387e-13
ENSG00000100416	TRMU	2118	1936	1838	2100	1976	2755	2724	2483	2338	2541	2651	3502	1988.49	0.12606	0.16731	2192.16	0.446635	0.000169038	2315.6	0.443423	7.0155e-11	2244.49	0.475537	8.56872e-12	2511.15	0.496616	2.48128e-15
ENSG00000100417	PMM1	480	429	539	590	306	464	409	367	358	366	399	452	511.042	0.483163	0.00062843	412.025	-0.0248167	0.925875	418.623	-0.145955	0.43026	404.292	-0.118427	0.547633	438.897	-0.188033	0.289431
ENSG00000100418	DESI1	1708	1483	1778	2154	1812	2405	2526	2101	1973	2112	2057	2888	1781.11	0.468221	1.66101e-08	1861.59	0.634201	2.43782e-07	1953.24	0.616334	1.16568e-17	1831.28	0.56645	3.12275e-14	1994.63	0.523121	1.86939e-13
ENSG00000100422	CERK	2124	1795	2338	2792	2095	2653	2681	2240	2215	2310	2429	3298	2266.62	0.556959	3.65502e-13	2175.61	0.51615	6.55097e-05	2203.75	0.409792	7.35179e-09	2117.13	0.418826	8.02964e-09	2369.85	0.442035	2.8528e-11
ENSG00000100425	BRD1	864	721	708	802	802	1131	1088	989	984	1053	994	1420	768.816	0.101217	0.495562	877.844	0.511613	0.0004273	914.848	0.474922	4.60021e-06	911.33	0.573247	2.42504e-08	979.554	0.497904	7.26727e-07
ENSG00000100426	ZBED4	856	688	787	928	922	1264	1177	1071	1053	1148	1132	1603	812.189	0.322129	0.00799247	937.251	0.731708	2.71097e-07	948.391	0.628067	8.94849e-10	945.226	0.723611	1.78515e-12	1045.28	0.717469	2.09413e-13
ENSG00000100429	HDAC10	63	50	30	35	37	74	61	63	46	44	62	81	43.5124	-0.626353	0.232316	54.4358	0.16534	0.780695	59.1537	0.224898	0.675436	50.1908	-0.114033	0.855234	63.0996	0.239138	0.633541
ENSG00000100439	ABHD4	2394	2116	2332	2737	1275	1685	1558	1295	1276	1503	1230	1581	2391.09	0.336414	7.25053e-06	1826.2	-0.376087	0.00361711	1819.34	-0.580737	4.01689e-15	1786.49	-0.490282	2.01487e-09	1830.35	-0.784446	4.91666e-28
ENSG00000100441	KHNYN	1421	1237	1109	1276	803	1182	1103	964	920	1023	1082	1424	1250.84	0.0128427	0.929995	1135.16	-0.202453	0.176097	1171.37	-0.280627	0.00304958	1134.56	-0.242467	0.0163773	1280.67	-0.188589	0.044857
ENSG00000100442	FKBP3	1556	1366	1039	1317	817	1269	1342	1136	986	1020	1198	1510	1302.9	-0.145844	0.185484	1219.67	-0.274053	0.0531594	1339.83	-0.157039	0.1051	1213.14	-0.332346	0.000333023	1398.84	-0.210271	0.0194396
ENSG00000100445	SDR39U1	243	192	125	146	92	179	137	137	138	135	157	189	172.959	-0.51114	0.0398471	169.326	-0.488337	0.0994836	175.288	-0.577031	0.018819	173.491	-0.457846	0.0703434	194.5	-0.424491	0.0753707
ENSG00000100461	RBM23	2128	1955	2032	2474	1689	2363	2297	1954	1882	2081	2045	2724	2142.22	0.307113	0.000126681	2017.07	0.212136	0.107957	2075.18	0.137605	0.0866813	2006.03	0.164838	0.0459074	2187.53	0.117872	0.127444
ENSG00000100462	PRMT5	1515	1332	1588	2000	1706	2047	2272	1858	1785	2007	1917	2638	1608.94	0.498529	1.47554e-08	1668.45	0.643289	3.66988e-06	1742.77	0.615914	7.25964e-16	1672.9	0.622526	3.81202e-15	1815.42	0.570469	3.42266e-15
ENSG00000100473	COCH	240	238	208	202	113	192	163	138	121	144	184	217	221.075	-0.0493709	0.874294	189.63	-0.448013	0.101534	192.902	-0.59027	0.00986406	181.802	-0.646366	0.00611825	219.645	-0.352937	0.124269
ENSG00000100478	AP4S1	215	187	152	203	137	213	219	192	163	180	170	269	187.143	-0.0161909	0.96327	184.437	0.0132272	0.971926	202.345	0.114204	0.69568	184.742	-0.0193093	0.957407	206.664	0.00947207	0.978522
ENSG00000100479	POLE2	498	468	353	409	307	448	453	395	420	358	413	563	427.421	-0.175766	0.327968	422.129	-0.138504	0.537232	450.974	-0.108243	0.566137	432.75	-0.101473	0.631756	480.97	-0.0937075	0.608604
ENSG00000100483	VCPKMT	222	207	141	180	131	243	240	207	213	177	208	301	184.9	-0.255451	0.340354	195.526	-0.0054633	0.989187	218.226	0.138908	0.609586	204.137	0.0738853	0.81784	231.068	0.133837	0.609791
ENSG00000100485	SOS2	783	723	366	488	275	447	471	437	380	357	441	494	577.028	-0.656961	1.18635e-06	534.867	-0.85419	2.15333e-07	597.438	-0.647655	1.92133e-07	546.512	-0.821176	4.06141e-10	613.007	-0.781361	9.27528e-10
ENSG00000100490	CDKL1	233	212	155	172	68	118	105	86	79	83	91	138	190.618	-0.27537	0.285713	150.501	-1.05593	0.000138435	156.457	-1.14145	2.1587e-06	146.43	-1.24889	5.15845e-07	168.482	-1.07281	3.75341e-06
ENSG00000100503	NIN	1167	1061	519	622	621	1109	1128	961	903	869	973	1388	822.581	-0.799289	4.41279e-13	961.422	-0.170483	0.344616	1073.27	-0.0130621	0.931112	990.872	-0.120207	0.335418	1133.18	-0.0275341	0.843505
ENSG00000100504	PYGL	3830	3506	3313	3877	2444	3599	3660	3059	2941	3105	3227	4211	3613.49	0.137777	0.0580169	3285.43	-0.0629067	0.663622	3492.38	-0.0479704	0.543608	3317.65	-0.0703842	0.355164	3662.93	-0.08452	0.192428
ENSG00000100519	PSMC6	2689	2515	1647	2262	2130	3369	3522	3058	2671	2688	3285	4288	2244.17	-0.254346	0.00777162	2643.77	0.286482	0.0203548	2943.81	0.418103	1.30684e-11	2641.51	0.250998	0.000371244	3148.16	0.436208	1.10172e-13
ENSG00000100522	GNPNAT1	1423	1397	1326	1751	1309	1977	2205	1720	1626	1684	1896	2484	1469.06	0.284695	0.00628029	1518.19	0.431847	0.000962541	1684.44	0.550619	1.75153e-10	1540.72	0.437885	3.02142e-07	1772.7	0.52847	6.93496e-12
ENSG00000100523	DDHD1	860	755	404	528	510	770	830	701	663	661	753	1108	622.682	-0.629238	1.18984e-06	708.643	-0.119813	0.525382	781.754	0.00358818	0.984719	728.312	-0.075862	0.625355	855.563	0.0919354	0.505099
ENSG00000100526	CDKN3	936	880	756	999	592	912	961	822	796	797	819	1057	886.151	0.111401	0.437421	814.043	-0.0611465	0.757726	895.816	0.0525273	0.722677	847.666	0.0195631	0.90896	915.753	-0.0575463	0.682673
ENSG00000100528	CNIH1	2861	2662	2475	3195	2359	3723	3838	3153	2939	2929	3545	4731	2783.12	0.199439	0.0171743	2870.93	0.34645	0.00355721	3122.63	0.417551	2.77275e-11	2851.78	0.296391	1.2709e-05	3394.89	0.47675	2.29942e-17
ENSG00000100532	CGRRF1	253	231	185	251	193	254	261	252	217	219	246	343	227.652	0.0103336	0.97444	230.883	0.114257	0.703092	248.866	0.168287	0.493087	228.877	0.0587184	0.841941	264.486	0.173828	0.447819
ENSG00000100554	ATP6V1D	1724	1577	1384	1852	1035	1635	1607	1452	1275	1383	1611	2046	1621.81	0.131987	0.233558	1460.53	-0.0976065	0.545481	1582.66	-0.0279913	0.81695	1475.85	-0.104243	0.305669	1724.02	0.0454847	0.667266
ENSG00000100558	PLEK2	289	247	306	310	184	251	260	209	214	250	252	318	288.541	0.375733	0.0593701	238.924	-0.0740406	0.809884	249.154	-0.112891	0.668559	247.956	0.00135652	0.996838	274.038	-0.0112533	0.96913
ENSG00000100564	PIGH	271	284	280	307	260	327	378	278	266	325	325	461	285.588	0.246398	0.256446	285.944	0.311009	0.206099	301.739	0.311114	0.136345	286.951	0.2932	0.169787	329.919	0.387158	0.0345982
ENSG00000100567	PSMA3	2851	2707	1921	2310	1948	3325	3529	3008	2767	2765	3112	4155	2417.66	-0.229266	0.00444461	2655.73	0.120651	0.434564	3018.06	0.312424	1.00846e-06	2770.58	0.201472	0.00573747	3163.84	0.279361	4.59954e-06
ENSG00000100568	VTI1B	744	688	678	867	662	853	892	752	688	758	793	1103	741.335	0.272326	0.03445	735.79	0.313611	0.0613483	766.886	0.278159	0.0188649	718.641	0.221853	0.0838903	819.218	0.295205	0.0086116
ENSG00000100575	TIMM9	360	340	277	377	359	510	579	465	416	412	543	651	335.515	0.0616216	0.803375	392.176	0.532017	0.00491464	435.969	0.653249	8.61477e-06	384.102	0.450989	0.00524806	467.166	0.672028	2.30383e-06
ENSG00000100577	GSTZ1	319	278	282	302	184	255	249	212	200	226	228	262	294.099	0.140258	0.541092	253.823	-0.218676	0.402045	262.16	-0.291751	0.169142	252.026	-0.277519	0.205734	271.385	-0.378647	0.0607202
ENSG00000100578	KIAA0586	591	523	242	329	291	406	475	385	396	362	375	545	410.507	-0.801871	3.1015e-07	440.947	-0.452747	0.0139252	488.88	-0.294331	0.0503622	461.071	-0.343831	0.0281617	504.209	-0.387457	0.00614698
ENSG00000100580	TMED8	1046	864	804	966	772	1125	1142	968	946	870	1028	1375	912.204	0.0591824	0.693628	940.689	0.211898	0.184281	1000.33	0.226282	0.0372096	928.094	0.141171	0.289841	1062.77	0.227909	0.0273611
ENSG00000100583	SAMD15	60	45	29	28	13	30	39	36	27	30	33	40	39.6076	-0.701215	0.201331	34.8621	-1.10137	0.0657917	44.4991	-0.396842	0.487703	39.4333	-0.667023	0.229758	44.3723	-0.617887	0.234834
ENSG00000100591	AHSA1	2600	2540	2806	3650	2607	3567	3813	3296	2965	3190	3372	4678	2900.56	0.488183	2.08167e-09	2831.55	0.488328	4.19174e-05	3064.93	0.545863	1.54618e-17	2839.92	0.466172	9.37166e-12	3239.02	0.535528	7.47672e-18
ENSG00000100592	DAAM1	432	369	165	211	213	397	358	385	344	308	361	480	286.162	-0.925146	3.76804e-07	341.571	-0.198852	0.42535	384.983	-0.0178917	0.945765	360.07	-0.0838506	0.716982	406.18	-0.0335906	0.88355
ENSG00000100596	SPTLC2	1291	1160	1141	1344	1161	1631	1734	1354	1323	1388	1508	2133	1228.62	0.187043	0.0723249	1306.28	0.411227	0.00181396	1380.11	0.41003	5.55638e-06	1293.16	0.354821	6.4636e-05	1494.82	0.460588	1.34865e-08
ENSG00000100599	RIN3	164	144	208	221	137	168	176	127	163	157	166	216	185.513	0.650239	0.00480962	152.93	0.223523	0.509334	151.493	0.0513859	0.892887	157.016	0.266337	0.360431	170.379	0.207572	0.467842
ENSG00000100600	LGMN	1347	1212	1392	1587	1051	1405	1421	1042	1199	1274	1255	1642	1384.96	0.387807	2.12254e-05	1244.39	0.169972	0.273776	1245.6	0.0190071	0.904731	1254.37	0.159824	0.112459	1349.58	0.0748254	0.48668
ENSG00000100601	ALKBH1	318	255	284	334	301	427	445	386	363	385	430	527	296.564	0.279723	0.168746	324.891	0.570725	0.00535181	350.766	0.620464	0.000164382	332.436	0.596991	0.000435177	376.476	0.644325	5.36073e-05
ENSG00000100603	SNW1	1745	1655	1417	1698	1169	1945	1891	1725	1557	1786	1732	2385	1617.57	0.0383074	0.75656	1597.24	0.0737773	0.670204	1750.47	0.169973	0.0505966	1682.24	0.181877	0.0501532	1854.85	0.166219	0.042969
ENSG00000100605	ITPK1	23	31	36	38	39	56	50	49	44	54	46	54	32.3606	0.614989	0.335519	37.8126	1.02424	0.0718796	38.6484	0.949196	0.0820259	38.826	1.05622	0.0480556	38.1098	0.782924	0.162988
ENSG00000100612	DHRS7	536	478	524	655	362	504	513	439	413	410	518	669	547.263	0.382401	0.00640303	463.356	-0.00364283	0.989677	488.688	-0.0103712	0.962388	455.176	-0.0907708	0.638197	544.303	0.12434	0.440293
ENSG00000100614	PPM1A	1095	1044	687	856	654	914	944	811	785	821	832	1142	907.513	-0.308291	0.00761678	909.022	-0.226548	0.157173	967.169	-0.206803	0.0631891	925.985	-0.205963	0.0735276	1020.4	-0.225423	0.031918
ENSG00000100625	SIX4	385	406	248	261	264	468	463	411	352	399	415	597	320.809	-0.469515	0.0126227	372.983	0.0797408	0.770239	416.007	0.220817	0.222861	384.801	0.128443	0.544511	444.288	0.239096	0.162269
ENSG00000100629	CEP128	545	511	234	260	193	396	339	301	293	296	337	428	378.158	-0.928055	4.50294e-09	393.644	-0.66137	0.00177359	419.635	-0.642136	1.46094e-05	402.53	-0.633816	3.11922e-05	454.735	-0.568493	6.63708e-05
ENSG00000100632	ERH	2739	2513	2488	2961	2140	3090	3195	2779	2585	2758	2949	3839	2665.51	0.219079	0.00383997	2595.09	0.213191	0.0870818	2799.78	0.266152	3.19228e-05	2646.61	0.233213	0.000672184	2972.45	0.265857	1.32955e-05
ENSG00000100644	HIF1A	9411	8413	4377	5194	5175	9567	9654	8541	7786	7631	9593	13252	6696.14	-0.730141	1.72856e-39	7912.65	-0.0863087	0.604123	8969.28	0.111581	0.0162131	8256.59	0.00133736	0.988698	10015.6	0.249439	9.45825e-10
ENSG00000100647	SUSD6	276	216	226	277	230	308	326	257	254	280	299	419	247.08	0.201605	0.403153	256.443	0.361301	0.13982	267.218	0.326283	0.12463	256.318	0.330954	0.122125	296.63	0.4397	0.0194499
ENSG00000100650	SRSF5	6714	6093	3137	3608	2032	3756	3467	3489	3049	3119	3159	4312	4780	-0.757199	1.16172e-36	4436.19	-0.957812	2.85202e-14	4887.72	-0.793916	1.95212e-36	4617.61	-0.844722	2.35269e-56	5070.06	-0.885318	3.1475e-77
ENSG00000100664	EIF5	6801	6085	4343	5541	5254	8261	8550	7259	6871	6892	7471	10233	5613.97	-0.21931	0.00125586	6517.94	0.277785	0.0122868	7158.43	0.375027	9.00437e-17	6669.31	0.305204	2.17473e-09	7526.29	0.350441	2.45275e-16
ENSG00000100697	DICER1	2079	1824	618	838	1184	2134	2130	1922	1842	1673	1861	2518	1295.52	-1.26007	3.09353e-37	1757.62	-0.0409129	0.833896	1981.59	0.137208	0.0947811	1845.68	0.0612881	0.60253	2045.73	0.0599914	0.507922
ENSG00000100711	ZFYVE21	620	579	585	652	472	640	660	608	564	565	605	816	607.642	0.213345	0.140022	572.532	0.116921	0.572504	615.442	0.16268	0.271668	580.296	0.122028	0.449535	647.127	0.137491	0.339169
ENSG00000100714	MTHFD1	5594	5134	5317	6823	4819	6774	6640	5733	5205	5962	5907	8217	5701.2	0.340388	3.89791e-07	5551.24	0.334724	0.00206771	5761.75	0.285761	5.42322e-09	5471.15	0.265023	7.77952e-06	6117.6	0.286766	2.08766e-09
ENSG00000100722	ZC3H14	1864	1591	1131	1326	1212	2011	2084	1805	1652	1621	1851	2518	1455.56	-0.322712	0.000446251	1636.36	0.104496	0.522458	1829.47	0.25315	0.0012048	1675.63	0.133918	0.158544	1927.29	0.232954	0.00211164
ENSG00000100726	TELO2	2099	1917	2256	2343	1928	2629	2412	2261	2236	2414	2194	3145	2158.16	0.368069	1.70137e-05	2139.53	0.409013	0.000788971	2170.68	0.302032	4.36507e-05	2174.5	0.419898	2.85365e-09	2299.58	0.298719	2.40163e-05
ENSG00000100731	PCNX	1332	1154	968	1162	1108	1749	1738	1517	1447	1482	1489	2074	1142.39	-0.055428	0.680263	1322.63	0.411086	0.00205801	1433.69	0.471064	9.49198e-09	1359.26	0.447408	1.99834e-07	1485.55	0.411219	4.41565e-07
ENSG00000100744	GSKIP	487	469	302	423	271	504	534	470	417	399	519	625	414.114	-0.241179	0.190002	420.664	-0.113301	0.653505	488.714	0.150024	0.380279	440.462	-0.0199936	0.932953	521.023	0.159377	0.329991
ENSG00000100749	VRK1	781	663	449	553	418	686	747	655	573	578	666	874	601.247	-0.35995	0.00787507	620.257	-0.179822	0.347262	707.568	0.0404521	0.814891	642.044	-0.115526	0.455087	738.223	-0.00983178	0.956083
ENSG00000100764	PSMC1	1404	1334	1383	1686	1524	1950	2052	1674	1566	1698	1911	2450	1449.55	0.328462	0.000449468	1563.44	0.57676	1.56913e-05	1614.66	0.521217	1.48506e-10	1508.27	0.460666	3.69756e-08	1748.02	0.567565	5.68088e-14
ENSG00000100767	PAPLN	409	373	310	328	175	296	272	220	238	238	222	305	352.006	-0.122549	0.567636	302.521	-0.528337	0.0140394	314.825	-0.590407	0.000695813	308.626	-0.506725	0.00449702	326.423	-0.677481	4.56536e-05
ENSG00000100784	RPS6KA5	377	340	202	232	216	314	258	228	250	248	256	297	282.438	-0.556214	0.00293152	305.092	-0.21718	0.363349	297.884	-0.479592	0.00852057	299.424	-0.315871	0.10413	317.458	-0.470235	0.00875915
ENSG00000100796	SMEK1	1974	1745	1107	1378	1474	2520	2526	2153	2089	2072	2378	3170	1524.1	-0.416289	3.33013e-06	1897.25	0.30238	0.0284178	2095.59	0.411995	3.58171e-09	1975.27	0.372722	8.34199e-07	2278.83	0.47196	4.8917e-13
ENSG00000100802	C14orf93	140	118	125	143	87	102	128	91	69	93	89	109	130.989	0.225129	0.496132	110.264	-0.2064	0.609799	117.949	-0.160536	0.677657	102.852	-0.463135	0.178051	113.684	-0.479483	0.124771
ENSG00000100804	PSMB5	3490	3086	3903	4652	3572	4352	4703	3869	3762	4134	4302	5459	3791.51	0.546642	1.40239e-17	3648.91	0.51234	5.85989e-05	3779.13	0.461629	7.38493e-16	3634.18	0.473081	1.01246e-15	4025.97	0.468959	2.64498e-18
ENSG00000100811	YY1	4507	4067	4199	4858	3740	5222	5242	4401	4380	4500	5008	6552	4395.6	0.246878	0.000108865	4356.24	0.288188	0.0108576	4538.67	0.2489	4.372e-06	4363	0.260118	4.08331e-06	4964.97	0.326975	2.02481e-11
ENSG00000100813	ACIN1	5294	4850	4209	5097	4275	6011	5924	5449	5035	5430	5496	7418	4826.02	0.0406819	0.631369	5068.33	0.242912	0.0329342	5370.8	0.247635	3.41502e-06	5150.2	0.253196	3.06248e-06	5686.07	0.241038	4.18647e-07
ENSG00000100814	CCNB1IP1	656	628	598	745	633	924	1001	817	725	802	861	1154	654.255	0.227646	0.10376	708.528	0.494584	0.00136647	775.319	0.578391	2.29635e-07	706.287	0.456779	0.00012166	811.081	0.54236	4.0218e-07
ENSG00000100815	TRIP11	957	891	128	204	371	620	585	572	519	494	499	719	520.043	-2.31975	2.69217e-50	683.42	-0.696363	8.64743e-06	744.727	-0.591642	3.04745e-07	699.795	-0.657909	2.41844e-08	764.168	-0.713685	7.37726e-11
ENSG00000100823	APEX1	4602	4203	4526	5561	3860	5455	5556	4688	4490	4853	4857	6638	4715.64	0.360563	1.65378e-08	4501.22	0.303526	0.00646358	4749.32	0.297563	1.68619e-08	4539.53	0.293899	1.32231e-07	5001	0.27639	2.76721e-08
ENSG00000100836	PABPN1	1863	1699	1251	1533	1374	1996	1842	1897	1625	1820	1809	2346	1567	-0.190564	0.0453908	1712.2	0.138736	0.335202	1824.28	0.15742	0.119326	1746.44	0.159752	0.0722469	1908.8	0.118331	0.154088
ENSG00000100852	ARHGAP5	1825	1681	433	553	603	1316	1226	1105	998	965	1172	1622	1081.18	-1.66659	5.01315e-60	1294.39	-0.700521	7.53332e-05	1445.88	-0.507432	6.86404e-10	1338.32	-0.62717	1.11525e-12	1566.1	-0.436662	2.88504e-08
ENSG00000100865	CINP	626	571	729	928	599	742	812	670	604	642	672	839	715.553	0.632474	1.53243e-07	636.406	0.401367	0.0209875	668.193	0.38671	0.00157749	610.731	0.266621	0.0474886	669.864	0.235205	0.0699169
ENSG00000100883	SRP54	2083	1878	1320	1597	1093	1857	1710	1566	1348	1444	1690	2164	1695.61	-0.275477	0.00161093	1679.81	-0.225165	0.12235	1797.98	-0.191129	0.0199899	1664.34	-0.29561	0.000262773	1939.83	-0.142042	0.076917
ENSG00000100888	CHD8	2755	2454	2464	3163	2568	3453	3458	2853	2787	3126	3102	4271	2696.98	0.274711	0.000568919	2805.97	0.438602	0.000188682	2871.62	0.35601	2.20124e-08	2787.17	0.391512	4.18762e-09	3093.14	0.393252	1.95453e-11
ENSG00000100889	PCK2	533	450	821	640	350	497	552	390	403	459	410	552	620.642	0.762917	0.0171758	450.414	0.00881411	0.973799	476.696	0.0136726	0.955051	457.688	0.0206696	0.928713	481.454	-0.135619	0.427023
ENSG00000100890	KIAA0391	150	130	137	123	111	153	148	130	122	127	138	183	134.716	0.0725011	0.853256	134.613	0.140617	0.707372	138.818	0.0720927	0.849608	131.421	0.0412659	0.920355	148.479	0.0930088	0.790895
ENSG00000100897	DCAF11	1161	1081	1277	1398	964	1170	1238	993	960	1051	1035	1375	1232.13	0.424048	1.38665e-05	1091.32	0.168815	0.338953	1112.16	0.0697136	0.591177	1057.62	0.0507785	0.711064	1151.7	-0.0021219	0.988646
ENSG00000100902	PSMA6	355	295	368	400	295	394	349	344	291	379	345	489	354.8	0.413554	0.0173503	333.252	0.314939	0.153251	334.966	0.180412	0.387394	329.012	0.252467	0.220024	364.756	0.251534	0.16285
ENSG00000100906	NFKBIA	811	734	704	810	1158	1617	1555	1390	1294	1463	1513	2020	761.096	0.138706	0.315413	1095.05	1.06874	1.08717e-16	1128.05	1.01256	1.21342e-29	1095.07	1.04356	8.35564e-29	1240.01	1.08742	1.36941e-37
ENSG00000100908	EMC9	234	195	286	295	198	249	261	179	195	239	225	285	254.051	0.612577	0.00215721	218.573	0.296342	0.275918	215.229	0.111083	0.713172	215.056	0.226232	0.37719	232.111	0.150007	0.557391
ENSG00000100911	PSME2	1620	1450	1615	1989	1412	1953	2001	1717	1518	1694	1711	2188	1666.55	0.396624	4.22572e-06	1602.16	0.357817	0.00549099	1693.43	0.356886	3.83506e-06	1569.82	0.273827	0.00136856	1721.69	0.242741	0.00211787
ENSG00000100916	BRMS1L	330	338	147	228	199	302	322	288	245	259	283	369	254.852	-0.68088	0.00140814	286.17	-0.204967	0.422209	318.427	-0.0530719	0.837491	290.134	-0.201261	0.362326	328.042	-0.142793	0.508296
ENSG00000100918	REC8	70	50	53	57	47	68	65	49	56	77	68	85	57.0045	0.0521243	0.931851	57.8973	0.164908	0.771096	57.8667	0.00879508	0.989342	63.0835	0.360797	0.456053	67.3077	0.256323	0.59538
ENSG00000100926	TM9SF1	157	125	145	162	114	193	143	170	134	151	167	213	146.849	0.295452	0.320584	144.834	0.329317	0.311837	148.929	0.246977	0.453526	141.287	0.227244	0.479476	163.161	0.331541	0.222164
ENSG00000100934	SEC23A	4509	3964	3764	4793	2858	4560	4508	3799	3614	3740	4275	5682	4230.56	0.178313	0.0156615	3894.02	0.0161929	0.922572	4171.56	0.0518948	0.466429	3929.39	0.0059479	0.950833	4551.65	0.128194	0.0194927
ENSG00000100938	GMPR2	1108	948	882	1093	649	947	843	732	756	719	820	1097	1000.13	0.108561	0.403174	894.294	-0.145031	0.395024	899.629	-0.302	0.00509419	870.687	-0.266857	0.0226102	984.713	-0.205348	0.0548832
ENSG00000100941	PNN	7582	7094	1156	1423	2097	4109	3727	3862	3465	3376	3593	4792	4121.98	-2.34455	2.20086e-266	4966.82	-1.06267	5.34865e-15	5507.81	-0.86383	1.34429e-10	5234.76	-0.892236	1.60092e-55	5774.47	-0.91461	1.06325e-84
ENSG00000100949	RABGGTA	712	611	649	757	502	645	570	544	550	576	562	715	679.938	0.256787	0.0513605	611.173	0.0288199	0.903931	605.566	-0.16227	0.283396	607.327	-0.0218044	0.911377	645.134	-0.151731	0.286252
ENSG00000100968	NFATC4	1115	1026	1093	1132	473	634	611	539	540	529	499	708	1090.74	0.227628	0.0462738	786.978	-0.724599	8.18557e-07	812.664	-0.815963	8.1199e-15	782.439	-0.792609	4.47897e-13	837.01	-0.937482	1.13504e-19
ENSG00000100979	PLTP	527	432	607	606	565	704	672	513	546	622	682	836	545.518	0.516274	0.000377592	561.634	0.644524	0.000200904	533.231	0.384082	0.00809341	533.78	0.495369	0.000305835	610.141	0.566387	7.21013e-06
ENSG00000100982	PCIF1	1282	1157	1401	1489	887	1028	1083	888	869	960	926	1253	1335.46	0.416425	1.51909e-05	1078.91	-0.102121	0.609133	1093.38	-0.228645	0.0255791	1054.03	-0.206715	0.0526309	1145.97	-0.269447	0.00432263
ENSG00000100983	GSS	1833	1645	2046	2278	1290	1663	1667	1403	1383	1540	1404	1888	1955.81	0.483863	1.49873e-09	1590.66	-0.00199668	0.992743	1625.94	-0.100208	0.29564	1587.06	-0.0422508	0.716982	1678.4	-0.185497	0.0232745
ENSG00000100991	TRPC4AP	4026	3534	4280	4984	3141	4091	4000	3320	3429	3611	3688	4843	4210.41	0.461703	1.37746e-13	3673.56	0.170517	0.201385	3697.52	0.0333445	0.686008	3633.57	0.107264	0.110727	3978.57	0.0707227	0.271589
ENSG00000100994	PYGB	1144	1059	1240	1374	1232	1584	1547	1285	1289	1429	1419	1961	1206.47	0.415722	2.06145e-05	1262.83	0.587548	1.82073e-05	1256.84	0.440678	7.51195e-07	1237.53	0.51074	1.44596e-08	1370.89	0.508223	1.01172e-09
ENSG00000100997	ABHD12	1201	1057	1309	1456	1025	1211	1210	983	996	1107	1139	1503	1258.36	0.462583	1.05099e-06	1123.36	0.231567	0.175319	1105.7	0.0369619	0.79414	1085	0.10661	0.370897	1210.59	0.122419	0.237148
ENSG00000101000	PROCR	490	458	521	602	329	429	435	343	345	357	407	545	518.267	0.411225	0.00372952	420.961	-0.0931369	0.699863	427.982	-0.208832	0.232205	407.679	-0.225105	0.193713	470.874	-0.10099	0.579718
ENSG00000101003	GINS1	952	878	883	992	709	1045	1031	871	784	892	942	1173	923.697	0.203435	0.0853145	885.171	0.155355	0.356275	929.187	0.134798	0.267341	872.176	0.0805992	0.571122	977.571	0.107821	0.377915
ENSG00000101004	NINL	351	318	208	240	180	243	234	197	207	216	194	321	274.872	-0.410752	0.0365455	266.448	-0.435229	0.0582695	272.029	-0.554663	0.00326881	268.165	-0.452184	0.0203687	292.91	-0.499038	0.00937014
ENSG00000101019	UQCC1	1448	1377	966	1128	970	1413	1459	1260	1174	1220	1244	1623	1214.62	-0.26632	0.00887492	1281.4	-0.0286823	0.877577	1380.02	0.0237531	0.857576	1296.03	-0.0311576	0.814251	1411.98	-0.0843387	0.422785
ENSG00000101040	ZMYND8	654	520	339	420	365	532	542	472	422	459	580	735	473.659	-0.460117	0.00247524	506.309	-0.165358	0.427576	542.468	-0.126506	0.457485	506.593	-0.20148	0.213528	615.468	0.065673	0.70988
ENSG00000101052	IFT52	659	589	652	840	463	623	649	540	502	562	601	746	683.87	0.421093	0.000922912	576.642	0.0273087	0.909149	605.614	0.00969447	0.961224	573.478	-0.0214633	0.915734	643.593	0.0101959	0.957468
ENSG00000101057	MYBL2	4613	3891	5531	5964	3657	4491	4373	3887	3883	4352	4116	5628	5025.7	0.608555	5.1264e-20	4146.01	0.182437	0.204897	4168.48	0.0420012	0.585739	4167.87	0.164137	0.013459	4501.56	0.090687	0.145153
ENSG00000101076	HNF4A	85	79	83	106	28	39	54	49	51	54	46	48	88.0732	0.367637	0.335242	55.452	-1.07023	0.0183605	66.1036	-0.589711	0.158609	66.1102	-0.435109	0.322065	64.9886	-0.892968	0.0254906
ENSG00000101079	NDRG3	1889	1562	1827	2249	1355	1649	1776	1487	1378	1539	1540	1927	1878.11	0.40797	1.99411e-06	1600.9	0.0446197	0.82103	1666.64	0.00139742	0.991835	1577.32	-0.0313455	0.803424	1715.45	-0.0911756	0.354712
ENSG00000101084	C20orf24	480	461	551	408	585	558	454	468	545	639	797	766	477.888	0.216139	0.646877	532.463	0.549801	0.0136059	465.355	0.0558638	0.800103	534.763	0.537208	9.06549e-05	623.978	0.656112	0.0183674
ENSG00000101096	NFATC2	1355	1100	950	1055	505	772	782	700	586	641	1101	1418	1102.78	-0.119076	0.344055	898.183	-0.725865	3.55236e-07	971.732	-0.642831	1.91678e-10	895.039	-0.788393	7.44971e-14	1231.4	-0.0625853	0.613
ENSG00000101098	RIMS4	108	95	156	139	63	73	74	52	71	61	39	105	126.034	0.71901	0.0137148	83.4018	-0.336116	0.439552	81.0831	-0.613398	0.101205	82.3961	-0.408427	0.302585	84.8951	-0.650561	0.112852
ENSG00000101104	PABPC1L	1109	974	388	415	441	819	749	711	641	695	689	942	700.124	-1.2037	1.17992e-23	803.871	-0.533195	0.0012523	878.25	-0.42786	6.5451e-05	839.431	-0.431085	6.51591e-05	923.182	-0.459622	4.44807e-06
ENSG00000101109	STK4	1561	1416	1276	1607	1349	2100	2187	1855	1802	1810	1910	2778	1454.93	0.117598	0.280473	1593.27	0.422684	0.000836431	1753.66	0.520944	3.22082e-12	1656.84	0.488646	6.52027e-10	1876.76	0.541972	6.7486e-13
ENSG00000101115	SALL4	953	775	384	381	250	367	365	347	336	333	358	431	606.629	-0.99833	1.49395e-13	558.178	-1.26431	2.73608e-15	599.562	-1.19198	2.57649e-21	578.162	-1.15568	1.66439e-19	632.23	-1.22644	1.23781e-23
ENSG00000101126	ADNP	4215	3789	3310	4135	3409	4941	4999	3979	3930	4150	4459	6188	3831.47	0.0598421	0.495299	4054.14	0.280636	0.012472	4226.43	0.24289	7.99893e-05	4015.85	0.222871	0.000130546	4589.5	0.302639	4.5774e-09
ENSG00000101132	PFDN4	1013	921	795	962	728	1166	1215	1058	973	928	1149	1573	915.489	0.0271997	0.864108	942.058	0.177142	0.282726	1049.61	0.313704	0.00144699	957.407	0.18551	0.115051	1145.29	0.385065	2.55007e-05
ENSG00000101138	CSTF1	1663	1504	1388	1670	1162	1653	1680	1450	1390	1476	1570	2038	1546.76	0.115489	0.262377	1475.4	0.0515226	0.7626	1566.9	0.06355	0.547632	1500.44	0.064906	0.554582	1676.25	0.0844101	0.369651
ENSG00000101146	RAE1	2373	2141	2260	2957	2119	2806	2837	2485	2310	2640	2643	3590	2425.93	0.370801	7.33229e-06	2355.41	0.356694	0.00421973	2454.13	0.318701	1.42326e-06	2368.8	0.340951	3.14897e-06	2645.07	0.358289	8.8138e-09
ENSG00000101150	TPD52L2	5525	4910	5985	6955	4736	6431	6459	5728	5208	5892	6000	7764	5852.98	0.478547	7.22756e-17	5378.15	0.326516	0.00355796	5643.79	0.306056	2.83758e-10	5383.62	0.297651	1.48141e-07	5971.13	0.296801	1.65068e-10
ENSG00000101152	DNAJC5	2479	2143	2865	3354	2712	3203	3264	2718	2656	3031	2844	3841	2719.54	0.596842	2.96641e-17	2662.37	0.60398	8.00779e-06	2645.15	0.452577	2.75377e-12	2589.61	0.508479	3.0193e-13	2779.78	0.426916	2.63435e-12
ENSG00000101158	NELFCD	4555	4047	4488	5548	4416	5833	6115	5093	4847	5167	5277	7252	4652.46	0.387573	1.46305e-09	4720.38	0.485124	1.59559e-05	4943.67	0.461322	2.85961e-19	4670.97	0.428755	7.38935e-16	5192.33	0.434683	1.49577e-19
ENSG00000101160	CTSZ	6060	5404	6460	7122	3867	5288	5166	4351	4082	4825	4893	6211	6270.66	0.415235	3.61851e-12	5072.83	-0.0969311	0.470454	5205	-0.188594	0.000348502	5034.26	-0.156402	0.0231215	5603.01	-0.147224	0.00458307
ENSG00000101161	PRPF6	4572	4079	5136	5950	4072	4852	4919	4178	4118	4611	4317	5731	4947.25	0.52595	9.01166e-19	4399.7	0.29094	0.0352971	4418.01	0.152778	0.00718625	4337.18	0.221527	0.00023972	4620.18	0.110957	0.0451439
ENSG00000101166	SLMO2	4005	3699	2392	2930	2281	4053	4388	3845	3260	3375	4028	5464	3206.05	-0.369266	1.58415e-07	3417.88	-0.0902307	0.581095	3972.18	0.176175	0.00264744	3561.45	-0.00689838	0.944808	4242.72	0.193188	0.000407696
ENSG00000101181	MTG2	1210	1145	1284	1432	1192	1640	1550	1445	1385	1516	1479	2025	1269.21	0.373701	0.000119327	1297.31	0.490153	0.000223453	1338.67	0.428944	1.37872e-06	1322.17	0.507986	7.78892e-09	1440.41	0.464037	1.72477e-08
ENSG00000101182	PSMA7	10271	9453	11475	13703	10409	13083	12662	10882	10761	11676	12117	15906	11250.2	0.517666	6.20922e-23	10856.1	0.490335	2.28662e-05	10796.2	0.334974	5.4025e-16	10573.1	0.39383	2.82535e-18	11764.5	0.40164	3.941e-26
ENSG00000101187	SLCO4A1	408	328	409	488	853	1105	1090	995	928	1006	1052	1429	407.972	0.455337	0.00459391	694.87	1.64837	4.36016e-27	711.838	1.58805	4.1831e-43	687.344	1.60553	1.01305e-42	779.797	1.64862	1.23052e-50
ENSG00000101189	MRGBP	756	734	881	1072	831	1137	1098	976	948	978	1020	1435	863.437	0.553748	7.67651e-07	868.494	0.625163	1.75539e-05	892.297	0.556652	9.08969e-08	861.399	0.577597	5.6522e-08	967.194	0.608249	1.11483e-09
[truncated: 11,624 more rows]
