# Supplementary material for: Transcriptional Profiling Reveals Ribosome Biogenesis, Microtubule Dynamics and Expression of Specific lncRNAs to be Part of a Common Response to Cell-Penetrating Peptides
Source: Biomolecules. 2020 Nov 17;10(11):1567. doi: 10.3390/biom10111567 (PMC7698553; doi:10.3390/biom10111567)
Supplement: Supplementary file 1 [file biomolecules-10-01567-s001.zip › proofed manuscript and supplemental data/Supplementary table 3r_Clustering of transcriptomic data.xlsx]

## Sheet: clusters
gene name	cluster
ENSG00000001617	1
ENSG00000002330	1
ENSG00000002822	1
ENSG00000002834	1
ENSG00000003249	1
ENSG00000004059	1
ENSG00000004142	1
ENSG00000004399	1
ENSG00000004478	1
ENSG00000005022	1
ENSG00000005102	1
ENSG00000005194	1
ENSG00000005448	1
ENSG00000005486	1
ENSG00000005884	1
ENSG00000006062	2
ENSG00000006118	1
ENSG00000006327	2
ENSG00000006432	1
ENSG00000006638	1
ENSG00000006757	1
ENSG00000007047	1
ENSG00000007080	1
ENSG00000007202	1
ENSG00000007376	1
ENSG00000007520	1
ENSG00000007866	1
ENSG00000008441	1
ENSG00000010165	1
ENSG00000010256	1
ENSG00000011009	1
ENSG00000011422	1
ENSG00000012211	1
ENSG00000012232	1
ENSG00000013306	1
ENSG00000013364	1
ENSG00000014164	1
ENSG00000014216	1
ENSG00000015532	1
ENSG00000015676	1
ENSG00000017483	1
ENSG00000019144	1
ENSG00000020256	1
ENSG00000020633	2
ENSG00000022567	1
ENSG00000024422	1
ENSG00000026559	1
ENSG00000027847	1
ENSG00000030110	1
ENSG00000031081	1
ENSG00000031698	1
ENSG00000032389	1
ENSG00000032444	1
ENSG00000033050	1
ENSG00000034510	1
ENSG00000037637	1
ENSG00000040608	1
ENSG00000040633	1
ENSG00000041988	1
ENSG00000042493	1
ENSG00000042753	1
ENSG00000048162	2
ENSG00000049541	1
ENSG00000050165	1
ENSG00000050820	1
ENSG00000051108	1
ENSG00000051128	1
ENSG00000051523	1
ENSG00000053371	1
ENSG00000053372	2
ENSG00000053501	1
ENSG00000054148	1
ENSG00000054967	2
ENSG00000055070	1
ENSG00000055163	1
ENSG00000055950	1
ENSG00000058799	1
ENSG00000059122	1
ENSG00000059573	1
ENSG00000060491	1
ENSG00000060656	1
ENSG00000062282	1
ENSG00000063176	1
ENSG00000063177	1
ENSG00000063241	1
ENSG00000063244	1
ENSG00000063245	1
ENSG00000063660	1
ENSG00000063761	1
ENSG00000064205	3
ENSG00000064490	1
ENSG00000064666	1
ENSG00000065054	1
ENSG00000065057	1
ENSG00000065268	1
ENSG00000065427	1
ENSG00000065491	1
ENSG00000065600	1
ENSG00000065882	1
ENSG00000065978	1
ENSG00000065989	1
ENSG00000066044	1
ENSG00000066248	1
ENSG00000066322	1
ENSG00000066735	1
ENSG00000067057	1
ENSG00000067082	3
ENSG00000067182	1
ENSG00000067221	1
ENSG00000067225	1
ENSG00000067560	1
ENSG00000067829	1
ENSG00000068001	1
ENSG00000068078	1
ENSG00000068120	1
ENSG00000068137	1
ENSG00000068383	1
ENSG00000068394	1
ENSG00000068654	2
ENSG00000068724	1
ENSG00000068903	1
ENSG00000069011	1
ENSG00000069482	1
ENSG00000070404	1
ENSG00000070413	1
ENSG00000070495	1
ENSG00000070614	1
ENSG00000070785	1
ENSG00000070814	2
ENSG00000071051	1
ENSG00000071127	1
ENSG00000071462	1
ENSG00000071553	1
ENSG00000072062	1
ENSG00000072110	1
ENSG00000072506	1
ENSG00000072682	1
ENSG00000072786	1
ENSG00000072958	1
ENSG00000073008	2
ENSG00000073060	1
ENSG00000073111	1
ENSG00000074071	1
ENSG00000074181	1
ENSG00000074219	1
ENSG00000074800	1
ENSG00000074842	1
ENSG00000075234	1
ENSG00000075461	1
ENSG00000075618	1
ENSG00000075624	1
ENSG00000075643	1
ENSG00000076351	1
ENSG00000076356	1
ENSG00000076604	1
ENSG00000076864	1
ENSG00000076924	1
ENSG00000077235	1
ENSG00000077348	1
ENSG00000077549	1
ENSG00000077942	1
ENSG00000078401	1
ENSG00000078808	1
ENSG00000079739	1
ENSG00000080845	1
ENSG00000081692	1
ENSG00000081760	1
ENSG00000082458	1
ENSG00000082516	2
ENSG00000083444	1
ENSG00000083807	1
ENSG00000083845	1
ENSG00000084070	1
ENSG00000084072	1
ENSG00000084207	1
ENSG00000084623	1
ENSG00000084693	1
ENSG00000084731	1
ENSG00000084754	1
ENSG00000085185	1
ENSG00000085662	1
ENSG00000086015	1
ENSG00000086062	1
ENSG00000086504	1
ENSG00000087074	1
ENSG00000087077	1
ENSG00000087086	1
ENSG00000087088	1
ENSG00000087111	1
ENSG00000087258	1
ENSG00000087365	1
ENSG00000088256	1
ENSG00000088280	1
ENSG00000088298	1
ENSG00000088543	1
ENSG00000088986	1
ENSG00000088992	2
ENSG00000089154	1
ENSG00000089157	1
ENSG00000089351	1
ENSG00000089639	1
ENSG00000089685	1
ENSG00000089693	1
ENSG00000090013	1
ENSG00000090020	1
ENSG00000090266	1
ENSG00000090776	1
ENSG00000090861	1
ENSG00000091542	1
ENSG00000091732	1
ENSG00000092098	1
ENSG00000092445	1
ENSG00000092621	1
ENSG00000092841	1
ENSG00000093010	1
ENSG00000095321	1
ENSG00000095380	1
ENSG00000095906	1
ENSG00000096080	1
ENSG00000097021	1
ENSG00000099203	1
ENSG00000099282	1
ENSG00000099308	1
ENSG00000099341	1
ENSG00000099364	1
ENSG00000099385	1
ENSG00000099624	1
ENSG00000099625	2
ENSG00000099795	1
ENSG00000099797	1
ENSG00000099800	1
ENSG00000099804	1
ENSG00000099812	1
ENSG00000099817	1
ENSG00000099821	1
ENSG00000099822	1
ENSG00000099860	1
ENSG00000099864	1
ENSG00000099875	1
ENSG00000100029	1
ENSG00000100034	1
ENSG00000100036	1
ENSG00000100056	1
ENSG00000100058	1
ENSG00000100065	1
ENSG00000100075	1
ENSG00000100097	1
ENSG00000100116	1
ENSG00000100138	1
ENSG00000100139	1
ENSG00000100162	1
ENSG00000100216	1
ENSG00000100219	1
ENSG00000100220	1
ENSG00000100227	1
ENSG00000100234	1
ENSG00000100241	1
ENSG00000100243	1
ENSG00000100280	1
ENSG00000100294	1
ENSG00000100297	1
ENSG00000100300	1
ENSG00000100304	1
ENSG00000100311	1
ENSG00000100316	1
ENSG00000100345	1
ENSG00000100347	1
ENSG00000100348	1
ENSG00000100379	1
ENSG00000100395	1
ENSG00000100412	1
ENSG00000100413	1
ENSG00000100422	1
ENSG00000100462	1
ENSG00000100591	1
ENSG00000100599	1
ENSG00000100804	1
ENSG00000100865	1
ENSG00000100889	1
ENSG00000100908	1
ENSG00000101057	1
ENSG00000101152	1
ENSG00000101161	1
ENSG00000101182	1
ENSG00000101189	1
ENSG00000101210	1
ENSG00000101220	1
ENSG00000101255	2
ENSG00000101294	1
ENSG00000101298	1
ENSG00000101335	1
ENSG00000101400	1
ENSG00000101439	1
ENSG00000101444	1
ENSG00000101665	1
ENSG00000101986	1
ENSG00000101997	1
ENSG00000102007	1
ENSG00000102057	1
ENSG00000102096	1
ENSG00000102119	1
ENSG00000102144	1
ENSG00000102178	1
ENSG00000102181	1
ENSG00000102302	1
ENSG00000102882	1
ENSG00000102898	1
ENSG00000102977	1
ENSG00000102996	1
ENSG00000103043	1
ENSG00000103047	1
ENSG00000103066	1
ENSG00000103089	1
ENSG00000103145	1
ENSG00000103148	1
ENSG00000103152	1
ENSG00000103187	1
ENSG00000103202	1
ENSG00000103245	1
ENSG00000103257	1
ENSG00000103260	1
ENSG00000103266	1
ENSG00000103363	1
ENSG00000103502	1
ENSG00000103507	1
ENSG00000103549	1
ENSG00000103653	2
ENSG00000103855	1
ENSG00000103876	1
ENSG00000104140	1
ENSG00000104142	1
ENSG00000104299	1
ENSG00000104679	1
ENSG00000104689	2
ENSG00000104774	1
ENSG00000104783	1
ENSG00000104805	1
ENSG00000104812	1
ENSG00000104823	1
ENSG00000104833	1
ENSG00000104853	1
ENSG00000104881	1
ENSG00000104889	1
ENSG00000104904	1
ENSG00000104964	1
ENSG00000104969	1
ENSG00000104979	1
ENSG00000104998	2
ENSG00000105011	1
ENSG00000105063	1
ENSG00000105135	1
ENSG00000105137	1
ENSG00000105193	1
ENSG00000105197	1
ENSG00000105220	1
ENSG00000105254	1
ENSG00000105281	2
ENSG00000105287	1
ENSG00000105290	1
ENSG00000105329	1
ENSG00000105355	1
ENSG00000105364	1
ENSG00000105372	1
ENSG00000105402	1
ENSG00000105404	1
ENSG00000105429	1
ENSG00000105438	1
ENSG00000105447	2
ENSG00000105514	1
ENSG00000105516	1
ENSG00000105520	1
ENSG00000105538	1
ENSG00000105552	1
ENSG00000105568	1
ENSG00000105607	1
ENSG00000105640	1
ENSG00000105669	1
ENSG00000105671	1
ENSG00000105676	1
ENSG00000105677	1
ENSG00000105698	1
ENSG00000105700	1
ENSG00000105701	1
ENSG00000105755	1
ENSG00000105953	1
ENSG00000106003	1
ENSG00000106009	1
ENSG00000106153	1
ENSG00000106211	1
ENSG00000106305	1
ENSG00000106348	1
ENSG00000106351	1
ENSG00000106367	1
ENSG00000106397	1
ENSG00000106400	1
ENSG00000106605	1
ENSG00000106608	1
ENSG00000106628	1
ENSG00000106638	1
ENSG00000106665	1
ENSG00000106683	1
ENSG00000106689	1
ENSG00000106789	1
ENSG00000106991	1
ENSG00000106992	1
ENSG00000107021	1
ENSG00000107130	1
ENSG00000107175	1
ENSG00000107223	1
ENSG00000107262	1
ENSG00000107404	1
ENSG00000107438	1
ENSG00000107816	1
ENSG00000107833	1
ENSG00000107874	1
ENSG00000107882	1
ENSG00000108106	1
ENSG00000108107	1
ENSG00000108219	1
ENSG00000108262	1
ENSG00000108298	1
ENSG00000108439	1
ENSG00000108479	1
ENSG00000108518	1
ENSG00000108523	1
ENSG00000108528	1
ENSG00000108557	1
ENSG00000108561	1
ENSG00000108591	1
ENSG00000108639	1
ENSG00000108679	1
ENSG00000108788	2
ENSG00000108819	1
ENSG00000108828	1
ENSG00000108829	1
ENSG00000108852	1
ENSG00000108883	1
ENSG00000109062	1
ENSG00000109066	1
ENSG00000109089	1
ENSG00000109101	3
ENSG00000109113	1
ENSG00000109501	1
ENSG00000109519	2
ENSG00000109971	1
ENSG00000110042	1
ENSG00000110047	2
ENSG00000110057	1
ENSG00000110080	1
ENSG00000110090	1
ENSG00000110104	2
ENSG00000110108	1
ENSG00000110200	1
ENSG00000110536	1
ENSG00000110651	1
ENSG00000110697	1
ENSG00000110711	1
ENSG00000110717	1
ENSG00000110811	1
ENSG00000110955	1
ENSG00000111057	1
ENSG00000111275	1
ENSG00000111321	1
ENSG00000111481	1
ENSG00000111640	1
ENSG00000111667	1
ENSG00000111669	1
ENSG00000111775	1
ENSG00000111843	1
ENSG00000112033	1
ENSG00000112149	2
ENSG00000112335	1
ENSG00000112561	1
ENSG00000112576	1
ENSG00000112578	2
ENSG00000112640	1
ENSG00000112651	1
ENSG00000112658	1
ENSG00000112667	1
ENSG00000112699	1
ENSG00000112977	1
ENSG00000113504	1
ENSG00000113645	1
ENSG00000113719	1
ENSG00000113758	1
ENSG00000114019	1
ENSG00000114353	1
ENSG00000114383	1
ENSG00000114631	1
ENSG00000114648	2
ENSG00000114650	1
ENSG00000114738	1
ENSG00000114767	2
ENSG00000114853	1
ENSG00000114854	3
ENSG00000114988	1
ENSG00000115216	1
ENSG00000115234	1
ENSG00000115268	1
ENSG00000115286	1
ENSG00000115317	1
ENSG00000115661	1
ENSG00000115718	1
ENSG00000115756	1
ENSG00000115758	2
ENSG00000115884	1
ENSG00000115902	1
ENSG00000115944	1
ENSG00000116017	1
ENSG00000116096	1
ENSG00000116128	1
ENSG00000116133	1
ENSG00000116212	1
ENSG00000116221	1
ENSG00000116237	1
ENSG00000116260	1
ENSG00000116288	1
ENSG00000116584	1
ENSG00000116586	1
ENSG00000116649	2
ENSG00000116661	1
ENSG00000116670	1
ENSG00000116685	1
ENSG00000116857	1
ENSG00000116871	1
ENSG00000117122	1
ENSG00000117298	1
ENSG00000117318	1
ENSG00000117362	1
ENSG00000117385	1
ENSG00000117394	1
ENSG00000117399	1
ENSG00000117408	1
ENSG00000117410	1
ENSG00000117411	1
ENSG00000117419	1
ENSG00000117592	1
ENSG00000117691	1
ENSG00000117984	1
ENSG00000118508	1
ENSG00000118515	1
ENSG00000118523	1
ENSG00000118640	1
ENSG00000118707	1
ENSG00000118898	3
ENSG00000119280	1
ENSG00000119333	1
ENSG00000119383	1
ENSG00000119401	1
ENSG00000119408	1
ENSG00000119421	1
ENSG00000119718	1
ENSG00000119986	1
ENSG00000120306	1
ENSG00000120509	1
ENSG00000120709	1
ENSG00000120738	1
ENSG00000120896	1
ENSG00000121060	1
ENSG00000121653	1
ENSG00000121753	1
ENSG00000121766	1
ENSG00000121900	1
ENSG00000122140	1
ENSG00000122203	1
ENSG00000122359	1
ENSG00000122386	2
ENSG00000122490	1
ENSG00000122687	1
ENSG00000122705	1
ENSG00000122729	1
ENSG00000122783	1
ENSG00000122863	2
ENSG00000123064	1
ENSG00000123136	1
ENSG00000123143	1
ENSG00000123144	1
ENSG00000123146	1
ENSG00000123159	1
ENSG00000123179	1
ENSG00000123353	1
ENSG00000123358	1
ENSG00000123364	2
ENSG00000123384	1
ENSG00000123395	1
ENSG00000123415	1
ENSG00000123416	1
ENSG00000123444	1
ENSG00000123685	1
ENSG00000123815	1
ENSG00000123989	1
ENSG00000124217	1
ENSG00000124243	3
ENSG00000124249	1
ENSG00000124299	1
ENSG00000124302	3
ENSG00000124313	1
ENSG00000124444	1
ENSG00000124587	1
ENSG00000124733	1
ENSG00000124762	1
ENSG00000125089	1
ENSG00000125166	1
ENSG00000125170	1
ENSG00000125445	1
ENSG00000125449	1
ENSG00000125454	1
ENSG00000125520	1
ENSG00000125534	1
ENSG00000125611	1
ENSG00000125637	1
ENSG00000125648	1
ENSG00000125651	1
ENSG00000125652	1
ENSG00000125656	1
ENSG00000125657	1
ENSG00000125726	1
ENSG00000125731	1
ENSG00000125733	1
ENSG00000125734	1
ENSG00000125740	1
ENSG00000125743	1
ENSG00000125744	1
ENSG00000125753	1
ENSG00000125817	1
ENSG00000125818	1
ENSG00000125821	1
ENSG00000125835	1
ENSG00000125841	1
ENSG00000125877	1
ENSG00000125901	1
ENSG00000125912	2
ENSG00000125968	2
ENSG00000125970	1
ENSG00000125971	1
ENSG00000125991	1
ENSG00000125995	1
ENSG00000126062	1
ENSG00000126243	1
ENSG00000126247	1
ENSG00000126254	1
ENSG00000126267	1
ENSG00000126351	1
ENSG00000126432	1
ENSG00000126453	1
ENSG00000126457	2
ENSG00000126458	1
ENSG00000126461	1
ENSG00000126602	1
ENSG00000126705	1
ENSG00000126767	1
ENSG00000126768	1
ENSG00000126803	1
ENSG00000126822	1
ENSG00000126878	1
ENSG00000126882	1
ENSG00000126903	2
ENSG00000126934	1
ENSG00000127080	1
ENSG00000127129	1
ENSG00000127191	2
ENSG00000127220	1
ENSG00000127399	1
ENSG00000127418	1
ENSG00000127526	1
ENSG00000127527	1
ENSG00000127528	1
ENSG00000127561	3
ENSG00000127616	1
ENSG00000127663	1
ENSG00000127666	2
ENSG00000127824	1
ENSG00000127884	1
ENSG00000127946	1
ENSG00000127952	1
ENSG00000128011	1
ENSG00000128185	1
ENSG00000128228	1
ENSG00000128266	1
ENSG00000128272	1
ENSG00000128274	1
ENSG00000128283	1
ENSG00000128294	1
ENSG00000128309	1
ENSG00000128311	1
ENSG00000128422	1
ENSG00000128463	1
ENSG00000128524	1
ENSG00000128581	1
ENSG00000128591	1
ENSG00000128626	1
ENSG00000128965	1
ENSG00000129250	1
ENSG00000129255	1
ENSG00000129353	1
ENSG00000129474	1
ENSG00000129521	1
ENSG00000129562	1
ENSG00000129657	1
ENSG00000129911	2
ENSG00000129932	1
ENSG00000130005	1
ENSG00000130052	3
ENSG00000130165	1
ENSG00000130175	1
ENSG00000130193	1
ENSG00000130202	1
ENSG00000130204	1
ENSG00000130255	1
ENSG00000130303	1
ENSG00000130309	1
ENSG00000130312	1
ENSG00000130313	1
ENSG00000130332	1
ENSG00000130402	1
ENSG00000130429	1
ENSG00000130475	1
ENSG00000130479	1
ENSG00000130520	1
ENSG00000130522	1
ENSG00000130589	1
ENSG00000130600	1
ENSG00000130640	1
ENSG00000130669	1
ENSG00000130706	1
ENSG00000130707	1
ENSG00000130724	1
ENSG00000130725	1
ENSG00000130726	1
ENSG00000130731	1
ENSG00000130733	1
ENSG00000130758	1
ENSG00000130762	1
ENSG00000130766	1
ENSG00000130772	1
ENSG00000130811	1
ENSG00000130821	1
ENSG00000130881	1
ENSG00000130985	1
ENSG00000131094	1
ENSG00000131116	1
ENSG00000131148	1
ENSG00000131153	1
ENSG00000131165	1
ENSG00000131187	1
ENSG00000131188	1
ENSG00000131196	1
ENSG00000131408	1
ENSG00000131462	1
ENSG00000131467	1
ENSG00000131469	1
ENSG00000131473	1
ENSG00000131475	1
ENSG00000131495	1
ENSG00000131653	1
ENSG00000131669	1
ENSG00000131746	1
ENSG00000131759	1
ENSG00000131941	1
ENSG00000132002	2
ENSG00000132005	1
ENSG00000132128	1
ENSG00000132153	1
ENSG00000132382	2
ENSG00000132394	1
ENSG00000132470	1
ENSG00000132481	2
ENSG00000132507	1
ENSG00000132589	1
ENSG00000132613	1
ENSG00000132661	2
ENSG00000132688	1
ENSG00000132718	1
ENSG00000132763	1
ENSG00000132768	2
ENSG00000132773	1
ENSG00000132819	1
ENSG00000132906	2
ENSG00000133027	1
ENSG00000133069	1
ENSG00000133193	1
ENSG00000133243	1
ENSG00000133265	1
ENSG00000133275	1
ENSG00000133313	1
ENSG00000133316	2
ENSG00000133597	1
ENSG00000133612	1
ENSG00000133895	1
ENSG00000134013	1
ENSG00000134107	1
ENSG00000134369	1
ENSG00000134463	1
ENSG00000134575	1
ENSG00000134684	1
ENSG00000134780	1
ENSG00000134815	2
ENSG00000134824	1
ENSG00000134830	3
ENSG00000134882	1
ENSG00000135069	1
ENSG00000135074	1
ENSG00000135083	1
ENSG00000135148	1
ENSG00000135390	1
ENSG00000135392	1
ENSG00000135404	1
ENSG00000135446	1
ENSG00000135477	1
ENSG00000135480	1
ENSG00000135617	1
ENSG00000135622	1
ENSG00000135624	1
ENSG00000135631	1
ENSG00000135723	1
ENSG00000135736	1
ENSG00000135763	2
ENSG00000135926	1
ENSG00000136026	1
ENSG00000136068	1
ENSG00000136213	1
ENSG00000136270	1
ENSG00000136271	2
ENSG00000136274	1
ENSG00000136279	1
ENSG00000136280	1
ENSG00000136295	1
ENSG00000136463	1
ENSG00000136717	1
ENSG00000136718	2
ENSG00000136720	1
ENSG00000136802	1
ENSG00000136807	1
ENSG00000136816	1
ENSG00000136830	1
ENSG00000136840	1
ENSG00000136848	1
ENSG00000136854	1
ENSG00000136908	1
ENSG00000136933	1
ENSG00000136942	1
ENSG00000137054	2
ENSG00000137076	1
ENSG00000137100	1
ENSG00000137106	1
ENSG00000137124	1
ENSG00000137161	1
ENSG00000137166	1
ENSG00000137207	1
ENSG00000137216	1
ENSG00000137309	1
ENSG00000137409	1
ENSG00000137486	1
ENSG00000137507	1
ENSG00000137699	1
ENSG00000137818	1
ENSG00000138030	1
ENSG00000138073	1
ENSG00000138085	1
ENSG00000138107	1
ENSG00000138131	1
ENSG00000138166	1
ENSG00000138375	1
ENSG00000138629	1
ENSG00000138835	1
ENSG00000139197	1
ENSG00000139266	1
ENSG00000139405	1
ENSG00000139410	1
ENSG00000139531	1
ENSG00000139579	1
ENSG00000139637	1
ENSG00000139641	1
ENSG00000139722	1
ENSG00000139832	1
ENSG00000140044	1
ENSG00000140320	1
ENSG00000140332	1
ENSG00000140464	1
ENSG00000140548	1
ENSG00000140553	1
ENSG00000140564	1
ENSG00000140682	1
ENSG00000140848	1
ENSG00000140854	1
ENSG00000140931	1
ENSG00000140988	1
ENSG00000140990	1
ENSG00000141068	1
ENSG00000141076	1
ENSG00000141101	2
ENSG00000141349	1
ENSG00000141401	1
ENSG00000141448	1
ENSG00000141510	1
ENSG00000141522	1
ENSG00000141526	1
ENSG00000141552	1
ENSG00000141556	1
ENSG00000141568	2
ENSG00000141574	1
ENSG00000141582	1
ENSG00000141696	1
ENSG00000141698	1
ENSG00000141736	1
ENSG00000141741	1
ENSG00000141750	1
ENSG00000141753	1
ENSG00000141759	1
ENSG00000141858	1
ENSG00000141873	1
ENSG00000141934	1
ENSG00000141959	1
ENSG00000141971	1
ENSG00000141985	1
ENSG00000142002	1
ENSG00000142089	1
ENSG00000142186	1
ENSG00000142227	1
ENSG00000142252	1
ENSG00000142409	1
ENSG00000142444	1
ENSG00000142453	1
ENSG00000142507	1
ENSG00000142534	1
ENSG00000142541	1
ENSG00000142546	1
ENSG00000142552	1
ENSG00000142627	2
ENSG00000142634	1
ENSG00000142655	1
ENSG00000142669	1
ENSG00000142784	1
ENSG00000142798	1
ENSG00000142871	1
ENSG00000142937	1
ENSG00000143126	1
ENSG00000143147	1
ENSG00000143294	2
ENSG00000143314	1
ENSG00000143319	2
ENSG00000143320	1
ENSG00000143321	1
ENSG00000143363	1
ENSG00000143367	1
ENSG00000143368	1
ENSG00000143393	1
ENSG00000143418	1
ENSG00000143515	1
ENSG00000143537	1
ENSG00000143543	1
ENSG00000143570	1
ENSG00000143575	1
ENSG00000143740	1
ENSG00000143761	1
ENSG00000143772	1
ENSG00000143774	1
ENSG00000143819	1
ENSG00000143845	1
ENSG00000143878	1
ENSG00000143891	1
ENSG00000144120	1
ENSG00000144488	1
ENSG00000144647	1
ENSG00000144655	1
ENSG00000144712	1
ENSG00000144713	1
ENSG00000144867	1
ENSG00000145194	1
ENSG00000145425	1
ENSG00000145494	1
ENSG00000145912	1
ENSG00000145982	1
ENSG00000146054	1
ENSG00000146066	1
ENSG00000146109	1
ENSG00000146540	1
ENSG00000146674	1
ENSG00000146701	1
ENSG00000146733	1
ENSG00000147123	1
ENSG00000147130	1
ENSG00000147155	1
ENSG00000147164	1
ENSG00000147383	1
ENSG00000147403	1
ENSG00000147684	1
ENSG00000147689	3
ENSG00000147889	1
ENSG00000147955	1
ENSG00000148180	3
ENSG00000148200	1
ENSG00000148303	1
ENSG00000148334	1
ENSG00000148335	1
ENSG00000148344	2
ENSG00000148400	1
ENSG00000148411	1
ENSG00000148426	1
ENSG00000148803	1
ENSG00000148834	1
ENSG00000148841	2
ENSG00000148926	2
ENSG00000149115	1
ENSG00000149257	1
ENSG00000149273	1
ENSG00000149357	1
ENSG00000149596	1
ENSG00000149639	2
ENSG00000149679	1
ENSG00000149761	1
ENSG00000149782	1
ENSG00000149792	1
ENSG00000149798	2
ENSG00000149806	1
ENSG00000149823	1
ENSG00000149923	1
ENSG00000149925	1
ENSG00000150594	1
ENSG00000150779	1
ENSG00000150990	2
ENSG00000151014	1
ENSG00000151348	1
ENSG00000151445	1
ENSG00000151929	1
ENSG00000152082	1
ENSG00000152137	1
ENSG00000154118	1
ENSG00000154518	1
ENSG00000154537	1
ENSG00000154978	1
ENSG00000155090	1
ENSG00000155366	1
ENSG00000155660	1
ENSG00000155846	2
ENSG00000156482	1
ENSG00000156515	1
ENSG00000156990	1
ENSG00000157150	1
ENSG00000157191	1
ENSG00000157350	1
ENSG00000157514	1
ENSG00000157557	1
ENSG00000157570	1
ENSG00000157895	1
ENSG00000157978	1
ENSG00000158042	1
ENSG00000158050	2
ENSG00000158104	1
ENSG00000158186	3
ENSG00000158246	1
ENSG00000158292	1
ENSG00000158545	2
ENSG00000158555	3
ENSG00000158710	1
ENSG00000158715	1
ENSG00000158747	1
ENSG00000158792	1
ENSG00000158825	1
ENSG00000158828	1
ENSG00000158850	1
ENSG00000159069	1
ENSG00000159111	1
ENSG00000159176	1
ENSG00000159199	1
ENSG00000159335	1
ENSG00000159346	1
ENSG00000159363	1
ENSG00000159377	1
ENSG00000159423	1
ENSG00000159685	1
ENSG00000159720	1
ENSG00000159840	1
ENSG00000160014	1
ENSG00000160072	2
ENSG00000160087	1
ENSG00000160113	1
ENSG00000160117	2
ENSG00000160193	2
ENSG00000160194	1
ENSG00000160208	2
ENSG00000160211	1
ENSG00000160213	1
ENSG00000160214	2
ENSG00000160216	1
ENSG00000160256	1
ENSG00000160345	1
ENSG00000160392	1
ENSG00000160408	1
ENSG00000160410	1
ENSG00000160445	1
ENSG00000160446	1
ENSG00000160563	1
ENSG00000160606	1
ENSG00000160685	1
ENSG00000160688	1
ENSG00000160789	1
ENSG00000160803	1
ENSG00000160877	1
ENSG00000160886	1
ENSG00000160888	1
ENSG00000160991	1
ENSG00000160993	1
ENSG00000161016	1
ENSG00000161036	1
ENSG00000161179	1
ENSG00000161203	1
ENSG00000161513	1
ENSG00000161542	1
ENSG00000161638	1
ENSG00000161642	1
ENSG00000161671	1
ENSG00000161677	1
ENSG00000161714	1
ENSG00000161847	1
ENSG00000161956	1
ENSG00000161981	1
ENSG00000161999	1
ENSG00000162076	1
ENSG00000162129	1
ENSG00000162144	1
ENSG00000162191	1
ENSG00000162244	1
ENSG00000162302	1
ENSG00000162337	1
ENSG00000162458	1
ENSG00000162496	1
ENSG00000162551	1
ENSG00000162585	1
ENSG00000162729	1
ENSG00000162772	1
ENSG00000162783	1
ENSG00000162910	1
ENSG00000163053	1
ENSG00000163132	1
ENSG00000163159	1
ENSG00000163283	2
ENSG00000163344	1
ENSG00000163362	1
ENSG00000163382	1
ENSG00000163435	1
ENSG00000163444	1
ENSG00000163468	1
ENSG00000163479	1
ENSG00000163517	1
ENSG00000163528	1
ENSG00000163545	1
ENSG00000163682	1
ENSG00000163686	1
ENSG00000163754	1
ENSG00000163812	1
ENSG00000163814	1
ENSG00000163882	1
ENSG00000163902	1
ENSG00000163931	1
ENSG00000163932	1
ENSG00000163933	1
ENSG00000164054	1
ENSG00000164062	1
ENSG00000164077	2
ENSG00000164081	1
ENSG00000164087	1
ENSG00000164236	2
ENSG00000164237	1
ENSG00000164379	1
ENSG00000164405	1
ENSG00000164442	1
ENSG00000164587	1
ENSG00000164713	1
ENSG00000164733	1
ENSG00000164818	1
ENSG00000164880	1
ENSG00000164885	1
ENSG00000164889	1
ENSG00000164897	1
ENSG00000164978	1
ENSG00000165030	1
ENSG00000165138	1
ENSG00000165152	1
ENSG00000165175	2
ENSG00000165272	1
ENSG00000165283	1
ENSG00000165424	1
ENSG00000165637	1
ENSG00000165724	2
ENSG00000165801	1
ENSG00000165802	1
ENSG00000165804	1
ENSG00000165821	1
ENSG00000165886	1
ENSG00000165912	1
ENSG00000165916	1
ENSG00000166002	1
ENSG00000166016	1
ENSG00000166025	1
ENSG00000166033	1
ENSG00000166073	2
ENSG00000166106	1
ENSG00000166123	1
ENSG00000166145	1
ENSG00000166165	1
ENSG00000166173	1
ENSG00000166189	1
ENSG00000166272	1
ENSG00000166311	1
ENSG00000166313	1
ENSG00000166441	1
ENSG00000166444	1
ENSG00000166452	1
ENSG00000166557	1
ENSG00000166794	1
ENSG00000166851	1
ENSG00000166925	1
ENSG00000166963	1
ENSG00000166986	1
ENSG00000167085	1
ENSG00000167112	1
ENSG00000167114	1
ENSG00000167123	1
ENSG00000167173	2
ENSG00000167191	1
ENSG00000167291	1
ENSG00000167323	1
ENSG00000167461	1
ENSG00000167468	1
ENSG00000167487	1
ENSG00000167491	1
ENSG00000167513	1
ENSG00000167526	1
ENSG00000167552	1
ENSG00000167553	1
ENSG00000167566	1
ENSG00000167600	1
ENSG00000167601	1
ENSG00000167632	1
ENSG00000167645	1
ENSG00000167657	1
ENSG00000167658	1
ENSG00000167674	1
ENSG00000167680	1
ENSG00000167685	1
ENSG00000167700	1
ENSG00000167767	1
ENSG00000167775	1
ENSG00000167778	1
ENSG00000167779	1
ENSG00000167797	1
ENSG00000167815	1
ENSG00000167880	1
ENSG00000167900	1
ENSG00000167930	1
ENSG00000167965	1
ENSG00000167969	1
ENSG00000167972	1
ENSG00000168002	1
ENSG00000168003	1
ENSG00000168028	1
ENSG00000168061	1
ENSG00000168159	1
ENSG00000168209	2
ENSG00000168256	1
ENSG00000168268	1
ENSG00000168286	1
ENSG00000168393	1
ENSG00000168439	1
ENSG00000168453	1
ENSG00000168528	1
ENSG00000168569	1
ENSG00000168701	1
ENSG00000168734	1
ENSG00000168792	1
ENSG00000168874	2
ENSG00000168883	1
ENSG00000168884	1
ENSG00000168894	1
ENSG00000168924	2
ENSG00000169071	1
ENSG00000169084	1
ENSG00000169100	1
ENSG00000169105	1
ENSG00000169184	1
ENSG00000169189	1
ENSG00000169220	1
ENSG00000169221	1
ENSG00000169223	1
ENSG00000169230	1
ENSG00000169241	1
ENSG00000169258	1
ENSG00000169371	1
ENSG00000169499	1
ENSG00000169564	1
ENSG00000169583	1
ENSG00000169683	1
ENSG00000169692	1
ENSG00000169710	1
ENSG00000169727	1
ENSG00000169738	1
ENSG00000169750	1
ENSG00000169884	1
ENSG00000169925	1
ENSG00000169972	1
ENSG00000169976	1
ENSG00000170043	1
ENSG00000170214	1
ENSG00000170265	1
ENSG00000170315	1
ENSG00000170345	1
ENSG00000170421	1
ENSG00000170430	1
ENSG00000170439	1
ENSG00000170604	1
ENSG00000170619	1
ENSG00000170889	1
ENSG00000171067	1
ENSG00000171130	1
ENSG00000171148	1
ENSG00000171159	1
ENSG00000171161	1
ENSG00000171169	1
ENSG00000171222	1
ENSG00000171223	1
ENSG00000171302	1
ENSG00000171314	1
ENSG00000171345	3
ENSG00000171552	1
ENSG00000171574	1
ENSG00000171603	1
ENSG00000171604	1
ENSG00000171700	1
ENSG00000171729	1
ENSG00000171813	1
ENSG00000171858	1
ENSG00000171992	1
ENSG00000172009	1
ENSG00000172081	1
ENSG00000172216	2
ENSG00000172270	1
ENSG00000172315	2
ENSG00000172336	1
ENSG00000172346	3
ENSG00000172354	1
ENSG00000172428	1
ENSG00000172500	1
ENSG00000172530	2
ENSG00000172531	1
ENSG00000172548	3
ENSG00000172590	1
ENSG00000172725	1
ENSG00000172757	1
ENSG00000172819	1
ENSG00000172831	1
ENSG00000172889	1
ENSG00000172893	1
ENSG00000172935	1
ENSG00000172936	1
ENSG00000173113	1
ENSG00000173141	1
ENSG00000173153	1
ENSG00000173156	1
ENSG00000173237	1
ENSG00000173264	1
ENSG00000173272	1
ENSG00000173327	1
ENSG00000173334	1
ENSG00000173402	1
ENSG00000173457	1
ENSG00000173465	1
ENSG00000173511	1
ENSG00000173546	1
ENSG00000173581	1
ENSG00000173599	1
ENSG00000173621	2
ENSG00000173638	1
ENSG00000173786	1
ENSG00000173801	1
ENSG00000173898	1
ENSG00000173950	1
ENSG00000174177	1
ENSG00000174276	1
ENSG00000174282	1
ENSG00000174292	1
ENSG00000174307	1
ENSG00000174516	1
ENSG00000174547	1
ENSG00000174684	1
ENSG00000174705	1
ENSG00000174744	1
ENSG00000174748	1
ENSG00000174851	1
ENSG00000174903	1
ENSG00000174917	1
ENSG00000174938	1
ENSG00000174996	1
ENSG00000175130	1
ENSG00000175213	1
ENSG00000175283	1
ENSG00000175334	1
ENSG00000175390	1
ENSG00000175416	1
ENSG00000175550	1
ENSG00000175567	1
ENSG00000175575	1
ENSG00000175592	2
ENSG00000175602	1
ENSG00000175634	1
ENSG00000175701	1
ENSG00000175756	1
ENSG00000175792	1
ENSG00000175793	1
ENSG00000175806	1
ENSG00000175866	1
ENSG00000176014	1
ENSG00000176022	1
ENSG00000176046	1
ENSG00000176058	2
ENSG00000176095	1
ENSG00000176101	1
ENSG00000176108	1
ENSG00000176170	1
ENSG00000176340	1
ENSG00000176393	1
ENSG00000176410	1
ENSG00000176473	1
ENSG00000176485	1
ENSG00000176531	1
ENSG00000176619	1
ENSG00000176720	1
ENSG00000176946	1
ENSG00000176974	1
ENSG00000177096	1
ENSG00000177105	1
ENSG00000177303	1
ENSG00000177352	1
ENSG00000177465	1
ENSG00000177469	2
ENSG00000177556	1
ENSG00000177600	1
ENSG00000177606	1
ENSG00000177674	1
ENSG00000177697	1
ENSG00000177700	1
ENSG00000177706	1
ENSG00000177830	1
ENSG00000177854	3
ENSG00000177954	1
ENSG00000177963	1
ENSG00000177971	1
ENSG00000178035	1
ENSG00000178057	1
ENSG00000178149	1
ENSG00000178307	1
ENSG00000178381	1
ENSG00000178531	1
ENSG00000178537	1
ENSG00000178718	1
ENSG00000178719	1
ENSG00000178741	1
ENSG00000178802	1
ENSG00000178896	1
ENSG00000178919	1
ENSG00000178921	1
ENSG00000178952	1
ENSG00000178982	1
ENSG00000179091	1
ENSG00000179111	1
ENSG00000179115	1
ENSG00000179151	1
ENSG00000179218	1
ENSG00000179262	1
ENSG00000179271	1
ENSG00000179348	2
ENSG00000179409	1
ENSG00000179431	2
ENSG00000179546	1
ENSG00000179604	1
ENSG00000179632	1
ENSG00000179820	1
ENSG00000179862	1
ENSG00000179950	1
ENSG00000179958	1
ENSG00000180035	2
ENSG00000180340	1
ENSG00000180448	1
ENSG00000180834	1
ENSG00000180879	1
ENSG00000180992	1
ENSG00000181026	2
ENSG00000181191	1
ENSG00000181284	1
ENSG00000181817	1
ENSG00000181830	1
ENSG00000181852	1
ENSG00000181924	1
ENSG00000181991	1
ENSG00000182054	1
ENSG00000182154	1
ENSG00000182173	1
ENSG00000182180	1
ENSG00000182199	1
ENSG00000182307	1
ENSG00000182512	1
ENSG00000182544	1
ENSG00000182704	2
ENSG00000182768	1
ENSG00000182809	1
ENSG00000182810	1
ENSG00000182899	1
ENSG00000183010	1
ENSG00000183011	1
ENSG00000183048	1
ENSG00000183207	1
ENSG00000183337	1
ENSG00000183386	1
ENSG00000183617	1
ENSG00000183684	1
ENSG00000183688	1
ENSG00000183741	1
ENSG00000183751	1
ENSG00000183770	2
ENSG00000183828	1
ENSG00000183876	1
ENSG00000183978	1
ENSG00000184009	1
ENSG00000184058	2
ENSG00000184076	1
ENSG00000184117	1
ENSG00000184185	1
ENSG00000184216	1
ENSG00000184281	1
ENSG00000184363	1
ENSG00000184371	2
ENSG00000184436	1
ENSG00000184470	1
ENSG00000184481	3
ENSG00000184602	1
ENSG00000184640	1
ENSG00000184840	1
ENSG00000184887	1
ENSG00000184897	1
ENSG00000184900	1
ENSG00000184916	1
ENSG00000184967	1
ENSG00000184986	3
ENSG00000184990	1
ENSG00000185024	1
ENSG00000185033	1
ENSG00000185043	1
ENSG00000185049	1
ENSG00000185085	1
ENSG00000185090	1
ENSG00000185187	1
ENSG00000185340	1
ENSG00000185347	1
ENSG00000185475	1
ENSG00000185504	1
ENSG00000185519	1
ENSG00000185624	1
ENSG00000185627	1
ENSG00000185803	1
ENSG00000185813	1
ENSG00000185818	1
ENSG00000185825	1
ENSG00000185838	1
ENSG00000185909	1
ENSG00000185963	2
ENSG00000186111	1
ENSG00000186174	1
ENSG00000186193	1
ENSG00000186283	1
ENSG00000186350	1
ENSG00000186501	1
ENSG00000186642	1
ENSG00000186716	1
ENSG00000186951	1
ENSG00000187051	1
ENSG00000187514	1
ENSG00000187535	1
ENSG00000187608	1
ENSG00000187634	1
ENSG00000187713	1
ENSG00000187840	1
ENSG00000187908	1
ENSG00000188015	1
ENSG00000188060	1
ENSG00000188064	1
ENSG00000188186	1
ENSG00000188191	1
ENSG00000188229	1
ENSG00000188486	1
ENSG00000188620	1
ENSG00000188636	1
ENSG00000188643	1
ENSG00000188677	1
ENSG00000188706	1
ENSG00000188807	2
ENSG00000188976	1
ENSG00000188986	1
ENSG00000189077	1
ENSG00000189159	1
ENSG00000189306	1
ENSG00000189319	1
ENSG00000196230	1
ENSG00000196365	1
ENSG00000196372	1
ENSG00000196411	1
ENSG00000196422	1
ENSG00000196449	1
ENSG00000196465	1
ENSG00000196498	1
ENSG00000196517	1
ENSG00000196535	1
ENSG00000196544	1
ENSG00000196576	1
ENSG00000196588	1
ENSG00000196781	1
ENSG00000196839	1
ENSG00000196878	1
ENSG00000196924	1
ENSG00000196976	1
ENSG00000197043	1
ENSG00000197122	1
ENSG00000197157	1
ENSG00000197183	1
ENSG00000197226	1
ENSG00000197324	1
ENSG00000197345	1
ENSG00000197375	1
ENSG00000197562	1
ENSG00000197694	1
ENSG00000197728	1
ENSG00000197756	1
ENSG00000197785	1
ENSG00000197858	1
ENSG00000197879	1
ENSG00000197905	2
ENSG00000197958	1
ENSG00000197982	1
ENSG00000198055	1
ENSG00000198356	1
ENSG00000198546	1
ENSG00000198598	1
ENSG00000198715	1
ENSG00000198736	1
ENSG00000198746	1
ENSG00000198804	1
ENSG00000198816	1
ENSG00000198832	1
ENSG00000198840	1
ENSG00000198841	1
ENSG00000198858	1
ENSG00000198888	1
ENSG00000198892	1
ENSG00000198910	1
ENSG00000198931	1
ENSG00000198938	1
ENSG00000198951	1
ENSG00000198959	1
ENSG00000204103	1
ENSG00000204175	1
ENSG00000204628	1
ENSG00000204843	1
ENSG00000204922	1
ENSG00000205336	1
ENSG00000205476	1
ENSG00000205629	1
ENSG00000205978	1
ENSG00000212864	1
ENSG00000213445	1
ENSG00000213465	1
ENSG00000213523	1
ENSG00000213699	1
ENSG00000214078	1
ENSG00000214113	1
ENSG00000214160	1
ENSG00000214253	1
ENSG00000214706	1
ENSG00000215021	1
ENSG00000215030	1
ENSG00000215271	1
ENSG00000215328	1
ENSG00000221983	1
ENSG00000224051	1
ENSG00000227739	1
ENSG00000228300	1
ENSG00000228474	1
ENSG00000230202	1
ENSG00000232956	2
ENSG00000233276	1
ENSG00000233608	1
ENSG00000233621	1
ENSG00000233913	1
ENSG00000233927	1
ENSG00000235106	1
ENSG00000235173	1
ENSG00000236824	1
ENSG00000237022	1
ENSG00000237172	1
ENSG00000237190	1
ENSG00000237973	1
ENSG00000238227	1
ENSG00000239672	1
ENSG00000240342	1
ENSG00000240849	1
ENSG00000241553	1
ENSG00000241685	1
ENSG00000241839	1
ENSG00000242372	1
ENSG00000243364	1
ENSG00000244038	1
ENSG00000244187	1
ENSG00000247077	1
ENSG00000247596	1
ENSG00000247627	1
ENSG00000248008	1
ENSG00000254093	1
ENSG00000254470	1
ENSG00000254726	2
ENSG00000254858	1
ENSG00000256269	1
ENSG00000257671	2
ENSG00000259956	1
ENSG00000260458	1
ENSG00000261150	1
ENSG00000262814	1
ENSG00000262919	1
ENSG00000265688	1
ENSG00000265763	2
ENSG00000270885	1
ENSG00000272763	1
ENSG00000275031	1
ENSG00000275832	1
ENSG00000276045	1
ENSG00000280789	1
ENSG00000280858	1
ENSG00000280951	1
ENSG00000282019	1
ENSG00000282092	1
ENSG00000000457	4
ENSG00000000971	4
ENSG00000001084	4
ENSG00000001631	4
ENSG00000003402	4
ENSG00000003436	4
ENSG00000003987	4
ENSG00000004700	4
ENSG00000004766	4
ENSG00000004777	4
ENSG00000004799	4
ENSG00000005175	4
ENSG00000005379	3
ENSG00000005483	4
ENSG00000005700	4
ENSG00000005801	4
ENSG00000005812	4
ENSG00000005889	4
ENSG00000006468	4
ENSG00000006634	4
ENSG00000008277	4
ENSG00000008311	4
ENSG00000008869	4
ENSG00000008952	4
ENSG00000009413	4
ENSG00000009694	3
ENSG00000009724	3
ENSG00000011083	3
ENSG00000011258	4
ENSG00000011405	4
ENSG00000011426	4
ENSG00000011566	4
ENSG00000012048	4
ENSG00000012983	4
ENSG00000013441	4
ENSG00000014123	4
ENSG00000015479	4
ENSG00000020577	4
ENSG00000020922	4
ENSG00000023287	4
ENSG00000023445	4
ENSG00000023516	4
ENSG00000023608	4
ENSG00000023909	4
ENSG00000024526	4
ENSG00000025796	4
ENSG00000026103	4
ENSG00000028116	4
ENSG00000029363	4
ENSG00000030419	4
ENSG00000031691	4
ENSG00000032219	4
ENSG00000032742	4
ENSG00000033178	4
ENSG00000033800	4
ENSG00000033867	4
ENSG00000034677	3
ENSG00000035115	4
ENSG00000035928	4
ENSG00000036549	4
ENSG00000038219	4
ENSG00000039319	4
ENSG00000040275	4
ENSG00000041353	4
ENSG00000043093	4
ENSG00000044459	4
ENSG00000046651	4
ENSG00000046653	4
ENSG00000047188	4
ENSG00000047346	3
ENSG00000047365	4
ENSG00000047410	4
ENSG00000047634	4
ENSG00000048392	4
ENSG00000048405	4
ENSG00000048649	4
ENSG00000049130	4
ENSG00000049192	3
ENSG00000049246	4
ENSG00000050344	4
ENSG00000051341	4
ENSG00000051825	4
ENSG00000052126	4
ENSG00000052723	4
ENSG00000052795	4
ENSG00000053747	4
ENSG00000053770	4
ENSG00000053900	4
ENSG00000054267	4
ENSG00000054654	4
ENSG00000055044	4
ENSG00000055609	4
ENSG00000055732	4
ENSG00000056277	4
ENSG00000058272	4
ENSG00000058673	4
ENSG00000059145	4
ENSG00000059728	3
ENSG00000060339	4
ENSG00000060749	4
ENSG00000062370	4
ENSG00000062716	4
ENSG00000064607	4
ENSG00000064651	4
ENSG00000064933	4
ENSG00000065243	4
ENSG00000065413	4
ENSG00000065548	4
ENSG00000065613	4
ENSG00000066230	4
ENSG00000066279	4
ENSG00000066422	4
ENSG00000066427	3
ENSG00000066557	4
ENSG00000066651	4
ENSG00000066654	4
ENSG00000066739	4
ENSG00000066777	4
ENSG00000066933	4
ENSG00000067208	4
ENSG00000067334	4
ENSG00000067533	4
ENSG00000067900	4
ENSG00000068885	4
ENSG00000069431	4
ENSG00000069667	3
ENSG00000069712	3
ENSG00000069869	4
ENSG00000069956	4
ENSG00000070081	4
ENSG00000070367	4
ENSG00000070388	3
ENSG00000070718	4
ENSG00000070961	4
ENSG00000071189	4
ENSG00000071243	4
ENSG00000071794	4
ENSG00000072571	4
ENSG00000072756	4
ENSG00000073711	4
ENSG00000074603	4
ENSG00000075151	4
ENSG00000075213	4
ENSG00000075223	4
ENSG00000075292	4
ENSG00000075303	4
ENSG00000075407	4
ENSG00000075711	4
ENSG00000075790	4
ENSG00000075826	4
ENSG00000076344	3
ENSG00000076770	4
ENSG00000077097	4
ENSG00000077232	4
ENSG00000077458	4
ENSG00000078098	4
ENSG00000078114	3
ENSG00000078177	4
ENSG00000078399	4
ENSG00000078674	4
ENSG00000079134	4
ENSG00000080200	4
ENSG00000080298	4
ENSG00000080345	4
ENSG00000080608	4
ENSG00000080822	4
ENSG00000080839	4
ENSG00000080947	4
ENSG00000080986	4
ENSG00000081014	4
ENSG00000081307	4
ENSG00000081386	4
ENSG00000082196	4
ENSG00000082258	4
ENSG00000082269	4
ENSG00000082438	4
ENSG00000083093	4
ENSG00000083097	4
ENSG00000083223	4
ENSG00000083312	4
ENSG00000083520	4
ENSG00000083535	4
ENSG00000083642	4
ENSG00000083750	4
ENSG00000084093	4
ENSG00000085224	4
ENSG00000085274	4
ENSG00000085276	4
ENSG00000085382	4
ENSG00000087095	4
ENSG00000087301	4
ENSG00000087470	4
ENSG00000087502	4
ENSG00000088179	4
ENSG00000088448	4
ENSG00000088451	4
ENSG00000089048	4
ENSG00000089335	4
ENSG00000089682	4
ENSG00000089916	4
ENSG00000090612	4
ENSG00000090905	4
ENSG00000090989	4
ENSG00000091039	4
ENSG00000091844	4
ENSG00000092108	4
ENSG00000092140	4
ENSG00000092439	4
ENSG00000092758	3
ENSG00000092853	4
ENSG00000092978	4
ENSG00000093000	4
ENSG00000093144	4
ENSG00000094975	4
ENSG00000095002	4
ENSG00000095015	4
ENSG00000095564	4
ENSG00000095574	4
ENSG00000095951	4
ENSG00000096093	4
ENSG00000096654	4
ENSG00000096872	4
ENSG00000096968	4
ENSG00000097046	4
ENSG00000099365	3
ENSG00000100201	4
ENSG00000100485	3
ENSG00000100503	4
ENSG00000100523	4
ENSG00000100578	4
ENSG00000100592	4
ENSG00000100629	4
ENSG00000100644	4
ENSG00000100650	3
ENSG00000100697	4
ENSG00000100815	4
ENSG00000100852	4
ENSG00000100916	4
ENSG00000100941	4
ENSG00000101104	4
ENSG00000101115	3
ENSG00000101333	4
ENSG00000101596	4
ENSG00000101639	4
ENSG00000101654	4
ENSG00000101745	4
ENSG00000101751	4
ENSG00000101752	4
ENSG00000101773	4
ENSG00000101901	4
ENSG00000101966	4
ENSG00000101972	4
ENSG00000101974	4
ENSG00000101977	4
ENSG00000102081	4
ENSG00000102189	4
ENSG00000102287	3
ENSG00000102385	4
ENSG00000102401	4
ENSG00000102531	4
ENSG00000102595	4
ENSG00000102780	4
[truncated: 3,886 more rows]
