# Supplementary material for: Transcriptional Profiling Reveals Ribosome Biogenesis, Microtubule Dynamics and Expression of Specific lncRNAs to be Part of a Common Response to Cell-Penetrating Peptides
Source: Biomolecules. 2020 Nov 17;10(11):1567. doi: 10.3390/biom10111567 (PMC7698553; doi:10.3390/biom10111567)
Supplement: Supplementary file 1 [file biomolecules-10-01567-s001.zip › proofed manuscript and supplemental data/Supplementary table 4r_Quantitative RTPCR data for Supplementary figure 1.xlsx]

## Sheet: final result revised
Timepoint	Target Name	Cт	GAPDH CT mean	ΔCт	NC ΔCт mean	NC ΔCт mean	ΔΔCт	RQ	mean RQ	RQ data in the paper (%)
0	CENPF 374	27.5596	21.3412	6.21833	6.17796	6.17796	0.0403631	0.97241	1.00386	97.241
0	CENPF 374	27.6493	21.3412	6.30804		6.17796	0.130075	0.913784		91.3784
0	CENPF 374	27.3488	21.3412	6.00753		6.17796	-0.170438	1.1254		112.54
1	CENPF 374	27.4816	20.6671	6.81447		6.17796	0.636506	0.643269	0.569832	64.3269
1	CENPF 374	27.7743	20.6671	7.10716		6.17796	0.929195	0.525151		52.5151
1	CENPF 374	27.7312	20.6671	7.06406		6.17796	0.886101	0.541074		54.1074
4	CENPF 374	27.4215	20.9025	6.51905		6.17796	0.341082	0.789449	0.711842	78.9449
4	CENPF 374	27.6275	20.9025	6.72501		6.17796	0.547043	0.684421		68.4421
4	CENPF 374	27.6763	20.9025	6.77381		6.17796	0.595849	0.661655		66.1655
8	CENPF 374	28.7768	21.8919	6.88488		6.17796	0.706919	0.612627	0.596862	61.2627
8	CENPF 374	28.7337	21.8919	6.8418		6.17796	0.663836	0.631198		63.1198
8	CENPF 374	28.9409	21.8919	7.04898		6.17796	0.871018	0.546761		54.6761
12	CENPF 374	27.7395	21.2208	6.51872		6.17796	0.340759	0.789626	0.721527	78.9626
12	CENPF 374	28.083	21.2208	6.86223		6.17796	0.684267	0.622322		62.2322
12	CENPF 374	27.8088	21.2208	6.58794		6.17796	0.409981	0.752633		75.2633
0	CYR61 348	26.1692	22.2655	3.90377	3.93583	3.93583	-0.0320562	1.02247	1.00024	102.247
0	CYR61 348	26.1905	22.2655	3.92504		3.93583	-0.0107835	1.0075		100.75
0	CYR61 348	26.2441	22.2655	3.97867		3.93583	0.0428397	0.970742		97.0742
1	CYR61 348	23.1156	21.6703	1.44526		3.93583	-2.49056	5.61998	5.54508	561.998
1	CYR61 348	23.1781	21.6703	1.50779		3.93583	-2.42803	5.3816		538.16
1	CYR61 348	23.1121	21.6703	1.44175		3.93583	-2.49407	5.63367		563.367
4	CYR61 348	24.6369	21.7286	2.90836		3.93583	-1.02747	2.03844	1.99809	203.844
4	CYR61 348	24.5377	21.7286	2.80919		3.93583	-1.12664	2.1835		218.35
4	CYR61 348	24.8387	21.7286	3.11018		3.93583	-0.825648	1.77233		177.233
8	CYR61 348	25.8465	22.2697	3.57682		3.93583	-0.359007	1.28254	1.18139	128.254
8	CYR61 348	25.6641	22.2697	3.39443		3.93583	-0.541401	1.45539		145.539
8	CYR61 348	26.5163	22.2697	4.24653		3.93583	0.310706	0.806247		80.6247
12	CYR61 348	25.807	22.1696	3.6374		3.93583	-0.298424	1.2298	1.16103	122.98
12	CYR61 348	25.9417	22.1696	3.77215		3.93583	-0.163677	1.12014		112.014
12	CYR61 348	25.9251	22.1696	3.7555		3.93583	-0.180325	1.13314		113.314
0	EGR1 342	29.9996	22.1245	7.87513	7.73336	7.73336	0.141771	0.906406	1.00253	90.6406
0	EGR1 342	29.7566	22.1245	7.63218		7.73336	-0.101185	1.07265		107.265
0	EGR1 342	29.8172	22.1245	7.69278		7.73336	-0.0405852	1.02853		102.853
1	EGR1 342	23.7722	20.7969	2.97526		7.73336	-4.7581	27.0602	27.7883	2706.02
1	EGR1 342	23.5861	20.7969	2.78916		7.73336	-4.9442	30.786		3078.6
1	EGR1 342	23.8568	20.7969	3.05988		7.73336	-4.67349	25.5188		2551.88
4	EGR1 342	30.9068	22.0736	8.83314		7.73336	1.09978	0.466588	0.500769	46.6588
4	EGR1 342	30.5675	22.0736	8.49382		7.73336	0.760453	0.590311		59.0311
4	EGR1 342	30.9738	22.0736	8.90016		7.73336	1.1668	0.445408		44.5408
8	EGR1 342	30.5483	21.8147	8.73359		7.73336	1.00022	0.499923	0.508536	49.9923
8	EGR1 342	30.7121	21.8147	8.89743		7.73336	1.16407	0.446252		44.6252
8	EGR1 342	30.3354	21.8147	8.52065		7.73336	0.787288	0.579432		57.9432
12	EGR1 342	31.0996	22.544	8.55558		7.73336	0.822219	0.565571	0.652945	56.5571
12	EGR1 342	30.8262	22.544	8.28221		7.73336	0.54885	0.683565		68.3565
12	EGR1 342	30.7721	22.544	8.22808		7.73336	0.494718	0.7097		70.97
0	FOSB 346	34.2487	22.1245	12.1242	12.1355	12.1355	-0.0112267	1.00781		100.781
0	FOSB 346	34.2271	22.1245	12.1027		12.1355	-0.0327988	1.02299		102.299
0	FOSB 346	34.3039	22.1245	12.1795		12.1355	0.0440254	0.969945		96.9945
1	FOSB 346	32.0541	20.7969	11.2572		12.1355	-0.878229	1.83812		183.812
1	FOSB 346	31.9435	20.7969	11.1466		12.1355	-0.988836	1.98458		198.458
1	FOSB 346	31.83	20.7969	11.0331		12.1355	-1.10234	2.14703		214.703
4	FOSB 346	35.6568	22.0736	13.5832		12.1355	1.44771	0.366603		36.6603
4	FOSB 346	35.7832	22.0736	13.7096		12.1355	1.57415	0.335841		33.5841
4	FOSB 346	35.7312	22.0736	13.6576		12.1355	1.52213	0.348172		34.8172
8	FOSB 346	35.2599	21.8147	13.4452		12.1355	1.30973	0.403395		40.3395
8	FOSB 346	35.9166	21.8147	14.1019		12.1355	1.96647	0.255878		25.5878
8	FOSB 346	35.7084	21.8147	13.8937		12.1355	1.75827	0.295602		29.5602
12	FOSB 346	35.3352	22.544	12.7912		12.1355	0.655771	0.634736		63.4736
12	FOSB 346	35.6846	22.544	13.1406		12.1355	1.00518	0.498209		49.8209
12	FOSB 346	35.7408	22.544	13.1968		12.1355	1.06131	0.479197		47.9197
0	HOTAIR 410	33.4593	20.1776	13.2817	13.2003	13.2003	0.0814438	0.945111		94.5111
0	HOTAIR 410	33.3778	20.1776	13.2003		13.2003	0	1		100
0	HOTAIR 410	33.2964	20.1776	13.1188		13.2003	-0.0814438	1.05808		105.808
1	HOTAIR 410	34.5249	20.2346	14.2903		13.2003	1.09004	0.469748		46.9748
1	HOTAIR 410	34.5357	20.2346	14.3011		13.2003	1.10081	0.466255		46.6255
1	HOTAIR 410	34.4814	20.2346	14.2468		13.2003	1.04651	0.484139		48.4139
4	HOTAIR 410	35.6986	20.2964	15.4022		13.2003	2.20192	0.217348		21.7348
4	HOTAIR 410	35.9311	20.2964	15.6347		13.2003	2.43446	0.184993		18.4993
4	HOTAIR 410	35.6991	20.2964	15.4026		13.2003	2.20236	0.217281		21.7281
8	HOTAIR 410	34.3113	21.0475	13.2638		13.2003	0.0634841	0.95695		95.695
8	HOTAIR 410	34.0004	21.0475	12.9529		13.2003	-0.247344	1.18702		118.702
8	HOTAIR 410	34.1896	21.0475	13.1421		13.2003	-0.0581727	1.04115		104.115
12	HOTAIR 410	34.0059	20.6711	13.3348		13.2003	0.134481	0.910998		91.0998
12	HOTAIR 410	34.2881	20.6711	13.617		13.2003	0.416701	0.749136		74.9136
12	HOTAIR 410	33.9754	20.6711	13.3043		13.2003	0.104051	0.930417		93.0417
0	RPL18 352	25.5559	22.2655	3.29044	3.41029	3.41029	-0.119845	1.08662		108.662
0	RPL18 352	25.78	22.2655	3.51448		3.41029	0.10419	0.930327		93.0327
0	RPL18 352	25.6914	22.2655	3.42594		3.41029	0.0156549	0.989208		98.9208
1	RPL18 352	23.6658	21.6703	1.99544		3.41029	-1.41484	2.66631		266.631
1	RPL18 352	23.9252	21.6703	2.25489		3.41029	-1.1554	2.22746		222.746
1	RPL18 352	23.8116	21.6703	2.14128		3.41029	-1.269	2.40995		240.995
4	RPL18 352	23.888	21.7286	2.15947		3.41029	-1.25082	2.37977		237.977
4	RPL18 352	23.9135	21.7286	2.18499		3.41029	-1.22529	2.33803		233.803
4	RPL18 352	23.9771	21.7286	2.2485		3.41029	-1.16178	2.23734		223.734
8	RPL18 352	24.6361	22.2697	2.36634		3.41029	-1.04395	2.06186		206.186
8	RPL18 352	24.9029	22.2697	2.63316		3.41029	-0.777131	1.71372		171.372
8	RPL18 352	24.8928	22.2697	2.62312		3.41029	-0.787166	1.72568		172.568
12	RPL18 352	24.4797	22.1696	2.31006		3.41029	-1.10023	2.14389		214.389
12	RPL18 352	24.4436	22.1696	2.27396		3.41029	-1.13633	2.19821		219.821
12	RPL18 352	24.4659	22.1696	2.2963		3.41029	-1.11399	2.16443		216.443
0	RPL18A	23.8143	21.3412	2.47307	2.35015	2.35015	0.12292	0.918327	1.00268	91.8327
0	RPL18A	23.5569	21.3412	2.21563		2.35015	-0.134523	1.09773		109.773
0	RPL18A	23.703	21.3412	2.36176		2.35015	0.0116029	0.99199		99.199
1	RPL18A	21.94	20.6671	1.27287		2.35015	-1.07728	2.11005	1.92356	211.005
1	RPL18A	22.1495	20.6671	1.48239		2.35015	-0.867766	1.82483		182.483
1	RPL18A	22.1409	20.6671	1.47375		2.35015	-0.876403	1.83579		183.579
4	RPL18A	22.7046	20.9025	1.80209		2.35015	-0.548065	1.46212	1.37462	146.212
4	RPL18A	22.9767	20.9025	2.07417		2.35015	-0.275979	1.21082		121.082
4	RPL18A	22.7157	20.9025	1.81319		2.35015	-0.536962	1.45091		145.091
8	RPL18A	23.725	21.8919	1.83313		2.35015	-0.517025	1.431	1.30968	143.1
8	RPL18A	23.9632	21.8919	2.07133		2.35015	-0.27882	1.2132		121.32
8	RPL18A	23.8805	21.8919	1.98856		2.35015	-0.361592	1.28484		128.484
12	RPL18A	22.9632	21.2208	1.74237		2.35015	-0.607785	1.52392	1.40812	152.392
12	RPL18A	23.0144	21.2208	1.79357		2.35015	-0.556581	1.47078		147.078
12	RPL18A	23.2727	21.2208	2.0519		2.35015	-0.298257	1.22966		122.966
0	RPS9 360	25.6401	22.2655	3.37458	3.23185	3.23185	0.142733	0.905802	1.00319	90.5802
0	RPS9 360	25.494	22.2655	3.22849		3.23185	-0.00335884	1.00233		100.233
0	RPS9 360	25.358	22.2655	3.09248		3.23185	-0.139374	1.10143		110.143
1	RPS9 360	24.3272	21.6703	2.65685		3.23185	-0.574998	1.48968	1.36453	148.968
1	RPS9 360	24.429	21.6703	2.75867		3.23185	-0.473178	1.38816		138.816
1	RPS9 360	24.6203	21.6703	2.95		3.23185	-0.281854	1.21576		121.576
4	RPS9 360	24.4075	21.7286	2.67893		3.23185	-0.552917	1.46705	1.28804	146.705
4	RPS9 360	24.7061	21.7286	2.9776		3.23185	-0.254255	1.19272		119.272
4	RPS9 360	24.6921	21.7286	2.9636		3.23185	-0.268253	1.20435		120.435
8	RPS9 360	25.0462	22.2697	2.77645		3.23185	-0.455395	1.37116	1.29081	137.116
8	RPS9 360	25.1459	22.2697	2.87618		3.23185	-0.35567	1.27958		127.958
8	RPS9 360	25.2127	22.2697	2.94297		3.23185	-0.28888	1.22169		122.169
12	RPS9 360	24.9321	22.1696	2.76247		3.23185	-0.469376	1.38451	1.56948	138.451
12	RPS9 360	24.6867	22.1696	2.51707		3.23185	-0.714783	1.64124		164.124
12	RPS9 360	24.6507	22.1696	2.48107		3.23185	-0.750776	1.6827		168.27
0	CEP152 372	30.2186	21.893	8.32563	8.18041	8.18041	0.145218	0.904243	1.00278	90.4243
0	CEP152 372	30.0422	21.893	8.1492		8.18041	-0.0312098	1.02187		102.187
0	CEP152 372	29.9594	21.893	8.0664		8.18041	-0.114008	1.08223		108.223
1	CEP152 372	28.6186	19.5798	9.03882		8.18041	0.858406	0.551562	0.611525	55.1562
1	CEP152 372	28.4394	19.5798	8.85963		8.18041	0.679222	0.624502		62.4502
1	CEP152 372	28.3629	19.5798	8.78313		8.18041	0.602722	0.65851		65.851
4	CEP152 372	28.5397	19.3309	9.20874		8.18041	1.02833	0.490279	0.521789	49.0279
4	CEP152 372	28.2423	19.3309	8.91137		8.18041	0.73096	0.602503		60.2503
4	CEP152 372	28.5927	19.3309	9.26176		8.18041	1.08135	0.472586		47.2586
8	CEP152 372	29.6578	21.1071	8.55066		8.18041	0.370251	0.773648	0.681958	77.3648
8	CEP152 372	29.9521	21.1071	8.84498		8.18041	0.664569	0.630877		63.0877
8	CEP152 372	29.9284	21.1071	8.82123		8.18041	0.640817	0.64135		64.135
12	CEP152 372	28.7684	20.3684	8.40001		8.18041	0.219595	0.858807	0.959896	85.8807
12	CEP152 372	28.6046	20.3684	8.23613		8.18041	0.055719	0.962115		96.2115
12	CEP152 372	28.4665	20.3684	8.09803		8.18041	-0.0823856	1.05877		105.877
