# Supplementary material for: Transcriptional Profiling Reveals Ribosome Biogenesis, Microtubule Dynamics and Expression of Specific lncRNAs to be Part of a Common Response to Cell-Penetrating Peptides
Source: Biomolecules. 2020 Nov 17;10(11):1567. doi: 10.3390/biom10111567 (PMC7698553; doi:10.3390/biom10111567)
Supplement: Supplementary file 1 [file biomolecules-10-01567-s001.zip › proofed manuscript and supplemental data/Supplementary table 5r_GO analysis Up Down.xlsx]

## Sheet: HEG_Penet1_UP_DOWN_BP
Category	Term	Count	%	PValue	Genes	List Total	Pop Hits	Pop Total	Fold Enrichment	Bonferroni	Benjamini	FDR	log(adj-pvalue)
GOTERM_BP_DIRECT	GO:0006351~transcription, DNA-templated	523	13.8911	9.21139e-22	ENSG00000185947, ENSG00000143190, ENSG00000113658, ENSG00000077235, ENSG00000189190, ENSG00000137504, ENSG00000196843, ENSG00000112561, ENSG00000112200, ENSG00000075292, ENSG00000196967, ENSG00000172748, ENSG00000189079, ENSG00000132170, ENSG00000168255, ENSG00000127946, ENSG00000146587, ENSG00000102882, ENSG00000213020, ENSG00000112319, ENSG00000156256, ENSG00000189180, ENSG00000113645, ENSG0000…	3118	1955	16792	1.44073	5.57197e-18	5.57197e-18	5.55355e-18	17.254
GOTERM_BP_DIRECT	GO:0006355~regulation of transcription, DNA-templated	401	10.6507	5.47354e-16	ENSG00000185947, ENSG00000113658, ENSG00000189190, ENSG00000112561, ENSG00000075292, ENSG00000196967, ENSG00000172748, ENSG00000189079, ENSG00000127946, ENSG00000023608, ENSG00000148400, ENSG00000146587, ENSG00000213020, ENSG00000112319, ENSG00000114739, ENSG00000189180, ENSG00000114853, ENSG00000172888, ENSG00000173611, ENSG00000196705, ENSG00000102878, ENSG00000127957, ENSG00000124444, ENSG0000…	3118	1504	16792	1.4359	3.35787e-12	1.65547e-12	1.65e-12	11.7811
GOTERM_BP_DIRECT	GO:0098609~cell-cell adhesion	93	2.47012	9.15281e-10	ENSG00000172270, ENSG00000042493, ENSG00000002834, ENSG00000074800, ENSG00000105355, ENSG00000065054, ENSG00000197694, ENSG00000108829, ENSG00000065613, ENSG00000247596, ENSG00000175866, ENSG00000116288, ENSG00000197728, ENSG00000151929, ENSG00000142186, ENSG00000125848, ENSG00000138592, ENSG00000167880, ENSG00000142627, ENSG00000126777, ENSG00000130762, ENSG00000179950, ENSG00000157827, ENSG0000…	3118	271	16792	1.84816	5.53652e-06	1.84551e-06	1.83941e-06	5.73388
GOTERM_BP_DIRECT	GO:0006412~translation	87	2.31076	2.99115e-09	ENSG00000172590, ENSG00000130312, ENSG00000142937, ENSG00000177600, ENSG00000178537, ENSG00000151806, ENSG00000197728, ENSG00000142541, ENSG00000143314, ENSG00000163682, ENSG00000171858, ENSG00000170889, ENSG00000125648, ENSG00000158042, ENSG00000169100, ENSG00000105193, ENSG00000125445, ENSG00000162910, ENSG00000167526, ENSG00000239789, ENSG00000122140, ENSG00000075303, ENSG00000181991, ENSG0000…	3118	253	16792	1.85193	1.80933e-05	4.52336e-06	4.50841e-06	5.34454
GOTERM_BP_DIRECT	GO:0051301~cell division	106	2.81541	1.13894e-07	ENSG00000108106, ENSG00000169220, ENSG00000113810, ENSG00000107816, ENSG00000135446, ENSG00000136098, ENSG00000083642, ENSG00000100865, ENSG00000007080, ENSG00000186522, ENSG00000099812, ENSG00000136824, ENSG00000156256, ENSG00000047410, ENSG00000153140, ENSG00000117724, ENSG00000067208, ENSG00000143228, ENSG00000138160, ENSG00000122705, ENSG00000138161, ENSG00000108055, ENSG00000163535, ENSG0000…	3118	350	16792	1.63104	0.000688709	0.000137789	0.000137334	3.86078
GOTERM_BP_DIRECT	GO:0000086~G2/M transition of mitotic cell cycle	52	1.38114	2.00239e-07	ENSG00000046651, ENSG00000072062, ENSG00000114107, ENSG00000116127, ENSG00000101639, ENSG00000139289, ENSG00000007047, ENSG00000166037, ENSG00000137100, ENSG00000151849, ENSG00000160014, ENSG00000188229, ENSG00000127824, ENSG00000213066, ENSG00000147874, ENSG00000196230, ENSG00000173846, ENSG00000221983, ENSG00000127914, ENSG00000142731, ENSG00000124762, ENSG00000103995, ENSG00000198089, ENSG0000…	3118	137	16792	2.04413	0.00121051	0.000178766	0.000178175	3.74772
GOTERM_BP_DIRECT	GO:0006614~SRP-dependent cotranslational protein targeting to membrane	40	1.06242	2.06871e-07	ENSG00000149273, ENSG00000131469, ENSG00000142937, ENSG00000197756, ENSG00000025796, ENSG00000177600, ENSG00000130255, ENSG00000197728, ENSG00000142541, ENSG00000163682, ENSG00000171858, ENSG00000144867, ENSG00000174748, ENSG00000170889, ENSG00000105193, ENSG00000156482, ENSG00000140988, ENSG00000063177, ENSG00000105372, ENSG00000167526, ENSG00000148303, ENSG00000137818, ENSG00000083845, ENSG0000…	3118	94	16792	2.2917	0.00125058	0.000178766	0.000178175	3.74772
GOTERM_BP_DIRECT	GO:0006364~rRNA processing	71	1.88579	4.55278e-07	ENSG00000110104, ENSG00000142937, ENSG00000171861, ENSG00000177600, ENSG00000135521, ENSG00000083520, ENSG00000197728, ENSG00000142541, ENSG00000163682, ENSG00000171858, ENSG00000170889, ENSG00000143319, ENSG00000105193, ENSG00000167526, ENSG00000105671, ENSG00000058729, ENSG00000160214, ENSG00000184967, ENSG00000177971, ENSG00000150990, ENSG00000241945, ENSG00000065268, ENSG00000115268, ENSG0000…	3118	214	16792	1.78678	0.00275019	0.000344247	0.000343109	3.46313
GOTERM_BP_DIRECT	GO:0006413~translational initiation	50	1.32802	1.35829e-06	ENSG00000142937, ENSG00000177600, ENSG00000197728, ENSG00000142541, ENSG00000163682, ENSG00000171858, ENSG00000170889, ENSG00000105193, ENSG00000167526, ENSG00000178982, ENSG00000067248, ENSG00000115268, ENSG00000136942, ENSG00000149806, ENSG00000168028, ENSG00000233927, ENSG00000197958, ENSG00000144713, ENSG00000221983, ENSG00000108298, ENSG00000162244, ENSG00000164587, ENSG00000142534, ENSG0000…	3118	137	16792	1.96551	0.00818266	0.000878201	0.000875297	3.05641
GOTERM_BP_DIRECT	GO:0006974~cellular response to DNA damage stimulus	68	1.80611	1.47183e-06	ENSG00000129521, ENSG00000106009, ENSG00000197299, ENSG00000102081, ENSG00000198586, ENSG00000111877, ENSG00000155816, ENSG00000151657, ENSG00000197579, ENSG00000133302, ENSG00000166313, ENSG00000118515, ENSG00000115392, ENSG00000107290, ENSG00000109670, ENSG00000163961, ENSG00000122257, ENSG00000102882, ENSG00000012048, ENSG00000156256, ENSG00000159685, ENSG00000165392, ENSG00000113522, ENSG0000…	3118	208	16792	1.76065	0.00886359	0.000878201	0.000875297	3.05641
GOTERM_BP_DIRECT	GO:0000184~nuclear-transcribed mRNA catabolic process, nonsense-mediated decay	45	1.19522	1.66032e-06	ENSG00000149273, ENSG00000131469, ENSG00000142937, ENSG00000172795, ENSG00000169062, ENSG00000197756, ENSG00000177600, ENSG00000130255, ENSG00000197728, ENSG00000142541, ENSG00000163682, ENSG00000171858, ENSG00000174748, ENSG00000170889, ENSG00000105193, ENSG00000156482, ENSG00000140988, ENSG00000063177, ENSG00000105372, ENSG00000167526, ENSG00000148303, ENSG00000151461, ENSG00000137818, ENSG0000…	3118	119	16792	2.03653	0.00999304	0.000878201	0.000875297	3.05641
GOTERM_BP_DIRECT	GO:0007049~cell cycle	70	1.85923	1.74217e-06	ENSG00000072786, ENSG00000213465, ENSG00000177683, ENSG00000198586, ENSG00000106608, ENSG00000253368, ENSG00000114383, ENSG00000135164, ENSG00000100865, ENSG00000007080, ENSG00000186522, ENSG00000102882, ENSG00000012048, ENSG00000085382, ENSG00000103056, ENSG00000080839, ENSG00000156256, ENSG00000197122, ENSG00000141639, ENSG00000265972, ENSG00000067208, ENSG00000138161, ENSG00000182154, ENSG0000…	3118	217	16792	1.73726	0.0104831	0.000878201	0.000875297	3.05641
GOTERM_BP_DIRECT	GO:0045892~negative regulation of transcription, DNA-templated	134	3.5591	4.06602e-06	ENSG00000074800, ENSG00000143190, ENSG00000144161, ENSG00000177485, ENSG00000137504, ENSG00000196843, ENSG00000269343, ENSG00000138433, ENSG00000132170, ENSG00000267680, ENSG00000183770, ENSG00000050165, ENSG00000148400, ENSG00000032219, ENSG00000146587, ENSG00000012048, ENSG00000196792, ENSG00000197122, ENSG00000117724, ENSG00000155846, ENSG00000112033, ENSG00000170468, ENSG00000233608, ENSG0000…	3118	499	16792	1.44621	0.0242954	0.00189195	0.0018857
GOTERM_BP_DIRECT	GO:0019083~viral transcription	41	1.08898	1.27548e-05	ENSG00000093000, ENSG00000149273, ENSG00000131469, ENSG00000142937, ENSG00000197756, ENSG00000177600, ENSG00000130255, ENSG00000197728, ENSG00000142541, ENSG00000163682, ENSG00000171858, ENSG00000174748, ENSG00000170889, ENSG00000105193, ENSG00000156482, ENSG00000140988, ENSG00000063177, ENSG00000105372, ENSG00000167526, ENSG00000148303, ENSG00000153201, ENSG00000137818, ENSG00000047410, ENSG0000…	3118	112	16792	1.97148	0.0742528	0.00551097	0.00549275
GOTERM_BP_DIRECT	GO:0060271~cilium morphogenesis	47	1.24834	1.53811e-05	ENSG00000103494, ENSG00000096872, ENSG00000068885, ENSG00000046651, ENSG00000116747, ENSG00000137601, ENSG00000135541, ENSG00000173588, ENSG00000110047, ENSG00000157796, ENSG00000113971, ENSG00000148180, ENSG00000173226, ENSG00000143951, ENSG00000123607, ENSG00000117155, ENSG00000078674, ENSG00000080298, ENSG00000167461, ENSG00000187535, ENSG00000148400, ENSG00000164953, ENSG00000122970, ENSG0000…	3118	136	16792	1.86117	0.0888439	0.00620269	0.00618218
GOTERM_BP_DIRECT	GO:0000732~strand displacement	15	0.398406	5.6701e-05	ENSG00000139618, ENSG00000197299, ENSG00000196584, ENSG00000111247, ENSG00000165392, ENSG00000020922, ENSG00000113522, ENSG00000138346, ENSG00000178966, ENSG00000138376, ENSG00000136492, ENSG00000083093, ENSG00000149311, ENSG00000012048, ENSG00000104320	3118	26	16792	3.10702	0.290357	0.0214365	0.0213656
GOTERM_BP_DIRECT	GO:0042384~cilium assembly	42	1.11554	7.81744e-05	ENSG00000103494, ENSG00000070367, ENSG00000096872, ENSG00000068885, ENSG00000137601, ENSG00000135541, ENSG00000173588, ENSG00000110047, ENSG00000157796, ENSG00000116127, ENSG00000138036, ENSG00000173226, ENSG00000143951, ENSG00000119547, ENSG00000117155, ENSG00000078674, ENSG00000080298, ENSG00000167461, ENSG00000187535, ENSG00000213186, ENSG00000164953, ENSG00000122970, ENSG00000156313, ENSG0000…	3118	124	16792	1.82412	0.376805	0.0278163	0.0277243
GOTERM_BP_DIRECT	GO:0042981~regulation of apoptotic process	63	1.67331	0.000111329	ENSG00000130513, ENSG00000167085, ENSG00000065613, ENSG00000003402, ENSG00000118515, ENSG00000160570, ENSG00000127946, ENSG00000087088, ENSG00000054967, ENSG00000012048, ENSG00000100065, ENSG00000197050, ENSG00000164733, ENSG00000130402, ENSG00000072110, ENSG00000164938, ENSG00000169230, ENSG00000165392, ENSG00000127191, ENSG00000176720, ENSG00000137955, ENSG00000196954, ENSG00000110330, ENSG0000…	3118	213	16792	1.5929	0.490064	0.0374129	0.0372892
GOTERM_BP_DIRECT	GO:0032508~DNA duplex unwinding	20	0.531208	0.000142657	ENSG00000183207, ENSG00000197275, ENSG00000197299, ENSG00000175792, ENSG00000135046, ENSG00000131153, ENSG00000165392, ENSG00000020922, ENSG00000153922, ENSG00000113522, ENSG00000004700, ENSG00000138346, ENSG00000140451, ENSG00000107290, ENSG00000085224, ENSG00000136492, ENSG00000100297, ENSG00000128513, ENSG00000127311, ENSG00000104320	3118	44	16792	2.44796	0.578102	0.0454174	0.0452672
GOTERM_BP_DIRECT	GO:0007067~mitotic nuclear division	70	1.85923	0.000212183	ENSG00000046651, ENSG00000169220, ENSG00000107816, ENSG00000171148, ENSG00000007047, ENSG00000137100, ENSG00000136098, ENSG00000119408, ENSG00000119969, ENSG00000091732, ENSG00000147874, ENSG00000185515, ENSG00000099812, ENSG00000156256, ENSG00000175073, ENSG00000047410, ENSG00000141759, ENSG00000175792, ENSG00000153140, ENSG00000066279, ENSG00000117724, ENSG00000168061, ENSG00000138764, ENSG0000…	3118	248	16792	1.5201	0.72297	0.0641747	0.0639625
GOTERM_BP_DIRECT	GO:0070126~mitochondrial translational termination	31	0.823373	0.000239203	ENSG00000172590, ENSG00000130312, ENSG00000180992, ENSG00000149792, ENSG00000136897, ENSG00000182180, ENSG00000143314, ENSG00000116221, ENSG00000125901, ENSG00000055950, ENSG00000158042, ENSG00000159111, ENSG00000125445, ENSG00000162910, ENSG00000243927, ENSG00000239789, ENSG00000183617, ENSG00000181991, ENSG00000197345, ENSG00000074071, ENSG00000174547, ENSG00000112651, ENSG00000175756, ENSG0000…	3118	86	16792	1.94129	0.764752	0.068902	0.0686742
GOTERM_BP_DIRECT	GO:0000122~negative regulation of transcription from RNA polymerase II promoter	171	4.54183	0.000318719	ENSG00000157514, ENSG00000197372, ENSG00000180530, ENSG00000144161, ENSG00000139405, ENSG00000198625, ENSG00000170448, ENSG00000142784, ENSG00000157193, ENSG00000132170, ENSG00000183770, ENSG00000148400, ENSG00000186642, ENSG00000164736, ENSG00000178691, ENSG00000106443, ENSG00000165821, ENSG00000114739, ENSG00000196792, ENSG00000113649, ENSG00000047410, ENSG00000129173, ENSG00000109705, ENSG0000…	3118	720	16792	1.27906	0.854596	0.0876333	0.0873436
GOTERM_BP_DIRECT	GO:0007050~cell cycle arrest	44	1.16866	0.000403141	ENSG00000095002, ENSG00000105810, ENSG00000105856, ENSG00000162409, ENSG00000118495, ENSG00000132356, ENSG00000116586, ENSG00000136270, ENSG00000005483, ENSG00000166313, ENSG00000184481, ENSG00000138376, ENSG00000188186, ENSG00000169884, ENSG00000149357, ENSG00000149311, ENSG00000169429, ENSG00000141510, ENSG00000140464, ENSG00000104320, ENSG00000167965, ENSG00000106799, ENSG00000136603, ENSG0000…	3118	141	16792	1.68058	0.91276	0.106026	0.105676
GOTERM_BP_DIRECT	GO:0070125~mitochondrial translational elongation	30	0.796813	0.000461026	ENSG00000172590, ENSG00000130312, ENSG00000180992, ENSG00000149792, ENSG00000136897, ENSG00000182180, ENSG00000143314, ENSG00000116221, ENSG00000125901, ENSG00000055950, ENSG00000158042, ENSG00000159111, ENSG00000125445, ENSG00000162910, ENSG00000243927, ENSG00000239789, ENSG00000183617, ENSG00000181991, ENSG00000197345, ENSG00000074071, ENSG00000174547, ENSG00000112651, ENSG00000175756, ENSG0000…	3118	85	16792	1.90077	0.938541	0.116198	0.115814
GOTERM_BP_DIRECT	GO:0006260~DNA replication	47	1.24834	0.000506094	ENSG00000135945, ENSG00000198000, ENSG00000197299, ENSG00000049541, ENSG00000104889, ENSG00000111877, ENSG00000006634, ENSG00000106628, ENSG00000159335, ENSG00000020922, ENSG00000151657, ENSG00000170312, ENSG00000097046, ENSG00000115355, ENSG00000163781, ENSG00000138376, ENSG00000136492, ENSG00000100865, ENSG00000101751, ENSG00000125821, ENSG00000149311, ENSG00000122257, ENSG00000012048, ENSG0000…	3118	155	16792	1.63302	0.953212	0.122454	0.12205
GOTERM_BP_DIRECT	GO:0043066~negative regulation of apoptotic process	113	3.00133	0.000686455	ENSG00000129562, ENSG00000115718, ENSG00000135046, ENSG00000110422, ENSG00000134352, ENSG00000084207, ENSG00000116127, ENSG00000198625, ENSG00000151929, ENSG00000183011, ENSG00000146066, ENSG00000147437, ENSG00000107643, ENSG00000197122, ENSG00000109705, ENSG00000169230, ENSG00000112033, ENSG00000172766, ENSG00000067606, ENSG00000233608, ENSG00000163132, ENSG00000172757, ENSG00000100219, ENSG0000…	3118	455	16792	1.3375	0.984295	0.159706	0.159178
GOTERM_BP_DIRECT	GO:0071158~positive regulation of cell cycle arrest	13	0.345286	0.00076502	ENSG00000136848, ENSG00000115738, ENSG00000105329, ENSG00000132382, ENSG00000072062, ENSG00000078098, ENSG00000118762, ENSG00000147889, ENSG00000184481, ENSG00000141448, ENSG00000147854, ENSG00000012048, ENSG00000141510	3118	25	16792	2.80046	0.990239	0.168112	0.167556
GOTERM_BP_DIRECT	GO:0000731~DNA synthesis involved in DNA repair	16	0.424967	0.000778168	ENSG00000133119, ENSG00000139618, ENSG00000197299, ENSG00000196584, ENSG00000111247, ENSG00000165392, ENSG00000020922, ENSG00000113522, ENSG00000138346, ENSG00000178966, ENSG00000138376, ENSG00000136492, ENSG00000083093, ENSG00000149311, ENSG00000012048, ENSG00000104320	3118	35	16792	2.46194	0.990986	0.168112	0.167556
GOTERM_BP_DIRECT	GO:0042127~regulation of cell proliferation	53	1.4077	0.0009315	ENSG00000129521, ENSG00000174292, ENSG00000109756, ENSG00000077238, ENSG00000135046, ENSG00000177606, ENSG00000171223, ENSG00000171222, ENSG00000197579, ENSG00000173801, ENSG00000115355, ENSG00000253368, ENSG00000118515, ENSG00000115392, ENSG00000083642, ENSG00000107175, ENSG00000103653, ENSG00000054967, ENSG00000012048, ENSG00000130522, ENSG00000197122, ENSG00000108819, ENSG00000265972, ENSG0000…	3118	185	16792	1.54287	0.996437	0.194298	0.193656
GOTERM_BP_DIRECT	GO:0042149~cellular response to glucose starvation	14	0.371846	0.0010415	ENSG00000172071, ENSG00000106638, ENSG00000128272, ENSG00000162409, ENSG00000132382, ENSG00000113742, ENSG00000132356, ENSG00000100219, ENSG00000116044, ENSG00000117394, ENSG00000163565, ENSG00000126775, ENSG00000141510, ENSG00000163545	3118	29	16792	2.5999	0.99817	0.21	0.209306
GOTERM_BP_DIRECT	GO:0006915~apoptotic process	135	3.58566	0.0012603	ENSG00000129562, ENSG00000144161, ENSG00000075213, ENSG00000110422, ENSG00000006432, ENSG00000099385, ENSG00000116001, ENSG00000143878, ENSG00000101439, ENSG00000127946, ENSG00000119408, ENSG00000169100, ENSG00000164978, ENSG00000126453, ENSG00000102882, ENSG00000012048, ENSG00000131653, ENSG00000179950, ENSG00000106799, ENSG00000132507, ENSG00000169230, ENSG00000176720, ENSG00000112033, ENSG0000…	3118	567	16792	1.28226	0.999514	0.24592	0.245107
GOTERM_BP_DIRECT	GO:0006094~gluconeogenesis	18	0.478088	0.00145269	ENSG00000074800, ENSG00000111669, ENSG00000108528, ENSG00000128272, ENSG00000173599, ENSG00000111640, ENSG00000171314, ENSG00000146701, ENSG00000149925, ENSG00000100889, ENSG00000141349, ENSG00000183048, ENSG00000162772, ENSG00000125166, ENSG00000105220, ENSG00000102144, ENSG00000100075, ENSG00000079739	3118	44	16792	2.20316	0.999848	0.271765	0.270867
GOTERM_BP_DIRECT	GO:2000114~regulation of establishment of cell polarity	10	0.265604	0.0014826	ENSG00000143951, ENSG00000187164, ENSG00000181852, ENSG00000134318, ENSG00000138182, ENSG00000164327, ENSG00000067900, ENSG00000066777, ENSG00000001631, ENSG00000204628	3118	17	16792	3.16794	0.999873	0.271765	0.270867
GOTERM_BP_DIRECT	GO:0034097~response to cytokine	20	0.531208	0.00170458	ENSG00000175592, ENSG00000130522, ENSG00000136603, ENSG00000162924, ENSG00000114738, ENSG00000131759, ENSG00000112658, ENSG00000181284, ENSG00000177606, ENSG00000171223, ENSG00000244038, ENSG00000134352, ENSG00000170345, ENSG00000113594, ENSG00000157150, ENSG00000087258, ENSG00000180914, ENSG00000164219, ENSG00000148344, ENSG00000140464	3118	52	16792	2.07135	0.999967	0.303265	0.302263
GOTERM_BP_DIRECT	GO:0018105~peptidyl-serine phosphorylation	38	1.0093	0.00178976	ENSG00000099308, ENSG00000172071, ENSG00000151292, ENSG00000104205, ENSG00000130758, ENSG00000159256, ENSG00000072062, ENSG00000110422, ENSG00000112742, ENSG00000170312, ENSG00000097046, ENSG00000086015, ENSG00000118515, ENSG00000119408, ENSG00000147133, ENSG00000149311, ENSG00000123143, ENSG00000102882, ENSG00000175054, ENSG00000152495, ENSG00000183735, ENSG00000107643, ENSG00000106799, ENSG0000…	3118	125	16792	1.63719	0.99998	0.309322	0.308299
GOTERM_BP_DIRECT	GO:0006281~DNA repair	63	1.67331	0.00184103	ENSG00000183207, ENSG00000111875, ENSG00000197299, ENSG00000197774, ENSG00000151657, ENSG00000133302, ENSG00000115392, ENSG00000085224, ENSG00000169189, ENSG00000083642, ENSG00000100865, ENSG00000101751, ENSG00000178295, ENSG00000012048, ENSG00000048392, ENSG00000185515, ENSG00000112319, ENSG00000114933, ENSG00000175792, ENSG00000165392, ENSG00000113522, ENSG00000157106, ENSG00000139579, ENSG0000…	3118	235	16792	1.44377	0.999986	0.309345	0.308322
GOTERM_BP_DIRECT	GO:0006886~intracellular protein transport	63	1.67331	0.0020535	ENSG00000065491, ENSG00000106367, ENSG00000185825, ENSG00000213983, ENSG00000152061, ENSG00000105438, ENSG00000198586, ENSG00000164609, ENSG00000137501, ENSG00000151458, ENSG00000118873, ENSG00000115234, ENSG00000204634, ENSG00000203668, ENSG00000143878, ENSG00000070718, ENSG00000169221, ENSG00000104142, ENSG00000117408, ENSG00000071189, ENSG00000110057, ENSG00000138768, ENSG00000167291, ENSG0000…	3118	236	16792	1.43766	0.999996	0.335719	0.334609
GOTERM_BP_DIRECT	GO:0050821~protein stabilization	40	1.06242	0.00258086	ENSG00000135624, ENSG00000049246, ENSG00000114209, ENSG00000159256, ENSG00000167085, ENSG00000136854, ENSG00000198625, ENSG00000116288, ENSG00000166794, ENSG00000164134, ENSG00000151929, ENSG00000169884, ENSG00000127946, ENSG00000164736, ENSG00000147133, ENSG00000109670, ENSG00000088992, ENSG00000145675, ENSG00000140464, ENSG00000215021, ENSG00000163468, ENSG00000132589, ENSG00000102096, ENSG0000…	3118	136	16792	1.58397	1	0.390567	0.389275
GOTERM_BP_DIRECT	GO:2000145~regulation of cell motility	13	0.345286	0.00258248	ENSG00000067560, ENSG00000134318, ENSG00000105810, ENSG00000065243, ENSG00000110651, ENSG00000067900, ENSG00000178568, ENSG00000117155, ENSG00000141736, ENSG00000146376, ENSG00000123143, ENSG00000124882, ENSG00000167657	3118	28	16792	2.50041	1	0.390567	0.389275
GOTERM_BP_DIRECT	GO:0000729~DNA double-strand break processing	9	0.239044	0.00258269	ENSG00000138376, ENSG00000197299, ENSG00000149311, ENSG00000020922, ENSG00000113522, ENSG00000012048, ENSG00000138346, ENSG00000163104, ENSG00000104320	3118	15	16792	3.2313	1	0.390567	0.389275
GOTERM_BP_DIRECT	GO:0006977~DNA damage response, signal transduction by p53 class mediator resulting in cell cycle arrest	22	0.584329	0.00295022	ENSG00000135679, ENSG00000175793, ENSG00000169372, ENSG00000118495, ENSG00000170312, ENSG00000116017, ENSG00000198625, ENSG00000080802, ENSG00000142453, ENSG00000170315, ENSG00000173846, ENSG00000221983, ENSG00000151849, ENSG00000149115, ENSG00000161642, ENSG00000087088, ENSG00000126457, ENSG00000132819, ENSG00000149311, ENSG00000141510, ENSG00000140464, ENSG00000124762	3118	62	16792	1.91099	1	0.435266	0.433827
GOTERM_BP_DIRECT	GO:0071277~cellular response to calcium ion	19	0.504648	0.00345937	ENSG00000158856, ENSG00000178773, ENSG00000130522, ENSG00000198363, ENSG00000140848, ENSG00000068305, ENSG00000114346, ENSG00000177606, ENSG00000171223, ENSG00000170345, ENSG00000157764, ENSG00000198838, ENSG00000167136, ENSG00000125648, ENSG00000138380, ENSG00000078401, ENSG00000214078, ENSG00000143772, ENSG00000125740	3118	51	16792	2.00636	1	0.462526	0.460997
GOTERM_BP_DIRECT	GO:0007017~microtubule-based process	15	0.398406	0.00347675	ENSG00000196230, ENSG00000176014, ENSG00000104833, ENSG00000173327, ENSG00000137267, ENSG00000167553, ENSG00000088986, ENSG00000137100, ENSG00000167552, ENSG00000163491, ENSG00000136098, ENSG00000123416, ENSG00000127824, ENSG00000188229, ENSG00000074935	3118	36	16792	2.24396	1	0.462526	0.460997
GOTERM_BP_DIRECT	GO:0010165~response to X-ray	11	0.292165	0.00348236	ENSG00000095002, ENSG00000166130, ENSG00000139618, ENSG00000197299, ENSG00000196584, ENSG00000135046, ENSG00000152422, ENSG00000174405, ENSG00000141510, ENSG00000185515, ENSG00000124762	3118	22	16792	2.69275	1	0.462526	0.460997
GOTERM_BP_DIRECT	GO:0045893~positive regulation of transcription, DNA-templated	121	3.21381	0.0036406	ENSG00000106689, ENSG00000180530, ENSG00000175221, ENSG00000113658, ENSG00000112561, ENSG00000171148, ENSG00000132170, ENSG00000183770, ENSG00000148400, ENSG00000164736, ENSG00000108064, ENSG00000102882, ENSG00000012048, ENSG00000106799, ENSG00000156256, ENSG00000197122, ENSG00000115548, ENSG00000170345, ENSG00000112033, ENSG00000110492, ENSG00000138685, ENSG00000172766, ENSG00000169071, ENSG0000…	3118	515	16792	1.26533	1	0.462526	0.460997
GOTERM_BP_DIRECT	GO:0000226~microtubule cytoskeleton organization	24	0.63745	0.00365343	ENSG00000092020, ENSG00000130479, ENSG00000129680, ENSG00000111640, ENSG00000173786, ENSG00000170312, ENSG00000118200, ENSG00000131462, ENSG00000066427, ENSG00000117533, ENSG00000135720, ENSG00000151422, ENSG00000067606, ENSG00000116871, ENSG00000139354, ENSG00000007047, ENSG00000144824, ENSG00000123416, ENSG00000151914, ENSG00000163635, ENSG00000089685, ENSG00000180834, ENSG00000166963, ENSG0000…	3118	71	16792	1.82045	1	0.462526	0.460997
GOTERM_BP_DIRECT	GO:0071260~cellular response to mechanical stimulus	24	0.63745	0.00365343	ENSG00000095015, ENSG00000136869, ENSG00000107643, ENSG00000090020, ENSG00000104689, ENSG00000105329, ENSG00000111321, ENSG00000169372, ENSG00000026103, ENSG00000064666, ENSG00000002330, ENSG00000118412, ENSG00000172936, ENSG00000151929, ENSG00000134294, ENSG00000001084, ENSG00000030110, ENSG00000186642, ENSG00000106991, ENSG00000067182, ENSG00000141522, ENSG00000102882, ENSG00000051523, ENSG0000…	3118	71	16792	1.82045	1	0.462526	0.460997
GOTERM_BP_DIRECT	GO:0048008~platelet-derived growth factor receptor signaling pathway	13	0.345286	0.00367024	ENSG00000186716, ENSG00000109458, ENSG00000104368, ENSG00000197122, ENSG00000169220, ENSG00000150347, ENSG00000265972, ENSG00000151422, ENSG00000144655, ENSG00000011405, ENSG00000096968, ENSG00000100311, ENSG00000050820	3118	29	16792	2.41419	1	0.462526	0.460997
GOTERM_BP_DIRECT	GO:0000028~ribosomal small subunit assembly	10	0.265604	0.00394179	ENSG00000168028, ENSG00000233927, ENSG00000241945, ENSG00000181991, ENSG00000125445, ENSG00000189306, ENSG00000083845, ENSG00000105372, ENSG00000164587, ENSG00000115268	3118	19	16792	2.83448	1	0.467527	0.465981
GOTERM_BP_DIRECT	GO:0051298~centrosome duplication	10	0.265604	0.00394179	ENSG00000134318, ENSG00000101639, ENSG00000103995, ENSG00000139618, ENSG00000275835, ENSG00000160469, ENSG00000123473, ENSG00000118762, ENSG00000156876, ENSG00000103540	3118	19	16792	2.83448	1	0.467527	0.465981
GOTERM_BP_DIRECT	GO:0042276~error-prone translesion synthesis	10	0.265604	0.00394179	ENSG00000122008, ENSG00000170315, ENSG00000135945, ENSG00000133119, ENSG00000116670, ENSG00000035928, ENSG00000049541, ENSG00000221983, ENSG00000101751, ENSG00000009413	3118	19	16792	2.83448	1	0.467527	0.465981
GOTERM_BP_DIRECT	GO:0034644~cellular response to UV	17	0.451527	0.00406373	ENSG00000175054, ENSG00000183207, ENSG00000102081, ENSG00000164938, ENSG00000128272, ENSG00000170242, ENSG00000069869, ENSG00000172428, ENSG00000030110, ENSG00000126804, ENSG00000087088, ENSG00000188976, ENSG00000147133, ENSG00000109670, ENSG00000132906, ENSG00000145675, ENSG00000141510	3118	44	16792	2.08076	1	0.472135	0.470574
GOTERM_BP_DIRECT	GO:0008380~RNA splicing	46	1.22178	0.0042049	ENSG00000185946, ENSG00000133226, ENSG00000108848, ENSG00000102081, ENSG00000174231, ENSG00000152601, ENSG00000138433, ENSG00000075292, ENSG00000169249, ENSG00000138398, ENSG00000128739, ENSG00000108561, ENSG00000119707, ENSG00000181817, ENSG00000125743, ENSG00000161981, ENSG00000108883, ENSG00000126461, ENSG00000130520, ENSG00000179950, ENSG00000124383, ENSG00000112739, ENSG00000101161, ENSG0000…	3118	166	16792	1.49237	1	0.472135	0.470574
GOTERM_BP_DIRECT	GO:0071526~semaphorin-plexin signaling pathway	14	0.371846	0.0042148	ENSG00000153993, ENSG00000001617, ENSG00000075223, ENSG00000075213, ENSG00000076356, ENSG00000167680, ENSG00000196576, ENSG00000198753, ENSG00000004399, ENSG00000135622, ENSG00000137872, ENSG00000196924, ENSG00000185033, ENSG00000141522	3118	33	16792	2.28476	1	0.472135	0.470574
GOTERM_BP_DIRECT	GO:0007249~I-kappaB kinase/NF-kappaB signaling	21	0.557769	0.00451266	ENSG00000092098, ENSG00000023445, ENSG00000183735, ENSG00000134318, ENSG00000157625, ENSG00000136869, ENSG00000197372, ENSG00000162924, ENSG00000067900, ENSG00000127191, ENSG00000110330, ENSG00000170315, ENSG00000168884, ENSG00000136560, ENSG00000168256, ENSG00000221983, ENSG00000146243, ENSG00000067182, ENSG00000102871, ENSG00000213341, ENSG00000127666	3118	60	16792	1.88493	1	0.488787	0.487171
GOTERM_BP_DIRECT	GO:0034453~microtubule anchoring	8	0.212483	0.00452506	ENSG00000135968, ENSG00000166037, ENSG00000078674, ENSG00000135837, ENSG00000183137, ENSG00000142655, ENSG00000213066, ENSG00000173402	3118	13	16792	3.31416	1	0.488787	0.487171
GOTERM_BP_DIRECT	GO:0000398~mRNA splicing, via spliceosome	58	1.5405	0.00513683	ENSG00000185946, ENSG00000133226, ENSG00000164609, ENSG00000065978, ENSG00000163882, ENSG00000100941, ENSG00000161981, ENSG00000099817, ENSG00000130520, ENSG00000141759, ENSG00000116754, ENSG00000116752, ENSG00000164663, ENSG00000142252, ENSG00000063244, ENSG00000183684, ENSG00000125970, ENSG00000100056, ENSG00000100650, ENSG00000127311, ENSG00000076924, ENSG00000105258, ENSG00000066044, ENSG0000…	3118	222	16792	1.40702	1	0.536902	0.535127
GOTERM_BP_DIRECT	GO:0090398~cellular senescence	11	0.292165	0.00514801	ENSG00000147889, ENSG00000115738, ENSG00000188486, ENSG00000112658, ENSG00000163029, ENSG00000163932, ENSG00000198887, ENSG00000179218, ENSG00000140464, ENSG00000198836, ENSG00000124762	3118	23	16792	2.57568	1	0.536902	0.535127
GOTERM_BP_DIRECT	GO:0007005~mitochondrion organization	25	0.664011	0.00525665	ENSG00000129003, ENSG00000099821, ENSG00000196365, ENSG00000167085, ENSG00000115317, ENSG00000154727, ENSG00000135049, ENSG00000114120, ENSG00000116288, ENSG00000165283, ENSG00000127989, ENSG00000108064, ENSG00000143575, ENSG00000215021, ENSG00000110955, ENSG00000173153, ENSG00000105649, ENSG00000155846, ENSG00000178307, ENSG00000198836, ENSG00000256525, ENSG00000118508, ENSG00000106153, ENSG0000…	3118	77	16792	1.74854	1	0.53894	0.537158
GOTERM_BP_DIRECT	GO:2001237~negative regulation of extrinsic apoptotic signaling pathway	15	0.398406	0.0061282	ENSG00000131467, ENSG00000106799, ENSG00000160789, ENSG00000023287, ENSG00000197122, ENSG00000138448, ENSG00000084207, ENSG00000174516, ENSG00000003402, ENSG00000116288, ENSG00000115760, ENSG00000023909, ENSG00000001084, ENSG00000146247, ENSG00000108443	3118	38	16792	2.12586	1	0.607697	0.605687
GOTERM_BP_DIRECT	GO:0038128~ERBB2 signaling pathway	15	0.398406	0.0061282	ENSG00000181852, ENSG00000109458, ENSG00000115904, ENSG00000197122, ENSG00000112851, ENSG00000178568, ENSG00000166266, ENSG00000170315, ENSG00000121879, ENSG00000221983, ENSG00000138592, ENSG00000141736, ENSG00000145675, ENSG00000103266, ENSG00000124882	3118	38	16792	2.12586	1	0.607697	0.605687
GOTERM_BP_DIRECT	GO:0051056~regulation of small GTPase mediated signal transduction	38	1.0093	0.00644739	ENSG00000186716, ENSG00000105137, ENSG00000076864, ENSG00000213445, ENSG00000174373, ENSG00000047365, ENSG00000136895, ENSG00000066248, ENSG00000130052, ENSG00000114346, ENSG00000031081, ENSG00000177105, ENSG00000004777, ENSG00000198826, ENSG00000137962, ENSG00000196935, ENSG00000116584, ENSG00000275832, ENSG00000165322, ENSG00000143878, ENSG00000101977, ENSG00000102302, ENSG00000104140, ENSG0000…	3118	134	16792	1.52723	1	0.609596	0.607581
GOTERM_BP_DIRECT	GO:0030334~regulation of cell migration	24	0.63745	0.00644969	ENSG00000067560, ENSG00000129474, ENSG00000109458, ENSG00000160789, ENSG00000182957, ENSG00000184916, ENSG00000135905, ENSG00000104205, ENSG00000118193, ENSG00000105329, ENSG00000124171, ENSG00000076356, ENSG00000196576, ENSG00000004399, ENSG00000178568, ENSG00000065613, ENSG00000196924, ENSG00000143878, ENSG00000118515, ENSG00000162601, ENSG00000162614, ENSG00000164885, ENSG00000053747, ENSG0000…	3118	74	16792	1.74665	1	0.609596	0.607581
GOTERM_BP_DIRECT	GO:0000724~double-strand break repair via homologous recombination	24	0.63745	0.00644969	ENSG00000134758, ENSG00000197275, ENSG00000139618, ENSG00000197299, ENSG00000146263, ENSG00000196584, ENSG00000111877, ENSG00000111247, ENSG00000198887, ENSG00000020922, ENSG00000113522, ENSG00000004700, ENSG00000173559, ENSG00000139579, ENSG00000188486, ENSG00000169189, ENSG00000051341, ENSG00000163029, ENSG00000083093, ENSG00000178295, ENSG00000149311, ENSG00000163312, ENSG00000012048, ENSG0000…	3118	74	16792	1.74665	1	0.609596	0.607581
GOTERM_BP_DIRECT	GO:0030490~maturation of SSU-rRNA	8	0.212483	0.00761174	ENSG00000233927, ENSG00000141101, ENSG00000124383, ENSG00000007520, ENSG00000141076, ENSG00000151304, ENSG00000105372, ENSG00000164587	3118	14	16792	3.07743	1	0.70836	0.706018
GOTERM_BP_DIRECT	GO:0032206~positive regulation of telomere maintenance	7	0.185923	0.00798706	ENSG00000085224, ENSG00000163938, ENSG00000020922, ENSG00000113522, ENSG00000140464, ENSG00000174953, ENSG00000104320	3118	11	16792	3.42714	1	0.732026	0.729606
GOTERM_BP_DIRECT	GO:0006357~regulation of transcription from RNA polymerase II promoter	103	2.73572	0.00842155	ENSG00000180530, ENSG00000178177, ENSG00000175221, ENSG00000105516, ENSG00000196843, ENSG00000171148, ENSG00000138433, ENSG00000112282, ENSG00000164331, ENSG00000167685, ENSG00000146109, ENSG00000135164, ENSG00000136492, ENSG00000032219, ENSG00000012048, ENSG00000124795, ENSG00000175592, ENSG00000156256, ENSG00000237765, ENSG00000105866, ENSG00000176046, ENSG00000170345, ENSG00000112033, ENSG0000…	3118	441	16792	1.25784	1	0.75319	0.7507
GOTERM_BP_DIRECT	GO:0007368~determination of left/right symmetry	19	0.504648	0.00846701	ENSG00000103494, ENSG00000100280, ENSG00000096872, ENSG00000114739, ENSG00000109705, ENSG00000113966, ENSG00000146350, ENSG00000138036, ENSG00000138686, ENSG00000113971, ENSG00000118762, ENSG00000164442, ENSG00000187240, ENSG00000121989, ENSG00000187535, ENSG00000148400, ENSG00000184058, ENSG00000140479, ENSG00000123473	3118	55	16792	1.86045	1	0.75319	0.7507
GOTERM_BP_DIRECT	GO:0045944~positive regulation of transcription from RNA polymerase II promoter	212	5.63081	0.00877983	ENSG00000111912, ENSG00000106689, ENSG00000116128, ENSG00000112561, ENSG00000164330, ENSG00000132170, ENSG00000183770, ENSG00000148400, ENSG00000032219, ENSG00000108064, ENSG00000102401, ENSG00000102882, ENSG00000012048, ENSG00000175592, ENSG00000156256, ENSG00000155846, ENSG00000170345, ENSG00000186350, ENSG00000008441, ENSG00000163132, ENSG00000119778, ENSG00000148516, ENSG00000100219, ENSG0000…	3118	981	16792	1.16384	1	0.763506	0.760982
GOTERM_BP_DIRECT	GO:0035264~multicellular organism growth	25	0.664011	0.00883542	ENSG00000147050, ENSG00000177565, ENSG00000196584, ENSG00000150347, ENSG00000172893, ENSG00000142784, ENSG00000127528, ENSG00000085224, ENSG00000056586, ENSG00000163064, ENSG00000184564, ENSG00000145494, ENSG00000122257, ENSG00000104881, ENSG00000115904, ENSG00000105701, ENSG00000131759, ENSG00000181690, ENSG00000178966, ENSG00000173898, ENSG00000136280, ENSG00000143845, ENSG00000172819, ENSG0000…	3118	80	16792	1.68297	1	0.763506	0.760982
GOTERM_BP_DIRECT	GO:0009636~response to toxic substance	26	0.690571	0.00998416	ENSG00000106546, ENSG00000179546, ENSG00000151012, ENSG00000173786, ENSG00000170430, ENSG00000026103, ENSG00000084207, ENSG00000170312, ENSG00000135446, ENSG00000101439, ENSG00000087088, ENSG00000092108, ENSG00000102882, ENSG00000213341, ENSG00000108443, ENSG00000135679, ENSG00000176046, ENSG00000112658, ENSG00000143819, ENSG00000170345, ENSG00000115884, ENSG00000268104, ENSG00000138061, ENSG0000…	3118	85	16792	1.64733	1	0.834998	0.832237
GOTERM_BP_DIRECT	GO:0051289~protein homotetramerization	20	0.531208	0.0101936	ENSG00000101294, ENSG00000158825, ENSG00000156256, ENSG00000115419, ENSG00000141959, ENSG00000178035, ENSG00000179958, ENSG00000186350, ENSG00000198838, ENSG00000115361, ENSG00000149925, ENSG00000145439, ENSG00000184185, ENSG00000163382, ENSG00000132718, ENSG00000182199, ENSG00000125753, ENSG00000087470, ENSG00000167900, ENSG00000169738	3118	60	16792	1.79517	1	0.834998	0.832237
GOTERM_BP_DIRECT	GO:0007004~telomere maintenance via telomerase	9	0.239044	0.0103684	ENSG00000145912, ENSG00000102977, ENSG00000035928, ENSG00000254093, ENSG00000149115, ENSG00000149311, ENSG00000020922, ENSG00000113522, ENSG00000128513	3118	18	16792	2.69275	1	0.834998	0.832237
GOTERM_BP_DIRECT	GO:0007018~microtubule-based movement	25	0.664011	0.0103963	ENSG00000137807, ENSG00000118193, ENSG00000174996, ENSG00000042753, ENSG00000138778, ENSG00000135720, ENSG00000084731, ENSG00000121621, ENSG00000126777, ENSG00000187775, ENSG00000167702, ENSG00000161203, ENSG00000179532, ENSG00000131437, ENSG00000129250, ENSG00000066735, ENSG00000139116, ENSG00000187240, ENSG00000138182, ENSG00000138160, ENSG00000170759, ENSG00000183020, ENSG00000122705, ENSG0000…	3118	81	16792	1.66219	1	0.834998	0.832237
GOTERM_BP_DIRECT	GO:0000910~cytokinesis	17	0.451527	0.010483	ENSG00000134318, ENSG00000137807, ENSG00000155366, ENSG00000139618, ENSG00000151414, ENSG00000107816, ENSG00000114346, ENSG00000153207, ENSG00000122545, ENSG00000143878, ENSG00000137100, ENSG00000119408, ENSG00000100345, ENSG00000147202, ENSG00000089685, ENSG00000167657, ENSG00000143543	3118	48	16792	1.90737	1	0.834998	0.832237
GOTERM_BP_DIRECT	GO:0043065~positive regulation of apoptotic process	73	1.93891	0.010491	ENSG00000130758, ENSG00000128272, ENSG00000099860, ENSG00000115317, ENSG00000114346, ENSG00000006432, ENSG00000135446, ENSG00000166311, ENSG00000148926, ENSG00000166313, ENSG00000119922, ENSG00000143878, ENSG00000030110, ENSG00000183770, ENSG00000148400, ENSG00000087088, ENSG00000100300, ENSG00000084093, ENSG00000140961, ENSG00000130762, ENSG00000107643, ENSG00000175592, ENSG00000115904, ENSG0000…	3118	300	16792	1.31047	1	0.834998	0.832237
GOTERM_BP_DIRECT	GO:0016567~protein ubiquitination	85	2.25764	0.0118922	ENSG00000134758, ENSG00000146021, ENSG00000174010, ENSG00000156509, ENSG00000113851, ENSG00000099785, ENSG00000136536, ENSG00000198625, ENSG00000119401, ENSG00000174579, ENSG00000142784, ENSG00000116044, ENSG00000167487, ENSG00000169189, ENSG00000161664, ENSG00000091732, ENSG00000101752, ENSG00000109670, ENSG00000142546, ENSG00000163961, ENSG00000180008, ENSG00000012048, ENSG00000085382, ENSG0000…	3118	359	16792	1.27512	1	0.908631	0.905627
GOTERM_BP_DIRECT	GO:0051974~negative regulation of telomerase activity	8	0.212483	0.0120122	ENSG00000140451, ENSG00000132170, ENSG00000197122, ENSG00000254093, ENSG00000133895, ENSG00000128513, ENSG00000141510, ENSG00000140464	3118	15	16792	2.87227	1	0.908631	0.905627
GOTERM_BP_DIRECT	GO:0007095~mitotic G2 DNA damage checkpoint	8	0.212483	0.0120122	ENSG00000163781, ENSG00000184481, ENSG00000197299, ENSG00000020922, ENSG00000170312, ENSG00000133302, ENSG00000108465, ENSG00000104320	3118	15	16792	2.87227	1	0.908631	0.905627
GOTERM_BP_DIRECT	GO:0070059~intrinsic apoptotic signaling pathway in response to endoplasmic reticulum stress	13	0.345286	0.0121348	ENSG00000136848, ENSG00000128272, ENSG00000127191, ENSG00000077232, ENSG00000172216, ENSG00000196954, ENSG00000100219, ENSG00000030110, ENSG00000087088, ENSG00000128965, ENSG00000101255, ENSG00000087074, ENSG00000140464	3118	33	16792	2.12156	1	0.908631	0.905627
GOTERM_BP_DIRECT	GO:0016925~protein sumoylation	33	0.876494	0.0123885	ENSG00000093000, ENSG00000112701, ENSG00000197299, ENSG00000131747, ENSG00000198887, ENSG00000197579, ENSG00000152422, ENSG00000173889, ENSG00000112200, ENSG00000168116, ENSG00000172845, ENSG00000169189, ENSG00000163029, ENSG00000101972, ENSG00000089685, ENSG00000163961, ENSG00000184900, ENSG00000012048, ENSG00000033800, ENSG00000141510, ENSG00000140464, ENSG00000153201, ENSG00000255150, ENSG0000…	3118	117	16792	1.51899	1	0.908631	0.905627
GOTERM_BP_DIRECT	GO:0090316~positive regulation of intracellular protein transport	10	0.265604	0.0124698	ENSG00000198707, ENSG00000198363, ENSG00000173846, ENSG00000138182, ENSG00000164151, ENSG00000078674, ENSG00000170759, ENSG00000009694, ENSG00000047410, ENSG00000104904	3118	22	16792	2.44796	1	0.908631	0.905627
GOTERM_BP_DIRECT	GO:0014842~regulation of skeletal muscle satellite cell proliferation	5	0.132802	0.0129128	ENSG00000154188, ENSG00000159086, ENSG00000126778, ENSG00000112033, ENSG00000003402	3118	6	16792	4.48792	1	0.908631	0.905627
GOTERM_BP_DIRECT	GO:0034454~microtubule anchoring at centrosome	5	0.132802	0.0129128	ENSG00000204843, ENSG00000100503, ENSG00000078674, ENSG00000131437, ENSG00000168172	3118	6	16792	4.48792	1	0.908631	0.905627
GOTERM_BP_DIRECT	GO:0042304~regulation of fatty acid biosynthetic process	5	0.132802	0.0129128	ENSG00000162409, ENSG00000131791, ENSG00000242372, ENSG00000004799, ENSG00000114650	3118	6	16792	4.48792	1	0.908631	0.905627
GOTERM_BP_DIRECT	GO:0043547~positive regulation of GTPase activity	127	3.37317	0.0129379	ENSG00000182957, ENSG00000179387, ENSG00000136895, ENSG00000169220, ENSG00000114346, ENSG00000031081, ENSG00000175984, ENSG00000138835, ENSG00000004777, ENSG00000171700, ENSG00000083520, ENSG00000088538, ENSG00000141736, ENSG00000160014, ENSG00000124313, ENSG00000142669, ENSG00000180263, ENSG00000137877, ENSG00000138685, ENSG00000114331, ENSG00000139132, ENSG00000205517, ENSG00000204149, ENSG0000…	3118	565	16792	1.21055	1	0.908631	0.905627
GOTERM_BP_DIRECT	GO:0016569~covalent chromatin modification	32	0.849934	0.0130856	ENSG00000177200, ENSG00000100084, ENSG00000111875, ENSG00000071794, ENSG00000198586, ENSG00000119042, ENSG00000172530, ENSG00000011258, ENSG00000189079, ENSG00000140320, ENSG00000083544, ENSG00000085224, ENSG00000085185, ENSG00000185513, ENSG00000105011, ENSG00000184402, ENSG00000124795, ENSG00000080839, ENSG00000105821, ENSG00000071243, ENSG00000198157, ENSG00000153922, ENSG00000171634, ENSG0000…	3118	113	16792	1.5251	1	0.908631	0.905627
GOTERM_BP_DIRECT	GO:0001889~liver development	23	0.61089	0.0132186	ENSG00000151461, ENSG00000103494, ENSG00000023287, ENSG00000067225, ENSG00000131759, ENSG00000105516, ENSG00000150347, ENSG00000177606, ENSG00000130175, ENSG00000025796, ENSG00000118762, ENSG00000081760, ENSG00000164442, ENSG00000100219, ENSG00000119547, ENSG00000172845, ENSG00000196839, ENSG00000117054, ENSG00000128309, ENSG00000121879, ENSG00000148400, ENSG00000141448, ENSG00000130707	3118	74	16792	1.67387	1	0.908631	0.905627
GOTERM_BP_DIRECT	GO:0001779~natural killer cell differentiation	7	0.185923	0.0134893	ENSG00000172845, ENSG00000114383, ENSG00000115738, ENSG00000092445, ENSG00000171608, ENSG00000164136, ENSG00000167601	3118	12	16792	3.14154	1	0.916816	0.913785
GOTERM_BP_DIRECT	GO:0061621~canonical glycolysis	11	0.292165	0.0139829	ENSG00000074800, ENSG00000149925, ENSG00000141959, ENSG00000067057, ENSG00000067225, ENSG00000111669, ENSG00000111640, ENSG00000105220, ENSG00000156515, ENSG00000102144, ENSG00000171314	3118	26	16792	2.27848	1	0.936065	0.93297
GOTERM_BP_DIRECT	GO:2000304~positive regulation of ceramide biosynthetic process	6	0.159363	0.0142367	ENSG00000142871, ENSG00000163932, ENSG00000067182, ENSG00000204628, ENSG00000135587, ENSG00000103056	3118	9	16792	3.59034	1	0.936065	0.93297
GOTERM_BP_DIRECT	GO:0000733~DNA strand renaturation	6	0.159363	0.0142367	ENSG00000138375, ENSG00000197299, ENSG00000121988, ENSG00000135046, ENSG00000004700, ENSG00000141510	3118	9	16792	3.59034	1	0.936065	0.93297
GOTERM_BP_DIRECT	GO:0033574~response to testosterone	12	0.318725	0.0150113	ENSG00000107159, ENSG00000006638, ENSG00000078401, ENSG00000100300, ENSG00000002330, ENSG00000179218, ENSG00000105220, ENSG00000135446, ENSG00000147437, ENSG00000239672, ENSG00000146733, ENSG00000108443	3118	30	16792	2.1542	1	0.955825	0.952665
GOTERM_BP_DIRECT	GO:0010803~regulation of tumor necrosis factor-mediated signaling pathway	12	0.318725	0.0150113	ENSG00000092098, ENSG00000023445, ENSG00000170315, ENSG00000221983, ENSG00000106052, ENSG00000127191, ENSG00000067182, ENSG00000204628, ENSG00000213341, ENSG00000102871, ENSG00000176170, ENSG00000110330	3118	30	16792	2.1542	1	0.955825	0.952665
GOTERM_BP_DIRECT	GO:0021915~neural tube development	12	0.318725	0.0150113	ENSG00000164066, ENSG00000198816, ENSG00000075223, ENSG00000092621, ENSG00000105329, ENSG00000076356, ENSG00000142627, ENSG00000148400, ENSG00000106397, ENSG00000123473, ENSG00000118762, ENSG00000165821	3118	30	16792	2.1542	1	0.955825	0.952665
GOTERM_BP_DIRECT	GO:0006626~protein targeting to mitochondrion	13	0.345286	0.0156544	ENSG00000130204, ENSG00000110711, ENSG00000099800, ENSG00000177034, ENSG00000150779, ENSG00000100216, ENSG00000169100, ENSG00000134809, ENSG00000126768, ENSG00000186642, ENSG00000100300, ENSG00000214253, ENSG00000072756	3118	34	16792	2.05916	1	0.986391	0.98313
GOTERM_BP_DIRECT	GO:1901796~regulation of signal transduction by p53 class mediator	34	0.903054	0.0168892	ENSG00000197299, ENSG00000049541, ENSG00000162409, ENSG00000020922, ENSG00000172530, ENSG00000198625, ENSG00000132356, ENSG00000163781, ENSG00000138376, ENSG00000136492, ENSG00000161642, ENSG00000147133, ENSG00000149311, ENSG00000185513, ENSG00000012048, ENSG00000141510, ENSG00000140464, ENSG00000104320, ENSG00000104881, ENSG00000175054, ENSG00000133119, ENSG00000135679, ENSG00000164938, ENSG0000…	3118	124	16792	1.47667	1	1	0.996858
GOTERM_BP_DIRECT	GO:0007099~centriole replication	8	0.212483	0.0179867	ENSG00000182923, ENSG00000103995, ENSG00000151849, ENSG00000046651, ENSG00000142731, ENSG00000156876, ENSG00000103540, ENSG00000174799	3118	16	16792	2.69275	1	1	0.996858
GOTERM_BP_DIRECT	GO:0043161~proteasome-mediated ubiquitin-dependent protein catabolic process	51	1.35458	0.0183606	ENSG00000185627, ENSG00000177565, ENSG00000118193, ENSG00000116406, ENSG00000159377, ENSG00000129084, ENSG00000113851, ENSG00000162191, ENSG00000197579, ENSG00000066427, ENSG00000099341, ENSG00000116044, ENSG00000168894, ENSG00000179262, ENSG00000127870, ENSG00000101182, ENSG00000178502, ENSG00000110330, ENSG00000221983, ENSG00000137075, ENSG00000100379, ENSG00000110801, ENSG00000131467, ENSG0000…	3118	203	16792	1.35301	1	1	0.996858
GOTERM_BP_DIRECT	GO:0031297~replication fork processing	11	0.292165	0.0185922	ENSG00000138375, ENSG00000079134, ENSG00000187790, ENSG00000197299, ENSG00000146263, ENSG00000085224, ENSG00000121988, ENSG00000197774, ENSG00000183684, ENSG00000165392, ENSG00000038219	3118	27	16792	2.19409	1	1	0.996858
GOTERM_BP_DIRECT	GO:0071479~cellular response to ionizing radiation	12	0.318725	0.0194533	ENSG00000132436, ENSG00000143878, ENSG00000136560, ENSG00000197299, ENSG00000105329, ENSG00000114346, ENSG00000111247, ENSG00000170430, ENSG00000134852, ENSG00000163565, ENSG00000141510, ENSG00000124762	3118	31	16792	2.08471	1	1	0.996858
GOTERM_BP_DIRECT	GO:0042771~intrinsic apoptotic signaling pathway in response to DNA damage by p53 class mediator	12	0.318725	0.0194533	ENSG00000110108, ENSG00000095002, ENSG00000139618, ENSG00000176046, ENSG00000164054, ENSG00000197579, ENSG00000174307, ENSG00000163565, ENSG00000168209, ENSG00000141510, ENSG00000140464, ENSG00000124762	3118	31	16792	2.08471	1	1	0.996858
GOTERM_BP_DIRECT	GO:0032956~regulation of actin cytoskeleton organization	16	0.424967	0.0196137	ENSG00000067560, ENSG00000158856, ENSG00000134318, ENSG00000046653, ENSG00000111432, ENSG00000067900, ENSG00000247596, ENSG00000115355, ENSG00000175866, ENSG00000164327, ENSG00000163932, ENSG00000142669, ENSG00000146376, ENSG00000075618, ENSG00000123384, ENSG00000167965	3118	47	16792	1.83336	1	1	0.996858
GOTERM_BP_DIRECT	GO:0008630~intrinsic apoptotic signaling pathway in response to DNA damage	16	0.424967	0.0196137	ENSG00000129473, ENSG00000175793, ENSG00000115317, ENSG00000197579, ENSG00000176720, ENSG00000002330, ENSG00000030110, ENSG00000052795, ENSG00000142627, ENSG00000087088, ENSG00000132906, ENSG00000149311, ENSG00000145675, ENSG00000067182, ENSG00000012048, ENSG00000140464	3118	47	16792	1.83336	1	1	0.996858
GOTERM_BP_DIRECT	GO:0007062~sister chromatid cohesion	29	0.770252	0.0199563	ENSG00000100162, ENSG00000040275, ENSG00000130779, ENSG00000080986, ENSG00000138778, ENSG00000020922, ENSG00000198887, ENSG00000117399, ENSG00000121621, ENSG00000151725, ENSG00000083642, ENSG00000184445, ENSG00000101972, ENSG00000109670, ENSG00000089685, ENSG00000215021, ENSG00000153201, ENSG00000002822, ENSG00000117724, ENSG00000153207, ENSG00000137812, ENSG00000143228, ENSG00000123219, ENSG0000…	3118	103	16792	1.51631	1	1	0.996858
GOTERM_BP_DIRECT	GO:0001892~embryonic placenta development	9	0.239044	0.0210708	ENSG00000179348, ENSG00000164442, ENSG00000172845, ENSG00000100644, ENSG00000100311, ENSG00000112561, ENSG00000172216, ENSG00000171634, ENSG00000118762	3118	20	16792	2.42348	1	1	0.996858
GOTERM_BP_DIRECT	GO:1902895~positive regulation of pri-miRNA transcription from RNA polymerase II promoter	9	0.239044	0.0210708	ENSG00000127616, ENSG00000100644, ENSG00000105329, ENSG00000163938, ENSG00000112658, ENSG00000187079, ENSG00000177606, ENSG00000100311, ENSG00000170345	3118	20	16792	2.42348	1	1	0.996858
GOTERM_BP_DIRECT	GO:0072583~clathrin-mediated endocytosis	9	0.239044	0.0210708	ENSG00000157107, ENSG00000183020, ENSG00000122705, ENSG00000127946, ENSG00000186111, ENSG00000042753, ENSG00000175416, ENSG00000161203, ENSG00000130475	3118	20	16792	2.42348	1	1	0.996858
GOTERM_BP_DIRECT	GO:0051492~regulation of stress fiber assembly	7	0.185923	0.0211729	ENSG00000134318, ENSG00000090020, ENSG00000088280, ENSG00000067900, ENSG00000171992, ENSG00000116127, ENSG00000145675	3118	13	16792	2.89989	1	1	0.996858
GOTERM_BP_DIRECT	GO:0006468~protein phosphorylation	103	2.73572	0.0216574	ENSG00000000457, ENSG00000172071, ENSG00000198586, ENSG00000113658, ENSG00000151414, ENSG00000159256, ENSG00000072062, ENSG00000110422, ENSG00000006432, ENSG00000173327, ENSG00000135446, ENSG00000136098, ENSG00000119408, ENSG00000141736, ENSG00000184343, ENSG00000106683, ENSG00000142149, ENSG00000102882, ENSG00000058729, ENSG00000107643, ENSG00000106799, ENSG00000198055, ENSG00000175634, ENSG0000…	3118	456	16792	1.21646	1	1	0.996858
GOTERM_BP_DIRECT	GO:0006564~L-serine biosynthetic process	4	0.106242	0.0220075	ENSG00000092621, ENSG00000135069, ENSG00000182199, ENSG00000146733	3118	4	16792	5.3855	1	1	0.996858
GOTERM_BP_DIRECT	GO:0031936~negative regulation of chromatin silencing	4	0.106242	0.0220075	ENSG00000119778, ENSG00000111875, ENSG00000137309, ENSG00000156802	3118	4	16792	5.3855	1	1	0.996858
GOTERM_BP_DIRECT	GO:0021987~cerebral cortex development	18	0.478088	0.0223133	ENSG00000076924, ENSG00000106689, ENSG00000128573, ENSG00000118193, ENSG00000066279, ENSG00000108819, ENSG00000205476, ENSG00000196159, ENSG00000002330, ENSG00000110492, ENSG00000157193, ENSG00000134294, ENSG00000188486, ENSG00000100644, ENSG00000087088, ENSG00000123384, ENSG00000182621, ENSG00000168944	3118	56	16792	1.73105	1	1	0.996858
GOTERM_BP_DIRECT	GO:0007173~epidermal growth factor receptor signaling pathway	18	0.478088	0.0223133	ENSG00000109458, ENSG00000115904, ENSG00000197122, ENSG00000105329, ENSG00000169891, ENSG00000112851, ENSG00000076641, ENSG00000071051, ENSG00000114423, ENSG00000011405, ENSG00000121879, ENSG00000168143, ENSG00000100784, ENSG00000103653, ENSG00000145675, ENSG00000147689, ENSG00000124882, ENSG00000050820	3118	56	16792	1.73105	1	1	0.996858
GOTERM_BP_DIRECT	GO:0006890~retrograde vesicle-mediated transport, Golgi to ER	24	0.63745	0.023038	ENSG00000137807, ENSG00000105402, ENSG00000131437, ENSG00000105438, ENSG00000105669, ENSG00000129250, ENSG00000126062, ENSG00000174996, ENSG00000004059, ENSG00000138778, ENSG00000066735, ENSG00000084731, ENSG00000111481, ENSG00000174903, ENSG00000121621, ENSG00000142186, ENSG00000138160, ENSG00000005243, ENSG00000169223, ENSG00000087502, ENSG00000185963, ENSG00000053501, ENSG00000092108, ENSG0000…	3118	82	16792	1.57624	1	1	0.996858
GOTERM_BP_DIRECT	GO:0008543~fibroblast growth factor receptor signaling pathway	24	0.63745	0.023038	ENSG00000070388, ENSG00000160867, ENSG00000105258, ENSG00000068078, ENSG00000196159, ENSG00000138685, ENSG00000177700, ENSG00000172500, ENSG00000116001, ENSG00000118523, ENSG00000170315, ENSG00000166225, ENSG00000137440, ENSG00000166037, ENSG00000163882, ENSG00000168002, ENSG00000127418, ENSG00000107290, ENSG00000221983, ENSG00000125848, ENSG00000169045, ENSG00000099817, ENSG00000102882, ENSG0000…	3118	82	16792	1.57624	1	1	0.996858
GOTERM_BP_DIRECT	GO:0035721~intraciliary retrograde transport	6	0.159363	0.0241706	ENSG00000123607, ENSG00000118965, ENSG00000187240, ENSG00000088986, ENSG00000187535, ENSG00000157796	3118	10	16792	3.2313	1	1	0.996858
GOTERM_BP_DIRECT	GO:0050765~negative regulation of phagocytosis	6	0.159363	0.0241706	ENSG00000105329, ENSG00000132718, ENSG00000064666, ENSG00000112335, ENSG00000103653, ENSG00000204628	3118	10	16792	3.2313	1	1	0.996858
GOTERM_BP_DIRECT	GO:0043434~response to peptide hormone	15	0.398406	0.024337	ENSG00000172270, ENSG00000130522, ENSG00000070785, ENSG00000135046, ENSG00000157764, ENSG00000173402, ENSG00000114353, ENSG00000118523, ENSG00000157150, ENSG00000103549, ENSG00000127955, ENSG00000119718, ENSG00000162337, ENSG00000180914, ENSG00000124882	3118	44	16792	1.83597	1	1	0.996858
GOTERM_BP_DIRECT	GO:0043524~negative regulation of neuron apoptotic process	35	0.929615	0.0248652	ENSG00000101152, ENSG00000154188, ENSG00000095002, ENSG00000118193, ENSG00000196584, ENSG00000177606, ENSG00000172216, ENSG00000136854, ENSG00000006016, ENSG00000116288, ENSG00000023909, ENSG00000001084, ENSG00000145715, ENSG00000163064, ENSG00000087088, ENSG00000096968, ENSG00000089685, ENSG00000126778, ENSG00000123384, ENSG00000164830, ENSG00000167601, ENSG00000132688, ENSG00000154153, ENSG0000…	3118	132	16792	1.42797	1	1	0.996858
GOTERM_BP_DIRECT	GO:0019985~translesion synthesis	13	0.345286	0.0249296	ENSG00000135945, ENSG00000133119, ENSG00000187608, ENSG00000035928, ENSG00000049541, ENSG00000106628, ENSG00000009413, ENSG00000122008, ENSG00000170315, ENSG00000221983, ENSG00000126804, ENSG00000101751, ENSG00000162585	3118	36	16792	1.94477	1	1	0.996858
GOTERM_BP_DIRECT	GO:0006464~cellular protein modification process	29	0.770252	0.0255214	ENSG00000155313, ENSG00000092295, ENSG00000108106, ENSG00000104368, ENSG00000099804, ENSG00000151292, ENSG00000144182, ENSG00000137941, ENSG00000134013, ENSG00000116661, ENSG00000157350, ENSG00000100304, ENSG00000083444, ENSG00000205629, ENSG00000104774, ENSG00000130985, ENSG00000163902, ENSG00000163605, ENSG00000130725, ENSG00000176105, ENSG00000137955, ENSG00000116237, ENSG00000152952, ENSG0000…	3118	105	16792	1.48742	1	1	0.996858
GOTERM_BP_DIRECT	GO:0045955~negative regulation of calcium ion-dependent exocytosis	5	0.132802	0.0257259	ENSG00000099625, ENSG00000116266, ENSG00000150594, ENSG00000148400, ENSG00000084093	3118	7	16792	3.84679	1	1	0.996858
GOTERM_BP_DIRECT	GO:0035735~intraciliary transport involved in cilium morphogenesis	5	0.132802	0.0257259	ENSG00000123607, ENSG00000117155, ENSG00000096872, ENSG00000078674, ENSG00000122970	3118	7	16792	3.84679	1	1	0.996858
GOTERM_BP_DIRECT	GO:0051893~regulation of focal adhesion assembly	8	0.212483	0.0257738	ENSG00000143951, ENSG00000134318, ENSG00000046653, ENSG00000090020, ENSG00000173156, ENSG00000067900, ENSG00000065613, ENSG00000167657	3118	17	16792	2.53435	1	1	0.996858
GOTERM_BP_DIRECT	GO:0070301~cellular response to hydrogen peroxide	18	0.478088	0.0264526	ENSG00000149273, ENSG00000135679, ENSG00000135046, ENSG00000114346, ENSG00000170312, ENSG00000132356, ENSG00000198839, ENSG00000116288, ENSG00000116044, ENSG00000137496, ENSG00000143878, ENSG00000085662, ENSG00000138061, ENSG00000101439, ENSG00000107290, ENSG00000127528, ENSG00000163932, ENSG00000167601	3118	57	16792	1.70069	1	1	0.996858
GOTERM_BP_DIRECT	GO:0006397~mRNA processing	45	1.19522	0.0264645	ENSG00000133226, ENSG00000102081, ENSG00000174231, ENSG00000091542, ENSG00000152601, ENSG00000072062, ENSG00000139746, ENSG00000151657, ENSG00000151014, ENSG00000138433, ENSG00000152520, ENSG00000164252, ENSG00000108561, ENSG00000119707, ENSG00000181817, ENSG00000122257, ENSG00000108883, ENSG00000126461, ENSG00000179950, ENSG00000163605, ENSG00000070495, ENSG00000139218, ENSG00000131051, ENSG0000…	3118	179	16792	1.3539	1	1	0.996858
GOTERM_BP_DIRECT	GO:0071480~cellular response to gamma radiation	9	0.239044	0.0286263	ENSG00000110108, ENSG00000175054, ENSG00000188486, ENSG00000120738, ENSG00000165392, ENSG00000126767, ENSG00000149311, ENSG00000051523, ENSG00000124762	3118	21	16792	2.30807	1	1	0.996858
GOTERM_BP_DIRECT	GO:0006396~RNA processing	27	0.717131	0.0287431	ENSG00000123064, ENSG00000047188, ENSG00000134815, ENSG00000171861, ENSG00000166173, ENSG00000132153, ENSG00000174953, ENSG00000163660, ENSG00000107290, ENSG00000160570, ENSG00000164252, ENSG00000169045, ENSG00000100201, ENSG00000072756, ENSG00000130520, ENSG00000124383, ENSG00000150990, ENSG00000133858, ENSG00000067248, ENSG00000131051, ENSG00000174720, ENSG00000152795, ENSG00000138385, ENSG0000…	3118	97	16792	1.49906	1	1	0.996858
GOTERM_BP_DIRECT	GO:0000375~RNA splicing, via transesterification reactions	10	0.265604	0.0302408	ENSG00000143368, ENSG00000124383, ENSG00000133226, ENSG00000101161, ENSG00000174231, ENSG00000164609, ENSG00000141759, ENSG00000139218, ENSG00000188529, ENSG00000116752	3118	25	16792	2.1542	1	1	0.996858
GOTERM_BP_DIRECT	GO:0070527~platelet aggregation	14	0.371846	0.0302535	ENSG00000151012, ENSG00000075624, ENSG00000072110, ENSG00000092445, ENSG00000213719, ENSG00000136854, ENSG00000172500, ENSG00000196924, ENSG00000116266, ENSG00000159176, ENSG00000100345, ENSG00000101335, ENSG00000184009, ENSG00000106211	3118	41	16792	1.83895	1	1	0.996858
GOTERM_BP_DIRECT	GO:0031397~negative regulation of protein ubiquitination	14	0.371846	0.0302535	ENSG00000149273, ENSG00000187608, ENSG00000147162, ENSG00000254093, ENSG00000174842, ENSG00000162191, ENSG00000137486, ENSG00000116288, ENSG00000144228, ENSG00000001084, ENSG00000101665, ENSG00000100300, ENSG00000014123, ENSG00000164885	3118	41	16792	1.83895	1	1	0.996858
GOTERM_BP_DIRECT	GO:0045786~negative regulation of cell cycle	13	0.345286	0.0308379	ENSG00000105810, ENSG00000176046, ENSG00000213445, ENSG00000105329, ENSG00000177683, ENSG00000176485, ENSG00000115317, ENSG00000133895, ENSG00000020633, ENSG00000143878, ENSG00000107175, ENSG00000123358, ENSG00000164885	3118	37	16792	1.8922	1	1	0.996858
GOTERM_BP_DIRECT	GO:0070498~interleukin-1-mediated signaling pathway	7	0.185923	0.0313437	ENSG00000115594, ENSG00000168884, ENSG00000120738, ENSG00000100784, ENSG00000182621, ENSG00000102882, ENSG00000162302	3118	14	16792	2.69275	1	1	0.996858
GOTERM_BP_DIRECT	GO:0030036~actin cytoskeleton organization	34	0.903054	0.0325716	ENSG00000186716, ENSG00000106789, ENSG00000163739, ENSG00000196588, ENSG00000177105, ENSG00000066427, ENSG00000034510, ENSG00000172725, ENSG00000158186, ENSG00000149798, ENSG00000124313, ENSG00000102302, ENSG00000106683, ENSG00000167549, ENSG00000163545, ENSG00000067560, ENSG00000158856, ENSG00000077549, ENSG00000150594, ENSG00000108518, ENSG00000180263, ENSG00000139734, ENSG00000137877, ENSG0000…	3118	130	16792	1.40852	1	1	0.996858
GOTERM_BP_DIRECT	GO:0007266~Rho protein signal transduction	16	0.424967	0.0339827	ENSG00000067560, ENSG00000134318, ENSG00000150594, ENSG00000128283, ENSG00000173156, ENSG00000067900, ENSG00000177105, ENSG00000137962, ENSG00000179604, ENSG00000172757, ENSG00000143878, ENSG00000149798, ENSG00000100852, ENSG00000106683, ENSG00000141522, ENSG00000213341	3118	50	16792	1.72336	1	1	0.996858
GOTERM_BP_DIRECT	GO:0048384~retinoic acid receptor signaling pathway	8	0.212483	0.0355772	ENSG00000186350, ENSG00000005483, ENSG00000130402, ENSG00000172819, ENSG00000131759, ENSG00000184058, ENSG00000131408, ENSG00000140464	3118	18	16792	2.39356	1	1	0.996858
GOTERM_BP_DIRECT	GO:0030705~cytoskeleton-dependent intracellular transport	8	0.212483	0.0355772	ENSG00000167553, ENSG00000196230, ENSG00000167552, ENSG00000170759, ENSG00000118193, ENSG00000123416, ENSG00000129250, ENSG00000066735	3118	18	16792	2.39356	1	1	0.996858
GOTERM_BP_DIRECT	GO:0048010~vascular endothelial growth factor receptor signaling pathway	21	0.557769	0.035825	ENSG00000067560, ENSG00000134318, ENSG00000176692, ENSG00000075624, ENSG00000197122, ENSG00000114738, ENSG00000138448, ENSG00000071051, ENSG00000173511, ENSG00000067900, ENSG00000175866, ENSG00000100219, ENSG00000055163, ENSG00000121879, ENSG00000145675, ENSG00000051523, ENSG00000184009, ENSG00000105287, ENSG00000167601, ENSG00000050820, ENSG00000106211	3118	72	16792	1.57077	1	1	0.996858
GOTERM_BP_DIRECT	GO:0097191~extrinsic apoptotic signaling pathway	14	0.371846	0.0365954	ENSG00000181852, ENSG00000104689, ENSG00000105329, ENSG00000111057, ENSG00000026103, ENSG00000002330, ENSG00000170421, ENSG00000185043, ENSG00000125726, ENSG00000184990, ENSG00000087088, ENSG00000096968, ENSG00000102871, ENSG00000140464	3118	42	16792	1.79517	1	1	0.996858
GOTERM_BP_DIRECT	GO:0031334~positive regulation of protein complex assembly	9	0.239044	0.0378586	ENSG00000129474, ENSG00000164151, ENSG00000217128, ENSG00000105329, ENSG00000052795, ENSG00000149798, ENSG00000119906, ENSG00000138685, ENSG00000133302	3118	22	16792	2.20316	1	1	0.996858
GOTERM_BP_DIRECT	GO:0001932~regulation of protein phosphorylation	12	0.318725	0.0385248	ENSG00000130766, ENSG00000217128, ENSG00000052795, ENSG00000108819, ENSG00000196576, ENSG00000171148, ENSG00000146247, ENSG00000143772, ENSG00000140464, ENSG00000126775, ENSG00000151422, ENSG00000115355	3118	34	16792	1.90077	1	1	0.996858
GOTERM_BP_DIRECT	GO:0048013~ephrin receptor signaling pathway	24	0.63745	0.0389153	ENSG00000067560, ENSG00000134318, ENSG00000133216, ENSG00000075624, ENSG00000197122, ENSG00000196411, ENSG00000042753, ENSG00000071051, ENSG00000066248, ENSG00000176105, ENSG00000067900, ENSG00000137845, ENSG00000241553, ENSG00000241685, ENSG00000243364, ENSG00000117362, ENSG00000183020, ENSG00000145715, ENSG00000130429, ENSG00000142627, ENSG00000108262, ENSG00000090776, ENSG00000184009, ENSG0000…	3118	86	16792	1.50293	1	1	0.996858
GOTERM_BP_DIRECT	GO:0001822~kidney development	24	0.63745	0.0389153	ENSG00000104267, ENSG00000103494, ENSG00000106799, ENSG00000114739, ENSG00000068001, ENSG00000131437, ENSG00000198598, ENSG00000070495, ENSG00000115758, ENSG00000150347, ENSG00000107816, ENSG00000117724, ENSG00000171016, ENSG00000197603, ENSG00000113971, ENSG00000143951, ENSG00000128309, ENSG00000087088, ENSG00000130707, ENSG00000126778, ENSG00000168769, ENSG00000109501, ENSG00000070404, ENSG0000…	3118	86	16792	1.50293	1	1	0.996858
GOTERM_BP_DIRECT	GO:0034504~protein localization to nucleus	11	0.292165	0.0389752	ENSG00000163132, ENSG00000115020, ENSG00000160789, ENSG00000135679, ENSG00000205423, ENSG00000197579, ENSG00000054654, ENSG00000172530, ENSG00000126778, ENSG00000179218, ENSG00000171016	3118	30	16792	1.97468	1	1	0.996858
GOTERM_BP_DIRECT	GO:0030335~positive regulation of cell migration	45	1.19522	0.0405015	ENSG00000153993, ENSG00000161638, ENSG00000179820, ENSG00000114209, ENSG00000167680, ENSG00000159753, ENSG00000137845, ENSG00000060339, ENSG00000135622, ENSG00000197879, ENSG00000119401, ENSG00000119547, ENSG00000185033, ENSG00000148400, ENSG00000096968, ENSG00000107175, ENSG00000145675, ENSG00000213066, ENSG00000050820, ENSG00000176170, ENSG00000172061, ENSG00000106799, ENSG00000150594, ENSG0000…	3118	184	16792	1.31711	1	1	0.996858
GOTERM_BP_DIRECT	GO:0043433~negative regulation of sequence-specific DNA binding transcription factor activity	18	0.478088	0.042314	ENSG00000134107, ENSG00000115738, ENSG00000130758, ENSG00000178585, ENSG00000173334, ENSG00000117318, ENSG00000131263, ENSG00000133895, ENSG00000196924, ENSG00000196705, ENSG00000116670, ENSG00000185187, ENSG00000125968, ENSG00000101665, ENSG00000107882, ENSG00000109501, ENSG00000142655, ENSG00000215021	3118	60	16792	1.61565	1	1	0.996858
GOTERM_BP_DIRECT	GO:0007010~cytoskeleton organization	40	1.06242	0.0429705	ENSG00000161813, ENSG00000099308, ENSG00000198087, ENSG00000176014, ENSG00000099864, ENSG00000197694, ENSG00000213445, ENSG00000147130, ENSG00000064666, ENSG00000137267, ENSG00000198947, ENSG00000196504, ENSG00000165288, ENSG00000118898, ENSG00000086015, ENSG00000127946, ENSG00000188229, ENSG00000127824, ENSG00000102302, ENSG00000163867, ENSG00000121741, ENSG00000146247, ENSG00000128578, ENSG0000…	3118	161	16792	1.33801	1	1	0.996858
GOTERM_BP_DIRECT	GO:0033146~regulation of intracellular estrogen receptor signaling pathway	5	0.132802	0.0439902	ENSG00000142453, ENSG00000120686, ENSG00000197122, ENSG00000014123, ENSG00000081307	3118	8	16792	3.36594	1	1	0.996858
GOTERM_BP_DIRECT	GO:0033129~positive regulation of histone phosphorylation	5	0.132802	0.0439902	ENSG00000102081, ENSG00000100784, ENSG00000149311, ENSG00000102882, ENSG00000162302	3118	8	16792	3.36594	1	1	0.996858
GOTERM_BP_DIRECT	GO:1903071~positive regulation of ER-associated ubiquitin-dependent protein catabolic process	5	0.132802	0.0439902	ENSG00000051108, ENSG00000185825, ENSG00000100219, ENSG00000116044, ENSG00000104969	3118	8	16792	3.36594	1	1	0.996858
GOTERM_BP_DIRECT	GO:2001224~positive regulation of neuron migration	5	0.132802	0.0439902	ENSG00000136848, ENSG00000187164, ENSG00000109756, ENSG00000138182, ENSG00000075213	3118	8	16792	3.36594	1	1	0.996858
GOTERM_BP_DIRECT	GO:0032471~negative regulation of endoplasmic reticulum calcium ion concentration	5	0.132802	0.0439902	ENSG00000185825, ENSG00000198959, ENSG00000030110, ENSG00000087088, ENSG00000214253	3118	8	16792	3.36594	1	1	0.996858
GOTERM_BP_DIRECT	GO:0001514~selenocysteine incorporation	5	0.132802	0.0439902	ENSG00000138593, ENSG00000109618, ENSG00000211448, ENSG00000132394, ENSG00000187742	3118	8	16792	3.36594	1	1	0.996858
GOTERM_BP_DIRECT	GO:0016926~protein desumoylation	5	0.132802	0.0439902	ENSG00000132952, ENSG00000161956, ENSG00000112701, ENSG00000077458, ENSG00000119231	3118	8	16792	3.36594	1	1	0.996858
GOTERM_BP_DIRECT	GO:0016081~synaptic vesicle docking	5	0.132802	0.0439902	ENSG00000132639, ENSG00000099365, ENSG00000104164, ENSG00000101298, ENSG00000166900	3118	8	16792	3.36594	1	1	0.996858
GOTERM_BP_DIRECT	GO:1901409~positive regulation of phosphorylation of RNA polymerase II C-terminal domain	5	0.132802	0.0439902	ENSG00000163660, ENSG00000082258, ENSG00000221978, ENSG00000129315, ENSG00000262919	3118	8	16792	3.36594	1	1	0.996858
GOTERM_BP_DIRECT	GO:0032469~endoplasmic reticulum calcium ion homeostasis	7	0.185923	0.0442315	ENSG00000051108, ENSG00000178719, ENSG00000030110, ENSG00000087088, ENSG00000100379, ENSG00000109501, ENSG00000140464	3118	15	16792	2.51323	1	1	0.996858
GOTERM_BP_DIRECT	GO:0051726~regulation of cell cycle	32	0.849934	0.045119	ENSG00000186716, ENSG00000132436, ENSG00000152503, ENSG00000117318, ENSG00000099860, ENSG00000177606, ENSG00000171223, ENSG00000175305, ENSG00000253368, ENSG00000030110, ENSG00000149311, ENSG00000147854, ENSG00000182621, ENSG00000185513, ENSG00000101057, ENSG00000149679, ENSG00000109971, ENSG00000130522, ENSG00000183814, ENSG00000156256, ENSG00000080839, ENSG00000197122, ENSG00000117724, ENSG0000…	3118	124	16792	1.38981	1	1	0.996858
GOTERM_BP_DIRECT	GO:0033081~regulation of T cell differentiation in thymus	4	0.106242	0.0474473	ENSG00000152495, ENSG00000148516, ENSG00000104853, ENSG00000115904	3118	5	16792	4.3084	1	1	0.996858
GOTERM_BP_DIRECT	GO:0071569~protein ufmylation	4	0.106242	0.0474473	ENSG00000120686, ENSG00000014123, ENSG00000081307, ENSG00000108465	3118	5	16792	4.3084	1	1	0.996858
GOTERM_BP_DIRECT	GO:0032876~negative regulation of DNA endoreduplication	4	0.106242	0.0474473	ENSG00000108055, ENSG00000109670, ENSG00000101972, ENSG00000020922	3118	5	16792	4.3084	1	1	0.996858
GOTERM_BP_DIRECT	GO:0098535~de novo centriole assembly	4	0.106242	0.0474473	ENSG00000182923, ENSG00000103995, ENSG00000162004, ENSG00000142731	3118	5	16792	4.3084	1	1	0.996858
GOTERM_BP_DIRECT	GO:1900103~positive regulation of endoplasmic reticulum unfolded protein response	4	0.106242	0.0474473	ENSG00000100219, ENSG00000030110, ENSG00000087088, ENSG00000145675	3118	5	16792	4.3084	1	1	0.996858
GOTERM_BP_DIRECT	GO:0031063~regulation of histone deacetylation	4	0.106242	0.0474473	ENSG00000140044, ENSG00000106400, ENSG00000107643, ENSG00000171148	3118	5	16792	4.3084	1	1	0.996858
GOTERM_BP_DIRECT	GO:1902236~negative regulation of endoplasmic reticulum stress-induced intrinsic apoptotic signaling pathway	8	0.212483	0.0475559	ENSG00000157613, ENSG00000116288, ENSG00000051108, ENSG00000100219, ENSG00000178719, ENSG00000107175, ENSG00000109501, ENSG00000198836	3118	19	16792	2.26758	1	1	0.996858
GOTERM_BP_DIRECT	GO:0043536~positive regulation of blood vessel endothelial cell migration	8	0.212483	0.0475559	ENSG00000166025, ENSG00000154188, ENSG00000116044, ENSG00000105329, ENSG00000100311, ENSG00000138685, ENSG00000105287, ENSG00000106211	3118	19	16792	2.26758	1	1	0.996858
GOTERM_BP_DIRECT	GO:0007026~negative regulation of microtubule depolymerization	8	0.212483	0.0475559	ENSG00000116584, ENSG00000136108, ENSG00000185043, ENSG00000185340, ENSG00000165175, ENSG00000140854, ENSG00000180834, ENSG00000134982	3118	19	16792	2.26758	1	1	0.996858
GOTERM_BP_DIRECT	GO:0045862~positive regulation of proteolysis	8	0.212483	0.0475559	ENSG00000160867, ENSG00000198363, ENSG00000055163, ENSG00000030110, ENSG00000147162, ENSG00000002330, ENSG00000175756, ENSG00000119401	3118	19	16792	2.26758	1	1	0.996858
GOTERM_BP_DIRECT	GO:0001836~release of cytochrome c from mitochondria	9	0.239044	0.048889	ENSG00000030110, ENSG00000175793, ENSG00000087088, ENSG00000177606, ENSG00000176720, ENSG00000002330, ENSG00000105197, ENSG00000087470, ENSG00000214253	3118	23	16792	2.10737	1	1	0.996858
GOTERM_BP_DIRECT	GO:0033137~negative regulation of peptidyl-serine phosphorylation	9	0.239044	0.048889	ENSG00000158856, ENSG00000030110, ENSG00000087088, ENSG00000071051, ENSG00000101665, ENSG00000204628, ENSG00000168209, ENSG00000100034, ENSG00000198947	3118	23	16792	2.10737	1	1	0.996858
GOTERM_BP_DIRECT	GO:0035329~hippo signaling	10	0.265604	0.0489757	ENSG00000166025, ENSG00000197905, ENSG00000187079, ENSG00000007866, ENSG00000113645, ENSG00000114019, ENSG00000196159, ENSG00000173542, ENSG00000131023, ENSG00000074219	3118	27	16792	1.99463	1	1	0.996858
GOTERM_BP_DIRECT	GO:0035058~nonmotile primary cilium assembly	10	0.265604	0.0489757	ENSG00000198718, ENSG00000110318, ENSG00000179941, ENSG00000169379, ENSG00000083535, ENSG00000078674, ENSG00000131437, ENSG00000151849, ENSG00000068885, ENSG00000138686	3118	27	16792	1.99463	1	1	0.996858
GOTERM_BP_DIRECT	GO:0042795~snRNA transcription from RNA polymerase II promoter	20	0.531208	0.0496694	ENSG00000104299, ENSG00000105258, ENSG00000143190, ENSG00000144161, ENSG00000104976, ENSG00000108506, ENSG00000177700, ENSG00000173559, ENSG00000139579, ENSG00000164880, ENSG00000185085, ENSG00000163882, ENSG00000168002, ENSG00000082258, ENSG00000164151, ENSG00000128915, ENSG00000023608, ENSG00000122484, ENSG00000129315, ENSG00000099817	3118	70	16792	1.53872	1	1	0.996858
GOTERM_BP_DIRECT	GO:0016032~viral process	68	1.80611	0.0518414	ENSG00000093000, ENSG00000213983, ENSG00000110104, ENSG00000159377, ENSG00000159256, ENSG00000151657, ENSG00000134352, ENSG00000003402, ENSG00000171345, ENSG00000151725, ENSG00000135480, ENSG00000142627, ENSG00000087088, ENSG00000109670, ENSG00000107175, ENSG00000179262, ENSG00000099817, ENSG00000102882, ENSG00000101473, ENSG00000067560, ENSG00000103043, ENSG00000101182, ENSG00000080839, ENSG0000…	3118	299	16792	1.2248	1	1	0.996858
GOTERM_BP_DIRECT	GO:0016241~regulation of macroautophagy	14	0.371846	0.0520028	ENSG00000107643, ENSG00000116903, ENSG00000171130, ENSG00000162409, ENSG00000111640, ENSG00000069869, ENSG00000159720, ENSG00000117410, ENSG00000122958, ENSG00000159363, ENSG00000164885, ENSG00000090989, ENSG00000014216, ENSG00000126247	3118	44	16792	1.71357	1	1	0.996858
GOTERM_BP_DIRECT	GO:0006302~double-strand break repair	19	0.504648	0.0527907	ENSG00000095002, ENSG00000139618, ENSG00000197774, ENSG00000165392, ENSG00000020922, ENSG00000113522, ENSG00000152422, ENSG00000174405, ENSG00000166313, ENSG00000116670, ENSG00000185043, ENSG00000107290, ENSG00000188486, ENSG00000051341, ENSG00000136492, ENSG00000163961, ENSG00000012048, ENSG00000104320, ENSG00000185515	3118	66	16792	1.55037	1	1	0.996858
GOTERM_BP_DIRECT	GO:0034976~response to endoplasmic reticulum stress	21	0.557769	0.0529954	ENSG00000051108, ENSG00000172071, ENSG00000155660, ENSG00000128272, ENSG00000127191, ENSG00000077232, ENSG00000172216, ENSG00000081307, ENSG00000164463, ENSG00000100219, ENSG00000120686, ENSG00000014123, ENSG00000107175, ENSG00000101255, ENSG00000185624, ENSG00000145675, ENSG00000167658, ENSG00000087074, ENSG00000109501, ENSG00000169429, ENSG00000166479	3118	75	16792	1.50794	1	1	0.996858
GOTERM_BP_DIRECT	GO:0007264~small GTPase mediated signal transduction	57	1.51394	0.0547397	ENSG00000213465, ENSG00000109756, ENSG00000105514, ENSG00000185829, ENSG00000004059, ENSG00000137502, ENSG00000031081, ENSG00000004777, ENSG00000171700, ENSG00000188060, ENSG00000203668, ENSG00000088538, ENSG00000168256, ENSG00000126458, ENSG00000104140, ENSG00000165105, ENSG00000109113, ENSG00000067560, ENSG00000155366, ENSG00000115904, ENSG00000197562, ENSG00000041353, ENSG00000113966, ENSG0000…	3118	246	16792	1.24786	1	1	0.996858
GOTERM_BP_DIRECT	GO:0010939~regulation of necrotic cell death	6	0.159363	0.0549195	ENSG00000023445, ENSG00000170315, ENSG00000221983, ENSG00000127191, ENSG00000102871, ENSG00000110330	3118	12	16792	2.69275	1	1	0.996858
GOTERM_BP_DIRECT	GO:0000002~mitochondrial genome maintenance	6	0.159363	0.0549195	ENSG00000114120, ENSG00000140451, ENSG00000158042, ENSG00000196365, ENSG00000068305, ENSG00000198836	3118	12	16792	2.69275	1	1	0.996858
GOTERM_BP_DIRECT	GO:0034329~cell junction assembly	6	0.159363	0.0549195	ENSG00000196924, ENSG00000075624, ENSG00000128591, ENSG00000125753, ENSG00000162458, ENSG00000184009	3118	12	16792	2.69275	1	1	0.996858
GOTERM_BP_DIRECT	GO:1902287~semaphorin-plexin signaling pathway involved in axon guidance	6	0.159363	0.0549195	ENSG00000001617, ENSG00000076356, ENSG00000075213, ENSG00000198753, ENSG00000196576, ENSG00000004399	3118	12	16792	2.69275	1	1	0.996858
GOTERM_BP_DIRECT	GO:0044319~wound healing, spreading of cells	6	0.159363	0.0549195	ENSG00000067560, ENSG00000196924, ENSG00000142871, ENSG00000155366, ENSG00000114209, ENSG00000159753	3118	12	16792	2.69275	1	1	0.996858
GOTERM_BP_DIRECT	GO:0090399~replicative senescence	6	0.159363	0.0549195	ENSG00000175054, ENSG00000147889, ENSG00000149311, ENSG00000141510, ENSG00000153246, ENSG00000124762	3118	12	16792	2.69275	1	1	0.996858
GOTERM_BP_DIRECT	GO:0036499~PERK-mediated unfolded protein response	6	0.159363	0.0549195	ENSG00000051108, ENSG00000116044, ENSG00000172071, ENSG00000128272, ENSG00000162772, ENSG00000169429	3118	12	16792	2.69275	1	1	0.996858
GOTERM_BP_DIRECT	GO:1990440~positive regulation of transcription from RNA polymerase II promoter in response to endoplasmic reticulum stress	6	0.159363	0.0549195	ENSG00000157613, ENSG00000100219, ENSG00000128272, ENSG00000162772, ENSG00000172216, ENSG00000141510	3118	12	16792	2.69275	1	1	0.996858
GOTERM_BP_DIRECT	GO:0007517~muscle organ development	24	0.63745	0.0552916	ENSG00000149591, ENSG00000160789, ENSG00000068305, ENSG00000117318, ENSG00000117724, ENSG00000176401, ENSG00000179627, ENSG00000198947, ENSG00000006468, ENSG00000110066, ENSG00000183091, ENSG00000163132, ENSG00000100219, ENSG00000152818, ENSG00000184481, ENSG00000197905, ENSG00000159086, ENSG00000158186, ENSG00000102119, ENSG00000183386, ENSG00000052850, ENSG00000184058, ENSG00000106692, ENSG0000…	3118	89	16792	1.45227	1	1	0.996858
GOTERM_BP_DIRECT	GO:0032543~mitochondrial translation	12	0.318725	0.0568035	ENSG00000182180, ENSG00000239789, ENSG00000122140, ENSG00000096080, ENSG00000181991, ENSG00000159111, ENSG00000173141, ENSG00000128626, ENSG00000125445, ENSG00000243927, ENSG00000074071, ENSG00000112651	3118	36	16792	1.79517	1	1	0.996858
GOTERM_BP_DIRECT	GO:0046677~response to antibiotic	11	0.292165	0.0589424	ENSG00000135679, ENSG00000136603, ENSG00000068001, ENSG00000167136, ENSG00000162551, ENSG00000144161, ENSG00000125968, ENSG00000096968, ENSG00000132906, ENSG00000114378, ENSG00000141510	3118	32	16792	1.85127	1	1	0.996858
GOTERM_BP_DIRECT	GO:0000462~maturation of SSU-rRNA from tricistronic rRNA transcript (SSU-rRNA, 5.8S rRNA, LSU-rRNA)	11	0.292165	0.0589424	ENSG00000184967, ENSG00000111615, ENSG00000241945, ENSG00000181991, ENSG00000142937, ENSG00000105193, ENSG00000112578, ENSG00000183751, ENSG00000105372, ENSG00000164587, ENSG00000147679	3118	32	16792	1.85127	1	1	0.996858
GOTERM_BP_DIRECT	GO:0051642~centrosome localization	7	0.185923	0.0599784	ENSG00000153201, ENSG00000100503, ENSG00000170759, ENSG00000076356, ENSG00000185963, ENSG00000054654, ENSG00000135720	3118	16	16792	2.35616	1	1	0.996858
GOTERM_BP_DIRECT	GO:0006275~regulation of DNA replication	7	0.185923	0.0599784	ENSG00000177311, ENSG00000105568, ENSG00000108055, ENSG00000117318, ENSG00000141446, ENSG00000122257, ENSG00000115355	3118	16	16792	2.35616	1	1	0.996858
GOTERM_BP_DIRECT	GO:0042307~positive regulation of protein import into nucleus	7	0.185923	0.0599784	ENSG00000068001, ENSG00000047410, ENSG00000105329, ENSG00000102898, ENSG00000163932, ENSG00000114346, ENSG00000173801	3118	16	16792	2.35616	1	1	0.996858
GOTERM_BP_DIRECT	GO:0051881~regulation of mitochondrial membrane potential	10	0.265604	0.0606998	ENSG00000114120, ENSG00000116288, ENSG00000170315, ENSG00000114383, ENSG00000030110, ENSG00000183010, ENSG00000087088, ENSG00000175567, ENSG00000169230, ENSG00000213719	3118	28	16792	1.92339	1	1	0.996858
GOTERM_BP_DIRECT	GO:0030968~endoplasmic reticulum unfolded protein response	14	0.371846	0.061159	ENSG00000157613, ENSG00000172071, ENSG00000106638, ENSG00000090861, ENSG00000116406, ENSG00000100219, ENSG00000116044, ENSG00000088298, ENSG00000087074, ENSG00000109501, ENSG00000103266, ENSG00000180667, ENSG00000102595, ENSG00000108465	3118	45	16792	1.67549	1	1	0.996858
GOTERM_BP_DIRECT	GO:0071108~protein K48-linked deubiquitination	9	0.239044	0.0618055	ENSG00000155313, ENSG00000175073, ENSG00000111667, ENSG00000164164, ENSG00000138592, ENSG00000128923, ENSG00000066427, ENSG00000115464, ENSG00000180667	3118	24	16792	2.01956	1	1	0.996858
GOTERM_BP_DIRECT	GO:0017015~regulation of transforming growth factor beta receptor signaling pathway	8	0.212483	0.0618171	ENSG00000148516, ENSG00000105329, ENSG00000050165, ENSG00000197323, ENSG00000101665, ENSG00000116128, ENSG00000106991, ENSG00000005884	3118	20	16792	2.1542	1	1	0.996858
GOTERM_BP_DIRECT	GO:0010629~negative regulation of gene expression	34	0.903054	0.0627586	ENSG00000179820, ENSG00000115738, ENSG00000114209, ENSG00000162924, ENSG00000104964, ENSG00000105855, ENSG00000151014, ENSG00000117335, ENSG00000116288, ENSG00000144747, ENSG00000030110, ENSG00000126934, ENSG00000147133, ENSG00000214078, ENSG00000082196, ENSG00000084093, ENSG00000239672, ENSG00000132589, ENSG00000183735, ENSG00000080839, ENSG00000147164, ENSG00000163848, ENSG00000105329, ENSG0000…	3118	137	16792	1.33655	1	1	0.996858
GOTERM_BP_DIRECT	GO:0035556~intracellular signal transduction	88	2.33732	0.0666563	ENSG00000186716, ENSG00000099308, ENSG00000109756, ENSG00000198586, ENSG00000177485, ENSG00000169220, ENSG00000155816, ENSG00000076344, ENSG00000114346, ENSG00000170214, ENSG00000166510, ENSG00000118515, ENSG00000160570, ENSG00000169189, ENSG00000161664, ENSG00000100784, ENSG00000180008, ENSG00000142149, ENSG00000180448, ENSG00000169429, ENSG00000152495, ENSG00000106799, ENSG00000197122, ENSG0000…	3118	403	16792	1.17599	1	1	0.996858
GOTERM_BP_DIRECT	GO:0001843~neural tube closure	21	0.557769	0.067259	ENSG00000147050, ENSG00000181555, ENSG00000106689, ENSG00000108518, ENSG00000131759, ENSG00000105329, ENSG00000174842, ENSG00000196576, ENSG00000072062, ENSG00000166145, ENSG00000148926, ENSG00000164442, ENSG00000167642, ENSG00000138182, ENSG00000172819, ENSG00000101115, ENSG00000125753, ENSG00000177030, ENSG00000107882, ENSG00000123473, ENSG00000074219	3118	77	16792	1.46877	1	1	0.996858
GOTERM_BP_DIRECT	GO:1902894~negative regulation of pri-miRNA transcription from RNA polymerase II promoter	5	0.132802	0.067793	ENSG00000112658, ENSG00000147862, ENSG00000100311, ENSG00000186951, ENSG00000112033	3118	9	16792	2.99195	1	1	0.996858
GOTERM_BP_DIRECT	GO:1990001~inhibition of cysteine-type endopeptidase activity involved in apoptotic process	5	0.132802	0.067793	ENSG00000023445, ENSG00000101966, ENSG00000089685, ENSG00000126453, ENSG00000110330	3118	9	16792	2.99195	1	1	0.996858
GOTERM_BP_DIRECT	GO:0090073~positive regulation of protein homodimerization activity	5	0.132802	0.067793	ENSG00000116288, ENSG00000076604, ENSG00000113851, ENSG00000127191, ENSG00000090612	3118	9	16792	2.99195	1	1	0.996858
GOTERM_BP_DIRECT	GO:0030900~forebrain development	14	0.371846	0.0713305	ENSG00000181555, ENSG00000197122, ENSG00000115317, ENSG00000173786, ENSG00000196588, ENSG00000074181, ENSG00000166225, ENSG00000187240, ENSG00000087258, ENSG00000085224, ENSG00000148400, ENSG00000184226, ENSG00000123473, ENSG00000070614	3118	46	16792	1.63907	1	1	0.996858
GOTERM_BP_DIRECT	GO:0051591~response to cAMP	14	0.371846	0.0713305	ENSG00000172270, ENSG00000175592, ENSG00000130522, ENSG00000172572, ENSG00000177606, ENSG00000171223, ENSG00000155846, ENSG00000170345, ENSG00000157764, ENSG00000115884, ENSG00000110330, ENSG00000142453, ENSG00000239672, ENSG00000125740	3118	46	16792	1.63907	1	1	0.996858
GOTERM_BP_DIRECT	GO:0031398~positive regulation of protein ubiquitination	18	0.478088	0.072724	ENSG00000023445, ENSG00000154188, ENSG00000172175, ENSG00000106305, ENSG00000133265, ENSG00000137486, ENSG00000040633, ENSG00000170315, ENSG00000101966, ENSG00000101665, ENSG00000109670, ENSG00000103423, ENSG00000109501, ENSG00000012048, ENSG00000103266, ENSG00000176170, ENSG00000127666, ENSG00000108465	3118	64	16792	1.51467	1	1	0.996858
GOTERM_BP_DIRECT	GO:0001701~in utero embryonic development	44	1.16866	0.0730709	ENSG00000147050, ENSG00000103494, ENSG00000154188, ENSG00000095002, ENSG00000184916, ENSG00000196584, ENSG00000154727, ENSG00000152601, ENSG00000137845, ENSG00000157796, ENSG00000130175, ENSG00000065978, ENSG00000142784, ENSG00000188064, ENSG00000127528, ENSG00000100345, ENSG00000148400, ENSG00000126457, ENSG00000143570, ENSG00000101752, ENSG00000122257, ENSG00000169946, ENSG00000141873, ENSG0000…	3118	187	16792	1.26718	1	1	0.996858
GOTERM_BP_DIRECT	GO:0050434~positive regulation of viral transcription	10	0.265604	0.0740704	ENSG00000105258, ENSG00000163882, ENSG00000108518, ENSG00000168002, ENSG00000148400, ENSG00000188986, ENSG00000129315, ENSG00000177700, ENSG00000099817, ENSG00000048649	3118	29	16792	1.85707	1	1	0.996858
GOTERM_BP_DIRECT	GO:0045746~negative regulation of Notch signaling pathway	10	0.265604	0.0740704	ENSG00000164683, ENSG00000181830, ENSG00000179348, ENSG00000172889, ENSG00000176907, ENSG00000139405, ENSG00000187800, ENSG00000128965, ENSG00000109670, ENSG00000158555	3118	29	16792	1.85707	1	1	0.996858
GOTERM_BP_DIRECT	GO:0048015~phosphatidylinositol-mediated signaling	27	0.717131	0.0756402	ENSG00000070388, ENSG00000160867, ENSG00000109458, ENSG00000090905, ENSG00000141736, ENSG00000143393, ENSG00000107130, ENSG00000145675, ENSG00000090989, ENSG00000167965, ENSG00000108443, ENSG00000067560, ENSG00000068078, ENSG00000147162, ENSG00000138685, ENSG00000178568, ENSG00000166225, ENSG00000188372, ENSG00000011405, ENSG00000121879, ENSG00000078687, ENSG00000171608, ENSG00000164327, ENSG0000…	3118	106	16792	1.37178	1	1	0.996858
GOTERM_BP_DIRECT	GO:0010745~negative regulation of macrophage derived foam cell differentiation	6	0.159363	0.0760112	ENSG00000154265, ENSG00000132170, ENSG00000131408, ENSG00000138448, ENSG00000186951, ENSG00000165029	3118	13	16792	2.48562	1	1	0.996858
GOTERM_BP_DIRECT	GO:0097296~activation of cysteine-type endopeptidase activity involved in apoptotic signaling pathway	6	0.159363	0.0760112	ENSG00000104689, ENSG00000087088, ENSG00000096968, ENSG00000127191, ENSG00000026103, ENSG00000102871	3118	13	16792	2.48562	1	1	0.996858
GOTERM_BP_DIRECT	GO:0030837~negative regulation of actin filament polymerization	6	0.159363	0.0760112	ENSG00000179820, ENSG00000108518, ENSG00000163932, ENSG00000066777, ENSG00000151239, ENSG00000247596	3118	13	16792	2.48562	1	1	0.996858
GOTERM_BP_DIRECT	GO:0070986~left/right axis specification	6	0.159363	0.0760112	ENSG00000164442, ENSG00000169379, ENSG00000148400, ENSG00000136169, ENSG00000135541, ENSG00000138587	3118	13	16792	2.48562	1	1	0.996858
GOTERM_BP_DIRECT	GO:0045995~regulation of embryonic development	6	0.159363	0.0760112	ENSG00000116044, ENSG00000164190, ENSG00000164736, ENSG00000170312, ENSG00000151014, ENSG00000053747	3118	13	16792	2.48562	1	1	0.996858
GOTERM_BP_DIRECT	GO:0001829~trophectodermal cell differentiation	6	0.159363	0.0760112	ENSG00000164442, ENSG00000172845, ENSG00000196839, ENSG00000112658, ENSG00000112578, ENSG00000171223	3118	13	16792	2.48562	1	1	0.996858
GOTERM_BP_DIRECT	GO:0007179~transforming growth factor beta receptor signaling pathway	24	0.63745	0.0760449	ENSG00000067560, ENSG00000106799, ENSG00000136603, ENSG00000130513, ENSG00000197122, ENSG00000105329, ENSG00000130725, ENSG00000113658, ENSG00000177606, ENSG00000159840, ENSG00000170345, ENSG00000067606, ENSG00000170315, ENSG00000164442, ENSG00000221983, ENSG00000125968, ENSG00000101665, ENSG00000100311, ENSG00000106991, ENSG00000168615, ENSG00000087095, ENSG00000140464, ENSG00000155090, ENSG0000…	3118	92	16792	1.40491	1	1	0.996858
GOTERM_BP_DIRECT	GO:0022604~regulation of cell morphogenesis	9	0.239044	0.0766594	ENSG00000186174, ENSG00000077549, ENSG00000172757, ENSG00000161813, ENSG00000157827, ENSG00000147130, ENSG00000163867, ENSG00000121741, ENSG00000146247	3118	25	16792	1.93878	1	1	0.996858
GOTERM_BP_DIRECT	GO:0034198~cellular response to amino acid starvation	9	0.239044	0.0766594	ENSG00000083750, ENSG00000172071, ENSG00000134294, ENSG00000128272, ENSG00000127580, ENSG00000112977, ENSG00000175567, ENSG00000162772, ENSG00000124762	3118	25	16792	1.93878	1	1	0.996858
GOTERM_BP_DIRECT	GO:0002181~cytoplasmic translation	9	0.239044	0.0766594	ENSG00000137818, ENSG00000163682, ENSG00000053372, ENSG00000174748, ENSG00000089157, ENSG00000177600, ENSG00000162244, ENSG00000112651, ENSG00000130255	3118	25	16792	1.93878	1	1	0.996858
GOTERM_BP_DIRECT	GO:0060976~coronary vasculature development	9	0.239044	0.0766594	ENSG00000187240, ENSG00000105429, ENSG00000004399, ENSG00000173511, ENSG00000107882, ENSG00000197603, ENSG00000049192, ENSG00000115234, ENSG00000070614	3118	25	16792	1.93878	1	1	0.996858
GOTERM_BP_DIRECT	GO:0045669~positive regulation of osteoblast differentiation	17	0.451527	0.0776658	ENSG00000071553, ENSG00000130522, ENSG00000114739, ENSG00000094975, ENSG00000178585, ENSG00000113658, ENSG00000103855, ENSG00000177706, ENSG00000134352, ENSG00000138685, ENSG00000213719, ENSG00000172216, ENSG00000142871, ENSG00000188064, ENSG00000169884, ENSG00000138085, ENSG00000121989	3118	60	16792	1.52589	1	1	0.996858
GOTERM_BP_DIRECT	GO:1900182~positive regulation of protein localization to nucleus	8	0.212483	0.0784125	ENSG00000116288, ENSG00000147889, ENSG00000198087, ENSG00000172071, ENSG00000130766, ENSG00000197122, ENSG00000170312, ENSG00000108465	3118	21	16792	2.05162	1	1	0.996858
GOTERM_BP_DIRECT	GO:0006921~cellular component disassembly involved in execution phase of apoptosis	8	0.212483	0.0784125	ENSG00000185825, ENSG00000163932, ENSG00000092853, ENSG00000067900, ENSG00000176720, ENSG00000087470, ENSG00000134982, ENSG00000110330	3118	21	16792	2.05162	1	1	0.996858
GOTERM_BP_DIRECT	GO:0006919~activation of cysteine-type endopeptidase activity involved in apoptotic process	22	0.584329	0.0784433	ENSG00000091592, ENSG00000129521, ENSG00000172071, ENSG00000104689, ENSG00000112977, ENSG00000137409, ENSG00000169372, ENSG00000169031, ENSG00000026103, ENSG00000127191, ENSG00000176720, ENSG00000002330, ENSG00000118412, ENSG00000147889, ENSG00000132170, ENSG00000127946, ENSG00000087088, ENSG00000096968, ENSG00000103423, ENSG00000204628, ENSG00000102871, ENSG00000140464	3118	83	16792	1.42748	1	1	0.996858
GOTERM_BP_DIRECT	GO:0006672~ceramide metabolic process	7	0.185923	0.0786354	ENSG00000103066, ENSG00000105568, ENSG00000100422, ENSG00000115317, ENSG00000188611, ENSG00000128699, ENSG00000123353	3118	17	16792	2.21756	1	1	0.996858
GOTERM_BP_DIRECT	GO:0048514~blood vessel morphogenesis	7	0.185923	0.0786354	ENSG00000138061, ENSG00000115904, ENSG00000145715, ENSG00000125968, ENSG00000184058, ENSG00000109101, ENSG00000069869	3118	17	16792	2.21756	1	1	0.996858
GOTERM_BP_DIRECT	GO:0001824~blastocyst development	7	0.185923	0.0786354	ENSG00000076924, ENSG00000129562, ENSG00000106799, ENSG00000165916, ENSG00000143452, ENSG00000140299, ENSG00000163435	3118	17	16792	2.21756	1	1	0.996858
GOTERM_BP_DIRECT	GO:0006461~protein complex assembly	29	0.770252	0.0795242	ENSG00000196083, ENSG00000042493, ENSG00000153132, ENSG00000198087, ENSG00000065054, ENSG00000137309, ENSG00000124171, ENSG00000026103, ENSG00000170312, ENSG00000198625, ENSG00000197858, ENSG00000117394, ENSG00000184445, ENSG00000102882, ENSG00000141510, ENSG00000140464, ENSG00000100065, ENSG00000103363, ENSG00000158856, ENSG00000135679, ENSG00000105568, ENSG00000163848, ENSG00000176046, ENSG0000…	3118	116	16792	1.34638	1	1	0.996858
GOTERM_BP_DIRECT	GO:0008625~extrinsic apoptotic signaling pathway via death domain receptors	12	0.318725	0.0800523	ENSG00000136848, ENSG00000118412, ENSG00000151929, ENSG00000104689, ENSG00000160570, ENSG00000087088, ENSG00000169372, ENSG00000026103, ENSG00000002330, ENSG00000067182, ENSG00000145675, ENSG00000102871	3118	38	16792	1.70069	1	1	0.996858
GOTERM_BP_DIRECT	GO:0018107~peptidyl-threonine phosphorylation	12	0.318725	0.0800523	ENSG00000107643, ENSG00000106799, ENSG00000130758, ENSG00000163932, ENSG00000072062, ENSG00000147133, ENSG00000110422, ENSG00000112742, ENSG00000013441, ENSG00000170312, ENSG00000164885, ENSG00000087095	3118	38	16792	1.70069	1	1	0.996858
GOTERM_BP_DIRECT	GO:0006366~transcription from RNA polymerase II promoter	109	2.89509	0.0803297	ENSG00000178177, ENSG00000175221, ENSG00000105516, ENSG00000005102, ENSG00000151014, ENSG00000164330, ENSG00000170448, ENSG00000163882, ENSG00000146109, ENSG00000168255, ENSG00000183770, ENSG00000032219, ENSG00000108064, ENSG00000099817, ENSG00000165821, ENSG00000124795, ENSG00000126461, ENSG00000175592, ENSG00000113649, ENSG00000109705, ENSG00000170345, ENSG00000020633, ENSG00000102908, ENSG0000…	3118	513	16792	1.14429	1	1	0.996858
GOTERM_BP_DIRECT	GO:0030510~regulation of BMP signaling pathway	4	0.106242	0.0819817	ENSG00000101966, ENSG00000121989, ENSG00000140479, ENSG00000005884	3118	6	16792	3.59034	1	1	0.996858
GOTERM_BP_DIRECT	GO:0042796~snRNA transcription from RNA polymerase III promoter	4	0.106242	0.0819817	ENSG00000164151, ENSG00000144161, ENSG00000128915, ENSG00000023608	3118	6	16792	3.59034	1	1	0.996858
GOTERM_BP_DIRECT	GO:0070200~establishment of protein localization to telomere	4	0.106242	0.0819817	ENSG00000139618, ENSG00000102977, ENSG00000128513, ENSG00000139579	3118	6	16792	3.59034	1	1	0.996858
GOTERM_BP_DIRECT	GO:0010887~negative regulation of cholesterol storage	4	0.106242	0.0819817	ENSG00000132170, ENSG00000131408, ENSG00000186951, ENSG00000165029	3118	6	16792	3.59034	1	1	0.996858
GOTERM_BP_DIRECT	GO:0007098~centrosome cycle	4	0.106242	0.0819817	ENSG00000153140, ENSG00000170312, ENSG00000012048, ENSG00000074935	3118	6	16792	3.59034	1	1	0.996858
GOTERM_BP_DIRECT	GO:0071321~cellular response to cGMP	4	0.106242	0.0819817	ENSG00000109756, ENSG00000172572, ENSG00000099822, ENSG00000186642	3118	6	16792	3.59034	1	1	0.996858
GOTERM_BP_DIRECT	GO:1902857~positive regulation of nonmotile primary cilium assembly	4	0.106242	0.0819817	ENSG00000122545, ENSG00000151849, ENSG00000184640, ENSG00000174799	3118	6	16792	3.59034	1	1	0.996858
GOTERM_BP_DIRECT	GO:0060136~embryonic process involved in female pregnancy	4	0.106242	0.0819817	ENSG00000164442, ENSG00000172845, ENSG00000068366, ENSG00000171223	3118	6	16792	3.59034	1	1	0.996858
GOTERM_BP_DIRECT	GO:0032958~inositol phosphate biosynthetic process	4	0.106242	0.0819817	ENSG00000145725, ENSG00000151151, ENSG00000127080, ENSG00000138685	3118	6	16792	3.59034	1	1	0.996858
GOTERM_BP_DIRECT	GO:0018344~protein geranylgeranylation	4	0.106242	0.0819817	ENSG00000203668, ENSG00000164219, ENSG00000137955, ENSG00000188419	3118	6	16792	3.59034	1	1	0.996858
GOTERM_BP_DIRECT	GO:0034773~histone H4-K20 trimethylation	4	0.106242	0.0819817	ENSG00000054267, ENSG00000032219, ENSG00000178409, ENSG00000110066	3118	6	16792	3.59034	1	1	0.996858
GOTERM_BP_DIRECT	GO:0043087~regulation of GTPase activity	18	0.478088	0.0821491	ENSG00000136848, ENSG00000129474, ENSG00000105137, ENSG00000076864, ENSG00000180263, ENSG00000105538, ENSG00000196576, ENSG00000066248, ENSG00000118873, ENSG00000158987, ENSG00000139132, ENSG00000145703, ENSG00000121749, ENSG00000169221, ENSG00000164327, ENSG00000102302, ENSG00000100241, ENSG00000167965	3118	65	16792	1.49137	1	1	0.996858
GOTERM_BP_DIRECT	GO:0031100~organ regeneration	14	0.371846	0.0825412	ENSG00000151461, ENSG00000067225, ENSG00000084207, ENSG00000134324, ENSG00000170312, ENSG00000135446, ENSG00000060656, ENSG00000148926, ENSG00000132170, ENSG00000030110, ENSG00000148400, ENSG00000148773, ENSG00000167601, ENSG00000124762	3118	47	16792	1.60419	1	1	0.996858
GOTERM_BP_DIRECT	GO:0016049~cell growth	16	0.424967	0.0829736	ENSG00000090020, ENSG00000106009, ENSG00000176046, ENSG00000130669, ENSG00000105329, ENSG00000171130, ENSG00000197785, ENSG00000112851, ENSG00000138448, ENSG00000116586, ENSG00000055044, ENSG00000100219, ENSG00000168003, ENSG00000078401, ENSG00000149357, ENSG00000142227	3118	56	16792	1.53872	1	1	0.996858
GOTERM_BP_DIRECT	GO:0050919~negative chemotaxis	11	0.292165	0.0845833	ENSG00000067560, ENSG00000153993, ENSG00000001617, ENSG00000185033, ENSG00000075223, ENSG00000125848, ENSG00000075213, ENSG00000167680, ENSG00000138448, ENSG00000135622, ENSG00000137872	3118	34	16792	1.74237	1	1	0.996858
GOTERM_BP_DIRECT	GO:0097192~extrinsic apoptotic signaling pathway in absence of ligand	11	0.292165	0.0845833	ENSG00000151929, ENSG00000030110, ENSG00000129473, ENSG00000099875, ENSG00000087088, ENSG00000138448, ENSG00000049130, ENSG00000026103, ENSG00000176720, ENSG00000132906, ENSG00000002330	3118	34	16792	1.74237	1	1	0.996858
GOTERM_BP_DIRECT	GO:0006096~glycolytic process	11	0.292165	0.0845833	ENSG00000074800, ENSG00000149925, ENSG00000105953, ENSG00000141959, ENSG00000111669, ENSG00000111640, ENSG00000105220, ENSG00000156515, ENSG00000079739, ENSG00000102144, ENSG00000171314	3118	34	16792	1.74237	1	1	0.996858
GOTERM_BP_DIRECT	GO:0007568~aging	39	1.03586	0.0858856	ENSG00000070961, ENSG00000158528, ENSG00000196365, ENSG00000115317, ENSG00000134013, ENSG00000173786, ENSG00000175567, ENSG00000177606, ENSG00000198947, ENSG00000198804, ENSG00000148926, ENSG00000184481, ENSG00000116044, ENSG00000196839, ENSG00000023909, ENSG00000001084, ENSG00000030110, ENSG00000100300, ENSG00000132906, ENSG00000130707, ENSG00000123384, ENSG00000164136, ENSG00000147437, ENSG0000…	3118	165	16792	1.27294	1	1	0.996858
GOTERM_BP_DIRECT	GO:0030855~epithelial cell differentiation	19	0.504648	0.0862081	ENSG00000149591, ENSG00000128311, ENSG00000133710, ENSG00000112667, ENSG00000180340, ENSG00000187908, ENSG00000117318, ENSG00000173597, ENSG00000170312, ENSG00000158710, ENSG00000168028, ENSG00000165983, ENSG00000132170, ENSG00000110090, ENSG00000184058, ENSG00000126778, ENSG00000102144, ENSG00000164733, ENSG00000163435	3118	70	16792	1.46178	1	1	0.996858
GOTERM_BP_DIRECT	GO:0001947~heart looping	17	0.451527	0.0879058	ENSG00000131437, ENSG00000112658, ENSG00000136169, ENSG00000135541, ENSG00000138686, ENSG00000113971, ENSG00000118762, ENSG00000164442, ENSG00000169379, ENSG00000100644, ENSG00000148400, ENSG00000164736, ENSG00000101752, ENSG00000107882, ENSG00000106991, ENSG00000123473, ENSG00000166823	3118	61	16792	1.50088	1	1	0.996858
GOTERM_BP_DIRECT	GO:0031338~regulation of vesicle fusion	13	0.345286	0.0879209	ENSG00000065491, ENSG00000133138, ENSG00000152061, ENSG00000065882, ENSG00000197226, ENSG00000132881, ENSG00000167291, ENSG00000067208, ENSG00000204634, ENSG00000121749, ENSG00000169221, ENSG00000107021, ENSG00000142459	3118	43	16792	1.62818	1	1	0.996858
GOTERM_BP_DIRECT	GO:0030155~regulation of cell adhesion	13	0.345286	0.0879209	ENSG00000134318, ENSG00000105568, ENSG00000184916, ENSG00000118193, ENSG00000112658, ENSG00000067900, ENSG00000058272, ENSG00000136153, ENSG00000163536, ENSG00000106991, ENSG00000169429, ENSG00000053747, ENSG00000140464	3118	43	16792	1.62818	1	1	0.996858
GOTERM_BP_DIRECT	GO:0071333~cellular response to glucose stimulus	15	0.398406	0.0886765	ENSG00000112658, ENSG00000175567, ENSG00000072062, ENSG00000133895, ENSG00000081760, ENSG00000100219, ENSG00000167136, ENSG00000023909, ENSG00000001084, ENSG00000100889, ENSG00000121879, ENSG00000204628, ENSG00000239672, ENSG00000051523, ENSG00000100097	3118	52	16792	1.55351	1	1	0.996858
GOTERM_BP_DIRECT	GO:0009058~biosynthetic process	10	0.265604	0.0891112	ENSG00000102230, ENSG00000166123, ENSG00000169710, ENSG00000070785, ENSG00000100116, ENSG00000108187, ENSG00000110455, ENSG00000125166, ENSG00000185813, ENSG00000109576	3118	30	16792	1.79517	1	1	0.996858
GOTERM_BP_DIRECT	GO:0097193~intrinsic apoptotic signaling pathway	10	0.265604	0.0891112	ENSG00000166266, ENSG00000108094, ENSG00000184990, ENSG00000087088, ENSG00000002330, ENSG00000196954, ENSG00000100034, ENSG00000141510, ENSG00000124762, ENSG00000104320	3118	30	16792	1.79517	1	1	0.996858
GOTERM_BP_DIRECT	GO:0070278~extracellular matrix constituent secretion	3	0.0796813	0.0905601	ENSG00000157613, ENSG00000118523, ENSG00000106991	3118	3	16792	5.3855	1	1	0.996858
GOTERM_BP_DIRECT	GO:0060947~cardiac vascular smooth muscle cell differentiation	3	0.0796813	0.0905601	ENSG00000112658, ENSG00000141448, ENSG00000166823	3118	3	16792	5.3855	1	1	0.996858
GOTERM_BP_DIRECT	GO:0016561~protein import into peroxisome matrix, translocation	3	0.0796813	0.0905601	ENSG00000139197, ENSG00000124587, ENSG00000142655	3118	3	16792	5.3855	1	1	0.996858
GOTERM_BP_DIRECT	GO:0051972~regulation of telomerase activity	3	0.0796813	0.0905601	ENSG00000254093, ENSG00000149311, ENSG00000139579	3118	3	16792	5.3855	1	1	0.996858
GOTERM_BP_DIRECT	GO:1900102~negative regulation of endoplasmic reticulum unfolded protein response	3	0.0796813	0.0905601	ENSG00000164463, ENSG00000100219, ENSG00000204628	3118	3	16792	5.3855	1	1	0.996858
GOTERM_BP_DIRECT	GO:0035470~positive regulation of vascular wound healing	3	0.0796813	0.0905601	ENSG00000176692, ENSG00000100219, ENSG00000173511	3118	3	16792	5.3855	1	1	0.996858
GOTERM_BP_DIRECT	GO:0032911~negative regulation of transforming growth factor beta1 production	3	0.0796813	0.0905601	ENSG00000198087, ENSG00000141448, ENSG00000140564	3118	3	16792	5.3855	1	1	0.996858
GOTERM_BP_DIRECT	GO:0015798~myo-inositol transport	3	0.0796813	0.0905601	ENSG00000197121, ENSG00000198743, ENSG00000151229	3118	3	16792	5.3855	1	1	0.996858
GOTERM_BP_DIRECT	GO:0060544~regulation of necroptotic process	3	0.0796813	0.0905601	ENSG00000023445, ENSG00000003402, ENSG00000110330	3118	3	16792	5.3855	1	1	0.996858
GOTERM_BP_DIRECT	GO:0019254~carnitine metabolic process, CoA-linked	3	0.0796813	0.0905601	ENSG00000115361, ENSG00000095321, ENSG00000117054	3118	3	16792	5.3855	1	1	0.996858
GOTERM_BP_DIRECT	GO:0071139~resolution of recombination intermediates	3	0.0796813	0.0905601	ENSG00000163029, ENSG00000198887, ENSG00000178295	3118	3	16792	5.3855	1	1	0.996858
GOTERM_BP_DIRECT	GO:0090526~regulation of gluconeogenesis involved in cellular glucose homeostasis	3	0.0796813	0.0905601	ENSG00000153201, ENSG00000130766, ENSG00000147162	3118	3	16792	5.3855	1	1	0.996858
GOTERM_BP_DIRECT	GO:0070424~regulation of nucleotide-binding oligomerization domain containing signaling pathway	3	0.0796813	0.0905601	ENSG00000023445, ENSG00000101966, ENSG00000110330	3118	3	16792	5.3855	1	1	0.996858
GOTERM_BP_DIRECT	GO:0016476~regulation of embryonic cell shape	3	0.0796813	0.0905601	ENSG00000143951, ENSG00000122545, ENSG00000173402	3118	3	16792	5.3855	1	1	0.996858
GOTERM_BP_DIRECT	GO:0043123~positive regulation of I-kappaB kinase/NF-kappaB signaling	38	1.0093	0.091332	ENSG00000174130, ENSG00000092098, ENSG00000172175, ENSG00000162924, ENSG00000114346, ENSG00000132274, ENSG00000171302, ENSG00000003402, ENSG00000112343, ENSG00000119401, ENSG00000141574, ENSG00000198959, ENSG00000119408, ENSG00000164054, ENSG00000213341, ENSG00000127666, ENSG00000198160, ENSG00000067560, ENSG00000023445, ENSG00000183735, ENSG00000129353, ENSG00000155366, ENSG00000102096, ENSG0000…	3118	161	16792	1.27111	1	1	0.996858
GOTERM_BP_DIRECT	GO:0071897~DNA biosynthetic process	9	0.239044	0.0934646	ENSG00000118523, ENSG00000183814, ENSG00000256525, ENSG00000051341, ENSG00000167085, ENSG00000132382, ENSG00000117724, ENSG00000167900, ENSG00000174405	3118	26	16792	1.86421	1	1	0.996858
GOTERM_BP_DIRECT	GO:0000302~response to reactive oxygen species	12	0.318725	0.09361	ENSG00000184470, ENSG00000173846, ENSG00000068001, ENSG00000117592, ENSG00000167815, ENSG00000164978, ENSG00000126432, ENSG00000084207, ENSG00000185624, ENSG00000233276, ENSG00000114378, ENSG00000051523	3118	39	16792	1.65708	1	1	0.996858
GOTERM_BP_DIRECT	GO:0043401~steroid hormone mediated signaling pathway	16	0.424967	0.0941228	ENSG00000126351, ENSG00000131759, ENSG00000177463, ENSG00000173153, ENSG00000112033, ENSG00000120798, ENSG00000186350, ENSG00000174738, ENSG00000132170, ENSG00000172819, ENSG00000160113, ENSG00000131408, ENSG00000148200, ENSG00000160781, ENSG00000186951, ENSG00000123358	3118	57	16792	1.51172	1	1	0.996858
GOTERM_BP_DIRECT	GO:0032091~negative regulation of protein binding	16	0.424967	0.0941228	ENSG00000132688, ENSG00000107643, ENSG00000104964, ENSG00000178585, ENSG00000172531, ENSG00000067900, ENSG00000158411, ENSG00000116288, ENSG00000142453, ENSG00000119922, ENSG00000087088, ENSG00000163932, ENSG00000100311, ENSG00000186951, ENSG00000142655, ENSG00000103266	3118	57	16792	1.51172	1	1	0.996858
GOTERM_BP_DIRECT	GO:0008593~regulation of Notch signaling pathway	5	0.132802	0.0968745	ENSG00000099282, ENSG00000073350, ENSG00000134352, ENSG00000106003, ENSG00000117335	3118	10	16792	2.69275	1	1	0.996858
GOTERM_BP_DIRECT	GO:0034501~protein localization to kinetochore	5	0.132802	0.0968745	ENSG00000040275, ENSG00000112742, ENSG00000137812, ENSG00000172167, ENSG00000170312	3118	10	16792	2.69275	1	1	0.996858
GOTERM_BP_DIRECT	GO:0032940~secretion by cell	5	0.132802	0.0968745	ENSG00000092445, ENSG00000140479, ENSG00000053501, ENSG00000167601, ENSG00000140564	3118	10	16792	2.69275	1	1	0.996858
GOTERM_BP_DIRECT	GO:1901030~positive regulation of mitochondrial outer membrane permeabilization involved in apoptotic signaling pathway	5	0.132802	0.0968745	ENSG00000030110, ENSG00000184990, ENSG00000122386, ENSG00000087088, ENSG00000176720	3118	10	16792	2.69275	1	1	0.996858
GOTERM_BP_DIRECT	GO:0006390~transcription from mitochondrial promoter	5	0.132802	0.0968745	ENSG00000172171, ENSG00000099821, ENSG00000262814, ENSG00000108064, ENSG00000155846	3118	10	16792	2.69275	1	1	0.996858
GOTERM_BP_DIRECT	GO:2001022~positive regulation of response to DNA damage stimulus	5	0.132802	0.0968745	ENSG00000029363, ENSG00000169189, ENSG00000102081, ENSG00000163932, ENSG00000160117	3118	10	16792	2.69275	1	1	0.996858
GOTERM_BP_DIRECT	GO:0045943~positive regulation of transcription from RNA polymerase I promoter	5	0.132802	0.0968745	ENSG00000172071, ENSG00000128272, ENSG00000141736, ENSG00000147133, ENSG00000087074	3118	10	16792	2.69275	1	1	0.996858
GOTERM_BP_DIRECT	GO:0016572~histone phosphorylation	5	0.132802	0.0968745	ENSG00000163932, ENSG00000100784, ENSG00000149311, ENSG00000170312, ENSG00000162302	3118	10	16792	2.69275	1	1	0.996858
GOTERM_BP_DIRECT	GO:2001243~negative regulation of intrinsic apoptotic signaling pathway	8	0.212483	0.0973377	ENSG00000051108, ENSG00000132436, ENSG00000129473, ENSG00000197122, ENSG00000119969, ENSG00000188976, ENSG00000121653, ENSG00000011422	3118	22	16792	1.95836	1	1	0.996858
GOTERM_BP_DIRECT	GO:0031648~protein destabilization	11	0.292165	0.0995909	ENSG00000147889, ENSG00000100219, ENSG00000135679, ENSG00000105677, ENSG00000125912, ENSG00000197122, ENSG00000125968, ENSG00000164736, ENSG00000063241, ENSG00000005812, ENSG00000148180	3118	35	16792	1.69259	1	1	0.996858
GOTERM_BP_DIRECT	GO:0046777~protein autophosphorylation	40	1.06242	0.0995972	ENSG00000072786, ENSG00000160867, ENSG00000186716, ENSG00000174292, ENSG00000172071, ENSG00000130413, ENSG00000130758, ENSG00000072062, ENSG00000112742, ENSG00000006432, ENSG00000173327, ENSG00000065613, ENSG00000081320, ENSG00000119408, ENSG00000141736, ENSG00000096968, ENSG00000147133, ENSG00000149311, ENSG00000103653, ENSG00000175054, ENSG00000152495, ENSG00000102096, ENSG00000068078, ENSG0000…	3118	172	16792	1.25244	1	1	0.996858

## Sheet: HEG_Penet1_UP_DOWN_CC
Category	Term	Count	%	PValue	Genes	List Total	Pop Hits	Pop Total	Fold Enrichment	Bonferroni	Benjamini	FDR	log(adj-pvalue)
GOTERM_CC_DIRECT	GO:0005654~nucleoplasm	765	20.3187	1.65932e-41	ENSG00000042493, ENSG00000185946, ENSG00000143190, ENSG00000160888, ENSG00000144161, ENSG00000113658, ENSG00000077235, ENSG00000168010, ENSG00000138835, ENSG00000196843, ENSG00000135446, ENSG00000075292, ENSG00000189079, ENSG00000123106, ENSG00000132170, ENSG00000100227, ENSG00000023608, ENSG00000128915, ENSG00000148400, ENSG00000161981, ENSG00000032219, ENSG00000178295, ENSG00000102882, ENSG0000…	3287	2784	18224	1.52348	1.67757e-38	1.67757e-38	1.62281e-38	37.7753
GOTERM_CC_DIRECT	GO:0005634~nucleus	1260	33.4661	3.02275e-32	ENSG00000185947, ENSG00000185946, ENSG00000214113, ENSG00000160888, ENSG00000178177, ENSG00000144161, ENSG00000091542, ENSG00000113658, ENSG00000169220, ENSG00000077235, ENSG00000196843, ENSG00000112561, ENSG00000135446, ENSG00000075292, ENSG00000170214, ENSG00000170448, ENSG00000146109, ENSG00000132170, ENSG00000023608, ENSG00000183770, ENSG00000100345, ENSG00000108064, ENSG00000161981, ENSG0000…	3287	5415	18224	1.29008	3.056e-29	1.528e-29	1.47812e-29	28.8159
GOTERM_CC_DIRECT	GO:0005829~cytosol	801	21.2749	2.37711e-23	ENSG00000113658, ENSG00000135446, ENSG00000196839, ENSG00000151929, ENSG00000132170, ENSG00000169221, ENSG00000100345, ENSG00000127824, ENSG00000108064, ENSG00000058729, ENSG00000116918, ENSG00000114738, ENSG00000092621, ENSG00000069869, ENSG00000113645, ENSG00000137877, ENSG00000167291, ENSG00000067208, ENSG00000171314, ENSG00000011405, ENSG00000151914, ENSG00000108055, ENSG00000163931, ENSG0000…	3287	3315	18224	1.33966	2.40326e-20	8.01087e-21	7.74938e-21	20.0963
GOTERM_CC_DIRECT	GO:0005737~cytoplasm	1150	30.5445	5.66437e-19	ENSG00000160888, ENSG00000137628, ENSG00000160408, ENSG00000113658, ENSG00000169220, ENSG00000112561, ENSG00000075292, ENSG00000196839, ENSG00000034510, ENSG00000151929, ENSG00000100345, ENSG00000124313, ENSG00000161981, ENSG00000145012, ENSG00000180008, ENSG00000112319, ENSG00000114739, ENSG00000114738, ENSG00000180263, ENSG00000065268, ENSG00000069869, ENSG00000113645, ENSG00000137877, ENSG0000…	3287	5222	18224	1.22097	5.72668e-16	1.43167e-16	1.38494e-16	15.8442
GOTERM_CC_DIRECT	GO:0005813~centrosome	148	3.93094	2.02547e-16	ENSG00000156787, ENSG00000129680, ENSG00000154240, ENSG00000068885, ENSG00000169220, ENSG00000072062, ENSG00000114107, ENSG00000139405, ENSG00000107816, ENSG00000116127, ENSG00000173327, ENSG00000133302, ENSG00000135720, ENSG00000167566, ENSG00000166477, ENSG00000137100, ENSG00000100503, ENSG00000136098, ENSG00000122417, ENSG00000160014, ENSG00000107890, ENSG00000178295, ENSG00000183137, ENSG0000…	3287	426	18224	1.92618	2.24487e-13	4.0955e-14	3.96182e-14	13.3877
GOTERM_CC_DIRECT	GO:0005913~cell-cell adherens junction	111	2.94821	2.68754e-12	ENSG00000042493, ENSG00000074800, ENSG00000105355, ENSG00000135046, ENSG00000175866, ENSG00000151929, ENSG00000100345, ENSG00000132589, ENSG00000179950, ENSG00000130202, ENSG00000197122, ENSG00000065548, ENSG00000158710, ENSG00000134884, ENSG00000187164, ENSG00000122545, ENSG00000011009, ENSG00000102119, ENSG00000101665, ENSG00000122786, ENSG00000075618, ENSG00000198087, ENSG00000075711, ENSG0000…	3287	323	18224	1.9053	2.71708e-09	4.5285e-10	4.38069e-10	9.34405
GOTERM_CC_DIRECT	GO:0005925~focal adhesion	127	3.37317	5.67081e-12	ENSG00000142937, ENSG00000128591, ENSG00000135046, ENSG00000031081, ENSG00000172354, ENSG00000117335, ENSG00000213949, ENSG00000142541, ENSG00000143878, ENSG00000100345, ENSG00000105193, ENSG00000126458, ENSG00000130429, ENSG00000145012, ENSG00000106683, ENSG00000102882, ENSG00000132589, ENSG00000067560, ENSG00000099812, ENSG00000130202, ENSG00000075624, ENSG00000072110, ENSG00000138448, ENSG0000…	3287	391	18224	1.80082	5.73318e-09	8.19028e-10	7.92294e-10	9.0867
GOTERM_CC_DIRECT	GO:0016020~membrane	515	13.6786	9.0733e-12	ENSG00000185825, ENSG00000070961, ENSG00000114988, ENSG00000144040, ENSG00000179387, ENSG00000104823, ENSG00000137501, ENSG00000077235, ENSG00000077232, ENSG00000134352, ENSG00000171302, ENSG00000170448, ENSG00000196839, ENSG00000123106, ENSG00000169223, ENSG00000168256, ENSG00000127946, ENSG00000100345, ENSG00000123104, ENSG00000114857, ENSG00000104812, ENSG00000137877, ENSG00000113522, ENSG0000…	3287	2200	18224	1.29786	9.1731e-09	1.14664e-09	1.10921e-09	8.94057
GOTERM_CC_DIRECT	GO:0005730~nucleolus	230	6.1089	7.02484e-11	ENSG00000042493, ENSG00000102081, ENSG00000077235, ENSG00000196843, ENSG00000135446, ENSG00000142541, ENSG00000164332, ENSG00000146109, ENSG00000023608, ENSG00000122257, ENSG00000147679, ENSG00000141696, ENSG00000184967, ENSG00000115827, ENSG00000113649, ENSG00000115947, ENSG00000224051, ENSG00000009413, ENSG00000170468, ENSG00000173846, ENSG00000182670, ENSG00000101665, ENSG00000108298, ENSG0000…	3287	857	18224	1.48796	7.10212e-08	7.89124e-09	7.63366e-09	8.10285
GOTERM_CC_DIRECT	GO:0005814~centriole	47	1.24834	1.39777e-08	ENSG00000042493, ENSG00000051825, ENSG00000103995, ENSG00000198089, ENSG00000046651, ENSG00000131747, ENSG00000044459, ENSG00000135541, ENSG00000173588, ENSG00000197579, ENSG00000111554, ENSG00000116127, ENSG00000131462, ENSG00000173226, ENSG00000174799, ENSG00000100629, ENSG00000101639, ENSG00000100503, ENSG00000078674, ENSG00000151849, ENSG00000167461, ENSG00000089685, ENSG00000182923, ENSG0000…	3287	113	18224	2.30602	1.41314e-05	1.41315e-06	1.36702e-06	5.84981
GOTERM_CC_DIRECT	GO:0005840~ribosome	60	1.59363	5.40979e-08	ENSG00000130312, ENSG00000142937, ENSG00000177600, ENSG00000187051, ENSG00000136897, ENSG00000197728, ENSG00000142541, ENSG00000143314, ENSG00000163682, ENSG00000171858, ENSG00000170889, ENSG00000158042, ENSG00000105193, ENSG00000125445, ENSG00000162910, ENSG00000167526, ENSG00000239789, ENSG00000122140, ENSG00000181991, ENSG00000115268, ENSG00000136942, ENSG00000174547, ENSG00000149806, ENSG0000…	3287	166	18224	2.00395	5.46914e-05	4.97208e-06	4.80979e-06	5.30346
GOTERM_CC_DIRECT	GO:0005622~intracellular	314	8.33997	1.00628e-07	ENSG00000185947, ENSG00000065491, ENSG00000111912, ENSG00000197372, ENSG00000198464, ENSG00000185829, ENSG00000108506, ENSG00000113658, ENSG00000137501, ENSG00000198105, ENSG00000169220, ENSG00000198346, ENSG00000137502, ENSG00000084207, ENSG00000196967, ENSG00000119401, ENSG00000172748, ENSG00000166510, ENSG00000267680, ENSG00000188785, ENSG00000168256, ENSG00000100227, ENSG00000104140, ENSG0000…	3287	1332	18224	1.30698	0.000101729	8.47788e-06	8.20115e-06	5.07171
GOTERM_CC_DIRECT	GO:0005815~microtubule organizing center	54	1.43426	6.38781e-07	ENSG00000040275, ENSG00000128272, ENSG00000151414, ENSG00000174851, ENSG00000168172, ENSG00000138433, ENSG00000131165, ENSG00000100629, ENSG00000007047, ENSG00000142186, ENSG00000151725, ENSG00000275835, ENSG00000119408, ENSG00000007080, ENSG00000160211, ENSG00000122257, ENSG00000213066, ENSG00000147874, ENSG00000164897, ENSG00000182504, ENSG00000135338, ENSG00000115902, ENSG00000175792, ENSG0000…	3287	153	18224	1.9568	0.000645599	4.96775e-05	4.8056e-05
GOTERM_CC_DIRECT	GO:0070062~extracellular exosome	598	15.8831	1.25779e-06	ENSG00000042493, ENSG00000070961, ENSG00000103855, ENSG00000104823, ENSG00000169583, ENSG00000134352, ENSG00000171302, ENSG00000000971, ENSG00000248487, ENSG00000169105, ENSG00000101439, ENSG00000169223, ENSG00000100345, ENSG00000108187, ENSG00000088256, ENSG00000127824, ENSG00000156140, ENSG00000184500, ENSG00000178295, ENSG00000102882, ENSG00000067560, ENSG00000066230, ENSG00000092621, ENSG0000…	3287	2811	18224	1.17946	0.00127081	9.08301e-05	8.78654e-05
GOTERM_CC_DIRECT	GO:0015629~actin cytoskeleton	68	1.80611	3.26105e-06	ENSG00000158528, ENSG00000129680, ENSG00000155816, ENSG00000173889, ENSG00000173801, ENSG00000175866, ENSG00000183091, ENSG00000100345, ENSG00000130429, ENSG00000002822, ENSG00000130402, ENSG00000115947, ENSG00000113649, ENSG00000128283, ENSG00000108819, ENSG00000114854, ENSG00000171992, ENSG00000172403, ENSG00000198736, ENSG00000139132, ENSG00000172757, ENSG00000149925, ENSG00000122545, ENSG0000…	3287	218	18224	1.7294	0.0032915	0.000219795	0.00021262
GOTERM_CC_DIRECT	GO:0005743~mitochondrial inner membrane	118	3.13413	4.8457e-06	ENSG00000172590, ENSG00000130312, ENSG00000130159, ENSG00000144040, ENSG00000178057, ENSG00000136897, ENSG00000151806, ENSG00000125648, ENSG00000158042, ENSG00000169100, ENSG00000146066, ENSG00000145494, ENSG00000141338, ENSG00000167969, ENSG00000105197, ENSG00000178741, ENSG00000239789, ENSG00000197122, ENSG00000181991, ENSG00000110536, ENSG00000115944, ENSG00000176720, ENSG00000174547, ENSG0000…	3287	441	18224	1.4835	0.00488703	0.000291597	0.000282079
GOTERM_CC_DIRECT	GO:0005874~microtubule	89	2.36388	4.90322e-06	ENSG00000130479, ENSG00000118193, ENSG00000169220, ENSG00000151414, ENSG00000137941, ENSG00000107816, ENSG00000168172, ENSG00000111554, ENSG00000138036, ENSG00000173327, ENSG00000137267, ENSG00000135720, ENSG00000084731, ENSG00000007047, ENSG00000166037, ENSG00000126934, ENSG00000275835, ENSG00000151849, ENSG00000119408, ENSG00000188229, ENSG00000127824, ENSG00000187775, ENSG00000134709, ENSG0000…	3287	311	18224	1.58662	0.0049449	0.000291597	0.000282079
GOTERM_CC_DIRECT	GO:0005739~mitochondrion	302	8.02125	6.33038e-06	ENSG00000185825, ENSG00000130312, ENSG00000214113, ENSG00000099821, ENSG00000104823, ENSG00000084207, ENSG00000083123, ENSG00000151806, ENSG00000164211, ENSG00000169100, ENSG00000108064, ENSG00000167969, ENSG00000147437, ENSG00000102882, ENSG00000142544, ENSG00000107643, ENSG00000130204, ENSG00000122140, ENSG00000185818, ENSG00000197122, ENSG00000114854, ENSG00000169230, ENSG00000155846, ENSG0000…	3287	1331	18224	1.25798	0.0063796	0.000351101	0.000339641
GOTERM_CC_DIRECT	GO:0016363~nuclear matrix	37	0.982736	6.59834e-06	ENSG00000183207, ENSG00000133226, ENSG00000197299, ENSG00000119042, ENSG00000159256, ENSG00000151657, ENSG00000172216, ENSG00000066427, ENSG00000131165, ENSG00000196504, ENSG00000140682, ENSG00000138398, ENSG00000182263, ENSG00000096968, ENSG00000163104, ENSG00000141510, ENSG00000140464, ENSG00000215021, ENSG00000015479, ENSG00000175792, ENSG00000196498, ENSG00000117724, ENSG00000066777, ENSG0000…	3287	97	18224	2.11482	0.00664875	0.000351101	0.000339641
GOTERM_CC_DIRECT	GO:0015935~small ribosomal subunit	16	0.424967	1.29622e-05	ENSG00000149273, ENSG00000177971, ENSG00000122140, ENSG00000083845, ENSG00000115268, ENSG00000168028, ENSG00000149806, ENSG00000233927, ENSG00000197728, ENSG00000171858, ENSG00000170889, ENSG00000128626, ENSG00000105193, ENSG00000140988, ENSG00000204628, ENSG00000243927	3287	27	18224	3.28549	0.0130194	0.00065524	0.000633853
GOTERM_CC_DIRECT	GO:0015630~microtubule cytoskeleton	45	1.19522	4.6899e-05	ENSG00000248905, ENSG00000197694, ENSG00000130779, ENSG00000213523, ENSG00000129680, ENSG00000046651, ENSG00000117318, ENSG00000138778, ENSG00000174796, ENSG00000104805, ENSG00000097046, ENSG00000173226, ENSG00000179604, ENSG00000121621, ENSG00000137760, ENSG00000166037, ENSG00000007047, ENSG00000086015, ENSG00000149798, ENSG00000102882, ENSG00000107771, ENSG00000105254, ENSG00000214367, ENSG0000…	3287	137	18224	1.82111	0.0463095	0.00225785	0.00218415
GOTERM_CC_DIRECT	GO:0005762~mitochondrial large ribosomal subunit	21	0.557769	0.000115283	ENSG00000172590, ENSG00000130312, ENSG00000180992, ENSG00000183617, ENSG00000149792, ENSG00000178694, ENSG00000197345, ENSG00000136897, ENSG00000174547, ENSG00000112651, ENSG00000143314, ENSG00000116221, ENSG00000086504, ENSG00000055950, ENSG00000158042, ENSG00000254858, ENSG00000159111, ENSG00000262814, ENSG00000182154, ENSG00000162910, ENSG00000105364	3287	48	18224	2.42562	0.110021	0.00529777	0.00512485
GOTERM_CC_DIRECT	GO:0005801~cis-Golgi network	19	0.504648	0.000163122	ENSG00000154153, ENSG00000105438, ENSG00000173230, ENSG00000137502, ENSG00000168172, ENSG00000104805, ENSG00000116128, ENSG00000117500, ENSG00000100815, ENSG00000118523, ENSG00000142186, ENSG00000005243, ENSG00000173905, ENSG00000127914, ENSG00000106692, ENSG00000092108, ENSG00000145675, ENSG00000180834, ENSG00000182400	3287	42	18224	2.50812	0.152047	0.00717029	0.00693624
GOTERM_CC_DIRECT	GO:0016607~nuclear speck	58	1.5405	0.000200209	ENSG00000133226, ENSG00000180530, ENSG00000164609, ENSG00000091542, ENSG00000072062, ENSG00000197579, ENSG00000138433, ENSG00000075292, ENSG00000132773, ENSG00000166313, ENSG00000138398, ENSG00000184384, ENSG00000119408, ENSG00000100941, ENSG00000100227, ENSG00000176907, ENSG00000164252, ENSG00000221978, ENSG00000105197, ENSG00000163565, ENSG00000132424, ENSG00000131051, ENSG00000167491, ENSG0000…	3287	201	18224	1.59984	0.183257	0.0084338	0.00815851
GOTERM_CC_DIRECT	GO:0022625~cytosolic large ribosomal subunit	25	0.664011	0.000518844	ENSG00000131469, ENSG00000197756, ENSG00000177600, ENSG00000130255, ENSG00000121766, ENSG00000142541, ENSG00000163682, ENSG00000053372, ENSG00000145912, ENSG00000174748, ENSG00000156482, ENSG00000063177, ENSG00000167526, ENSG00000148303, ENSG00000137818, ENSG00000136942, ENSG00000197958, ENSG00000144713, ENSG00000100316, ENSG00000221983, ENSG00000108298, ENSG00000089157, ENSG00000162244, ENSG0000…	3287	68	18224	2.03833	0.40826	0.0202038	0.0195443
GOTERM_CC_DIRECT	GO:0005819~spindle	38	1.0093	0.000532939	ENSG00000137807, ENSG00000129422, ENSG00000130479, ENSG00000112029, ENSG00000254093, ENSG00000129680, ENSG00000155816, ENSG00000169220, ENSG00000099365, ENSG00000112742, ENSG00000117399, ENSG00000116584, ENSG00000122359, ENSG00000137100, ENSG00000100345, ENSG00000152082, ENSG00000089685, ENSG00000149311, ENSG00000147874, ENSG00000214367, ENSG00000092020, ENSG00000002822, ENSG00000135837, ENSG0000…	3287	121	18224	1.74117	0.416637	0.0202038	0.0195443
GOTERM_CC_DIRECT	GO:0005783~endoplasmic reticulum	187	4.9668	0.000539568	ENSG00000185825, ENSG00000188818, ENSG00000115718, ENSG00000143190, ENSG00000172071, ENSG00000068001, ENSG00000153395, ENSG00000136816, ENSG00000138678, ENSG00000116406, ENSG00000115317, ENSG00000099785, ENSG00000077232, ENSG00000167600, ENSG00000147955, ENSG00000119922, ENSG00000101439, ENSG00000102007, ENSG00000186642, ENSG00000147155, ENSG00000130707, ENSG00000188706, ENSG00000085382, ENSG0000…	3287	828	18224	1.25215	0.420535	0.0202038	0.0195443
GOTERM_CC_DIRECT	GO:0030027~lamellipodium	47	1.24834	0.000566791	ENSG00000000457, ENSG00000132613, ENSG00000182957, ENSG00000004399, ENSG00000159753, ENSG00000152527, ENSG00000031081, ENSG00000173402, ENSG00000247596, ENSG00000115355, ENSG00000166313, ENSG00000172725, ENSG00000205302, ENSG00000142627, ENSG00000102302, ENSG00000142669, ENSG00000088992, ENSG00000143575, ENSG00000050820, ENSG00000067560, ENSG00000132589, ENSG00000077549, ENSG00000090020, ENSG0000…	3287	160	18224	1.62863	0.436275	0.0204652	0.0197972
GOTERM_CC_DIRECT	GO:0030867~rough endoplasmic reticulum membrane	7	0.185923	0.000686093	ENSG00000130985, ENSG00000094975, ENSG00000185818, ENSG00000083444, ENSG00000143393, ENSG00000106397, ENSG00000152952	3287	8	18224	4.85123	0.500365	0.0239186	0.0231379
GOTERM_CC_DIRECT	GO:0036064~ciliary basal body	32	0.849934	0.000776924	ENSG00000103494, ENSG00000046651, ENSG00000135541, ENSG00000197579, ENSG00000116127, ENSG00000138036, ENSG00000131462, ENSG00000198718, ENSG00000117155, ENSG00000007047, ENSG00000078674, ENSG00000151849, ENSG00000167461, ENSG00000187535, ENSG00000122970, ENSG00000156313, ENSG00000176101, ENSG00000153140, ENSG00000170264, ENSG00000117724, ENSG00000132881, ENSG00000119333, ENSG00000138686, ENSG0000…	3287	98	18224	1.81037	0.544234	0.0261823	0.0253277
GOTERM_CC_DIRECT	GO:0072372~primary cilium	27	0.717131	0.000841914	ENSG00000096872, ENSG00000152061, ENSG00000068885, ENSG00000135541, ENSG00000157796, ENSG00000138036, ENSG00000113971, ENSG00000198718, ENSG00000084731, ENSG00000123607, ENSG00000203965, ENSG00000167461, ENSG00000187535, ENSG00000122970, ENSG00000128581, ENSG00000131437, ENSG00000113966, ENSG00000119333, ENSG00000118965, ENSG00000187240, ENSG00000169379, ENSG00000088986, ENSG00000083312, ENSG0000…	3287	78	18224	1.91917	0.57324	0.0274573	0.026561
GOTERM_CC_DIRECT	GO:0016604~nuclear body	15	0.398406	0.00097161	ENSG00000135679, ENSG00000160877, ENSG00000082516, ENSG00000196498, ENSG00000169220, ENSG00000164463, ENSG00000141582, ENSG00000142252, ENSG00000168453, ENSG00000126804, ENSG00000148411, ENSG00000107175, ENSG00000185019, ENSG00000184402, ENSG00000141510	3287	33	18224	2.52012	0.625729	0.0306968	0.0296948
GOTERM_CC_DIRECT	GO:0005694~chromosome	33	0.876494	0.00130156	ENSG00000127483, ENSG00000080608, ENSG00000102081, ENSG00000113810, ENSG00000138778, ENSG00000134013, ENSG00000117877, ENSG00000134852, ENSG00000163781, ENSG00000141076, ENSG00000083642, ENSG00000101972, ENSG00000143452, ENSG00000101596, ENSG00000122257, ENSG00000012048, ENSG00000038219, ENSG00000175054, ENSG00000181555, ENSG00000177311, ENSG00000124383, ENSG00000174282, ENSG00000112739, ENSG0000…	3287	105	18224	1.74248	0.731992	0.0398752	0.0385736
GOTERM_CC_DIRECT	GO:0042645~mitochondrial nucleoid	18	0.478088	0.00139418	ENSG00000172171, ENSG00000110955, ENSG00000174173, ENSG00000103152, ENSG00000099821, ENSG00000196365, ENSG00000197785, ENSG00000108829, ENSG00000132153, ENSG00000138346, ENSG00000120832, ENSG00000256525, ENSG00000004142, ENSG00000182199, ENSG00000127989, ENSG00000108064, ENSG00000103423, ENSG00000182810	3287	45	18224	2.21771	0.755978	0.0414563	0.0401031
GOTERM_CC_DIRECT	GO:0005758~mitochondrial intermembrane space	25	0.664011	0.00199838	ENSG00000213465, ENSG00000115317, ENSG00000168393, ENSG00000119421, ENSG00000116288, ENSG00000172009, ENSG00000165487, ENSG00000160471, ENSG00000165283, ENSG00000134809, ENSG00000143575, ENSG00000163528, ENSG00000169230, ENSG00000099795, ENSG00000265972, ENSG00000198836, ENSG00000005194, ENSG00000139531, ENSG00000125611, ENSG00000182199, ENSG00000106153, ENSG00000126602, ENSG00000181924, ENSG0000…	3287	74	18224	1.87306	0.86766	0.0577245	0.0558403
GOTERM_CC_DIRECT	GO:0097542~ciliary tip	17	0.451527	0.00300835	ENSG00000096872, ENSG00000128581, ENSG00000131437, ENSG00000068885, ENSG00000157796, ENSG00000138036, ENSG00000119333, ENSG00000084731, ENSG00000123607, ENSG00000118965, ENSG00000187240, ENSG00000088986, ENSG00000187535, ENSG00000107882, ENSG00000032742, ENSG00000125971, ENSG00000122970	3287	44	18224	2.1421	0.952453	0.0825299	0.079836
GOTERM_CC_DIRECT	GO:0005759~mitochondrial matrix	80	2.12483	0.00302038	ENSG00000213465, ENSG00000174173, ENSG00000068120, ENSG00000128311, ENSG00000214113, ENSG00000109519, ENSG00000105755, ENSG00000105953, ENSG00000099821, ENSG00000099624, ENSG00000196365, ENSG00000066427, ENSG00000116288, ENSG00000067829, ENSG00000151806, ENSG00000120832, ENSG00000083123, ENSG00000146701, ENSG00000117054, ENSG00000183010, ENSG00000123989, ENSG00000127989, ENSG00000186642, ENSG0000…	3287	327	18224	1.3564	0.953029	0.0825299	0.079836
GOTERM_CC_DIRECT	GO:0000785~chromatin	28	0.743692	0.00320651	ENSG00000137309, ENSG00000164190, ENSG00000115317, ENSG00000171223, ENSG00000137486, ENSG00000135446, ENSG00000116288, ENSG00000140320, ENSG00000116044, ENSG00000168453, ENSG00000083642, ENSG00000119906, ENSG00000101972, ENSG00000185513, ENSG00000105011, ENSG00000130522, ENSG00000198157, ENSG00000196498, ENSG00000115548, ENSG00000069869, ENSG00000117724, ENSG00000172167, ENSG00000153207, ENSG0000…	3287	89	18224	1.74426	0.961109	0.08531	0.0825254
GOTERM_CC_DIRECT	GO:0031965~nuclear membrane	59	1.56707	0.00346447	ENSG00000093000, ENSG00000108506, ENSG00000136816, ENSG00000114107, ENSG00000135446, ENSG00000065978, ENSG00000170214, ENSG00000101439, ENSG00000189159, ENSG00000267680, ENSG00000136492, ENSG00000164054, ENSG00000091732, ENSG00000100300, ENSG00000127870, ENSG00000184967, ENSG00000188807, ENSG00000131018, ENSG00000105821, ENSG00000047410, ENSG00000117408, ENSG00000134324, ENSG00000074370, ENSG0000…	3287	229	18224	1.42844	0.970063	0.0898096	0.0868782
GOTERM_CC_DIRECT	GO:0030529~intracellular ribonucleoprotein complex	38	1.0093	0.00517146	ENSG00000149273, ENSG00000172171, ENSG00000131469, ENSG00000102081, ENSG00000142937, ENSG00000213523, ENSG00000132394, ENSG00000116747, ENSG00000077235, ENSG00000166173, ENSG00000065978, ENSG00000138593, ENSG00000121766, ENSG00000142541, ENSG00000170889, ENSG00000169564, ENSG00000159111, ENSG00000012048, ENSG00000109971, ENSG00000108883, ENSG00000179455, ENSG00000138709, ENSG00000179950, ENSG0000…	3287	136	18224	1.54913	0.99471	0.130709	0.126442
GOTERM_CC_DIRECT	GO:0035861~site of double-strand break	13	0.345286	0.00545582	ENSG00000134758, ENSG00000198887, ENSG00000020922, ENSG00000113522, ENSG00000133302, ENSG00000138375, ENSG00000188486, ENSG00000163029, ENSG00000119906, ENSG00000163961, ENSG00000127311, ENSG00000163104, ENSG00000104320	3287	31	18224	2.32501	0.996038	0.134532	0.130141
GOTERM_CC_DIRECT	GO:0043234~protein complex	95	2.52324	0.00755969	ENSG00000186716, ENSG00000109756, ENSG00000174177, ENSG00000111875, ENSG00000113658, ENSG00000076344, ENSG00000135046, ENSG00000172354, ENSG00000136854, ENSG00000198947, ENSG00000118873, ENSG00000115234, ENSG00000183091, ENSG00000166313, ENSG00000152818, ENSG00000166275, ENSG00000100345, ENSG00000101115, ENSG00000109670, ENSG00000276045, ENSG00000125166, ENSG00000163961, ENSG00000123143, ENSG0000…	3287	412	18224	1.27841	0.999534	0.179177	0.173329
GOTERM_CC_DIRECT	GO:0000784~nuclear chromosome, telomeric region	36	0.956175	0.00762079	ENSG00000095002, ENSG00000254093, ENSG00000172531, ENSG00000020922, ENSG00000170312, ENSG00000198924, ENSG00000145912, ENSG00000085224, ENSG00000149311, ENSG00000101596, ENSG00000128513, ENSG00000140464, ENSG00000104320, ENSG00000175054, ENSG00000115947, ENSG00000139618, ENSG00000165392, ENSG00000113522, ENSG00000133895, ENSG00000174405, ENSG00000173559, ENSG00000135336, ENSG00000138346, ENSG0000…	3287	130	18224	1.53534	0.999562	0.179177	0.173329
GOTERM_CC_DIRECT	GO:0022627~cytosolic small ribosomal subunit	17	0.451527	0.00793368	ENSG00000149273, ENSG00000142937, ENSG00000083845, ENSG00000115268, ENSG00000168028, ENSG00000149806, ENSG00000233927, ENSG00000145425, ENSG00000197728, ENSG00000171858, ENSG00000170889, ENSG00000096080, ENSG00000105193, ENSG00000140988, ENSG00000105372, ENSG00000164587, ENSG00000142534	3287	48	18224	1.96359	0.999682	0.182294	0.176344
GOTERM_CC_DIRECT	GO:0000922~spindle pole	31	0.823373	0.00928608	ENSG00000258890, ENSG00000040275, ENSG00000151414, ENSG00000169220, ENSG00000197579, ENSG00000131023, ENSG00000116127, ENSG00000117399, ENSG00000163781, ENSG00000100629, ENSG00000100503, ENSG00000275835, ENSG00000119408, ENSG00000160014, ENSG00000164118, ENSG00000184445, ENSG00000169607, ENSG00000185515, ENSG00000182923, ENSG00000136108, ENSG00000002822, ENSG00000104218, ENSG00000117724, ENSG0000…	3287	109	18224	1.57681	0.99992	0.208627	0.201817
GOTERM_CC_DIRECT	GO:0005794~Golgi apparatus	183	4.86056	0.010423	ENSG00000000457, ENSG00000174130, ENSG00000135968, ENSG00000105355, ENSG00000152582, ENSG00000115718, ENSG00000153395, ENSG00000185829, ENSG00000152061, ENSG00000114988, ENSG00000160408, ENSG00000116128, ENSG00000171700, ENSG00000117335, ENSG00000141574, ENSG00000123106, ENSG00000132170, ENSG00000143515, ENSG00000070718, ENSG00000169223, ENSG00000127946, ENSG00000107130, ENSG00000186642, ENSG0000…	3287	863	18224	1.17567	0.999975	0.22908	0.221603
GOTERM_CC_DIRECT	GO:0001725~stress fiber	18	0.478088	0.0117517	ENSG00000130402, ENSG00000072110, ENSG00000078114, ENSG00000159840, ENSG00000064666, ENSG00000171992, ENSG00000197879, ENSG00000172725, ENSG00000122545, ENSG00000185340, ENSG00000183386, ENSG00000100345, ENSG00000184640, ENSG00000101335, ENSG00000162458, ENSG00000075618, ENSG00000051523, ENSG00000100592	3287	54	18224	1.84809	0.999994	0.252786	0.244535
GOTERM_CC_DIRECT	GO:0000242~pericentriolar material	9	0.239044	0.012662	ENSG00000101639, ENSG00000103995, ENSG00000100503, ENSG00000078674, ENSG00000139350, ENSG00000137601, ENSG00000168172, ENSG00000131462, ENSG00000074935	3287	19	18224	2.62623	0.999997	0.266692	0.257987
GOTERM_CC_DIRECT	GO:0016605~PML body	28	0.743692	0.0129274	ENSG00000100084, ENSG00000197299, ENSG00000169220, ENSG00000159256, ENSG00000110422, ENSG00000020922, ENSG00000198887, ENSG00000197579, ENSG00000112200, ENSG00000118412, ENSG00000120798, ENSG00000116288, ENSG00000163781, ENSG00000172845, ENSG00000085224, ENSG00000163029, ENSG00000121741, ENSG00000184900, ENSG00000033800, ENSG00000141510, ENSG00000140464, ENSG00000104320, ENSG00000175054, ENSG0000…	3287	98	18224	1.58408	0.999998	0.266726	0.25802
GOTERM_CC_DIRECT	GO:0031252~cell leading edge	14	0.371846	0.0159107	ENSG00000132470, ENSG00000159753, ENSG00000065613, ENSG00000131462, ENSG00000067606, ENSG00000187164, ENSG00000204843, ENSG00000143776, ENSG00000117155, ENSG00000172725, ENSG00000144824, ENSG00000152409, ENSG00000151914, ENSG00000100345	3287	39	18224	1.99025	1	0.321715	0.311214
GOTERM_CC_DIRECT	GO:0032587~ruffle membrane	24	0.63745	0.0167283	ENSG00000149273, ENSG00000161638, ENSG00000182957, ENSG00000197122, ENSG00000108819, ENSG00000138448, ENSG00000113645, ENSG00000023902, ENSG00000111731, ENSG00000151239, ENSG00000197879, ENSG00000134982, ENSG00000078098, ENSG00000065989, ENSG00000141068, ENSG00000035115, ENSG00000116584, ENSG00000172757, ENSG00000185043, ENSG00000186111, ENSG00000142627, ENSG00000126878, ENSG00000088992, ENSG0000…	3287	82	18224	1.62271	1	0.331614	0.32079
GOTERM_CC_DIRECT	GO:0045111~intermediate filament cytoskeleton	17	0.451527	0.0178474	ENSG00000132688, ENSG00000065243, ENSG00000137628, ENSG00000137699, ENSG00000159753, ENSG00000114127, ENSG00000008952, ENSG00000121766, ENSG00000166263, ENSG00000144824, ENSG00000167880, ENSG00000151914, ENSG00000101972, ENSG00000054654, ENSG00000103266, ENSG00000185504, ENSG00000105497	3287	52	18224	1.81255	1	0.346994	0.335668
GOTERM_CC_DIRECT	GO:0043231~intracellular membrane-bounded organelle	121	3.21381	0.0187428	ENSG00000105355, ENSG00000070961, ENSG00000143190, ENSG00000164609, ENSG00000254093, ENSG00000151657, ENSG00000169062, ENSG00000075292, ENSG00000132170, ENSG00000127946, ENSG00000119408, ENSG00000169189, ENSG00000100227, ENSG00000023608, ENSG00000107130, ENSG00000221978, ENSG00000141971, ENSG00000164733, ENSG00000099812, ENSG00000131653, ENSG00000186908, ENSG00000147383, ENSG00000067208, ENSG0000…	3287	558	18224	1.20225	1	0.35439	0.342822
GOTERM_CC_DIRECT	GO:0045171~intercellular bridge	15	0.398406	0.019235	ENSG00000064490, ENSG00000137807, ENSG00000111615, ENSG00000105866, ENSG00000173153, ENSG00000213523, ENSG00000134253, ENSG00000097046, ENSG00000173226, ENSG00000005483, ENSG00000079134, ENSG00000168286, ENSG00000147894, ENSG00000161981, ENSG00000104881	3287	44	18224	1.89009	1	0.35439	0.342822
GOTERM_CC_DIRECT	GO:0005640~nuclear outer membrane	10	0.265604	0.0192794	ENSG00000110108, ENSG00000131018, ENSG00000147955, ENSG00000102119, ENSG00000102898, ENSG00000067798, ENSG00000224051, ENSG00000172893, ENSG00000054654, ENSG00000176720	3287	24	18224	2.31011	1	0.35439	0.342822
GOTERM_CC_DIRECT	GO:0030496~midbody	34	0.903054	0.0200198	ENSG00000137807, ENSG00000118193, ENSG00000164949, ENSG00000107816, ENSG00000138778, ENSG00000114346, ENSG00000197579, ENSG00000170312, ENSG00000139722, ENSG00000122359, ENSG00000137100, ENSG00000117394, ENSG00000138592, ENSG00000160993, ENSG00000007080, ENSG00000164118, ENSG00000089685, ENSG00000084693, ENSG00000123143, ENSG00000067560, ENSG00000110318, ENSG00000065243, ENSG00000066279, ENSG0000…	3287	129	18224	1.46128	1	0.361428	0.349631
GOTERM_CC_DIRECT	GO:0005741~mitochondrial outer membrane	38	1.0093	0.0227526	ENSG00000129003, ENSG00000068120, ENSG00000160703, ENSG00000068366, ENSG00000173786, ENSG00000108828, ENSG00000002330, ENSG00000247077, ENSG00000169169, ENSG00000030110, ENSG00000143393, ENSG00000087088, ENSG00000100300, ENSG00000130707, ENSG00000239672, ENSG00000100243, ENSG00000143575, ENSG00000215021, ENSG00000184602, ENSG00000108443, ENSG00000180488, ENSG00000130204, ENSG00000129473, ENSG0000…	3287	149	18224	1.41397	1	0.403559	0.390386
GOTERM_CC_DIRECT	GO:0030133~transport vesicle	26	0.690571	0.0283386	ENSG00000105355, ENSG00000213983, ENSG00000160867, ENSG00000130733, ENSG00000105514, ENSG00000105438, ENSG00000213445, ENSG00000137207, ENSG00000117533, ENSG00000174903, ENSG00000005243, ENSG00000125841, ENSG00000184840, ENSG00000104164, ENSG00000068078, ENSG00000105669, ENSG00000138768, ENSG00000177854, ENSG00000164022, ENSG00000100815, ENSG00000138660, ENSG00000111481, ENSG00000058799, ENSG0000…	3287	95	18224	1.51738	1	0.493972	0.477848
GOTERM_CC_DIRECT	GO:0009898~cytoplasmic side of plasma membrane	14	0.371846	0.0295526	ENSG00000092098, ENSG00000157978, ENSG00000070961, ENSG00000075711, ENSG00000185838, ENSG00000164949, ENSG00000115317, ENSG00000127191, ENSG00000173801, ENSG00000110330, ENSG00000126934, ENSG00000088179, ENSG00000160211, ENSG00000213341	3287	42	18224	1.84809	1	0.498419	0.482151
GOTERM_CC_DIRECT	GO:0031982~vesicle	33	0.876494	0.029616	ENSG00000104783, ENSG00000132639, ENSG00000107816, ENSG00000135046, ENSG00000172354, ENSG00000084207, ENSG00000170412, ENSG00000116584, ENSG00000117298, ENSG00000101439, ENSG00000122958, ENSG00000160014, ENSG00000162695, ENSG00000141971, ENSG00000067560, ENSG00000132589, ENSG00000067225, ENSG00000092841, ENSG00000110651, ENSG00000111640, ENSG00000213719, ENSG00000158710, ENSG00000118640, ENSG0000…	3287	128	18224	1.42938	1	0.498419	0.482151
GOTERM_CC_DIRECT	GO:0017053~transcriptional repressor complex	17	0.451527	0.0300728	ENSG00000177565, ENSG00000183814, ENSG00000136603, ENSG00000106789, ENSG00000196498, ENSG00000244754, ENSG00000177606, ENSG00000117625, ENSG00000131263, ENSG00000024526, ENSG00000172845, ENSG00000267680, ENSG00000032219, ENSG00000256683, ENSG00000084093, ENSG00000143321, ENSG00000198160	3287	55	18224	1.71368	1	0.498419	0.482151
GOTERM_CC_DIRECT	GO:0005881~cytoplasmic microtubule	16	0.424967	0.031886	ENSG00000106665, ENSG00000136108, ENSG00000105514, ENSG00000130779, ENSG00000138036, ENSG00000131462, ENSG00000134982, ENSG00000171700, ENSG00000167553, ENSG00000144867, ENSG00000167552, ENSG00000123416, ENSG00000089685, ENSG00000169738, ENSG00000165698, ENSG00000101298	3287	51	18224	1.73938	1	0.519947	0.502976
GOTERM_CC_DIRECT	GO:0045121~membrane raft	49	1.30146	0.0325021	ENSG00000172270, ENSG00000174130, ENSG00000046653, ENSG00000070961, ENSG00000179820, ENSG00000068001, ENSG00000213903, ENSG00000114423, ENSG00000003402, ENSG00000171700, ENSG00000173402, ENSG00000198947, ENSG00000213949, ENSG00000116288, ENSG00000168497, ENSG00000149257, ENSG00000103653, ENSG00000165029, ENSG00000140564, ENSG00000106799, ENSG00000127191, ENSG00000110330, ENSG00000067606, ENSG0000…	3287	206	18224	1.31878	1	0.521581	0.504556
GOTERM_CC_DIRECT	GO:0000307~cyclin-dependent protein kinase holoenzyme complex	7	0.185923	0.0389331	ENSG00000163660, ENSG00000105810, ENSG00000112576, ENSG00000221978, ENSG00000135446, ENSG00000262919, ENSG00000124762	3287	15	18224	2.58732	1	0.615022	0.594947
GOTERM_CC_DIRECT	GO:0030056~hemidesmosome	5	0.132802	0.0399345	ENSG00000151914, ENSG00000112851, ENSG00000132470, ENSG00000261150, ENSG00000173801	3287	8	18224	3.46517	1	0.621135	0.600861
GOTERM_CC_DIRECT	GO:0048471~perinuclear region of cytoplasm	130	3.45286	0.0411972	ENSG00000160803, ENSG00000024422, ENSG00000197372, ENSG00000172071, ENSG00000068001, ENSG00000102081, ENSG00000172354, ENSG00000151014, ENSG00000135446, ENSG00000117298, ENSG00000132170, ENSG00000101439, ENSG00000085662, ENSG00000137100, ENSG00000158286, ENSG00000141736, ENSG00000107130, ENSG00000186642, ENSG00000165029, ENSG00000164733, ENSG00000132589, ENSG00000116918, ENSG00000133710, ENSG0000…	3287	621	18224	1.16064	1	0.631067	0.610468
GOTERM_CC_DIRECT	GO:0005929~cilium	37	0.982736	0.0428337	ENSG00000213465, ENSG00000103494, ENSG00000096872, ENSG00000179941, ENSG00000177042, ENSG00000130338, ENSG00000068885, ENSG00000046651, ENSG00000137941, ENSG00000135541, ENSG00000157796, ENSG00000138036, ENSG00000113971, ENSG00000198718, ENSG00000123607, ENSG00000163382, ENSG00000167461, ENSG00000213186, ENSG00000122970, ENSG00000135338, ENSG00000128581, ENSG00000131437, ENSG00000067225, ENSG0000…	3287	151	18224	1.35853	1	0.633873	0.613183
GOTERM_CC_DIRECT	GO:0005789~endoplasmic reticulum membrane	176	4.67463	0.0429103	ENSG00000160803, ENSG00000185825, ENSG00000129562, ENSG00000172071, ENSG00000153395, ENSG00000068366, ENSG00000114988, ENSG00000138678, ENSG00000115317, ENSG00000099785, ENSG00000171302, ENSG00000133027, ENSG00000167600, ENSG00000147955, ENSG00000145416, ENSG00000143515, ENSG00000169223, ENSG00000164054, ENSG00000102007, ENSG00000148400, ENSG00000123104, ENSG00000147155, ENSG00000092108, ENSG0000…	3287	862	18224	1.13201	1	0.633873	0.613183
GOTERM_CC_DIRECT	GO:0005681~spliceosomal complex	25	0.664011	0.0433549	ENSG00000174231, ENSG00000164609, ENSG00000128739, ENSG00000119707, ENSG00000125743, ENSG00000143294, ENSG00000128534, ENSG00000109971, ENSG00000108883, ENSG00000130520, ENSG00000101161, ENSG00000141759, ENSG00000117569, ENSG00000152795, ENSG00000116752, ENSG00000143368, ENSG00000120688, ENSG00000125835, ENSG00000168883, ENSG00000153914, ENSG00000063244, ENSG00000123136, ENSG00000163510, ENSG0000…	3287	94	18224	1.47454	1	0.633873	0.613183
GOTERM_CC_DIRECT	GO:0098536~deuterosome	4	0.106242	0.0438883	ENSG00000103995, ENSG00000162004, ENSG00000142731, ENSG00000156876	3287	5	18224	4.43541	1	0.633873	0.613183
GOTERM_CC_DIRECT	GO:0005911~cell-cell junction	41	1.08898	0.0486905	ENSG00000103494, ENSG00000161638, ENSG00000075711, ENSG00000160867, ENSG00000179820, ENSG00000109756, ENSG00000107738, ENSG00000172531, ENSG00000135541, ENSG00000159753, ENSG00000114346, ENSG00000064666, ENSG00000151239, ENSG00000173801, ENSG00000060656, ENSG00000179604, ENSG00000143776, ENSG00000126934, ENSG00000117394, ENSG00000125848, ENSG00000100941, ENSG00000184363, ENSG00000148943, ENSG0000…	3287	172	18224	1.3216	1	0.693326	0.670695
GOTERM_CC_DIRECT	GO:0072686~mitotic spindle	13	0.345286	0.0534553	ENSG00000149273, ENSG00000042493, ENSG00000137807, ENSG00000002822, ENSG00000047410, ENSG00000164949, ENSG00000114346, ENSG00000096093, ENSG00000171148, ENSG00000170312, ENSG00000118762, ENSG00000088986, ENSG00000084693	3287	41	18224	1.75794	1	0.750601	0.726101
GOTERM_CC_DIRECT	GO:0031902~late endosome membrane	26	0.690571	0.0554235	ENSG00000154265, ENSG00000135404, ENSG00000135521, ENSG00000139722, ENSG00000142089, ENSG00000099282, ENSG00000145416, ENSG00000053770, ENSG00000143878, ENSG00000082996, ENSG00000149357, ENSG00000106460, ENSG00000104142, ENSG00000141971, ENSG00000104497, ENSG00000103043, ENSG00000197043, ENSG00000130724, ENSG00000116857, ENSG00000136100, ENSG00000158411, ENSG00000118640, ENSG00000176108, ENSG0000…	3287	101	18224	1.42724	1	0.767577	0.742523
GOTERM_CC_DIRECT	GO:0000781~chromosome, telomeric region	14	0.371846	0.0587991	ENSG00000255150, ENSG00000197299, ENSG00000198887, ENSG00000020922, ENSG00000174953, ENSG00000128708, ENSG00000080345, ENSG00000107290, ENSG00000188486, ENSG00000169189, ENSG00000163029, ENSG00000149311, ENSG00000128513, ENSG00000104320	3287	46	18224	1.68739	1	0.797124	0.771105
GOTERM_CC_DIRECT	GO:0030426~growth cone	29	0.770252	0.0591338	ENSG00000099625, ENSG00000113758, ENSG00000132639, ENSG00000102081, ENSG00000116903, ENSG00000066248, ENSG00000247596, ENSG00000005884, ENSG00000166313, ENSG00000147955, ENSG00000152818, ENSG00000107290, ENSG00000160014, ENSG00000160991, ENSG00000184226, ENSG00000108819, ENSG00000082458, ENSG00000117569, ENSG00000158555, ENSG00000187164, ENSG00000169258, ENSG00000138182, ENSG00000185043, ENSG0000…	3287	116	18224	1.38607	1	0.797124	0.771105
GOTERM_CC_DIRECT	GO:0000812~Swr1 complex	5	0.132802	0.0618273	ENSG00000183207, ENSG00000143401, ENSG00000106400, ENSG00000071243, ENSG00000175792	3287	9	18224	3.08015	1	0.822466	0.79562
GOTERM_CC_DIRECT	GO:0005763~mitochondrial small ribosomal subunit	9	0.239044	0.066511	ENSG00000182180, ENSG00000239789, ENSG00000125901, ENSG00000122140, ENSG00000096080, ENSG00000181991, ENSG00000128626, ENSG00000125445, ENSG00000243927	3287	25	18224	1.99594	1	0.861641	0.833516
GOTERM_CC_DIRECT	GO:0032154~cleavage furrow	14	0.371846	0.0683837	ENSG00000067560, ENSG00000161714, ENSG00000155366, ENSG00000065243, ENSG00000114346, ENSG00000110697, ENSG00000133895, ENSG00000122545, ENSG00000143878, ENSG00000137100, ENSG00000100345, ENSG00000143341, ENSG00000123143, ENSG00000142731	3287	47	18224	1.65148	1	0.861641	0.833516
GOTERM_CC_DIRECT	GO:0030122~AP-2 adaptor complex	6	0.159363	0.0684115	ENSG00000157978, ENSG00000183020, ENSG00000127946, ENSG00000042753, ENSG00000118473, ENSG00000161203	3287	13	18224	2.55889	1	0.861641	0.833516
GOTERM_CC_DIRECT	GO:0042405~nuclear inclusion body	6	0.159363	0.0684115	ENSG00000153201, ENSG00000047410, ENSG00000133302, ENSG00000066427, ENSG00000103266, ENSG00000104320	3287	13	18224	2.55889	1	0.861641	0.833516
GOTERM_CC_DIRECT	GO:0043209~myelin sheath	36	0.956175	0.0696077	ENSG00000104267, ENSG00000132639, ENSG00000167085, ENSG00000110047, ENSG00000172354, ENSG00000136854, ENSG00000146701, ENSG00000141736, ENSG00000188229, ENSG00000168439, ENSG00000125166, ENSG00000182621, ENSG00000101210, ENSG00000184009, ENSG00000109971, ENSG00000163468, ENSG00000110955, ENSG00000178741, ENSG00000105402, ENSG00000071127, ENSG00000178127, ENSG00000075624, ENSG00000067225, ENSG0000…	3287	152	18224	1.31312	1	0.861641	0.833516
GOTERM_CC_DIRECT	GO:0031527~filopodium membrane	7	0.185923	0.0698858	ENSG00000152818, ENSG00000099864, ENSG00000125753, ENSG00000138448, ENSG00000054654, ENSG00000005884, ENSG00000198947	3287	17	18224	2.28293	1	0.861641	0.833516
GOTERM_CC_DIRECT	GO:0030018~Z disc	29	0.770252	0.070947	ENSG00000149596, ENSG00000128591, ENSG00000136717, ENSG00000173801, ENSG00000171345, ENSG00000155657, ENSG00000198947, ENSG00000183091, ENSG00000198838, ENSG00000151929, ENSG00000101335, ENSG00000144285, ENSG00000162614, ENSG00000077549, ENSG00000130402, ENSG00000072110, ENSG00000078114, ENSG00000171992, ENSG00000172403, ENSG00000170421, ENSG00000058272, ENSG00000196924, ENSG00000163395, ENSG0000…	3287	118	18224	1.36257	1	0.864185	0.835978
GOTERM_CC_DIRECT	GO:0070938~contractile ring	4	0.106242	0.0761652	ENSG00000152818, ENSG00000138182, ENSG00000160993, ENSG00000173402	3287	6	18224	3.69618	1	0.899227	0.869875
GOTERM_CC_DIRECT	GO:0005667~transcription factor complex	44	1.16866	0.076283	ENSG00000179348, ENSG00000106546, ENSG00000069011, ENSG00000162924, ENSG00000107438, ENSG00000104447, ENSG00000137309, ENSG00000171681, ENSG00000113658, ENSG00000119042, ENSG00000068305, ENSG00000177606, ENSG00000171223, ENSG00000134852, ENSG00000135446, ENSG00000112282, ENSG00000164134, ENSG00000146109, ENSG00000078399, ENSG00000100644, ENSG00000080298, ENSG00000164736, ENSG00000147133, ENSG0000…	3287	193	18224	1.26

## Sheet: HEG_Penet1_UP_DOWN_MF
Category	Term	Count	%	PValue	Genes	List Total	Pop Hits	Pop Total	Fold Enrichment	Bonferroni	Benjamini	FDR	log(adj-pvalue)
GOTERM_MF_DIRECT	GO:0005515~protein binding	1944	51.6335	5.12845e-34	ENSG00000065491, ENSG00000178177, ENSG00000137628, ENSG00000103855, ENSG00000113658, ENSG00000169220, ENSG00000133265, ENSG00000196843, ENSG00000135446, ENSG00000000971, ENSG00000196839, ENSG00000146109, ENSG00000151929, ENSG00000125648, ENSG00000011638, ENSG00000169221, ENSG00000100345, ENSG00000160410, ENSG00000127824, ENSG00000180008, ENSG00000112319, ENSG00000113649, ENSG00000069869, ENSG0000…	3152	8785	16881	1.18513	1.00877e-30	1.00877e-30	1.0021e-30	29.9962
GOTERM_MF_DIRECT	GO:0044822~poly(A) RNA binding	314	8.33997	8.13448e-15	ENSG00000144161, ENSG00000102081, ENSG00000099821, ENSG00000091542, ENSG00000075292, ENSG00000116001, ENSG00000142541, ENSG00000146109, ENSG00000138398, ENSG00000100227, ENSG00000100345, ENSG00000108064, ENSG00000165424, ENSG00000142546, ENSG00000122257, ENSG00000147679, ENSG00000188549, ENSG00000124795, ENSG00000184967, ENSG00000179950, ENSG00000116918, ENSG00000113649, ENSG00000132507, ENSG0000…	3152	1129	16881	1.48952	1.59418e-11	8.00026e-12	7.94739e-12	11.0969
GOTERM_MF_DIRECT	GO:0003677~DNA binding	432	11.4741	2.67265e-14	ENSG00000185947, ENSG00000160888, ENSG00000178177, ENSG00000077235, ENSG00000189190, ENSG00000137504, ENSG00000196843, ENSG00000172748, ENSG00000189079, ENSG00000146109, ENSG00000132170, ENSG00000168255, ENSG00000183770, ENSG00000032219, ENSG00000108064, ENSG00000178295, ENSG00000124795, ENSG00000213020, ENSG00000116918, ENSG00000115947, ENSG00000189180, ENSG00000114853, ENSG00000113522, ENSG0000…	3152	1674	16881	1.3821	5.26298e-11	1.75237e-11	1.74079e-11	10.7564
GOTERM_MF_DIRECT	GO:0003676~nucleic acid binding	275	7.30412	3.01278e-13	ENSG00000185947, ENSG00000185946, ENSG00000197372, ENSG00000198464, ENSG00000198105, ENSG00000198346, ENSG00000177888, ENSG00000075292, ENSG00000196967, ENSG00000172748, ENSG00000116001, ENSG00000267680, ENSG00000188785, ENSG00000100227, ENSG00000185278, ENSG00000165424, ENSG00000168813, ENSG00000122257, ENSG00000146587, ENSG00000213020, ENSG00000179950, ENSG00000196275, ENSG00000142409, ENSG0000…	3152	985	16881	1.49523	5.92686e-10	1.48154e-10	1.47174e-10	9.82929
GOTERM_MF_DIRECT	GO:0098641~cadherin binding involved in cell-cell adhesion	100	2.65604	2.05303e-10	ENSG00000042493, ENSG00000074800, ENSG00000105355, ENSG00000135046, ENSG00000175866, ENSG00000151929, ENSG00000100345, ENSG00000179950, ENSG00000197122, ENSG00000065548, ENSG00000158710, ENSG00000134884, ENSG00000187164, ENSG00000122545, ENSG00000011009, ENSG00000102119, ENSG00000122786, ENSG00000075618, ENSG00000198087, ENSG00000075711, ENSG00000107438, ENSG00000197157, ENSG00000110047, ENSG0000…	3152	290	16881	1.84677	4.03831e-07	8.07663e-08	8.02325e-08	7.09277
GOTERM_MF_DIRECT	GO:0003735~structural constituent of ribosome	82	2.17795	2.46538e-10	ENSG00000172590, ENSG00000130312, ENSG00000142937, ENSG00000177600, ENSG00000178537, ENSG00000197728, ENSG00000142541, ENSG00000143314, ENSG00000163682, ENSG00000171858, ENSG00000170889, ENSG00000125648, ENSG00000158042, ENSG00000169100, ENSG00000105193, ENSG00000125445, ENSG00000162910, ENSG00000167526, ENSG00000177971, ENSG00000239789, ENSG00000122140, ENSG00000075303, ENSG00000181991, ENSG0000…	3152	222	16881	1.97821	4.8494e-07	8.08233e-08	8.02892e-08	7.09246
GOTERM_MF_DIRECT	GO:0046872~metal ion binding	488	12.9615	1.91485e-09	ENSG00000185947, ENSG00000070961, ENSG00000144161, ENSG00000114988, ENSG00000091542, ENSG00000113658, ENSG00000189190, ENSG00000112200, ENSG00000196967, ENSG00000172748, ENSG00000189079, ENSG00000169223, ENSG00000088256, ENSG00000178295, ENSG00000058729, ENSG00000213020, ENSG00000112319, ENSG00000116918, ENSG00000114739, ENSG00000180263, ENSG00000189180, ENSG00000114853, ENSG00000113522, ENSG0000…	3152	2069	16881	1.2632	3.7665e-06	5.38072e-07	5.34516e-07	6.26916
GOTERM_MF_DIRECT	GO:0003700~transcription factor activity, sequence-specific DNA binding	249	6.61355	1.14943e-08	ENSG00000185947, ENSG00000143190, ENSG00000198464, ENSG00000144161, ENSG00000113658, ENSG00000189190, ENSG00000137504, ENSG00000151014, ENSG00000112561, ENSG00000112200, ENSG00000196967, ENSG00000170448, ENSG00000132170, ENSG00000267680, ENSG00000188785, ENSG00000183770, ENSG00000148400, ENSG00000032219, ENSG00000108064, ENSG00000213020, ENSG00000175592, ENSG00000095574, ENSG00000189180, ENSG0000…	3152	961	16881	1.38768	2.26091e-05	2.82617e-06	2.80749e-06	5.5488
GOTERM_MF_DIRECT	GO:0005524~ATP binding	345	9.16335	5.82633e-06	ENSG00000070961, ENSG00000172071, ENSG00000179941, ENSG00000197375, ENSG00000137628, ENSG00000198586, ENSG00000067798, ENSG00000135446, ENSG00000166750, ENSG00000143515, ENSG00000136098, ENSG00000119408, ENSG00000138030, ENSG00000100345, ENSG00000141338, ENSG00000106683, ENSG00000102882, ENSG00000058729, ENSG00000167601, ENSG00000107643, ENSG00000114739, ENSG00000106799, ENSG00000075624, ENSG0000…	3152	1495	16881	1.23592	0.011395	0.00127338	0.00126496	2.89504
GOTERM_MF_DIRECT	GO:0008270~zinc ion binding	275	7.30412	1.36829e-05	ENSG00000104267, ENSG00000106689, ENSG00000197372, ENSG00000136536, ENSG00000075292, ENSG00000040633, ENSG00000119401, ENSG00000170448, ENSG00000196839, ENSG00000132170, ENSG00000156140, ENSG00000164219, ENSG00000084693, ENSG00000145012, ENSG00000165424, ENSG00000106683, ENSG00000122257, ENSG00000146587, ENSG00000141576, ENSG00000012048, ENSG00000106443, ENSG00000131653, ENSG00000156256, ENSG0000…	3152	1169	16881	1.25988	0.0265555	0.00269143	0.00267364	2.57002
GOTERM_MF_DIRECT	GO:0008022~protein C-terminus binding	58	1.5405	2.59253e-05	ENSG00000158528, ENSG00000065054, ENSG00000128272, ENSG00000167085, ENSG00000152422, ENSG00000115234, ENSG00000171303, ENSG00000175866, ENSG00000125968, ENSG00000141736, ENSG00000103653, ENSG00000139618, ENSG00000197122, ENSG00000117724, ENSG00000082458, ENSG00000136100, ENSG00000117523, ENSG00000118523, ENSG00000151914, ENSG00000142856, ENSG00000140398, ENSG00000168944, ENSG00000167657, ENSG0000…	3152	182	16881	1.70674	0.0497173	0.00463592	0.00460528	2.33386
GOTERM_MF_DIRECT	GO:0016874~ligase activity	78	2.07171	4.67946e-05	ENSG00000134758, ENSG00000198862, ENSG00000152503, ENSG00000114423, ENSG00000099785, ENSG00000197579, ENSG00000136536, ENSG00000152422, ENSG00000112200, ENSG00000119401, ENSG00000080802, ENSG00000174579, ENSG00000170604, ENSG00000145416, ENSG00000082996, ENSG00000115392, ENSG00000168894, ENSG00000169189, ENSG00000100304, ENSG00000056586, ENSG00000118518, ENSG00000101752, ENSG00000142546, ENSG0000…	3152	270	16881	1.54719	0.0879379	0.00767042	0.00761972	2.11518
GOTERM_MF_DIRECT	GO:0019901~protein kinase binding	100	2.65604	0.000136044	ENSG00000134758, ENSG00000169220, ENSG00000072062, ENSG00000171700, ENSG00000119408, ENSG00000160014, ENSG00000107130, ENSG00000221978, ENSG00000127666, ENSG00000108465, ENSG00000104812, ENSG00000028116, ENSG00000171314, ENSG00000067606, ENSG00000100219, ENSG00000138160, ENSG00000172915, ENSG00000168143, ENSG00000163932, ENSG00000141448, ENSG00000107882, ENSG00000149273, ENSG00000075711, ENSG0000…	3152	376	16881	1.42437	0.234799	0.0205845	0.0204485
GOTERM_MF_DIRECT	GO:0005096~GTPase activator activity	78	2.07171	0.000151055	ENSG00000065491, ENSG00000186716, ENSG00000109756, ENSG00000076864, ENSG00000152061, ENSG00000174373, ENSG00000179387, ENSG00000169220, ENSG00000073350, ENSG00000136895, ENSG00000076344, ENSG00000177606, ENSG00000031081, ENSG00000114346, ENSG00000138835, ENSG00000004777, ENSG00000171700, ENSG00000198826, ENSG00000118873, ENSG00000247077, ENSG00000204634, ENSG00000275832, ENSG00000203668, ENSG0000…	3152	279	16881	1.49728	0.257066	0.0212233	0.021083
GOTERM_MF_DIRECT	GO:0015631~tubulin binding	19	0.504648	0.000256246	ENSG00000149273, ENSG00000130479, ENSG00000156531, ENSG00000047410, ENSG00000118193, ENSG00000130779, ENSG00000129680, ENSG00000139405, ENSG00000173402, ENSG00000135049, ENSG00000159713, ENSG00000197858, ENSG00000204843, ENSG00000149925, ENSG00000151849, ENSG00000089685, ENSG00000084693, ENSG00000012048, ENSG00000122970	3152	42	16881	2.42279	0.395951	0.0336024	0.0333803
GOTERM_MF_DIRECT	GO:0051020~GTPase binding	14	0.371846	0.000294556	ENSG00000074800, ENSG00000158528, ENSG00000105514, ENSG00000105649, ENSG00000111664, ENSG00000172354, ENSG00000065978, ENSG00000164022, ENSG00000196924, ENSG00000138073, ENSG00000145715, ENSG00000165283, ENSG00000141985, ENSG00000144674	3152	26	16881	2.88381	0.439809	0.036212	0.0359727
GOTERM_MF_DIRECT	GO:0003723~RNA binding	132	3.50598	0.00102772	ENSG00000123064, ENSG00000102081, ENSG00000178694, ENSG00000159256, ENSG00000151657, ENSG00000169062, ENSG00000075292, ENSG00000119401, ENSG00000080802, ENSG00000083520, ENSG00000116001, ENSG00000254535, ENSG00000146109, ENSG00000119922, ENSG00000105193, ENSG00000178691, ENSG00000105197, ENSG00000012048, ENSG00000126461, ENSG00000132507, ENSG00000117569, ENSG00000155846, ENSG00000115268, ENSG0000…	3152	547	16881	1.2924	0.867683	0.118913	0.118127
GOTERM_MF_DIRECT	GO:0031625~ubiquitin protein ligase binding	75	1.99203	0.00165645	ENSG00000197372, ENSG00000108106, ENSG00000049246, ENSG00000113658, ENSG00000211448, ENSG00000072062, ENSG00000162191, ENSG00000133302, ENSG00000066427, ENSG00000164331, ENSG00000115392, ENSG00000161664, ENSG00000109670, ENSG00000184787, ENSG00000012048, ENSG00000103363, ENSG00000196230, ENSG00000196199, ENSG00000111669, ENSG00000130725, ENSG00000173334, ENSG00000127191, ENSG00000082458, ENSG0000…	3152	287	16881	1.39956	0.961648	0.181013	0.179817
GOTERM_MF_DIRECT	GO:0017048~Rho GTPase binding	13	0.345286	0.00271198	ENSG00000130762, ENSG00000134318, ENSG00000108518, ENSG00000157827, ENSG00000147251, ENSG00000139734, ENSG00000114346, ENSG00000196924, ENSG00000116584, ENSG00000145703, ENSG00000147202, ENSG00000100592, ENSG00000167657	3152	28	16881	2.48655	0.995212	0.280762	0.278906
GOTERM_MF_DIRECT	GO:0008168~methyltransferase activity	30	0.796813	0.00297068	ENSG00000055609, ENSG00000145194, ENSG00000138738, ENSG00000107614, ENSG00000178694, ENSG00000171861, ENSG00000170430, ENSG00000122435, ENSG00000010165, ENSG00000137760, ENSG00000126457, ENSG00000145331, ENSG00000101574, ENSG00000205629, ENSG00000130005, ENSG00000066651, ENSG00000070495, ENSG00000203791, ENSG00000170325, ENSG00000142453, ENSG00000005194, ENSG00000170439, ENSG00000180917, ENSG0000…	3152	94	16881	1.70925	0.997126	0.292166	0.290235
GOTERM_MF_DIRECT	GO:0051880~G-quadruplex DNA binding	6	0.159363	0.00338937	ENSG00000140451, ENSG00000197299, ENSG00000196365, ENSG00000165392, ENSG00000113522, ENSG00000174953	3152	7	16881	4.59055	0.998742	0.317471	0.315373
GOTERM_MF_DIRECT	GO:0017137~Rab GTPase binding	39	1.03586	0.00395275	ENSG00000065491, ENSG00000071553, ENSG00000213047, ENSG00000130733, ENSG00000152061, ENSG00000110723, ENSG00000073350, ENSG00000137501, ENSG00000110047, ENSG00000118873, ENSG00000204634, ENSG00000203668, ENSG00000121749, ENSG00000167461, ENSG00000169221, ENSG00000147894, ENSG00000085382, ENSG00000133138, ENSG00000131437, ENSG00000065882, ENSG00000197226, ENSG00000137955, ENSG00000167291, ENSG0000…	3152	134	16881	1.55873	0.999586	0.336336	0.334113
GOTERM_MF_DIRECT	GO:0016887~ATPase activity	50	1.32802	0.00425685	ENSG00000183207, ENSG00000197299, ENSG00000118193, ENSG00000099624, ENSG00000136816, ENSG00000119684, ENSG00000084731, ENSG00000186283, ENSG00000100345, ENSG00000187775, ENSG00000141338, ENSG00000165029, ENSG00000133119, ENSG00000129250, ENSG00000175792, ENSG00000165392, ENSG00000033050, ENSG00000113522, ENSG00000064933, ENSG00000119778, ENSG00000167972, ENSG00000187240, ENSG00000127957, ENSG0000…	3152	183	16881	1.46329	0.999773	0.336336	0.334113
GOTERM_MF_DIRECT	GO:0031434~mitogen-activated protein kinase kinase binding	9	0.239044	0.00448917	ENSG00000136848, ENSG00000141068, ENSG00000075711, ENSG00000173334, ENSG00000101255, ENSG00000121653, ENSG00000137486, ENSG00000173327, ENSG00000157764	3152	16	16881	3.01255	0.999857	0.336336	0.334113
GOTERM_MF_DIRECT	GO:0070300~phosphatidic acid binding	9	0.239044	0.00448917	ENSG00000154146, ENSG00000187231, ENSG00000204922, ENSG00000109756, ENSG00000149596, ENSG00000100139, ENSG00000159363, ENSG00000110697, ENSG00000158987	3152	16	16881	3.01255	0.999857	0.336336	0.334113
GOTERM_MF_DIRECT	GO:0032403~protein complex binding	55	1.46082	0.00452491	ENSG00000042493, ENSG00000185825, ENSG00000071051, ENSG00000172354, ENSG00000003402, ENSG00000133302, ENSG00000171345, ENSG00000135446, ENSG00000173402, ENSG00000247077, ENSG00000166794, ENSG00000166313, ENSG00000151929, ENSG00000126458, ENSG00000108262, ENSG00000123384, ENSG00000128165, ENSG00000135338, ENSG00000196230, ENSG00000196792, ENSG00000159720, ENSG00000165392, ENSG00000120837, ENSG0000…	3152	206	16881	1.42991	0.999866	0.336336	0.334113
GOTERM_MF_DIRECT	GO:0008134~transcription factor binding	72	1.91235	0.00461671	ENSG00000179348, ENSG00000108788, ENSG00000163517, ENSG00000137309, ENSG00000177606, ENSG00000171223, ENSG00000116288, ENSG00000166313, ENSG00000132170, ENSG00000125968, ENSG00000164736, ENSG00000034677, ENSG00000084093, ENSG00000163565, ENSG00000169946, ENSG00000183337, ENSG00000162599, ENSG00000130522, ENSG00000080839, ENSG00000179111, ENSG00000173334, ENSG00000132382, ENSG00000117724, ENSG0000…	3152	284	16881	1.35777	0.999889	0.336336	0.334113
GOTERM_MF_DIRECT	GO:0000982~transcription factor activity, RNA polymerase II core promoter proximal region sequence-specific binding	11	0.292165	0.00536572	ENSG00000140044, ENSG00000163132, ENSG00000175592, ENSG00000187079, ENSG00000177606, ENSG00000181418, ENSG00000107175, ENSG00000170345, ENSG00000162772, ENSG00000134852, ENSG00000125740	3152	23	16881	2.5614	0.999975	0.36503	0.362617
GOTERM_MF_DIRECT	GO:0004386~helicase activity	27	0.717131	0.00538173	ENSG00000177200, ENSG00000095564, ENSG00000197299, ENSG00000137628, ENSG00000071794, ENSG00000134815, ENSG00000111877, ENSG00000135046, ENSG00000181381, ENSG00000174953, ENSG00000138375, ENSG00000187790, ENSG00000085224, ENSG00000119969, ENSG00000121988, ENSG00000100201, ENSG00000163104, ENSG00000150990, ENSG00000130589, ENSG00000165392, ENSG00000153922, ENSG00000138346, ENSG00000115267, ENSG0000…	3152	85	16881	1.70121	0.999975	0.36503	0.362617
GOTERM_MF_DIRECT	GO:0004842~ubiquitin-protein transferase activity	81	2.15139	0.00597224	ENSG00000108106, ENSG00000146021, ENSG00000174010, ENSG00000152503, ENSG00000114423, ENSG00000099785, ENSG00000197579, ENSG00000119401, ENSG00000080802, ENSG00000167487, ENSG00000145416, ENSG00000082996, ENSG00000115392, ENSG00000168894, ENSG00000169189, ENSG00000056586, ENSG00000118518, ENSG00000161664, ENSG00000101752, ENSG00000109670, ENSG00000142546, ENSG00000163961, ENSG00000184787, ENSG0000…	3152	329	16881	1.31856	0.999992	0.39158	0.388992
GOTERM_MF_DIRECT	GO:0003678~DNA helicase activity	11	0.292165	0.00768127	ENSG00000140451, ENSG00000183207, ENSG00000197275, ENSG00000107290, ENSG00000085224, ENSG00000121988, ENSG00000175792, ENSG00000165392, ENSG00000100297, ENSG00000004700, ENSG00000138346	3152	24	16881	2.45467	1	0.485064	0.481858
GOTERM_MF_DIRECT	GO:0044325~ion channel binding	33	0.876494	0.00789122	ENSG00000069431, ENSG00000099625, ENSG00000051108, ENSG00000075711, ENSG00000158528, ENSG00000198363, ENSG00000115738, ENSG00000198420, ENSG00000102081, ENSG00000169282, ENSG00000130175, ENSG00000137486, ENSG00000030110, ENSG00000158286, ENSG00000054148, ENSG00000160014, ENSG00000100300, ENSG00000101098, ENSG00000161203, ENSG00000130402, ENSG00000072110, ENSG00000197122, ENSG00000176105, ENSG0000…	3152	113	16881	1.56404	1	0.485064	0.481858
GOTERM_MF_DIRECT	GO:0004674~protein serine/threonine kinase activity	90	2.39044	0.00836566	ENSG00000072786, ENSG00000134318, ENSG00000186716, ENSG00000099308, ENSG00000172071, ENSG00000151292, ENSG00000198586, ENSG00000130758, ENSG00000151414, ENSG00000072062, ENSG00000110422, ENSG00000065613, ENSG00000006432, ENSG00000173327, ENSG00000097046, ENSG00000155657, ENSG00000135446, ENSG00000007047, ENSG00000118515, ENSG00000136098, ENSG00000126934, ENSG00000119408, ENSG00000184343, ENSG0000…	3152	376	16881	1.28194	1	0.491872	0.488621
GOTERM_MF_DIRECT	GO:0003714~transcription corepressor activity	53	1.4077	0.00850211	ENSG00000177565, ENSG00000180530, ENSG00000123064, ENSG00000130758, ENSG00000171223, ENSG00000196646, ENSG00000138433, ENSG00000168453, ENSG00000169946, ENSG00000183337, ENSG00000129173, ENSG00000175550, ENSG00000132382, ENSG00000173611, ENSG00000165156, ENSG00000166200, ENSG00000148516, ENSG00000118922, ENSG00000165030, ENSG00000102878, ENSG00000188976, ENSG00000215271, ENSG00000107882, ENSG0000…	3152	203	16881	1.39827	1	0.491872	0.488621
GOTERM_MF_DIRECT	GO:0000049~tRNA binding	18	0.478088	0.00896433	ENSG00000179115, ENSG00000066651, ENSG00000109618, ENSG00000174177, ENSG00000090861, ENSG00000132394, ENSG00000134684, ENSG00000065427, ENSG00000196449, ENSG00000164022, ENSG00000138385, ENSG00000137760, ENSG00000145331, ENSG00000110619, ENSG00000145982, ENSG00000162971, ENSG00000072756, ENSG00000142544	3152	51	16881	1.89023	1	0.503795	0.500466
GOTERM_MF_DIRECT	GO:0016301~kinase activity	61	1.62019	0.00947177	ENSG00000000457, ENSG00000186716, ENSG00000198586, ENSG00000006432, ENSG00000173327, ENSG00000097046, ENSG00000100865, ENSG00000100422, ENSG00000141736, ENSG00000160014, ENSG00000142627, ENSG00000143393, ENSG00000108262, ENSG00000103653, ENSG00000102882, ENSG00000168734, ENSG00000107643, ENSG00000197122, ENSG00000133597, ENSG00000175756, ENSG00000011566, ENSG00000113240, ENSG00000164023, ENSG0000…	3152	241	16881	1.35558	1	0.517527	0.514107
GOTERM_MF_DIRECT	GO:0003713~transcription coactivator activity	62	1.64675	0.0116388	ENSG00000179862, ENSG00000180530, ENSG00000175221, ENSG00000154727, ENSG00000177606, ENSG00000171223, ENSG00000025156, ENSG00000171222, ENSG00000171148, ENSG00000173801, ENSG00000119401, ENSG00000140682, ENSG00000116288, ENSG00000112282, ENSG00000146109, ENSG00000184384, ENSG00000164736, ENSG00000012048, ENSG00000130522, ENSG00000156256, ENSG00000105866, ENSG00000113649, ENSG00000133111, ENSG0000…	3152	248	16881	1.33891	1	0.618746	0.614656
GOTERM_MF_DIRECT	GO:0004871~signal transducer activity	52	1.38114	0.014561	ENSG00000196083, ENSG00000174292, ENSG00000182836, ENSG00000109756, ENSG00000076344, ENSG00000114423, ENSG00000114346, ENSG00000172354, ENSG00000171302, ENSG00000173801, ENSG00000115594, ENSG00000141574, ENSG00000119408, ENSG00000164054, ENSG00000088256, ENSG00000144366, ENSG00000127666, ENSG00000155366, ENSG00000197045, ENSG00000186908, ENSG00000134684, ENSG00000127191, ENSG00000111664, ENSG0000…	3152	204	16881	1.36516	1	0.753722	0.74874
GOTERM_MF_DIRECT	GO:0070064~proline-rich region binding	9	0.239044	0.0155445	ENSG00000120688, ENSG00000166313, ENSG00000108518, ENSG00000113649, ENSG00000105404, ENSG00000069869, ENSG00000103653, ENSG00000196504, ENSG00000175866	3152	19	16881	2.53689	1	0.784	0.778818
GOTERM_MF_DIRECT	GO:0051015~actin filament binding	36	0.956175	0.0162951	ENSG00000002834, ENSG00000158528, ENSG00000130479, ENSG00000106789, ENSG00000128591, ENSG00000136717, ENSG00000241553, ENSG00000155657, ENSG00000138434, ENSG00000152818, ENSG00000172725, ENSG00000127946, ENSG00000100345, ENSG00000130429, ENSG00000126878, ENSG00000162614, ENSG00000167549, ENSG00000104164, ENSG00000077549, ENSG00000188807, ENSG00000129474, ENSG00000131018, ENSG00000130402, ENSG0000…	3152	132	16881	1.46063	1	0.80131	0.796014
GOTERM_MF_DIRECT	GO:0047485~protein N-terminus binding	28	0.743692	0.0173981	ENSG00000127561, ENSG00000070367, ENSG00000177565, ENSG00000134899, ENSG00000114209, ENSG00000164190, ENSG00000136854, ENSG00000171858, ENSG00000125968, ENSG00000092108, ENSG00000149311, ENSG00000143575, ENSG00000141510, ENSG00000215021, ENSG00000104320, ENSG00000130402, ENSG00000132507, ENSG00000105329, ENSG00000196498, ENSG00000133895, ENSG00000110330, ENSG00000131475, ENSG00000176108, ENSG0000…	3152	97	16881	1.54596	1	0.833143	0.827636
GOTERM_MF_DIRECT	GO:0017134~fibroblast growth factor binding	10	0.265604	0.0177895	ENSG00000160867, ENSG00000137440, ENSG00000068078, ENSG00000166037, ENSG00000127418, ENSG00000140988, ENSG00000063660, ENSG00000138448, ENSG00000105372, ENSG00000172500	3152	23	16881	2.32854	1	0.833143	0.827636
GOTERM_MF_DIRECT	GO:0000978~RNA polymerase II core promoter proximal region sequence-specific DNA binding	83	2.20452	0.0199036	ENSG00000173041, ENSG00000197372, ENSG00000069011, ENSG00000128272, ENSG00000154727, ENSG00000177606, ENSG00000171223, ENSG00000005102, ENSG00000065978, ENSG00000157557, ENSG00000120798, ENSG00000140044, ENSG00000080298, ENSG00000183770, ENSG00000148200, ENSG00000108064, ENSG00000181418, ENSG00000126778, ENSG00000107175, ENSG00000163565, ENSG00000162599, ENSG00000175592, ENSG00000130522, ENSG0000…	3152	355	16881	1.25217	1	0.910476	0.904459
GOTERM_MF_DIRECT	GO:0051087~chaperone binding	24	0.63745	0.0212552	ENSG00000105953, ENSG00000109519, ENSG00000162616, ENSG00000217128, ENSG00000077232, ENSG00000132002, ENSG00000179218, ENSG00000110330, ENSG00000173209, ENSG00000151929, ENSG00000030110, ENSG00000151835, ENSG00000158286, ENSG00000052795, ENSG00000134809, ENSG00000107262, ENSG00000087088, ENSG00000128228, ENSG00000089685, ENSG00000168439, ENSG00000141556, ENSG00000102178, ENSG00000106993, ENSG0000…	3152	81	16881	1.58686	1	0.950203	0.943923
GOTERM_MF_DIRECT	GO:0035615~clathrin adaptor activity	6	0.159363	0.0247297	ENSG00000157978, ENSG00000183020, ENSG00000127946, ENSG00000042753, ENSG00000137486, ENSG00000161203	3152	10	16881	3.21339	1	1	0.993896
GOTERM_MF_DIRECT	GO:0005085~guanyl-nucleotide exchange factor activity	32	0.849934	0.0257285	ENSG00000215644, ENSG00000070785, ENSG00000182957, ENSG00000006638, ENSG00000135905, ENSG00000217128, ENSG00000147251, ENSG00000066248, ENSG00000114346, ENSG00000158987, ENSG00000116586, ENSG00000164077, ENSG00000083520, ENSG00000116584, ENSG00000088538, ENSG00000188186, ENSG00000138073, ENSG00000101977, ENSG00000187994, ENSG00000149357, ENSG00000102302, ENSG00000147459, ENSG00000100485, ENSG0000…	3152	118	16881	1.45238	1	1	0.993896
GOTERM_MF_DIRECT	GO:0070180~large ribosomal subunit rRNA binding	5	0.132802	0.0262298	ENSG00000137818, ENSG00000053372, ENSG00000108298, ENSG00000089157, ENSG00000177600	3152	7	16881	3.82546	1	1	0.993896
GOTERM_MF_DIRECT	GO:0001078~transcriptional repressor activity, RNA polymerase II core promoter proximal region sequence-specific binding	30	0.796813	0.0323762	ENSG00000128573, ENSG00000138738, ENSG00000157557, ENSG00000170448, ENSG00000140044, ENSG00000120798, ENSG00000172845, ENSG00000163064, ENSG00000123685, ENSG00000165804, ENSG00000050344, ENSG00000162772, ENSG00000084093, ENSG00000163565, ENSG00000169946, ENSG00000136603, ENSG00000134107, ENSG00000163848, ENSG00000129173, ENSG00000109705, ENSG00000173153, ENSG00000139154, ENSG00000159086, ENSG0000…	3152	111	16881	1.44747	1	1	0.993896
GOTERM_MF_DIRECT	GO:0042802~identical protein binding	160	4.24967	0.0377998	ENSG00000160803, ENSG00000135968, ENSG00000172071, ENSG00000102081, ENSG00000116649, ENSG00000099822, ENSG00000114107, ENSG00000137504, ENSG00000173327, ENSG00000119401, ENSG00000175866, ENSG00000123106, ENSG00000117054, ENSG00000132170, ENSG00000101439, ENSG00000117174, ENSG00000183010, ENSG00000141736, ENSG00000108187, ENSG00000126457, ENSG00000109670, ENSG00000276045, ENSG00000130707, ENSG0000…	3152	749	16881	1.14406	1	1	0.993896
GOTERM_MF_DIRECT	GO:0003779~actin binding	65	1.72643	0.0383236	ENSG00000042493, ENSG00000197694, ENSG00000146021, ENSG00000155816, ENSG00000173402, ENSG00000198947, ENSG00000115355, ENSG00000183091, ENSG00000152818, ENSG00000100345, ENSG00000128833, ENSG00000134709, ENSG00000104142, ENSG00000099812, ENSG00000131018, ENSG00000130402, ENSG00000197045, ENSG00000157827, ENSG00000139734, ENSG00000174500, ENSG00000137877, ENSG00000171992, ENSG00000172403, ENSG0000…	3152	278	16881	1.25222	1	1	0.993896
GOTERM_MF_DIRECT	GO:0051219~phosphoprotein binding	12	0.318725	0.0399488	ENSG00000183735, ENSG00000080561, ENSG00000169258, ENSG00000156531, ENSG00000141582, ENSG00000104368, ENSG00000197122, ENSG00000106638, ENSG00000175793, ENSG00000130175, ENSG00000118762, ENSG00000004478	3152	34	16881	1.89023	1	1	0.993896
GOTERM_MF_DIRECT	GO:0008017~microtubule binding	50	1.32802	0.044526	ENSG00000130479, ENSG00000102081, ENSG00000118193, ENSG00000129680, ENSG00000169220, ENSG00000168172, ENSG00000118473, ENSG00000111554, ENSG00000206530, ENSG00000115355, ENSG00000084731, ENSG00000007047, ENSG00000166037, ENSG00000275835, ENSG00000134709, ENSG00000183137, ENSG00000107771, ENSG00000129250, ENSG00000080561, ENSG00000197959, ENSG00000138160, ENSG00000185340, ENSG00000087470, ENSG0000…	3152	208	16881	1.28742	1	1	0.993896
GOTERM_MF_DIRECT	GO:0035612~AP-2 adaptor complex binding	5	0.132802	0.0448105	ENSG00000157978, ENSG00000127946, ENSG00000118508, ENSG00000137486, ENSG00000130475	3152	8	16881	3.34728	1	1	0.993896
GOTERM_MF_DIRECT	GO:0032183~SUMO binding	5	0.132802	0.0448105	ENSG00000132952, ENSG00000155313, ENSG00000149273, ENSG00000141582, ENSG00000140464	3152	8	16881	3.34728	1	1	0.993896
GOTERM_MF_DIRECT	GO:0070181~small ribosomal subunit rRNA binding	5	0.132802	0.0448105	ENSG00000149273, ENSG00000181991, ENSG00000164587, ENSG00000147679, ENSG00000243927	3152	8	16881	3.34728	1	1	0.993896
GOTERM_MF_DIRECT	GO:0036310~annealing helicase activity	5	0.132802	0.0448105	ENSG00000138375, ENSG00000197299, ENSG00000121988, ENSG00000135046, ENSG00000004700	3152	8	16881	3.34728	1	1	0.993896
GOTERM_MF_DIRECT	GO:0044212~transcription regulatory region DNA binding	51	1.35458	0.0452447	ENSG00000177565, ENSG00000128272, ENSG00000167085, ENSG00000154727, ENSG00000177606, ENSG00000112561, ENSG00000196843, ENSG00000120832, ENSG00000116044, ENSG00000135164, ENSG00000132170, ENSG00000080298, ENSG00000101115, ENSG00000032219, ENSG00000164736, ENSG00000126778, ENSG00000084093, ENSG00000012048, ENSG00000183337, ENSG00000165821, ENSG00000130522, ENSG00000030419, ENSG00000120837, ENSG0000…	3152	213	16881	1.28234	1	1	0.993896
GOTERM_MF_DIRECT	GO:0070063~RNA polymerase binding	7	0.185923	0.0453196	ENSG00000166794, ENSG00000047188, ENSG00000065243, ENSG00000082258, ENSG00000136717, ENSG00000069869, ENSG00000129315	3152	15	16881	2.4993	1	1	0.993896
GOTERM_MF_DIRECT	GO:0016538~cyclin-dependent protein serine/threonine kinase regulator activity	7	0.185923	0.0453196	ENSG00000163660, ENSG00000082258, ENSG00000221978, ENSG00000129315, ENSG00000135446, ENSG00000262919, ENSG00000175305	3152	15	16881	2.4993	1	1	0.993896
GOTERM_MF_DIRECT	GO:0043130~ubiquitin binding	22	0.584329	0.0463191	ENSG00000132952, ENSG00000092098, ENSG00000155313, ENSG00000156256, ENSG00000111667, ENSG00000105821, ENSG00000131747, ENSG00000134882, ENSG00000069869, ENSG00000136100, ENSG00000162191, ENSG00000005486, ENSG00000110330, ENSG00000119401, ENSG00000121621, ENSG00000007047, ENSG00000130706, ENSG00000165886, ENSG00000162585, ENSG00000163961, ENSG00000106211, ENSG00000141971	3152	78	16881	1.51057	1	1	0.993896
GOTERM_MF_DIRECT	GO:0097371~MDM2/MDM4 family protein binding	4	0.106242	0.0481602	ENSG00000131467, ENSG00000147889, ENSG00000186951, ENSG00000108465	3152	5	16881	4.28452	1	1	0.993896
GOTERM_MF_DIRECT	GO:0043141~ATP-dependent 5'-3' DNA helicase activity	4	0.106242	0.0481602	ENSG00000140451, ENSG00000183207, ENSG00000175792, ENSG00000127311	3152	5	16881	4.28452	1	1	0.993896
GOTERM_MF_DIRECT	GO:0030215~semaphorin receptor binding	9	0.239044	0.0503199	ENSG00000153993, ENSG00000001617, ENSG00000185033, ENSG00000075223, ENSG00000075213, ENSG00000167680, ENSG00000142669, ENSG00000135622, ENSG00000137872	3152	23	16881	2.09569	1	1	0.993896
GOTERM_MF_DIRECT	GO:0016779~nucleotidyltransferase activity	10	0.265604	0.0505195	ENSG00000083223, ENSG00000135945, ENSG00000134744, ENSG00000070785, ENSG00000124217, ENSG00000174177, ENSG00000072756, ENSG00000142544, ENSG00000185813, ENSG00000196449	3152	27	16881	1.98357	1	1	0.993896
GOTERM_MF_DIRECT	GO:0003924~GTPase activity	55	1.46082	0.0512551	ENSG00000213465, ENSG00000076864, ENSG00000105514, ENSG00000004059, ENSG00000137502, ENSG00000172354, ENSG00000137267, ENSG00000151806, ENSG00000143878, ENSG00000168256, ENSG00000088256, ENSG00000126458, ENSG00000188229, ENSG00000127824, ENSG00000067560, ENSG00000196230, ENSG00000041353, ENSG00000111664, ENSG00000172007, ENSG00000197959, ENSG00000083750, ENSG00000169750, ENSG00000127955, ENSG0000…	3152	234	16881	1.25881	1	1	0.993896
GOTERM_MF_DIRECT	GO:0010314~phosphatidylinositol-5-phosphate binding	6	0.159363	0.0560836	ENSG00000187231, ENSG00000174705, ENSG00000149596, ENSG00000052126, ENSG00000112335, ENSG00000174307	3152	12	16881	2.67782	1	1	0.993896
GOTERM_MF_DIRECT	GO:0004879~RNA polymerase II transcription factor activity, ligand-activated sequence-specific DNA binding	12	0.318725	0.0587853	ENSG00000186350, ENSG00000106546, ENSG00000174738, ENSG00000132170, ENSG00000173153, ENSG00000160113, ENSG00000131408, ENSG00000148200, ENSG00000186951, ENSG00000123358, ENSG00000112033, ENSG00000198715	3152	36	16881	1.78522	1	1	0.993896
GOTERM_MF_DIRECT	GO:0004843~thiol-dependent ubiquitin-specific protease activity	22	0.584329	0.0589851	ENSG00000155313, ENSG00000156256, ENSG00000175073, ENSG00000111667, ENSG00000162607, ENSG00000247746, ENSG00000170242, ENSG00000066427, ENSG00000115464, ENSG00000116750, ENSG00000164663, ENSG00000136560, ENSG00000164164, ENSG00000138592, ENSG00000128923, ENSG00000162601, ENSG00000169914, ENSG00000175390, ENSG00000161677, ENSG00000180667, ENSG00000185515, ENSG00000123552	3152	80	16881	1.4728	1	1	0.993896
GOTERM_MF_DIRECT	GO:0003777~microtubule motor activity	22	0.584329	0.0589851	ENSG00000179532, ENSG00000137807, ENSG00000131437, ENSG00000118193, ENSG00000129250, ENSG00000174996, ENSG00000138778, ENSG00000066735, ENSG00000113971, ENSG00000139116, ENSG00000135720, ENSG00000084731, ENSG00000187240, ENSG00000121621, ENSG00000138182, ENSG00000138160, ENSG00000170759, ENSG00000108055, ENSG00000185842, ENSG00000187775, ENSG00000167702, ENSG00000125971	3152	80	16881	1.4728	1	1	0.993896
GOTERM_MF_DIRECT	GO:0004003~ATP-dependent DNA helicase activity	11	0.292165	0.0608707	ENSG00000183207, ENSG00000197299, ENSG00000136492, ENSG00000026036, ENSG00000165392, ENSG00000153922, ENSG00000020922, ENSG00000113522, ENSG00000127311, ENSG00000004700, ENSG00000104320	3152	32	16881	1.841	1	1	0.993896
GOTERM_MF_DIRECT	GO:0019902~phosphatase binding	14	0.371846	0.0634909	ENSG00000075711, ENSG00000065054, ENSG00000198089, ENSG00000176058, ENSG00000137501, ENSG00000196422, ENSG00000082458, ENSG00000035115, ENSG00000101639, ENSG00000086015, ENSG00000198919, ENSG00000186951, ENSG00000141985, ENSG00000102882	3152	45	16881	1.6662	1	1	0.993896
GOTERM_MF_DIRECT	GO:0043015~gamma-tubulin binding	9	0.239044	0.0635526	ENSG00000166037, ENSG00000007047, ENSG00000139618, ENSG00000275835, ENSG00000046651, ENSG00000183137, ENSG00000160469, ENSG00000239672, ENSG00000135631	3152	24	16881	2.00837	1	1	0.993896
GOTERM_MF_DIRECT	GO:0000287~magnesium ion binding	48	1.2749	0.0666567	ENSG00000074800, ENSG00000105135, ENSG00000099308, ENSG00000095002, ENSG00000132436, ENSG00000164949, ENSG00000131747, ENSG00000131023, ENSG00000058063, ENSG00000067829, ENSG00000143776, ENSG00000086015, ENSG00000001084, ENSG00000143515, ENSG00000119408, ENSG00000163283, ENSG00000275074, ENSG00000100422, ENSG00000101974, ENSG00000107130, ENSG00000161542, ENSG00000088992, ENSG00000100784, ENSG0000…	3152	204	16881	1.26015	1	1	0.993896
GOTERM_MF_DIRECT	GO:0036312~phosphatidylinositol 3-kinase regulatory subunit binding	5	0.132802	0.0689948	ENSG00000136848, ENSG00000163629, ENSG00000168143, ENSG00000147689, ENSG00000145675	3152	9	16881	2.97536	1	1	0.993896
GOTERM_MF_DIRECT	GO:0048027~mRNA 5'-UTR binding	5	0.132802	0.0689948	ENSG00000136231, ENSG00000181991, ENSG00000131759, ENSG00000102081, ENSG00000164587	3152	9	16881	2.97536	1	1	0.993896
GOTERM_MF_DIRECT	GO:0000981~RNA polymerase II transcription factor activity, sequence-specific DNA binding	41	1.08898	0.0702595	ENSG00000232040, ENSG00000128573, ENSG00000221909, ENSG00000197056, ENSG00000198146, ENSG00000128272, ENSG00000147130, ENSG00000068305, ENSG00000167085, ENSG00000177606, ENSG00000171223, ENSG00000132950, ENSG00000172845, ENSG00000184481, ENSG00000167685, ENSG00000135164, ENSG00000137166, ENSG00000169564, ENSG00000183770, ENSG00000163867, ENSG00000121741, ENSG00000084093, ENSG00000141510, ENSG0000…	3152	171	16881	1.2841	1	1	0.993896
GOTERM_MF_DIRECT	GO:0030544~Hsp70 protein binding	11	0.292165	0.0732888	ENSG00000149273, ENSG00000105821, ENSG00000151835, ENSG00000158286, ENSG00000087088, ENSG00000103423, ENSG00000077232, ENSG00000168439, ENSG00000170312, ENSG00000132002, ENSG00000103266	3152	33	16881	1.78522	1	1	0.993896
GOTERM_MF_DIRECT	GO:0005525~GTP binding	84	2.23108	0.0776312	ENSG00000213465, ENSG00000024422, ENSG00000105514, ENSG00000185829, ENSG00000004059, ENSG00000137502, ENSG00000106608, ENSG00000137267, ENSG00000188060, ENSG00000151806, ENSG00000143878, ENSG00000100503, ENSG00000168256, ENSG00000088256, ENSG00000126458, ENSG00000188229, ENSG00000127824, ENSG00000104140, ENSG00000164978, ENSG00000186522, ENSG00000165105, ENSG00000109113, ENSG00000067560, ENSG0000…	3152	384	16881	1.17155	1	1	0.993896
GOTERM_MF_DIRECT	GO:0061630~ubiquitin protein ligase activity	44	1.16866	0.0784455	ENSG00000134758, ENSG00000146083, ENSG00000108106, ENSG00000099804, ENSG00000198862, ENSG00000071794, ENSG00000114423, ENSG00000131263, ENSG00000197579, ENSG00000118496, ENSG00000198625, ENSG00000130772, ENSG00000119401, ENSG00000174579, ENSG00000141552, ENSG00000145416, ENSG00000082996, ENSG00000115392, ENSG00000198919, ENSG00000168894, ENSG00000118518, ENSG00000147854, ENSG00000142546, ENSG0000…	3152	187	16881	1.26015	1	1	0.993896
GOTERM_MF_DIRECT	GO:0008574~ATP-dependent microtubule motor activity, plus-end-directed	7	0.185923	0.0804182	ENSG00000121621, ENSG00000138182, ENSG00000138160, ENSG00000131437, ENSG00000170759, ENSG00000118193, ENSG00000066735	3152	17	16881	2.20527	1	1	0.993896
GOTERM_MF_DIRECT	GO:0030374~ligand-dependent nuclear receptor transcription coactivator activity	15	0.398406	0.0804293	ENSG00000111912, ENSG00000130589, ENSG00000130402, ENSG00000072110, ENSG00000137309, ENSG00000213523, ENSG00000155846, ENSG00000060339, ENSG00000138685, ENSG00000171148, ENSG00000198715, ENSG00000142453, ENSG00000132170, ENSG00000108510, ENSG00000123143	3152	51	16881	1.57519	1	1	0.993896
GOTERM_MF_DIRECT	GO:0008276~protein methyltransferase activity	4	0.106242	0.0831422	ENSG00000142453, ENSG00000126457, ENSG00000148335, ENSG00000173113	3152	6	16881	3.57043	1	1	0.993896
GOTERM_MF_DIRECT	GO:0003707~steroid hormone receptor activity	16	0.424967	0.0862262	ENSG00000126351, ENSG00000131759, ENSG00000177463, ENSG00000173153, ENSG00000112033, ENSG00000120798, ENSG00000186350, ENSG00000174738, ENSG00000132170, ENSG00000172819, ENSG00000160113, ENSG00000131408, ENSG00000148200, ENSG00000160781, ENSG00000186951, ENSG00000123358	3152	56	16881	1.53018	1	1	0.993896
GOTERM_MF_DIRECT	GO:0003697~single-stranded DNA binding	24	0.63745	0.0882034	ENSG00000134758, ENSG00000095002, ENSG00000134899, ENSG00000139618, ENSG00000197299, ENSG00000196584, ENSG00000196365, ENSG00000135046, ENSG00000111247, ENSG00000119684, ENSG00000152795, ENSG00000134897, ENSG00000173559, ENSG00000064933, ENSG00000065978, ENSG00000139579, ENSG00000116288, ENSG00000168002, ENSG00000169564, ENSG00000127957, ENSG00000162613, ENSG00000179262, ENSG00000185129, ENSG0000…	3152	93	16881	1.3821	1	1	0.993896
GOTERM_MF_DIRECT	GO:0004706~JUN kinase kinase kinase activity	3	0.0796813	0.0915014	ENSG00000130758, ENSG00000006432, ENSG00000173327	3152	3	16881	5.35565	1	1	0.993896
GOTERM_MF_DIRECT	GO:0004792~thiosulfate sulfurtransferase activity	3	0.0796813	0.0915014	ENSG00000128311, ENSG00000124217, ENSG00000128309	3152	3	16881	5.35565	1	1	0.993896
GOTERM_MF_DIRECT	GO:0030292~protein tyrosine kinase inhibitor activity	3	0.0796813	0.0915014	ENSG00000005700, ENSG00000204628, ENSG00000213066	3152	3	16881	5.35565	1	1	0.993896
GOTERM_MF_DIRECT	GO:0008475~procollagen-lysine 5-dioxygenase activity	3	0.0796813	0.0915014	ENSG00000083444, ENSG00000106397, ENSG00000152952	3152	3	16881	5.35565	1	1	0.993896
GOTERM_MF_DIRECT	GO:0017166~vinculin binding	5	0.132802	0.0985049	ENSG00000152818, ENSG00000120896, ENSG00000072110, ENSG00000173402, ENSG00000198947	3152	10	16881	2.67782	1	1	0.993896
GOTERM_MF_DIRECT	GO:0019104~DNA N-glycosylase activity	5	0.132802	0.0985049	ENSG00000149273, ENSG00000103152, ENSG00000123415, ENSG00000065057, ENSG00000140398	3152	10	16881	2.67782	1	1	0.993896
GOTERM_MF_DIRECT	GO:0016798~hydrolase activity, acting on glycosyl bonds	5	0.132802	0.0985049	ENSG00000166311, ENSG00000142102, ENSG00000172469, ENSG00000185090, ENSG00000140398	3152	10	16881	2.67782	1	1	0.993896

## Sheet: HEG_Penet1_UP_DOWN_PTH
Category	Term	Count	%	PValue	Genes	List Total	Pop Hits	Pop Total	Fold Enrichment	Bonferroni	Benjamini	FDR	log(adj-pvalue)
KEGG_PATHWAY	hsa03010:Ribosome	57	1.51394	4.30153e-11	ENSG00000130312, ENSG00000142937, ENSG00000177600, ENSG00000197728, ENSG00000142541, ENSG00000143314, ENSG00000163682, ENSG00000171858, ENSG00000170889, ENSG00000158042, ENSG00000105193, ENSG00000125445, ENSG00000167526, ENSG00000239789, ENSG00000122140, ENSG00000181991, ENSG00000115268, ENSG00000136942, ENSG00000174547, ENSG00000149806, ENSG00000168028, ENSG00000233927, ENSG00000197958, ENSG0000…	1200	136	6879	2.40259	1.25174e-08	1.25174e-08	1.18292e-08	7.90248
KEGG_PATHWAY	hsa01230:Biosynthesis of amino acids	29	0.770252	1.21861e-05	ENSG00000074800, ENSG00000067057, ENSG00000135069, ENSG00000122729, ENSG00000116984, ENSG00000067829, ENSG00000059573, ENSG00000183010, ENSG00000130707, ENSG00000125166, ENSG00000102144, ENSG00000105552, ENSG00000167701, ENSG00000141959, ENSG00000067225, ENSG00000092621, ENSG00000111669, ENSG00000173599, ENSG00000111640, ENSG00000171314, ENSG00000166123, ENSG00000149925, ENSG00000139410, ENSG0000…	1200	72	6879	2.30892	0.00353989	0.00177308	0.00167559	2.75127
KEGG_PATHWAY	hsa05016:Huntington's disease	56	1.48738	6.6315e-05	ENSG00000099624, ENSG00000163882, ENSG00000168255, ENSG00000132170, ENSG00000127946, ENSG00000169100, ENSG00000087088, ENSG00000145494, ENSG00000187775, ENSG00000108064, ENSG00000107175, ENSG00000099817, ENSG00000084093, ENSG00000178741, ENSG00000115944, ENSG00000154518, ENSG00000140990, ENSG00000122705, ENSG00000128609, ENSG00000126267, ENSG00000157613, ENSG00000105258, ENSG00000042753, ENSG0000…	1200	192	6879	1.67198	0.0191133	0.00643256	0.00607888	2.19162
KEGG_PATHWAY	hsa04932:Non-alcoholic fatty liver disease (NAFLD)	45	1.19522	0.000229137	ENSG00000108788, ENSG00000172071, ENSG00000128272, ENSG00000162409, ENSG00000177606, ENSG00000111775, ENSG00000026103, ENSG00000173327, ENSG00000119421, ENSG00000198804, ENSG00000132356, ENSG00000160471, ENSG00000160194, ENSG00000087088, ENSG00000145494, ENSG00000145675, ENSG00000169429, ENSG00000176340, ENSG00000107643, ENSG00000178741, ENSG00000178127, ENSG00000090266, ENSG00000105329, ENSG0000…	1200	151	6879	1.70836	0.0645116	0.0166697	0.0157532	1.77807
KEGG_PATHWAY	hsa04144:Endocytosis	64	1.69987	0.000364368	ENSG00000024422, ENSG00000004059, ENSG00000114423, ENSG00000139722, ENSG00000136051, ENSG00000138592, ENSG00000130429, ENSG00000124313, ENSG00000108262, ENSG00000141971, ENSG00000067560, ENSG00000106799, ENSG00000198055, ENSG00000088280, ENSG00000197122, ENSG00000130724, ENSG00000069869, ENSG00000136100, ENSG00000115145, ENSG00000114331, ENSG00000067606, ENSG00000039319, ENSG00000197959, ENSG0000…	1200	241	6879	1.52232	0.100621	0.019438	0.0183693	1.71135
KEGG_PATHWAY	hsa05010:Alzheimer's disease	48	1.2749	0.000400784	ENSG00000172071, ENSG00000099624, ENSG00000111775, ENSG00000026103, ENSG00000137845, ENSG00000002330, ENSG00000119421, ENSG00000198804, ENSG00000198838, ENSG00000166313, ENSG00000160471, ENSG00000159199, ENSG00000160194, ENSG00000160014, ENSG00000145494, ENSG00000123104, ENSG00000132906, ENSG00000101333, ENSG00000123384, ENSG00000182621, ENSG00000102882, ENSG00000110955, ENSG00000176340, ENSG0000…	1200	168	6879	1.63786	0.110105	0.019438	0.0183693	1.71135
KEGG_PATHWAY	hsa05130:Pathogenic Escherichia coli infection	20	0.531208	0.000572762	ENSG00000067560, ENSG00000134318, ENSG00000136869, ENSG00000075624, ENSG00000196230, ENSG00000176014, ENSG00000104833, ENSG00000071051, ENSG00000067900, ENSG00000241553, ENSG00000241685, ENSG00000137267, ENSG00000116584, ENSG00000167553, ENSG00000167552, ENSG00000123416, ENSG00000130429, ENSG00000127824, ENSG00000188229, ENSG00000184009	1200	51	6879	2.24804	0.153565	0.0238106	0.0225014	1.62323
KEGG_PATHWAY	hsa05205:Proteoglycans in cancer	54	1.43426	0.000739835	ENSG00000134318, ENSG00000135404, ENSG00000128591, ENSG00000111432, ENSG00000072062, ENSG00000139329, ENSG00000114423, ENSG00000188064, ENSG00000126934, ENSG00000141736, ENSG00000126458, ENSG00000123104, ENSG00000102882, ENSG00000067560, ENSG00000136869, ENSG00000075624, ENSG00000115904, ENSG00000197122, ENSG00000180340, ENSG00000175634, ENSG00000138448, ENSG00000138685, ENSG00000233608, ENSG0000…	1200	200	6879	1.54777	0.193758	0.0269115	0.0254318	1.57006
KEGG_PATHWAY	hsa04141:Protein processing in endoplasmic reticulum	47	1.24834	0.000880752	ENSG00000051108, ENSG00000160803, ENSG00000101152, ENSG00000185825, ENSG00000198162, ENSG00000129562, ENSG00000172071, ENSG00000128272, ENSG00000116406, ENSG00000133265, ENSG00000077232, ENSG00000130175, ENSG00000025796, ENSG00000008952, ENSG00000066427, ENSG00000116661, ENSG00000116044, ENSG00000138073, ENSG00000030110, ENSG00000169223, ENSG00000087088, ENSG00000088298, ENSG00000179262, ENSG0000…	1200	169	6879	1.59425	0.226177	0.0284777	0.0269119	1.5455
KEGG_PATHWAY	hsa04931:Insulin resistance	33	0.876494	0.00115687	ENSG00000157613, ENSG00000108788, ENSG00000235194, ENSG00000162409, ENSG00000119383, ENSG00000172531, ENSG00000198408, ENSG00000132356, ENSG00000117394, ENSG00000100889, ENSG00000107175, ENSG00000101255, ENSG00000145675, ENSG00000108443, ENSG00000107643, ENSG00000131459, ENSG00000147162, ENSG00000146592, ENSG00000104812, ENSG00000175634, ENSG00000131791, ENSG00000155846, ENSG00000083807, ENSG0000…	1200	108	6879	1.7516	0.285979	0.0336648	0.0318138	1.47282
KEGG_PATHWAY	hsa04115:p53 signaling pathway	23	0.61089	0.00156974	ENSG00000175054, ENSG00000135679, ENSG00000130766, ENSG00000105810, ENSG00000175793, ENSG00000112576, ENSG00000099860, ENSG00000026103, ENSG00000170312, ENSG00000198625, ENSG00000135446, ENSG00000138764, ENSG00000175305, ENSG00000147889, ENSG00000164054, ENSG00000087088, ENSG00000146674, ENSG00000149212, ENSG00000132906, ENSG00000149311, ENSG00000048392, ENSG00000141510, ENSG00000124762	1200	67	6879	1.96787	0.366916	0.0415267	0.0392434	1.38167
KEGG_PATHWAY	hsa01200:Carbon metabolism	33	0.876494	0.00260283	ENSG00000074800, ENSG00000130313, ENSG00000105953, ENSG00000067057, ENSG00000135069, ENSG00000122729, ENSG00000067829, ENSG00000146701, ENSG00000117054, ENSG00000160211, ENSG00000125166, ENSG00000122971, ENSG00000102144, ENSG00000127884, ENSG00000167701, ENSG00000198130, ENSG00000141959, ENSG00000067225, ENSG00000092621, ENSG00000111669, ENSG00000173599, ENSG00000111640, ENSG00000156515, ENSG0000…	1200	113	6879	1.67409	0.53159	0.0631187	0.0596483	1.19984
KEGG_PATHWAY	hsa01130:Biosynthesis of antibiotics	54	1.43426	0.00300174	ENSG00000074800, ENSG00000130313, ENSG00000105953, ENSG00000115758, ENSG00000122729, ENSG00000158006, ENSG00000067829, ENSG00000083123, ENSG00000146701, ENSG00000117054, ENSG00000183010, ENSG00000160211, ENSG00000130707, ENSG00000125166, ENSG00000088451, ENSG00000105552, ENSG00000131459, ENSG00000141959, ENSG00000092621, ENSG00000111669, ENSG00000147383, ENSG00000116237, ENSG00000171314, ENSG0000…	1200	212	6879	1.46017	0.583063	0.0671928	0.0634983
KEGG_PATHWAY	hsa05012:Parkinson's disease	39	1.03586	0.0032933	ENSG00000099624, ENSG00000115317, ENSG00000072062, ENSG00000198888, ENSG00000111775, ENSG00000119421, ENSG00000198804, ENSG00000116288, ENSG00000160471, ENSG00000159199, ENSG00000169100, ENSG00000160194, ENSG00000145494, ENSG00000132906, ENSG00000184787, ENSG00000110955, ENSG00000176340, ENSG00000178741, ENSG00000130985, ENSG00000178127, ENSG00000090266, ENSG00000115944, ENSG00000154518, ENSG0000…	1200	142	6879	1.57442	0.617081	0.0684535	0.0646898
KEGG_PATHWAY	hsa04071:Sphingolipid signaling pathway	34	0.903054	0.00375443	ENSG00000134318, ENSG00000073711, ENSG00000112640, ENSG00000135587, ENSG00000166311, ENSG00000126934, ENSG00000143418, ENSG00000087088, ENSG00000063176, ENSG00000101333, ENSG00000145675, ENSG00000182621, ENSG00000102882, ENSG00000176170, ENSG00000141510, ENSG00000067560, ENSG00000107643, ENSG00000092020, ENSG00000105568, ENSG00000149782, ENSG00000067900, ENSG00000127191, ENSG00000114353, ENSG0000…	1200	120	6879	1.62421	0.665325	0.0728359	0.0688312
KEGG_PATHWAY	hsa04810:Regulation of actin cytoskeleton	53	1.4077	0.00403929	ENSG00000134318, ENSG00000213949, ENSG00000175866, ENSG00000126934, ENSG00000126458, ENSG00000130429, ENSG00000108262, ENSG00000106683, ENSG00000102882, ENSG00000067560, ENSG00000075624, ENSG00000130402, ENSG00000115904, ENSG00000197122, ENSG00000072110, ENSG00000139734, ENSG00000138448, ENSG00000138685, ENSG00000115020, ENSG00000172757, ENSG00000169750, ENSG00000186111, ENSG00000161638, ENSG0000…	1200	210	6879	1.44677	0.692049	0.0734646	0.0694253
KEGG_PATHWAY	hsa01210:2-Oxocarboxylic acid metabolism	9	0.239044	0.00457388	ENSG00000067829, ENSG00000166123, ENSG00000182054, ENSG00000100412, ENSG00000122729, ENSG00000125166, ENSG00000105552, ENSG00000167701, ENSG00000109576	1200	17	6879	3.03485	0.736592	0.0782941	0.0739893
KEGG_PATHWAY	hsa04360:Axon guidance	35	0.929615	0.00522597	ENSG00000134318, ENSG00000153993, ENSG00000156687, ENSG00000075213, ENSG00000167680, ENSG00000071051, ENSG00000066248, ENSG00000138835, ENSG00000135622, ENSG00000196935, ENSG00000185033, ENSG00000145715, ENSG00000142627, ENSG00000106683, ENSG00000102882, ENSG00000067560, ENSG00000133216, ENSG00000001617, ENSG00000075223, ENSG00000130669, ENSG00000076356, ENSG00000196411, ENSG00000196576, ENSG0000…	1200	127	6879	1.57982	0.782323	0.0844864	0.0798411
KEGG_PATHWAY	hsa01100:Metabolic pathways	244	6.48074	0.00673604	ENSG00000129562, ENSG00000130313, ENSG00000160408, ENSG00000133027, ENSG00000083123, ENSG00000167600, ENSG00000196839, ENSG00000085662, ENSG00000168255, ENSG00000138030, ENSG00000157350, ENSG00000145494, ENSG00000099817, ENSG00000141698, ENSG00000103056, ENSG00000178741, ENSG00000197121, ENSG00000185818, ENSG00000092621, ENSG00000154518, ENSG00000179958, ENSG00000009413, ENSG00000171314, ENSG0000…	1200	1219	6879	1.14744	0.860099	0.103168	0.0974953
KEGG_PATHWAY	hsa04210:Apoptosis	20	0.531208	0.00743319	ENSG00000023445, ENSG00000104689, ENSG00000026103, ENSG00000127191, ENSG00000002330, ENSG00000003402, ENSG00000110330, ENSG00000167136, ENSG00000101966, ENSG00000121879, ENSG00000171608, ENSG00000087088, ENSG00000132906, ENSG00000149311, ENSG00000145675, ENSG00000067182, ENSG00000102871, ENSG00000213341, ENSG00000141510, ENSG00000014216	1200	62	6879	1.84919	0.885952	0.108153	0.102206
KEGG_PATHWAY	hsa05221:Acute myeloid leukemia	18	0.478088	0.0121644	ENSG00000102096, ENSG00000115904, ENSG00000131759, ENSG00000175634, ENSG00000002330, ENSG00000112033, ENSG00000157764, ENSG00000173801, ENSG00000126934, ENSG00000187840, ENSG00000121879, ENSG00000171608, ENSG00000145675, ENSG00000213341, ENSG00000102882, ENSG00000100485, ENSG00000140464, ENSG00000108443	1200	56	6879	1.84259	0.971605	0.168564	0.159296
KEGG_PATHWAY	hsa05132:Salmonella infection	24	0.63745	0.0128549	ENSG00000134318, ENSG00000136869, ENSG00000107643, ENSG00000075624, ENSG00000108518, ENSG00000065243, ENSG00000163739, ENSG00000128591, ENSG00000174996, ENSG00000177606, ENSG00000067900, ENSG00000241553, ENSG00000241685, ENSG00000177105, ENSG00000170345, ENSG00000135720, ENSG00000196924, ENSG00000172936, ENSG00000187240, ENSG00000130429, ENSG00000123143, ENSG00000169429, ENSG00000102882, ENSG0000…	1200	83	6879	1.65759	0.976833	0.169346	0.160035
KEGG_PATHWAY	hsa04540:Gap junction	25	0.664011	0.0136914	ENSG00000176014, ENSG00000072062, ENSG00000170312, ENSG00000137267, ENSG00000126934, ENSG00000088256, ENSG00000188229, ENSG00000127824, ENSG00000123104, ENSG00000101333, ENSG00000182621, ENSG00000102882, ENSG00000100485, ENSG00000169967, ENSG00000115904, ENSG00000196230, ENSG00000149782, ENSG00000197122, ENSG00000104833, ENSG00000114353, ENSG00000167553, ENSG00000167552, ENSG00000123416, ENSG0000…	1200	88	6879	1.62855	0.981898	0.169346	0.160035
KEGG_PATHWAY	hsa05161:Hepatitis B	37	0.982736	0.0144821	ENSG00000071553, ENSG00000157613, ENSG00000105810, ENSG00000128272, ENSG00000177606, ENSG00000026103, ENSG00000002330, ENSG00000135446, ENSG00000175305, ENSG00000126934, ENSG00000087088, ENSG00000132906, ENSG00000089685, ENSG00000107175, ENSG00000145675, ENSG00000102882, ENSG00000169429, ENSG00000213341, ENSG00000127666, ENSG00000141510, ENSG00000183735, ENSG00000107643, ENSG00000095015, ENSG0000…	1200	145	6879	1.46278	0.985666	0.169346	0.160035
KEGG_PATHWAY	hsa04668:TNF signaling pathway	29	0.770252	0.0145486	ENSG00000157613, ENSG00000163739, ENSG00000128272, ENSG00000177606, ENSG00000171223, ENSG00000026103, ENSG00000172216, ENSG00000003402, ENSG00000247077, ENSG00000100784, ENSG00000107175, ENSG00000164136, ENSG00000145675, ENSG00000102882, ENSG00000213341, ENSG00000023445, ENSG00000107643, ENSG00000157625, ENSG00000146592, ENSG00000127191, ENSG00000170345, ENSG00000110330, ENSG00000121879, ENSG0000…	1200	107	6879	1.55367	0.985945	0.169346	0.160035
KEGG_PATHWAY	hsa03460:Fanconi anemia pathway	17	0.451527	0.0155798	ENSG00000175054, ENSG00000181544, ENSG00000135945, ENSG00000139618, ENSG00000197299, ENSG00000162607, ENSG00000197774, ENSG00000009413, ENSG00000178966, ENSG00000122008, ENSG00000187790, ENSG00000115392, ENSG00000136492, ENSG00000083093, ENSG00000101751, ENSG00000012048, ENSG00000185504	1200	53	6879	1.83873	0.989636	0.174374	0.164786
KEGG_PATHWAY	hsa05210:Colorectal cancer	19	0.504648	0.0161829	ENSG00000067560, ENSG00000107643, ENSG00000106799, ENSG00000095002, ENSG00000105329, ENSG00000177606, ENSG00000002330, ENSG00000170345, ENSG00000157764, ENSG00000134982, ENSG00000121879, ENSG00000169750, ENSG00000171608, ENSG00000087088, ENSG00000132906, ENSG00000089685, ENSG00000145675, ENSG00000102882, ENSG00000141510	1200	62	6879	1.75673	0.991329	0.174416	0.164826
KEGG_PATHWAY	hsa04915:Estrogen signaling pathway	27	0.717131	0.0172946	ENSG00000157613, ENSG00000128272, ENSG00000072062, ENSG00000177606, ENSG00000004478, ENSG00000126934, ENSG00000160014, ENSG00000123104, ENSG00000101333, ENSG00000107175, ENSG00000145675, ENSG00000182621, ENSG00000102882, ENSG00000100485, ENSG00000109971, ENSG00000115904, ENSG00000149782, ENSG00000197122, ENSG00000146592, ENSG00000170345, ENSG00000114353, ENSG00000087258, ENSG00000126803, ENSG0000…	1200	99	6879	1.56341	0.99376	0.178487	0.168673
KEGG_PATHWAY	hsa05142:Chagas disease (American trypanosomiasis)	28	0.743692	0.0179774	ENSG00000174130, ENSG00000177606, ENSG00000026103, ENSG00000003402, ENSG00000088256, ENSG00000101333, ENSG00000145675, ENSG00000182621, ENSG00000102882, ENSG00000169429, ENSG00000213341, ENSG00000127666, ENSG00000107643, ENSG00000136869, ENSG00000106799, ENSG00000105568, ENSG00000149782, ENSG00000105329, ENSG00000179218, ENSG00000170345, ENSG00000114353, ENSG00000172936, ENSG00000087258, ENSG0000…	1200	104	6879	1.54337	0.994903	0.178487	0.168673
KEGG_PATHWAY	hsa05219:Bladder cancer	14	0.371846	0.0184967	ENSG00000135679, ENSG00000068078, ENSG00000197122, ENSG00000157764, ENSG00000135446, ENSG00000147889, ENSG00000126934, ENSG00000141736, ENSG00000100784, ENSG00000169429, ENSG00000102882, ENSG00000141510, ENSG00000124762, ENSG00000167657	1200	41	6879	1.95744	0.99563	0.178487	0.168673
KEGG_PATHWAY	hsa05220:Chronic myeloid leukemia	21	0.557769	0.0190141	ENSG00000186716, ENSG00000106799, ENSG00000135679, ENSG00000105810, ENSG00000115904, ENSG00000105329, ENSG00000114423, ENSG00000002330, ENSG00000157764, ENSG00000135446, ENSG00000147889, ENSG00000126934, ENSG00000121879, ENSG00000171608, ENSG00000085276, ENSG00000145675, ENSG00000213341, ENSG00000102882, ENSG00000100485, ENSG00000141510, ENSG00000124762	1200	72	6879	1.67198	0.996251	0.178487	0.168673
KEGG_PATHWAY	hsa04010:MAPK signaling pathway	58	1.5405	0.0204738	ENSG00000130159, ENSG00000109756, ENSG00000128591, ENSG00000128272, ENSG00000153956, ENSG00000099860, ENSG00000072062, ENSG00000177606, ENSG00000173327, ENSG00000115594, ENSG00000126934, ENSG00000126458, ENSG00000100784, ENSG00000102882, ENSG00000213341, ENSG00000107643, ENSG00000095015, ENSG00000106799, ENSG00000130522, ENSG00000115904, ENSG00000114738, ENSG00000075461, ENSG00000127191, ENSG0000…	1200	253	6879	1.31417	0.99757	0.186184	0.175947
KEGG_PATHWAY	hsa04919:Thyroid hormone signaling pathway	30	0.796813	0.0215059	ENSG00000126351, ENSG00000161714, ENSG00000175221, ENSG00000211448, ENSG00000072062, ENSG00000002330, ENSG00000074181, ENSG00000126934, ENSG00000117394, ENSG00000100644, ENSG00000148400, ENSG00000132906, ENSG00000101333, ENSG00000145675, ENSG00000182621, ENSG00000102882, ENSG00000184009, ENSG00000141510, ENSG00000090020, ENSG00000135679, ENSG00000075624, ENSG00000149782, ENSG00000197122, ENSG0000…	1200	115	6879	1.49543	0.998212	0.186585	0.176326
KEGG_PATHWAY	hsa05230:Central carbon metabolism in cancer	19	0.504648	0.0223527	ENSG00000068078, ENSG00000115419, ENSG00000141959, ENSG00000067057, ENSG00000067225, ENSG00000156515, ENSG00000171314, ENSG00000126934, ENSG00000117394, ENSG00000121879, ENSG00000100644, ENSG00000171608, ENSG00000105281, ENSG00000141736, ENSG00000160211, ENSG00000103257, ENSG00000145675, ENSG00000102882, ENSG00000141510	1200	64	6879	1.70184	0.99861	0.186585	0.176326
KEGG_PATHWAY	hsa04012:ErbB signaling pathway	24	0.63745	0.0224415	ENSG00000107643, ENSG00000109458, ENSG00000115904, ENSG00000197122, ENSG00000130669, ENSG00000175634, ENSG00000071051, ENSG00000114423, ENSG00000177606, ENSG00000002330, ENSG00000178568, ENSG00000157764, ENSG00000126934, ENSG00000187840, ENSG00000121879, ENSG00000171608, ENSG00000141736, ENSG00000126767, ENSG00000145675, ENSG00000102882, ENSG00000100485, ENSG00000124882, ENSG00000124762, ENSG0000…	1200	87	6879	1.58138	0.998646	0.186585	0.176326
KEGG_PATHWAY	hsa00514:Other types of O-glycan biosynthesis	9	0.239044	0.0267247	ENSG00000147162, ENSG00000130309, ENSG00000158850, ENSG00000106397, ENSG00000086062, ENSG00000163378, ENSG00000151233, ENSG00000106003, ENSG00000117411	1200	22	6879	2.34511	0.999623	0.216024	0.204147
KEGG_PATHWAY	hsa00310:Lysine degradation	16	0.424967	0.0283224	ENSG00000055609, ENSG00000181555, ENSG00000105953, ENSG00000116539, ENSG00000136169, ENSG00000105607, ENSG00000137124, ENSG00000152952, ENSG00000110066, ENSG00000005483, ENSG00000008311, ENSG00000083444, ENSG00000130309, ENSG00000106397, ENSG00000127884, ENSG00000109576	1200	52	6879	1.76385	0.999766	0.222752	0.210504
KEGG_PATHWAY	hsa04152:AMPK signaling pathway	31	0.823373	0.0303197	ENSG00000157613, ENSG00000066044, ENSG00000073711, ENSG00000067057, ENSG00000162409, ENSG00000112640, ENSG00000132356, ENSG00000132170, ENSG00000169169, ENSG00000100889, ENSG00000167461, ENSG00000107175, ENSG00000145675, ENSG00000108443, ENSG00000092020, ENSG00000105568, ENSG00000141959, ENSG00000065882, ENSG00000146592, ENSG00000104812, ENSG00000175634, ENSG00000159346, ENSG00000131791, ENSG0000…	1200	123	6879	1.44478	0.999871	0.23163	0.218894
KEGG_PATHWAY	hsa00190:Oxidative phosphorylation	33	0.876494	0.0310432	ENSG00000071553, ENSG00000099624, ENSG00000198888, ENSG00000111775, ENSG00000119421, ENSG00000198804, ENSG00000117410, ENSG00000160471, ENSG00000159199, ENSG00000160194, ENSG00000145494, ENSG00000110955, ENSG00000176340, ENSG00000178741, ENSG00000178127, ENSG00000090266, ENSG00000171130, ENSG00000115944, ENSG00000154518, ENSG00000159720, ENSG00000099795, ENSG00000115286, ENSG00000010256, ENSG0000…	1200	133	6879	1.42235	0.999897	0.23163	0.218894
KEGG_PATHWAY	hsa05203:Viral carcinogenesis	47	1.24834	0.0369553	ENSG00000157613, ENSG00000075711, ENSG00000163517, ENSG00000105810, ENSG00000162924, ENSG00000128272, ENSG00000197157, ENSG00000072062, ENSG00000177606, ENSG00000134352, ENSG00000002330, ENSG00000170312, ENSG00000148180, ENSG00000135446, ENSG00000175305, ENSG00000117399, ENSG00000030110, ENSG00000087088, ENSG00000107175, ENSG00000145675, ENSG00000102882, ENSG00000141510, ENSG00000067560, ENSG0000…	1200	205	6879	1.31428	0.999983	0.26885	0.254068
KEGG_PATHWAY	hsa04921:Oxytocin signaling pathway	36	0.956175	0.0380406	ENSG00000134318, ENSG00000162409, ENSG00000153956, ENSG00000172531, ENSG00000072062, ENSG00000177606, ENSG00000132356, ENSG00000198838, ENSG00000126934, ENSG00000184185, ENSG00000160014, ENSG00000101335, ENSG00000123104, ENSG00000101333, ENSG00000182621, ENSG00000102882, ENSG00000184009, ENSG00000067560, ENSG00000152495, ENSG00000075624, ENSG00000149782, ENSG00000197122, ENSG00000092841, ENSG0000…	1200	150	6879	1.3758	0.999987	0.269995	0.25515
KEGG_PATHWAY	hsa04510:Focal adhesion	47	1.24834	0.0398344	ENSG00000134318, ENSG00000161638, ENSG00000105855, ENSG00000128591, ENSG00000172531, ENSG00000132470, ENSG00000177606, ENSG00000002330, ENSG00000005884, ENSG00000213949, ENSG00000196739, ENSG00000141736, ENSG00000101335, ENSG00000145675, ENSG00000102882, ENSG00000100485, ENSG00000184009, ENSG00000050820, ENSG00000067560, ENSG00000023445, ENSG00000107643, ENSG00000130402, ENSG00000075624, ENSG0000…	1200	206	6879	1.3079	0.999993	0.275995	0.26082
KEGG_PATHWAY	hsa05100:Bacterial invasion of epithelial cells	21	0.557769	0.0429368	ENSG00000067560, ENSG00000161638, ENSG00000109458, ENSG00000198087, ENSG00000075624, ENSG00000197122, ENSG00000114423, ENSG00000241553, ENSG00000241685, ENSG00000177105, ENSG00000175416, ENSG00000197959, ENSG00000116670, ENSG00000122705, ENSG00000121879, ENSG00000171608, ENSG00000130429, ENSG00000184640, ENSG00000145675, ENSG00000184009, ENSG00000050820	1200	78	6879	1.54337	0.999997	0.290573	0.274596
KEGG_PATHWAY	hsa03040:Spliceosome	32	0.849934	0.0493321	ENSG00000076924, ENSG00000174231, ENSG00000164609, ENSG00000196504, ENSG00000145833, ENSG00000169564, ENSG00000119707, ENSG00000125743, ENSG00000188529, ENSG00000128534, ENSG00000084072, ENSG00000109971, ENSG00000108883, ENSG00000130520, ENSG00000096401, ENSG00000179950, ENSG00000101161, ENSG00000113649, ENSG00000141759, ENSG00000134186, ENSG00000116752, ENSG00000143368, ENSG00000169976, ENSG0000…	1200	133	6879	1.37925	1	0.310575	0.293498
KEGG_PATHWAY	hsa05212:Pancreatic cancer	18	0.478088	0.0498425	ENSG00000107643, ENSG00000106799, ENSG00000105810, ENSG00000139618, ENSG00000105329, ENSG00000002330, ENSG00000157764, ENSG00000135446, ENSG00000147889, ENSG00000121879, ENSG00000169750, ENSG00000171608, ENSG00000141736, ENSG00000132906, ENSG00000145675, ENSG00000213341, ENSG00000102882, ENSG00000141510	1200	65	6879	1.58746	1	0.310575	0.293498
KEGG_PATHWAY	hsa04920:Adipocytokine signaling pathway	19	0.504648	0.0516272	ENSG00000107643, ENSG00000068366, ENSG00000162409, ENSG00000159346, ENSG00000131791, ENSG00000116678, ENSG00000127191, ENSG00000132356, ENSG00000186350, ENSG00000169169, ENSG00000117394, ENSG00000100889, ENSG00000110090, ENSG00000141349, ENSG00000096968, ENSG00000186951, ENSG00000067182, ENSG00000102871, ENSG00000213341	1200	70	6879	1.55596	1	0.310575	0.293498
KEGG_PATHWAY	hsa05200:Pathways in cancer	82	2.17795	0.0517033	ENSG00000134318, ENSG00000129521, ENSG00000186716, ENSG00000111432, ENSG00000072062, ENSG00000177606, ENSG00000114423, ENSG00000172354, ENSG00000084207, ENSG00000173801, ENSG00000135446, ENSG00000175305, ENSG00000188064, ENSG00000132170, ENSG00000126934, ENSG00000141736, ENSG00000088256, ENSG00000087088, ENSG00000102882, ENSG00000169429, ENSG00000213341, ENSG00000067560, ENSG00000103363, ENSG0000…	1200	393	6879	1.19609	1	0.310575	0.293498
KEGG_PATHWAY	hsa04922:Glucagon signaling pathway	25	0.664011	0.052074	ENSG00000215644, ENSG00000157613, ENSG00000128272, ENSG00000162409, ENSG00000072062, ENSG00000132356, ENSG00000169169, ENSG00000117394, ENSG00000100889, ENSG00000160014, ENSG00000126457, ENSG00000123104, ENSG00000101333, ENSG00000107175, ENSG00000182621, ENSG00000149782, ENSG00000067225, ENSG00000146592, ENSG00000104812, ENSG00000131791, ENSG00000171314, ENSG00000110090, ENSG00000141349, ENSG0000…	1200	99	6879	1.4476	1	0.310575	0.293498
KEGG_PATHWAY	hsa05223:Non-small cell lung cancer	16	0.424967	0.0522961	ENSG00000105810, ENSG00000115904, ENSG00000002330, ENSG00000157764, ENSG00000135446, ENSG00000186350, ENSG00000147889, ENSG00000126934, ENSG00000121879, ENSG00000171608, ENSG00000141736, ENSG00000132906, ENSG00000145675, ENSG00000102882, ENSG00000100485, ENSG00000141510	1200	56	6879	1.63786	1	0.310575	0.293498
KEGG_PATHWAY	hsa05211:Renal cell carcinoma	18	0.478088	0.0566678	ENSG00000103363, ENSG00000129521, ENSG00000109458, ENSG00000115904, ENSG00000130669, ENSG00000105329, ENSG00000177606, ENSG00000157764, ENSG00000126934, ENSG00000117394, ENSG00000121879, ENSG00000100644, ENSG00000108094, ENSG00000171608, ENSG00000100311, ENSG00000145675, ENSG00000102882, ENSG00000100485	1200	66	6879	1.56341	1	0.329807	0.311673
KEGG_PATHWAY	hsa05166:HTLV-I infection	55	1.46082	0.0625206	ENSG00000128272, ENSG00000111432, ENSG00000072062, ENSG00000177606, ENSG00000135446, ENSG00000157557, ENSG00000115594, ENSG00000188064, ENSG00000169100, ENSG00000126458, ENSG00000087088, ENSG00000100300, ENSG00000164136, ENSG00000213341, ENSG00000103043, ENSG00000095015, ENSG00000175592, ENSG00000106799, ENSG00000180340, ENSG00000164938, ENSG00000120837, ENSG00000170345, ENSG00000158711, ENSG0000…	1200	254	6879	1.24129	1	0.356735	0.337121
KEGG_PATHWAY	hsa00052:Galactose metabolism	10	0.265604	0.0639919	ENSG00000108479, ENSG00000085662, ENSG00000141959, ENSG00000067057, ENSG00000141349, ENSG00000143891, ENSG00000086062, ENSG00000156515, ENSG00000079739, ENSG00000117411	1200	30	6879	1.91083	1	0.358108	0.338418
KEGG_PATHWAY	hsa05410:Hypertrophic cardiomyopathy (HCM)	20	0.531208	0.0746183	ENSG00000161638, ENSG00000160789, ENSG00000075624, ENSG00000105855, ENSG00000105329, ENSG00000162409, ENSG00000153956, ENSG00000114854, ENSG00000138448, ENSG00000132470, ENSG00000075461, ENSG00000131791, ENSG00000155657, ENSG00000173402, ENSG00000132356, ENSG00000005884, ENSG00000198947, ENSG00000213949, ENSG00000102119, ENSG00000184009	1200	78	6879	1.46987	1	0.404935	0.382671
KEGG_PATHWAY	hsa04910:Insulin signaling pathway	32	0.849934	0.0751426	ENSG00000235194, ENSG00000162409, ENSG00000172531, ENSG00000072062, ENSG00000114423, ENSG00000002330, ENSG00000132356, ENSG00000126934, ENSG00000100889, ENSG00000160014, ENSG00000145675, ENSG00000102882, ENSG00000180008, ENSG00000100485, ENSG00000108443, ENSG00000132589, ENSG00000107643, ENSG00000115904, ENSG00000099875, ENSG00000104812, ENSG00000175634, ENSG00000188191, ENSG00000131791, ENSG0000…	1200	138	6879	1.32928	1	0.404935	0.382671
KEGG_PATHWAY	hsa04070:Phosphatidylinositol signaling system	24	0.63745	0.0767458	ENSG00000102780, ENSG00000161714, ENSG00000003987, ENSG00000149782, ENSG00000151151, ENSG00000127080, ENSG00000153933, ENSG00000115020, ENSG00000145725, ENSG00000011405, ENSG00000121879, ENSG00000186111, ENSG00000171608, ENSG00000160014, ENSG00000143393, ENSG00000103502, ENSG00000123104, ENSG00000101333, ENSG00000176095, ENSG00000145675, ENSG00000182621, ENSG00000143772, ENSG00000141401, ENSG0000…	1200	98	6879	1.40388	1	0.406055	0.383729
KEGG_PATHWAY	hsa04122:Sulfur relay system	5	0.132802	0.0799302	ENSG00000128311, ENSG00000124217, ENSG00000174177, ENSG00000128309, ENSG00000142544	1200	10	6879	2.86625	1	0.415351	0.392514
KEGG_PATHWAY	hsa04068:FoxO signaling pathway	31	0.823373	0.0818607	ENSG00000104205, ENSG00000162409, ENSG00000099860, ENSG00000132356, ENSG00000184481, ENSG00000118515, ENSG00000126934, ENSG00000100889, ENSG00000127528, ENSG00000126457, ENSG00000149311, ENSG00000145675, ENSG00000102882, ENSG00000213341, ENSG00000100485, ENSG00000107643, ENSG00000106799, ENSG00000135679, ENSG00000115904, ENSG00000105329, ENSG00000131791, ENSG00000157764, ENSG00000138764, ENSG0000…	1200	134	6879	1.32618	1	0.41792	0.394942
KEGG_PATHWAY	hsa04666:Fc gamma R-mediated phagocytosis	21	0.557769	0.0835161	ENSG00000175130, ENSG00000088280, ENSG00000136717, ENSG00000175634, ENSG00000241553, ENSG00000241685, ENSG00000148180, ENSG00000172757, ENSG00000121879, ENSG00000186111, ENSG00000171608, ENSG00000141934, ENSG00000130429, ENSG00000163932, ENSG00000125753, ENSG00000063176, ENSG00000145675, ENSG00000106683, ENSG00000102882, ENSG00000176170, ENSG00000108443	1200	84	6879	1.43312	1	0.419021	0.395982

## Sheet: HEG_Penet4_UP_DOWN_BP
Category	Term	Count	%	PValue	Genes	List Total	Pop Hits	Pop Total	Fold Enrichment	Bonferroni	Benjamini	FDR	log(adj-pvalue)
GOTERM_BP_DIRECT	GO:0006351~transcription, DNA-templated	380	12.8901	4.90636e-11	ENSG00000185947, ENSG00000173041, ENSG00000197372, ENSG00000182318, ENSG00000198464, ENSG00000186918, ENSG00000181220, ENSG00000156384, ENSG00000077235, ENSG00000104825, ENSG00000176678, ENSG00000112561, ENSG00000114861, ENSG00000171425, ENSG00000160094, ENSG00000164330, ENSG00000145934, ENSG00000167840, ENSG00000089902, ENSG00000132170, ENSG00000186487, ENSG00000267680, ENSG00000100105, ENSG0000…	2412	1955	16792	1.3532	2.76473e-07	2.76473e-07	2.76081e-07	6.55835
GOTERM_BP_DIRECT	GO:0045944~positive regulation of transcription from RNA polymerase II promoter	197	6.6825	4.65846e-07	ENSG00000106327, ENSG00000181220, ENSG00000112561, ENSG00000114861, ENSG00000170577, ENSG00000143995, ENSG00000164330, ENSG00000119888, ENSG00000132170, ENSG00000188786, ENSG00000183770, ENSG00000148400, ENSG00000032219, ENSG00000090447, ENSG00000141456, ENSG00000012048, ENSG00000102760, ENSG00000175592, ENSG00000239306, ENSG00000155846, ENSG00000170345, ENSG00000186350, ENSG00000091409, ENSG0000…	2412	981	16792	1.39805	0.0026216	0.00107578	0.00107425	2.96828
GOTERM_BP_DIRECT	GO:0045892~negative regulation of transcription, DNA-templated	113	3.83311	5.72729e-07	ENSG00000074800, ENSG00000181220, ENSG00000171940, ENSG00000114861, ENSG00000138433, ENSG00000089902, ENSG00000132170, ENSG00000267680, ENSG00000100105, ENSG00000183770, ENSG00000148400, ENSG00000032219, ENSG00000090447, ENSG00000012048, ENSG00000105229, ENSG00000117724, ENSG00000155846, ENSG00000170468, ENSG00000233608, ENSG00000170854, ENSG00000109381, ENSG00000144791, ENSG00000166923, ENSG0000…	2412	499	16792	1.57653	0.00322213	0.00107578	0.00107425	2.96828
GOTERM_BP_DIRECT	GO:0043065~positive regulation of apoptotic process	72	2.44233	1.01062e-05	ENSG00000106004, ENSG00000073756, ENSG00000104228, ENSG00000115317, ENSG00000114346, ENSG00000131089, ENSG00000135446, ENSG00000148926, ENSG00000143878, ENSG00000125845, ENSG00000102967, ENSG00000030110, ENSG00000183770, ENSG00000160293, ENSG00000148400, ENSG00000126217, ENSG00000090447, ENSG00000140961, ENSG00000175592, ENSG00000196470, ENSG00000100292, ENSG00000197442, ENSG00000042286, ENSG0000…	2412	300	16792	1.67085	0.0553577	0.0142372	0.0142169	1.84658
GOTERM_BP_DIRECT	GO:0006364~rRNA processing	55	1.86567	1.71575e-05	ENSG00000160208, ENSG00000110104, ENSG00000119285, ENSG00000167721, ENSG00000145414, ENSG00000120158, ENSG00000166197, ENSG00000136891, ENSG00000143319, ENSG00000100029, ENSG00000107371, ENSG00000105671, ENSG00000141456, ENSG00000182841, ENSG00000160214, ENSG00000148843, ENSG00000065183, ENSG00000184967, ENSG00000177971, ENSG00000150990, ENSG00000156697, ENSG00000241945, ENSG00000115946, ENSG0000…	2412	214	16792	1.78926	0.0921564	0.0193365	0.019309	1.71362
GOTERM_BP_DIRECT	GO:0006355~regulation of transcription, DNA-templated	271	9.19267	3.01906e-05	ENSG00000185947, ENSG00000173041, ENSG00000197372, ENSG00000182318, ENSG00000198464, ENSG00000186918, ENSG00000181220, ENSG00000151014, ENSG00000112561, ENSG00000171425, ENSG00000160094, ENSG00000143995, ENSG00000164330, ENSG00000167840, ENSG00000186487, ENSG00000267680, ENSG00000100105, ENSG00000148400, ENSG00000250571, ENSG00000100462, ENSG00000196391, ENSG00000112319, ENSG00000179950, ENSG0000…	2412	1504	16792	1.25443	0.156442	0.028354	0.0283138	1.54738
GOTERM_BP_DIRECT	GO:0045893~positive regulation of transcription, DNA-templated	108	3.6635	3.77599e-05	ENSG00000090971, ENSG00000156384, ENSG00000112561, ENSG00000132170, ENSG00000141052, ENSG00000183770, ENSG00000148400, ENSG00000090447, ENSG00000012048, ENSG00000176390, ENSG00000095739, ENSG00000115548, ENSG00000132341, ENSG00000170345, ENSG00000020633, ENSG00000109381, ENSG00000184058, ENSG00000258289, ENSG00000182158, ENSG00000164104, ENSG00000115738, ENSG00000171681, ENSG00000172530, ENSG0000…	2412	515	16792	1.45996	0.191667	0.0303967	0.0303536	1.51717
GOTERM_BP_DIRECT	GO:0008285~negative regulation of cell proliferation	85	2.88331	0.000120593	ENSG00000135924, ENSG00000073756, ENSG00000109756, ENSG00000149177, ENSG00000090530, ENSG00000137309, ENSG00000111679, ENSG00000254093, ENSG00000167085, ENSG00000107816, ENSG00000139842, ENSG00000111077, ENSG00000148926, ENSG00000168610, ENSG00000125845, ENSG00000030110, ENSG00000141052, ENSG00000121769, ENSG00000136492, ENSG00000148400, ENSG00000135919, ENSG00000090447, ENSG00000103653, ENSG0000…	2412	396	16792	1.49434	0.493172	0.0849428	0.0848222	1.07087
GOTERM_BP_DIRECT	GO:0000122~negative regulation of transcription from RNA polymerase II promoter	139	4.71506	0.000178065	ENSG00000197372, ENSG00000071655, ENSG00000181220, ENSG00000171940, ENSG00000114861, ENSG00000145934, ENSG00000157193, ENSG00000089902, ENSG00000132170, ENSG00000141052, ENSG00000183770, ENSG00000151090, ENSG00000148400, ENSG00000112715, ENSG00000107249, ENSG00000047410, ENSG00000177374, ENSG00000105229, ENSG00000113645, ENSG00000134363, ENSG00000020633, ENSG00000110092, ENSG00000186350, ENSG0000…	2412	720	16792	1.34403	0.633401	0.102223	0.102078	0.990451
GOTERM_BP_DIRECT	GO:0000209~protein polyubiquitination	46	1.56038	0.000181407	ENSG00000110801, ENSG00000131467, ENSG00000092098, ENSG00000185627, ENSG00000099804, ENSG00000165916, ENSG00000094631, ENSG00000071794, ENSG00000110107, ENSG00000134574, ENSG00000007944, ENSG00000067955, ENSG00000197579, ENSG00000135722, ENSG00000136930, ENSG00000119401, ENSG00000100804, ENSG00000086758, ENSG00000145416, ENSG00000198919, ENSG00000100764, ENSG00000101236, ENSG00000163840, ENSG0000…	2412	184	16792	1.74046	0.640242	0.102223	0.102078	0.990451
GOTERM_BP_DIRECT	GO:0006357~regulation of transcription from RNA polymerase II promoter	91	3.08684	0.000286372	ENSG00000178177, ENSG00000186918, ENSG00000153879, ENSG00000214717, ENSG00000176678, ENSG00000067955, ENSG00000025156, ENSG00000114861, ENSG00000138433, ENSG00000080603, ENSG00000077150, ENSG00000140044, ENSG00000112282, ENSG00000164331, ENSG00000206538, ENSG00000168610, ENSG00000135164, ENSG00000100426, ENSG00000188786, ENSG00000144802, ENSG00000136492, ENSG00000032219, ENSG00000167604, ENSG0000…	2412	441	16792	1.43657	0.800898	0.14195	0.141748	0.847865
GOTERM_BP_DIRECT	GO:0008284~positive regulation of cell proliferation	95	3.22252	0.000324853	ENSG00000114867, ENSG00000118193, ENSG00000115758, ENSG00000099942, ENSG00000111679, ENSG00000105835, ENSG00000165060, ENSG00000135245, ENSG00000075131, ENSG00000117614, ENSG00000135446, ENSG00000139842, ENSG00000148926, ENSG00000119888, ENSG00000168610, ENSG00000141052, ENSG00000148400, ENSG00000095739, ENSG00000175592, ENSG00000112715, ENSG00000150594, ENSG00000213694, ENSG00000114812, ENSG0000…	2412	466	16792	1.41926	0.839722	0.14195	0.141748	0.847865
GOTERM_BP_DIRECT	GO:0098609~cell-cell adhesion	61	2.0692	0.000334015	ENSG00000074800, ENSG00000099901, ENSG00000158769, ENSG00000114867, ENSG00000099942, ENSG00000108829, ENSG00000175866, ENSG00000135048, ENSG00000119888, ENSG00000151929, ENSG00000125848, ENSG00000142627, ENSG00000126777, ENSG00000179950, ENSG00000175793, ENSG00000175792, ENSG00000128283, ENSG00000137710, ENSG00000103966, ENSG00000132341, ENSG00000096384, ENSG00000134884, ENSG00000184292, ENSG0000…	2412	271	16792	1.56706	0.84779	0.14195	0.141748
GOTERM_BP_DIRECT	GO:0007005~mitochondrion organization	24	0.814111	0.000352671	ENSG00000129003, ENSG00000105971, ENSG00000188906, ENSG00000106459, ENSG00000107815, ENSG00000114867, ENSG00000173153, ENSG00000105649, ENSG00000132361, ENSG00000165060, ENSG00000167085, ENSG00000115317, ENSG00000155846, ENSG00000116016, ENSG00000171612, ENSG00000135049, ENSG00000178307, ENSG00000177427, ENSG00000148840, ENSG00000127989, ENSG00000125459, ENSG00000123892, ENSG00000143575, ENSG0000…	2412	77	16792	2.16993	0.862983	0.14195	0.141748
GOTERM_BP_DIRECT	GO:0030522~intracellular receptor signaling pathway	15	0.50882	0.000492516	ENSG00000153234, ENSG00000106546, ENSG00000173153, ENSG00000112983, ENSG00000169297, ENSG00000169083, ENSG00000174738, ENSG00000168610, ENSG00000160113, ENSG00000151090, ENSG00000057019, ENSG00000123358, ENSG00000143365, ENSG00000126368, ENSG00000101076	2412	38	16792	2.7481	0.937714	0.173458	0.173212
GOTERM_BP_DIRECT	GO:0001568~blood vessel development	15	0.50882	0.000492516	ENSG00000103241, ENSG00000106546, ENSG00000108821, ENSG00000109756, ENSG00000162769, ENSG00000137868, ENSG00000162407, ENSG00000130635, ENSG00000099942, ENSG00000172893, ENSG00000172889, ENSG00000007372, ENSG00000163513, ENSG00000184058, ENSG00000063176	2412	38	16792	2.7481	0.937714	0.173458	0.173212
GOTERM_BP_DIRECT	GO:0010718~positive regulation of epithelial to mesenchymal transition	13	0.440977	0.00140472	ENSG00000108821, ENSG00000105329, ENSG00000186174, ENSG00000125845, ENSG00000153071, ENSG00000122694, ENSG00000163513, ENSG00000148400, ENSG00000124216, ENSG00000095739, ENSG00000102760, ENSG00000168646, ENSG00000092969	2412	33	16792	2.74255	0.999637	0.464397	0.463738
GOTERM_BP_DIRECT	GO:0048008~platelet-derived growth factor receptor signaling pathway	12	0.407056	0.00148343	ENSG00000186716, ENSG00000109458, ENSG00000197461, ENSG00000104368, ENSG00000149177, ENSG00000011405, ENSG00000113721, ENSG00000150347, ENSG00000100311, ENSG00000265972, ENSG00000099250, ENSG00000050820	2412	29	16792	2.88077	0.999767	0.464397	0.463738
GOTERM_BP_DIRECT	GO:0006366~transcription from RNA polymerase II promoter	99	3.35821	0.00163447	ENSG00000010818, ENSG00000178177, ENSG00000067955, ENSG00000151014, ENSG00000170577, ENSG00000164330, ENSG00000143995, ENSG00000163882, ENSG00000188786, ENSG00000141052, ENSG00000183770, ENSG00000032219, ENSG00000090447, ENSG00000126461, ENSG00000175592, ENSG00000107249, ENSG00000170345, ENSG00000020633, ENSG00000163132, ENSG00000011007, ENSG00000141568, ENSG00000182158, ENSG00000104447, ENSG0000…	2412	513	16792	1.34352	0.999901	0.476212	0.475535
GOTERM_BP_DIRECT	GO:0030490~maturation of SSU-rRNA	8	0.27137	0.00169019	ENSG00000141101, ENSG00000164167, ENSG00000156697, ENSG00000007520, ENSG00000141076, ENSG00000087269, ENSG00000100138, ENSG00000130935	2412	14	16792	3.9782	0.999928	0.476212	0.475535
GOTERM_BP_DIRECT	GO:0043410~positive regulation of MAPK cascade	23	0.78019	0.0018886	ENSG00000157404, ENSG00000105971, ENSG00000095752, ENSG00000198121, ENSG00000197461, ENSG00000128342, ENSG00000068078, ENSG00000113645, ENSG00000169252, ENSG00000139946, ENSG00000136244, ENSG00000169083, ENSG00000173545, ENSG00000170775, ENSG00000132256, ENSG00000164761, ENSG00000173918, ENSG00000125845, ENSG00000184058, ENSG00000100311, ENSG00000054967, ENSG00000141753, ENSG00000262919	2412	81	16792	1.97682	0.999976	0.506774	0.506054
GOTERM_BP_DIRECT	GO:0048711~positive regulation of astrocyte differentiation	7	0.237449	0.00209971	ENSG00000128342, ENSG00000115738, ENSG00000125845, ENSG00000110107, ENSG00000114315, ENSG00000148400, ENSG00000135919	2412	11	16792	4.43027	0.999993	0.537811	0.537048
GOTERM_BP_DIRECT	GO:0030335~positive regulation of cell migration	42	1.42469	0.00238946	ENSG00000153993, ENSG00000170291, ENSG00000108821, ENSG00000131504, ENSG00000154229, ENSG00000159753, ENSG00000065534, ENSG00000135346, ENSG00000119401, ENSG00000113070, ENSG00000125845, ENSG00000120899, ENSG00000164251, ENSG00000153071, ENSG00000148400, ENSG00000133818, ENSG00000124216, ENSG00000161921, ENSG00000180921, ENSG00000050820, ENSG00000157404, ENSG00000172061, ENSG00000103241, ENSG0000…	2412	184	16792	1.58912	0.999999	0.585419	0.584588
GOTERM_BP_DIRECT	GO:1904874~positive regulation of telomerase RNA localization to Cajal body	8	0.27137	0.00277861	ENSG00000145414, ENSG00000135624, ENSG00000144736, ENSG00000175792, ENSG00000150753, ENSG00000146731, ENSG00000166226, ENSG00000163468	2412	15	16792	3.71299	1	0.634544	0.633643
GOTERM_BP_DIRECT	GO:0060271~cilium morphogenesis	33	1.1194	0.00281519	ENSG00000103494, ENSG00000179029, ENSG00000096872, ENSG00000068885, ENSG00000046651, ENSG00000135541, ENSG00000110047, ENSG00000152669, ENSG00000157796, ENSG00000113971, ENSG00000148180, ENSG00000112144, ENSG00000140463, ENSG00000150977, ENSG00000078674, ENSG00000080298, ENSG00000234602, ENSG00000204852, ENSG00000148400, ENSG00000125124, ENSG00000122970, ENSG00000110318, ENSG00000146350, ENSG0000…	2412	136	16792	1.68927	1	0.634544	0.633643
GOTERM_BP_DIRECT	GO:0071407~cellular response to organic cyclic compound	18	0.610583	0.00304565	ENSG00000103241, ENSG00000130669, ENSG00000105329, ENSG00000172216, ENSG00000171700, ENSG00000096384, ENSG00000100906, ENSG00000091409, ENSG00000168610, ENSG00000162551, ENSG00000144747, ENSG00000138061, ENSG00000125845, ENSG00000169860, ENSG00000108691, ENSG00000103126, ENSG00000141522, ENSG00000168646	2412	59	16792	2.12396	1	0.660087	0.65915
GOTERM_BP_DIRECT	GO:0051091~positive regulation of sequence-specific DNA binding transcription factor activity	27	0.915875	0.00322172	ENSG00000106785, ENSG00000162407, ENSG00000153879, ENSG00000150347, ENSG00000112343, ENSG00000119401, ENSG00000132256, ENSG00000132170, ENSG00000141052, ENSG00000148840, ENSG00000102760, ENSG00000215021, ENSG00000157404, ENSG00000181852, ENSG00000175592, ENSG00000064393, ENSG00000043355, ENSG00000068971, ENSG00000112658, ENSG00000136244, ENSG00000155846, ENSG00000127191, ENSG00000171206, ENSG0000…	2412	105	16792	1.79019	1	0.672384	0.67143
GOTERM_BP_DIRECT	GO:0000398~mRNA splicing, via spliceosome	48	1.62822	0.00356814	ENSG00000090470, ENSG00000185946, ENSG00000092199, ENSG00000066044, ENSG00000174891, ENSG00000164609, ENSG00000110107, ENSG00000117614, ENSG00000152147, ENSG00000136875, ENSG00000130332, ENSG00000060688, ENSG00000163882, ENSG00000169564, ENSG00000101811, ENSG00000100941, ENSG00000112081, ENSG00000188529, ENSG00000128534, ENSG00000109971, ENSG00000108883, ENSG00000161847, ENSG00000125351, ENSG0000…	2412	222	16792	1.50527	1	0.697102	0.696113
GOTERM_BP_DIRECT	GO:0000462~maturation of SSU-rRNA from tricistronic rRNA transcript (SSU-rRNA, 5.8S rRNA, LSU-rRNA)	12	0.407056	0.0036672	ENSG00000065183, ENSG00000167721, ENSG00000184967, ENSG00000241945, ENSG00000087269, ENSG00000120800, ENSG00000126749, ENSG00000011260, ENSG00000119285, ENSG00000112578, ENSG00000183751, ENSG00000275464	2412	32	16792	2.6107	1	0.697102	0.696113
GOTERM_BP_DIRECT	GO:0071300~cellular response to retinoic acid	20	0.678426	0.00376144	ENSG00000108821, ENSG00000147162, ENSG00000131759, ENSG00000111432, ENSG00000115317, ENSG00000041982, ENSG00000136997, ENSG00000240583, ENSG00000003137, ENSG00000137693, ENSG00000132170, ENSG00000172819, ENSG00000120899, ENSG00000184058, ENSG00000254087, ENSG00000108691, ENSG00000101213, ENSG00000088992, ENSG00000125398, ENSG00000165029	2412	70	16792	1.9891	1	0.697102	0.696113
GOTERM_BP_DIRECT	GO:0007507~heart development	41	1.39077	0.00383499	ENSG00000179348, ENSG00000096872, ENSG00000109458, ENSG00000152661, ENSG00000071655, ENSG00000137868, ENSG00000145194, ENSG00000104447, ENSG00000173020, ENSG00000099942, ENSG00000117318, ENSG00000176678, ENSG00000057294, ENSG00000148926, ENSG00000184060, ENSG00000169126, ENSG00000100968, ENSG00000132170, ENSG00000125845, ENSG00000125848, ENSG00000125968, ENSG00000084774, ENSG00000185650, ENSG0000…	2412	183	16792	1.55976	1	0.697102	0.696113
GOTERM_BP_DIRECT	GO:0007088~regulation of mitotic nuclear division	10	0.339213	0.00433667	ENSG00000105971, ENSG00000138182, ENSG00000180198, ENSG00000065883, ENSG00000156509, ENSG00000159069, ENSG00000124006, ENSG00000100462, ENSG00000185513, ENSG00000167657	2412	24	16792	2.90077	1	0.742534	0.74148
GOTERM_BP_DIRECT	GO:0071260~cellular response to mechanical stimulus	20	0.678426	0.00445856	ENSG00000073756, ENSG00000152661, ENSG00000108821, ENSG00000104689, ENSG00000105329, ENSG00000168040, ENSG00000064666, ENSG00000164171, ENSG00000240583, ENSG00000118412, ENSG00000151929, ENSG00000123700, ENSG00000030110, ENSG00000006062, ENSG00000260428, ENSG00000125347, ENSG00000109320, ENSG00000125398, ENSG00000163399, ENSG00000141522	2412	71	16792	1.96109	1	0.742534	0.74148
GOTERM_BP_DIRECT	GO:0014911~positive regulation of smooth muscle cell migration	9	0.305292	0.00448024	ENSG00000184481, ENSG00000171791, ENSG00000113721, ENSG00000100311, ENSG00000164171, ENSG00000099250, ENSG00000170961, ENSG00000136997, ENSG00000137872	2412	20	16792	3.13284	1	0.742534	0.74148
GOTERM_BP_DIRECT	GO:0035331~negative regulation of hippo signaling	5	0.169607	0.00498913	ENSG00000129474, ENSG00000047644, ENSG00000144791, ENSG00000113645, ENSG00000142279	2412	6	16792	5.80155	1	0.780938	0.779829
GOTERM_BP_DIRECT	GO:0003179~heart valve morphogenesis	5	0.169607	0.00498913	ENSG00000127418, ENSG00000260428, ENSG00000105329, ENSG00000125398, ENSG00000092969	2412	6	16792	5.80155	1	0.780938	0.779829
GOTERM_BP_DIRECT	GO:0043401~steroid hormone mediated signaling pathway	17	0.576662	0.00527681	ENSG00000153234, ENSG00000137819, ENSG00000131759, ENSG00000173153, ENSG00000169297, ENSG00000186350, ENSG00000174738, ENSG00000132170, ENSG00000172819, ENSG00000160113, ENSG00000151090, ENSG00000148200, ENSG00000160781, ENSG00000123358, ENSG00000143365, ENSG00000126368, ENSG00000101076	2412	57	16792	2.07634	1	0.798086	0.796953
GOTERM_BP_DIRECT	GO:0045746~negative regulation of Notch signaling pathway	11	0.373134	0.00538195	ENSG00000181830, ENSG00000179348, ENSG00000172889, ENSG00000107954, ENSG00000115844, ENSG00000187800, ENSG00000128965, ENSG00000158555, ENSG00000144355, ENSG00000157227, ENSG00000100906	2412	29	16792	2.6407	1	0.798086	0.796953
GOTERM_BP_DIRECT	GO:0071158~positive regulation of cell cycle arrest	10	0.339213	0.0059254	ENSG00000184481, ENSG00000115738, ENSG00000068971, ENSG00000105329, ENSG00000132382, ENSG00000132275, ENSG00000078900, ENSG00000012048, ENSG00000176390, ENSG00000102760	2412	25	16792	2.78474	1	0.83081	0.82963
GOTERM_BP_DIRECT	GO:0045727~positive regulation of translation	16	0.542741	0.00625978	ENSG00000184838, ENSG00000066044, ENSG00000125351, ENSG00000099622, ENSG00000155506, ENSG00000136244, ENSG00000204574, ENSG00000164171, ENSG00000242372, ENSG00000135446, ENSG00000139546, ENSG00000120899, ENSG00000100227, ENSG00000167658, ENSG00000144642, ENSG00000197181	2412	53	16792	2.10169	1	0.83081	0.82963
GOTERM_BP_DIRECT	GO:0009611~response to wounding	18	0.610583	0.00633719	ENSG00000197461, ENSG00000105329, ENSG00000117318, ENSG00000041982, ENSG00000115414, ENSG00000099250, ENSG00000136997, ENSG00000148926, ENSG00000118523, ENSG00000007372, ENSG00000185650, ENSG00000079215, ENSG00000151914, ENSG00000108691, ENSG00000100311, ENSG00000164687, ENSG00000100650, ENSG00000092969	2412	63	16792	1.9891	1	0.83081	0.82963
GOTERM_BP_DIRECT	GO:0035902~response to immobilization stress	9	0.305292	0.00633859	ENSG00000132170, ENSG00000120899, ENSG00000105329, ENSG00000100425, ENSG00000169297, ENSG00000108819, ENSG00000170345, ENSG00000069482, ENSG00000150540	2412	21	16792	2.98365	1	0.83081	0.82963
GOTERM_BP_DIRECT	GO:0030308~negative regulation of cell growth	29	0.983718	0.00633981	ENSG00000135924, ENSG00000074800, ENSG00000158825, ENSG00000152661, ENSG00000136999, ENSG00000149177, ENSG00000197594, ENSG00000110888, ENSG00000167085, ENSG00000175602, ENSG00000132170, ENSG00000135919, ENSG00000057019, ENSG00000140961, ENSG00000101076, ENSG00000176390, ENSG00000092969, ENSG00000109846, ENSG00000130766, ENSG00000133639, ENSG00000171791, ENSG00000105329, ENSG00000108819, ENSG0000…	2412	121	16792	1.66854	1	0.83081	0.82963
GOTERM_BP_DIRECT	GO:0043123~positive regulation of I-kappaB kinase/NF-kappaB signaling	36	1.22117	0.007122	ENSG00000174130, ENSG00000092098, ENSG00000198121, ENSG00000152661, ENSG00000172175, ENSG00000116729, ENSG00000162924, ENSG00000263528, ENSG00000171680, ENSG00000139946, ENSG00000104529, ENSG00000114346, ENSG00000171302, ENSG00000112343, ENSG00000119401, ENSG00000132256, ENSG00000116761, ENSG00000198959, ENSG00000119408, ENSG00000164251, ENSG00000127666, ENSG00000145632, ENSG00000198160, ENSG0000…	2412	161	16792	1.55669	1	0.912101	0.910806
GOTERM_BP_DIRECT	GO:0030198~extracellular matrix organization	42	1.42469	0.00763953	ENSG00000158769, ENSG00000137809, ENSG00000108821, ENSG00000026508, ENSG00000130635, ENSG00000105855, ENSG00000205221, ENSG00000132031, ENSG00000139329, ENSG00000164171, ENSG00000115414, ENSG00000041982, ENSG00000122707, ENSG00000197614, ENSG00000113971, ENSG00000135424, ENSG00000077150, ENSG00000141098, ENSG00000164318, ENSG00000106366, ENSG00000105376, ENSG00000103241, ENSG00000197461, ENSG0000…	2412	196	16792	1.49183	1	0.950405	0.949056
GOTERM_BP_DIRECT	GO:0042594~response to starvation	12	0.407056	0.00787702	ENSG00000215644, ENSG00000148926, ENSG00000177169, ENSG00000117054, ENSG00000132170, ENSG00000102967, ENSG00000239900, ENSG00000084774, ENSG00000180616, ENSG00000083290, ENSG00000131374, ENSG00000110395	2412	35	16792	2.38692	1	0.950405	0.949056
GOTERM_BP_DIRECT	GO:0002053~positive regulation of mesenchymal cell proliferation	10	0.339213	0.00792707	ENSG00000103241, ENSG00000112715, ENSG00000116132, ENSG00000197461, ENSG00000128573, ENSG00000184058, ENSG00000163513, ENSG00000125398, ENSG00000114861, ENSG00000136997	2412	26	16792	2.67764	1	0.950405	0.949056
GOTERM_BP_DIRECT	GO:0031334~positive regulation of protein complex assembly	9	0.305292	0.00872671	ENSG00000112715, ENSG00000129474, ENSG00000150054, ENSG00000068971, ENSG00000217128, ENSG00000105329, ENSG00000149798, ENSG00000165280, ENSG00000171368	2412	22	16792	2.84803	1	1	0.998758
GOTERM_BP_DIRECT	GO:0042384~cilium assembly	29	0.983718	0.00894876	ENSG00000103494, ENSG00000179029, ENSG00000096872, ENSG00000099204, ENSG00000068885, ENSG00000135541, ENSG00000110047, ENSG00000152669, ENSG00000197557, ENSG00000157796, ENSG00000138036, ENSG00000112144, ENSG00000140463, ENSG00000078674, ENSG00000080298, ENSG00000234602, ENSG00000213186, ENSG00000125124, ENSG00000122970, ENSG00000110318, ENSG00000173210, ENSG00000170264, ENSG00000135315, ENSG0000…	2412	124	16792	1.62818	1	1	0.998758
GOTERM_BP_DIRECT	GO:0006405~RNA export from nucleus	16	0.542741	0.00902438	ENSG00000099901, ENSG00000125351, ENSG00000047410, ENSG00000164609, ENSG00000196313, ENSG00000116754, ENSG00000132661, ENSG00000272391, ENSG00000063244, ENSG00000100227, ENSG00000112081, ENSG00000095319, ENSG00000125676, ENSG00000123136, ENSG00000183684, ENSG00000100650	2412	55	16792	2.02527	1	1	0.998758
GOTERM_BP_DIRECT	GO:0010801~negative regulation of peptidyl-threonine phosphorylation	7	0.237449	0.00928334	ENSG00000158856, ENSG00000166068, ENSG00000114867, ENSG00000198369, ENSG00000136158, ENSG00000101665, ENSG00000168209	2412	14	16792	3.48093	1	1	0.998758
GOTERM_BP_DIRECT	GO:0021591~ventricular system development	7	0.237449	0.00928334	ENSG00000140463, ENSG00000169126, ENSG00000109756, ENSG00000169057, ENSG00000136938, ENSG00000117724, ENSG00000137872	2412	14	16792	3.48093	1	1	0.998758
GOTERM_BP_DIRECT	GO:0018105~peptidyl-serine phosphorylation	29	0.983718	0.00999268	ENSG00000177169, ENSG00000099308, ENSG00000173020, ENSG00000159256, ENSG00000139625, ENSG00000154229, ENSG00000213923, ENSG00000112742, ENSG00000166851, ENSG00000118515, ENSG00000120539, ENSG00000119408, ENSG00000145632, ENSG00000064393, ENSG00000188906, ENSG00000211455, ENSG00000171791, ENSG00000028116, ENSG00000152953, ENSG00000169118, ENSG00000166484, ENSG00000163513, ENSG00000164327, ENSG0000…	2412	125	16792	1.61515	1	1	0.998758
GOTERM_BP_DIRECT	GO:0034616~response to laminar fluid shear stress	5	0.169607	0.0103205	ENSG00000105329, ENSG00000101665, ENSG00000137834, ENSG00000168615, ENSG00000165029	2412	7	16792	4.97276	1	1	0.998758
GOTERM_BP_DIRECT	GO:0038061~NIK/NF-kappaB signaling	18	0.610583	0.0103414	ENSG00000087191, ENSG00000023445, ENSG00000110801, ENSG00000131467, ENSG00000185627, ENSG00000165916, ENSG00000162924, ENSG00000263528, ENSG00000130725, ENSG00000104856, ENSG00000136930, ENSG00000077150, ENSG00000100804, ENSG00000006062, ENSG00000108671, ENSG00000109320, ENSG00000100764, ENSG00000108344	2412	66	16792	1.89869	1	1	0.998758
GOTERM_BP_DIRECT	GO:0060534~trachea cartilage development	4	0.135685	0.0105549	ENSG00000172819, ENSG00000131759, ENSG00000112658, ENSG00000125398	2412	4	16792	6.96186	1	1	0.998758
GOTERM_BP_DIRECT	GO:0014003~oligodendrocyte development	9	0.305292	0.0117274	ENSG00000198121, ENSG00000145191, ENSG00000115738, ENSG00000105329, ENSG00000119718, ENSG00000254087, ENSG00000124920, ENSG00000265763, ENSG00000115211	2412	23	16792	2.72421	1	1	0.998758
GOTERM_BP_DIRECT	GO:0043066~negative regulation of apoptotic process	84	2.84939	0.0118267	ENSG00000115718, ENSG00000118193, ENSG00000165060, ENSG00000135046, ENSG00000197579, ENSG00000156502, ENSG00000119888, ENSG00000151929, ENSG00000168610, ENSG00000159251, ENSG00000120833, ENSG00000125968, ENSG00000153071, ENSG00000071205, ENSG00000181019, ENSG00000112715, ENSG00000196074, ENSG00000171791, ENSG00000113721, ENSG00000138449, ENSG00000137834, ENSG00000170542, ENSG00000233608, ENSG0000…	2412	455	16792	1.28527	1	1	0.998758
GOTERM_BP_DIRECT	GO:0006468~protein phosphorylation	84	2.84939	0.0124916	ENSG00000072786, ENSG00000177169, ENSG00000186716, ENSG00000263528, ENSG00000174891, ENSG00000159256, ENSG00000065534, ENSG00000173327, ENSG00000172315, ENSG00000135446, ENSG00000177602, ENSG00000134070, ENSG00000143479, ENSG00000171219, ENSG00000118515, ENSG00000125845, ENSG00000119408, ENSG00000124279, ENSG00000070759, ENSG00000103653, ENSG00000142149, ENSG00000100490, ENSG00000070770, ENSG0000…	2412	456	16792	1.28245	1	1	0.998758
GOTERM_BP_DIRECT	GO:0032922~circadian regulation of gene expression	16	0.542741	0.0126758	ENSG00000106546, ENSG00000095794, ENSG00000108557, ENSG00000115738, ENSG00000147162, ENSG00000104856, ENSG00000105835, ENSG00000132382, ENSG00000213923, ENSG00000170485, ENSG00000151014, ENSG00000198900, ENSG00000036672, ENSG00000100462, ENSG00000143365, ENSG00000126368	2412	57	16792	1.95421	1	1	0.998758
GOTERM_BP_DIRECT	GO:0001541~ovarian follicle development	13	0.440977	0.0127153	ENSG00000157404, ENSG00000112715, ENSG00000145191, ENSG00000176399, ENSG00000171791, ENSG00000172216, ENSG00000136997, ENSG00000115211, ENSG00000157227, ENSG00000183770, ENSG00000119718, ENSG00000049130, ENSG00000272333	2412	42	16792	2.15486	1	1	0.998758
GOTERM_BP_DIRECT	GO:0006974~cellular response to DNA damage stimulus	43	1.45862	0.0128543	ENSG00000101096, ENSG00000103194, ENSG00000174013, ENSG00000131747, ENSG00000165280, ENSG00000075131, ENSG00000020922, ENSG00000198887, ENSG00000197579, ENSG00000136997, ENSG00000139842, ENSG00000138376, ENSG00000115392, ENSG00000118515, ENSG00000120539, ENSG00000188486, ENSG00000121988, ENSG00000149930, ENSG00000163029, ENSG00000057757, ENSG00000132906, ENSG00000163840, ENSG00000122257, ENSG0000…	2412	208	16792	1.43923	1	1	0.998758
GOTERM_BP_DIRECT	GO:0021772~olfactory bulb development	8	0.27137	0.0129076	ENSG00000157933, ENSG00000103494, ENSG00000188906, ENSG00000115738, ENSG00000118193, ENSG00000182197, ENSG00000115844, ENSG00000135049	2412	19	16792	2.93131	1	1	0.998758
GOTERM_BP_DIRECT	GO:0048715~negative regulation of oligodendrocyte differentiation	6	0.203528	0.0132018	ENSG00000115738, ENSG00000143507, ENSG00000114315, ENSG00000148400, ENSG00000115844, ENSG00000144355	2412	11	16792	3.79738	1	1	0.998758
GOTERM_BP_DIRECT	GO:0002042~cell migration involved in sprouting angiogenesis	7	0.237449	0.0136198	ENSG00000112715, ENSG00000112658, ENSG00000196411, ENSG00000166923, ENSG00000123358, ENSG00000145147, ENSG00000099250	2412	15	16792	3.24887	1	1	0.998758
GOTERM_BP_DIRECT	GO:0007049~cell cycle	44	1.49254	0.0163412	ENSG00000072786, ENSG00000106546, ENSG00000238227, ENSG00000177683, ENSG00000075131, ENSG00000152669, ENSG00000106608, ENSG00000172530, ENSG00000116741, ENSG00000118412, ENSG00000119986, ENSG00000135164, ENSG00000166197, ENSG00000082258, ENSG00000036672, ENSG00000234602, ENSG00000103479, ENSG00000012048, ENSG00000165689, ENSG00000085382, ENSG00000196470, ENSG00000023287, ENSG00000105722, ENSG0000…	2412	217	16792	1.41162	1	1	0.998758
GOTERM_BP_DIRECT	GO:0016569~covalent chromatin modification	26	0.881954	0.016686	ENSG00000100084, ENSG00000163935, ENSG00000071794, ENSG00000132275, ENSG00000117713, ENSG00000172530, ENSG00000198945, ENSG00000011258, ENSG00000140320, ENSG00000100307, ENSG00000085224, ENSG00000082014, ENSG00000130726, ENSG00000103479, ENSG00000185513, ENSG00000071243, ENSG00000198157, ENSG00000136144, ENSG00000173894, ENSG00000048649, ENSG00000141582, ENSG00000127616, ENSG00000102974, ENSG0000…	2412	113	16792	1.60184	1	1	0.998758
GOTERM_BP_DIRECT	GO:0043406~positive regulation of MAP kinase activity	16	0.542741	0.0173851	ENSG00000157404, ENSG00000112715, ENSG00000129474, ENSG00000150594, ENSG00000188906, ENSG00000197461, ENSG00000105329, ENSG00000113721, ENSG00000138735, ENSG00000164078, ENSG00000163491, ENSG00000009694, ENSG00000049130, ENSG00000182585, ENSG00000100311, ENSG00000103653	2412	59	16792	1.88796	1	1	0.998758
GOTERM_BP_DIRECT	GO:1902895~positive regulation of pri-miRNA transcription from RNA polymerase II promoter	8	0.27137	0.0174454	ENSG00000168610, ENSG00000127616, ENSG00000125845, ENSG00000105329, ENSG00000112658, ENSG00000100311, ENSG00000137834, ENSG00000170345	2412	20	16792	2.78474	1	1	0.998758
GOTERM_BP_DIRECT	GO:0045787~positive regulation of cell cycle	11	0.373134	0.0179702	ENSG00000110092, ENSG00000175592, ENSG00000164442, ENSG00000131759, ENSG00000101213, ENSG00000257365, ENSG00000158555, ENSG00000136997, ENSG00000135446, ENSG00000092969, ENSG00000119401	2412	34	16792	2.25237	1	1	0.998758
GOTERM_BP_DIRECT	GO:0001822~kidney development	21	0.712347	0.0180397	ENSG00000104267, ENSG00000103494, ENSG00000112715, ENSG00000073536, ENSG00000137868, ENSG00000070495, ENSG00000115758, ENSG00000150347, ENSG00000107816, ENSG00000117724, ENSG00000169174, ENSG00000170961, ENSG00000197603, ENSG00000113971, ENSG00000111077, ENSG00000170577, ENSG00000078900, ENSG00000126778, ENSG00000185008, ENSG00000048392, ENSG00000092969	2412	86	16792	1.69999	1	1	0.998758
GOTERM_BP_DIRECT	GO:0030850~prostate gland development	5	0.169607	0.0183125	ENSG00000131759, ENSG00000135046, ENSG00000125398, ENSG00000169083, ENSG00000004478	2412	8	16792	4.35116	1	1	0.998758
GOTERM_BP_DIRECT	GO:1904871~positive regulation of protein localization to Cajal body	5	0.169607	0.0183125	ENSG00000135624, ENSG00000150753, ENSG00000146731, ENSG00000166226, ENSG00000163468	2412	8	16792	4.35116	1	1	0.998758
GOTERM_BP_DIRECT	GO:0007179~transforming growth factor beta receptor signaling pathway	22	0.746269	0.019176	ENSG00000158769, ENSG00000157933, ENSG00000064393, ENSG00000130513, ENSG00000105329, ENSG00000130725, ENSG00000159840, ENSG00000137834, ENSG00000170345, ENSG00000110395, ENSG00000164442, ENSG00000082781, ENSG00000125968, ENSG00000164120, ENSG00000163513, ENSG00000101665, ENSG00000108691, ENSG00000100311, ENSG00000168615, ENSG00000143375, ENSG00000095739, ENSG00000092969	2412	92	16792	1.66479	1	1	0.998758
GOTERM_BP_DIRECT	GO:0006978~DNA damage response, signal transduction by p53 class mediator resulting in transcription of p21 class mediator	7	0.237449	0.0191921	ENSG00000064393, ENSG00000139618, ENSG00000132819, ENSG00000078900, ENSG00000111653, ENSG00000090447, ENSG00000012048	2412	16	16792	3.04581	1	1	0.998758
GOTERM_BP_DIRECT	GO:0007051~spindle organization	7	0.237449	0.0191921	ENSG00000099901, ENSG00000138160, ENSG00000066279, ENSG00000148335, ENSG00000088970, ENSG00000112742, ENSG00000127423	2412	16	16792	3.04581	1	1	0.998758
GOTERM_BP_DIRECT	GO:0090263~positive regulation of canonical Wnt signaling pathway	27	0.915875	0.0192223	ENSG00000110801, ENSG00000131467, ENSG00000185627, ENSG00000073536, ENSG00000073711, ENSG00000108821, ENSG00000165916, ENSG00000116729, ENSG00000110888, ENSG00000213923, ENSG00000136930, ENSG00000100804, ENSG00000100764, ENSG00000095739, ENSG00000108344, ENSG00000087191, ENSG00000188906, ENSG00000066279, ENSG00000137693, ENSG00000108671, ENSG00000109320, ENSG00000146374, ENSG00000184675, ENSG0000…	2412	120	16792	1.56642	1	1	0.998758
GOTERM_BP_DIRECT	GO:0043627~response to estrogen	17	0.576662	0.0193842	ENSG00000104267, ENSG00000100292, ENSG00000077238, ENSG00000113721, ENSG00000137834, ENSG00000171345, ENSG00000157227, ENSG00000110092, ENSG00000117222, ENSG00000164442, ENSG00000164761, ENSG00000132170, ENSG00000163513, ENSG00000100299, ENSG00000069482, ENSG00000167548, ENSG00000012048	2412	65	16792	1.82079	1	1	0.998758
GOTERM_BP_DIRECT	GO:0016477~cell migration	36	1.22117	0.0193859	ENSG00000101096, ENSG00000106004, ENSG00000160867, ENSG00000182957, ENSG00000130635, ENSG00000083857, ENSG00000159753, ENSG00000149091, ENSG00000115355, ENSG00000170577, ENSG00000127507, ENSG00000007384, ENSG00000160293, ENSG00000149930, ENSG00000142627, ENSG00000164932, ENSG00000101213, ENSG00000124216, ENSG00000103653, ENSG00000168615, ENSG00000095739, ENSG00000050820, ENSG00000092969, ENSG0000…	2412	172	16792	1.45713	1	1	0.998758
GOTERM_BP_DIRECT	GO:0042273~ribosomal large subunit biogenesis	9	0.305292	0.0198921	ENSG00000133316, ENSG00000073536, ENSG00000132603, ENSG00000100029, ENSG00000155393, ENSG00000179041, ENSG00000048162, ENSG00000188976, ENSG00000173545	2412	25	16792	2.50627	1	1	0.998758
GOTERM_BP_DIRECT	GO:0060394~negative regulation of pathway-restricted SMAD protein phosphorylation	6	0.203528	0.0199948	ENSG00000107984, ENSG00000168675, ENSG00000108187, ENSG00000166923, ENSG00000101665, ENSG00000137834	2412	12	16792	3.48093	1	1	0.998758
GOTERM_BP_DIRECT	GO:0009303~rRNA transcription	6	0.203528	0.0199948	ENSG00000107833, ENSG00000137054, ENSG00000077235, ENSG00000117877, ENSG00000155438, ENSG00000125630	2412	12	16792	3.48093	1	1	0.998758
GOTERM_BP_DIRECT	GO:0071498~cellular response to fluid shear stress	6	0.203528	0.0199948	ENSG00000104267, ENSG00000073756, ENSG00000120899, ENSG00000105825, ENSG00000170873, ENSG00000170961	2412	12	16792	3.48093	1	1	0.998758
GOTERM_BP_DIRECT	GO:0008283~cell proliferation	68	2.30665	0.0201454	ENSG00000111679, ENSG00000109917, ENSG00000164171, ENSG00000173327, ENSG00000170577, ENSG00000168610, ENSG00000134470, ENSG00000030110, ENSG00000100029, ENSG00000153071, ENSG00000148200, ENSG00000126778, ENSG00000100462, ENSG00000163565, ENSG00000108465, ENSG00000198176, ENSG00000171791, ENSG00000169031, ENSG00000117724, ENSG00000067208, ENSG00000184292, ENSG00000184371, ENSG00000137193, ENSG0000…	2412	366	16792	1.29346	1	1	0.998758
GOTERM_BP_DIRECT	GO:0048661~positive regulation of smooth muscle cell proliferation	16	0.542741	0.020191	ENSG00000073756, ENSG00000100292, ENSG00000115738, ENSG00000105835, ENSG00000113721, ENSG00000108839, ENSG00000136244, ENSG00000164171, ENSG00000114861, ENSG00000136997, ENSG00000074181, ENSG00000198959, ENSG00000145604, ENSG00000113070, ENSG00000163513, ENSG00000100311	2412	60	16792	1.8565	1	1	0.998758
GOTERM_BP_DIRECT	GO:0060325~face morphogenesis	10	0.339213	0.0213162	ENSG00000157933, ENSG00000163132, ENSG00000107984, ENSG00000108821, ENSG00000137868, ENSG00000260428, ENSG00000105329, ENSG00000184058, ENSG00000150347, ENSG00000092969	2412	30	16792	2.32062	1	1	0.998758
GOTERM_BP_DIRECT	GO:0010508~positive regulation of autophagy	12	0.407056	0.0221801	ENSG00000166289, ENSG00000171206, ENSG00000102096, ENSG00000177169, ENSG00000188906, ENSG00000164938, ENSG00000112561, ENSG00000131374, ENSG00000127666, ENSG00000078804, ENSG00000126775, ENSG00000145632	2412	40	16792	2.08856	1	1	0.998758
GOTERM_BP_DIRECT	GO:0048844~artery morphogenesis	8	0.27137	0.0229988	ENSG00000112715, ENSG00000116132, ENSG00000137868, ENSG00000114315, ENSG00000184058, ENSG00000101665, ENSG00000099250, ENSG00000074181	2412	21	16792	2.65214	1	1	0.998758
GOTERM_BP_DIRECT	GO:0097070~ductus arteriosus closure	4	0.135685	0.0235715	ENSG00000103241, ENSG00000137868, ENSG00000141052, ENSG00000164120	2412	5	16792	5.56949	1	1	0.998758
GOTERM_BP_DIRECT	GO:0032204~regulation of telomere maintenance	4	0.135685	0.0235715	ENSG00000140451, ENSG00000132604, ENSG00000198952, ENSG00000136997	2412	5	16792	5.56949	1	1	0.998758
GOTERM_BP_DIRECT	GO:0090090~negative regulation of canonical Wnt signaling pathway	34	1.15332	0.0242725	ENSG00000110801, ENSG00000131467, ENSG00000185627, ENSG00000073711, ENSG00000165916, ENSG00000151490, ENSG00000107816, ENSG00000113971, ENSG00000171700, ENSG00000136930, ENSG00000100804, ENSG00000125845, ENSG00000153071, ENSG00000148400, ENSG00000100764, ENSG00000164932, ENSG00000141753, ENSG00000183579, ENSG00000164930, ENSG00000108344, ENSG00000087191, ENSG00000107984, ENSG00000120738, ENSG0000…	2412	163	16792	1.45217	1	1	0.998758
GOTERM_BP_DIRECT	GO:0008360~regulation of cell shape	30	1.01764	0.0250154	ENSG00000198121, ENSG00000131504, ENSG00000115935, ENSG00000135046, ENSG00000213923, ENSG00000115414, ENSG00000135424, ENSG00000175866, ENSG00000179604, ENSG00000120899, ENSG00000149930, ENSG00000149798, ENSG00000146247, ENSG00000095739, ENSG00000157404, ENSG00000158856, ENSG00000112715, ENSG00000128283, ENSG00000137710, ENSG00000198753, ENSG00000028116, ENSG00000136244, ENSG00000197622, ENSG0000…	2412	140	16792	1.49183	1	1	0.998758
GOTERM_BP_DIRECT	GO:0010468~regulation of gene expression	23	0.78019	0.0251312	ENSG00000196182, ENSG00000106546, ENSG00000182704, ENSG00000136999, ENSG00000171791, ENSG00000099365, ENSG00000213626, ENSG00000136997, ENSG00000135446, ENSG00000149308, ENSG00000185650, ENSG00000100601, ENSG00000160293, ENSG00000163513, ENSG00000164327, ENSG00000123136, ENSG00000182463, ENSG00000188603, ENSG00000161960, ENSG00000078900, ENSG00000103245, ENSG00000183864, ENSG00000087494	2412	100	16792	1.60123	1	1	0.998758
GOTERM_BP_DIRECT	GO:0000732~strand displacement	9	0.305292	0.0252099	ENSG00000138376, ENSG00000177302, ENSG00000139618, ENSG00000136492, ENSG00000111247, ENSG00000175643, ENSG00000020922, ENSG00000113522, ENSG00000012048	2412	26	16792	2.40987	1	1	0.998758
GOTERM_BP_DIRECT	GO:0007517~muscle organ development	21	0.712347	0.025672	ENSG00000109846, ENSG00000149591, ENSG00000137809, ENSG00000104369, ENSG00000150051, ENSG00000116604, ENSG00000117318, ENSG00000172301, ENSG00000117724, ENSG00000176401, ENSG00000135424, ENSG00000006468, ENSG00000163132, ENSG00000184481, ENSG00000197905, ENSG00000113070, ENSG00000158186, ENSG00000036672, ENSG00000183386, ENSG00000052850, ENSG00000184058	2412	89	16792	1.64269	1	1	0.998758
GOTERM_BP_DIRECT	GO:0007565~female pregnancy	21	0.712347	0.025672	ENSG00000175592, ENSG00000171791, ENSG00000131759, ENSG00000105329, ENSG00000105835, ENSG00000178726, ENSG00000112578, ENSG00000243137, ENSG00000164171, ENSG00000170345, ENSG00000084636, ENSG00000148926, ENSG00000101846, ENSG00000114491, ENSG00000102967, ENSG00000126838, ENSG00000164120, ENSG00000084774, ENSG00000063176, ENSG00000087494, ENSG00000125740	2412	89	16792	1.64269	1	1	0.998758
GOTERM_BP_DIRECT	GO:0048666~neuron development	13	0.440977	0.0259778	ENSG00000157933, ENSG00000128342, ENSG00000218336, ENSG00000112658, ENSG00000112367, ENSG00000115317, ENSG00000167081, ENSG00000136720, ENSG00000009694, ENSG00000160113, ENSG00000145242, ENSG00000125676, ENSG00000092969	2412	46	16792	1.96748	1	1	0.998758
GOTERM_BP_DIRECT	GO:0043552~positive regulation of phosphatidylinositol 3-kinase activity	10	0.339213	0.0263153	ENSG00000157404, ENSG00000068078, ENSG00000120899, ENSG00000105329, ENSG00000160293, ENSG00000113721, ENSG00000110497, ENSG00000254087, ENSG00000100311, ENSG00000126775	2412	31	16792	2.24576	1	1	0.998758
GOTERM_BP_DIRECT	GO:0030032~lamellipodium assembly	10	0.339213	0.0263153	ENSG00000157404, ENSG00000139132, ENSG00000129474, ENSG00000182957, ENSG00000151490, ENSG00000173210, ENSG00000099204, ENSG00000160293, ENSG00000136002, ENSG00000115355	2412	31	16792	2.24576	1	1	0.998758
GOTERM_BP_DIRECT	GO:0042254~ribosome biogenesis	11	0.373134	0.0266635	ENSG00000170854, ENSG00000145414, ENSG00000167721, ENSG00000184967, ENSG00000120158, ENSG00000130119, ENSG00000100138, ENSG00000100029, ENSG00000125485, ENSG00000170468, ENSG00000135763	2412	36	16792	2.12723	1	1	0.998758
GOTERM_BP_DIRECT	GO:0007017~microtubule-based process	11	0.373134	0.0266635	ENSG00000113790, ENSG00000167553, ENSG00000196230, ENSG00000176014, ENSG00000163491, ENSG00000123416, ENSG00000100246, ENSG00000188229, ENSG00000173327, ENSG00000137267, ENSG00000264364	2412	36	16792	2.12723	1	1	0.998758
GOTERM_BP_DIRECT	GO:0018108~peptidyl-tyrosine phosphorylation	32	1.08548	0.0280194	ENSG00000070388, ENSG00000160867, ENSG00000186716, ENSG00000111679, ENSG00000198223, ENSG00000112742, ENSG00000155657, ENSG00000185291, ENSG00000164078, ENSG00000143479, ENSG00000113070, ENSG00000034152, ENSG00000120899, ENSG00000142627, ENSG00000070759, ENSG00000162878, ENSG00000157404, ENSG00000133216, ENSG00000068078, ENSG00000092445, ENSG00000113721, ENSG00000196411, ENSG00000157168, ENSG0000…	2412	153	16792	1.45607	1	1	0.998758
GOTERM_BP_DIRECT	GO:2000573~positive regulation of DNA biosynthetic process	6	0.203528	0.0287234	ENSG00000160867, ENSG00000120899, ENSG00000113721, ENSG00000100311, ENSG00000136997, ENSG00000102760	2412	13	16792	3.21316	1	1	0.998758
GOTERM_BP_DIRECT	GO:0001522~pseudouridine synthesis	6	0.203528	0.0287234	ENSG00000162927, ENSG00000145414, ENSG00000007376, ENSG00000169972, ENSG00000177192, ENSG00000165526	2412	13	16792	3.21316	1	1	0.998758
GOTERM_BP_DIRECT	GO:0001817~regulation of cytokine production	6	0.203528	0.0287234	ENSG00000158769, ENSG00000131323, ENSG00000254087, ENSG00000112149, ENSG00000120690, ENSG00000103653	2412	13	16792	3.21316	1	1	0.998758
GOTERM_BP_DIRECT	GO:2000737~negative regulation of stem cell differentiation	5	0.169607	0.0292659	ENSG00000137693, ENSG00000168610, ENSG00000121236, ENSG00000114315, ENSG00000148400	2412	9	16792	3.8677	1	1	0.998758
GOTERM_BP_DIRECT	GO:0010469~regulation of receptor activity	5	0.169607	0.0292659	ENSG00000068971, ENSG00000169860, ENSG00000094631, ENSG00000169174, ENSG00000106366	2412	9	16792	3.8677	1	1	0.998758
GOTERM_BP_DIRECT	GO:0060670~branching involved in labyrinthine layer morphogenesis	5	0.169607	0.0292659	ENSG00000166145, ENSG00000148926, ENSG00000163251, ENSG00000146374, ENSG00000184557	2412	9	16792	3.8677	1	1	0.998758
GOTERM_BP_DIRECT	GO:0035767~endothelial cell chemotaxis	5	0.169607	0.0292659	ENSG00000112715, ENSG00000136999, ENSG00000171680, ENSG00000123358, ENSG00000099250	2412	9	16792	3.8677	1	1	0.998758
GOTERM_BP_DIRECT	GO:0006596~polyamine biosynthetic process	5	0.169607	0.0292659	ENSG00000088826, ENSG00000115758, ENSG00000155096, ENSG00000142920, ENSG00000130066	2412	9	16792	3.8677	1	1	0.998758
GOTERM_BP_DIRECT	GO:0090244~Wnt signaling pathway involved in somitogenesis	5	0.169607	0.0292659	ENSG00000107984, ENSG00000073711, ENSG00000103126, ENSG00000168646, ENSG00000171700	2412	9	16792	3.8677	1	1	0.998758
GOTERM_BP_DIRECT	GO:0032330~regulation of chondrocyte differentiation	5	0.169607	0.0292659	ENSG00000118523, ENSG00000104447, ENSG00000006747, ENSG00000087494, ENSG00000170577	2412	9	16792	3.8677	1	1	0.998758
GOTERM_BP_DIRECT	GO:0034097~response to cytokine	14	0.474898	0.0293531	ENSG00000175592, ENSG00000162924, ENSG00000171791, ENSG00000131759, ENSG00000112658, ENSG00000104856, ENSG00000181284, ENSG00000170345, ENSG00000077150, ENSG00000145623, ENSG00000148344, ENSG00000162889, ENSG00000257365, ENSG00000161921	2412	52	16792	1.87435	1	1	0.998758
GOTERM_BP_DIRECT	GO:0043687~post-translational protein modification	8	0.27137	0.0296591	ENSG00000170854, ENSG00000134910, ENSG00000101846, ENSG00000167363, ENSG00000100299, ENSG00000116237, ENSG00000180801, ENSG00000170468	2412	22	16792	2.53158	1	1	0.998758
GOTERM_BP_DIRECT	GO:0006486~protein glycosylation	25	0.848033	0.029663	ENSG00000131446, ENSG00000134910, ENSG00000139629, ENSG00000160408, ENSG00000118276, ENSG00000175548, ENSG00000008513, ENSG00000172728, ENSG00000110080, ENSG00000176022, ENSG00000163902, ENSG00000126062, ENSG00000136840, ENSG00000135454, ENSG00000158850, ENSG00000100815, ENSG00000140650, ENSG00000121578, ENSG00000033011, ENSG00000182197, ENSG00000128228, ENSG00000214160, ENSG00000144278, ENSG0000…	2412	113	16792	1.54023	1	1	0.998758
GOTERM_BP_DIRECT	GO:0008630~intrinsic apoptotic signaling pathway in response to DNA damage	13	0.440977	0.0304698	ENSG00000100292, ENSG00000263528, ENSG00000177374, ENSG00000171791, ENSG00000175793, ENSG00000115317, ENSG00000197579, ENSG00000100968, ENSG00000030110, ENSG00000142627, ENSG00000132906, ENSG00000078900, ENSG00000012048	2412	47	16792	1.92562	1	1	0.998758
GOTERM_BP_DIRECT	GO:0050727~regulation of inflammatory response	16	0.542741	0.0306729	ENSG00000023445, ENSG00000091592, ENSG00000073756, ENSG00000135046, ENSG00000159840, ENSG00000114861, ENSG00000196954, ENSG00000064932, ENSG00000197417, ENSG00000145414, ENSG00000174738, ENSG00000118503, ENSG00000164327, ENSG00000169918, ENSG00000141867, ENSG00000254087	2412	63	16792	1.76809	1	1	0.998758
GOTERM_BP_DIRECT	GO:0001666~response to hypoxia	35	1.18725	0.0309975	ENSG00000108602, ENSG00000153234, ENSG00000104368, ENSG00000136856, ENSG00000091542, ENSG00000164171, ENSG00000135766, ENSG00000178878, ENSG00000148926, ENSG00000125845, ENSG00000141052, ENSG00000120899, ENSG00000092969, ENSG00000109846, ENSG00000112715, ENSG00000129474, ENSG00000100292, ENSG00000239900, ENSG00000067225, ENSG00000105329, ENSG00000112658, ENSG00000120738, ENSG00000116016, ENSG0000…	2412	172	16792	1.41666	1	1	0.998758
GOTERM_BP_DIRECT	GO:0006986~response to unfolded protein	12	0.407056	0.0313852	ENSG00000135924, ENSG00000164463, ENSG00000122557, ENSG00000137094, ENSG00000160087, ENSG00000136816, ENSG00000128965, ENSG00000132002, ENSG00000086061, ENSG00000109971, ENSG00000144224, ENSG00000096384	2412	42	16792	1.9891	1	1	0.998758
GOTERM_BP_DIRECT	GO:0042127~regulation of cell proliferation	37	1.25509	0.0335314	ENSG00000109756, ENSG00000104689, ENSG00000077238, ENSG00000135046, ENSG00000197579, ENSG00000041982, ENSG00000064666, ENSG00000172893, ENSG00000115355, ENSG00000116584, ENSG00000115392, ENSG00000118515, ENSG00000120899, ENSG00000101213, ENSG00000182685, ENSG00000054967, ENSG00000103653, ENSG00000257365, ENSG00000012048, ENSG00000157404, ENSG00000146072, ENSG00000173153, ENSG00000108819, ENSG0000…	2412	185	16792	1.39237	1	1	0.998758
GOTERM_BP_DIRECT	GO:0031668~cellular response to extracellular stimulus	7	0.237449	0.0345612	ENSG00000153234, ENSG00000091409, ENSG00000170425, ENSG00000175592, ENSG00000147883, ENSG00000254087, ENSG00000170345	2412	18	16792	2.70739	1	1	0.998758
GOTERM_BP_DIRECT	GO:0030705~cytoskeleton-dependent intracellular transport	7	0.237449	0.0345612	ENSG00000167553, ENSG00000196230, ENSG00000197892, ENSG00000118193, ENSG00000123416, ENSG00000129250, ENSG00000089177	2412	18	16792	2.70739	1	1	0.998758
GOTERM_BP_DIRECT	GO:2000249~regulation of actin cytoskeleton reorganization	7	0.237449	0.0345612	ENSG00000158769, ENSG00000198087, ENSG00000142185, ENSG00000120899, ENSG00000105329, ENSG00000141522, ENSG00000167657	2412	18	16792	2.70739	1	1	0.998758
GOTERM_BP_DIRECT	GO:0007004~telomere maintenance via telomerase	7	0.237449	0.0345612	ENSG00000132604, ENSG00000254093, ENSG00000020922, ENSG00000113522, ENSG00000109534, ENSG00000128513, ENSG00000116698	2412	18	16792	2.70739	1	1	0.998758
GOTERM_BP_DIRECT	GO:0006369~termination of RNA polymerase II transcription	16	0.542741	0.034924	ENSG00000103495, ENSG00000125351, ENSG00000176102, ENSG00000164609, ENSG00000116754, ENSG00000125835, ENSG00000101811, ENSG00000165494, ENSG00000063244, ENSG00000100227, ENSG00000112081, ENSG00000142528, ENSG00000125676, ENSG00000123136, ENSG00000183684, ENSG00000100650	2412	64	16792	1.74046	1	1	0.998758
GOTERM_BP_DIRECT	GO:0030097~hemopoiesis	15	0.50882	0.0369728	ENSG00000157404, ENSG00000179348, ENSG00000139618, ENSG00000065883, ENSG00000064666, ENSG00000020633, ENSG00000139842, ENSG00000184371, ENSG00000172728, ENSG00000182010, ENSG00000100311, ENSG00000013375, ENSG00000163565, ENSG00000185513, ENSG00000092969	2412	59	16792	1.76996	1	1	0.998758
GOTERM_BP_DIRECT	GO:0009612~response to mechanical stimulus	15	0.50882	0.0369728	ENSG00000175592, ENSG00000041982, ENSG00000265972, ENSG00000157227, ENSG00000135587, ENSG00000154864, ENSG00000164442, ENSG00000132170, ENSG00000169860, ENSG00000120899, ENSG00000163513, ENSG00000160145, ENSG00000108691, ENSG00000146733, ENSG00000125740	2412	59	16792	1.76996	1	1	0.998758
GOTERM_BP_DIRECT	GO:0032967~positive regulation of collagen biosynthetic process	8	0.27137	0.0375042	ENSG00000118523, ENSG00000094975, ENSG00000260428, ENSG00000105329, ENSG00000113721, ENSG00000108691, ENSG00000164171, ENSG00000102760	2412	23	16792	2.42152	1	1	0.998758
GOTERM_BP_DIRECT	GO:0070536~protein K63-linked deubiquitination	8	0.27137	0.0375042	ENSG00000155313, ENSG00000264522, ENSG00000165312, ENSG00000118503, ENSG00000169918, ENSG00000182199, ENSG00000066427, ENSG00000180667	2412	23	16792	2.42152	1	1	0.998758
GOTERM_BP_DIRECT	GO:0006479~protein methylation	8	0.27137	0.0375042	ENSG00000142453, ENSG00000125835, ENSG00000133639, ENSG00000168300, ENSG00000126457, ENSG00000203880, ENSG00000120705, ENSG00000103342	2412	23	16792	2.42152	1	1	0.998758
GOTERM_BP_DIRECT	GO:0001657~ureteric bud development	11	0.373134	0.038003	ENSG00000168743, ENSG00000119888, ENSG00000131759, ENSG00000105329, ENSG00000101665, ENSG00000137834, ENSG00000126778, ENSG00000145147, ENSG00000185008, ENSG00000135414, ENSG00000124145	2412	38	16792	2.01527	1	1	0.998758
GOTERM_BP_DIRECT	GO:0043388~positive regulation of DNA binding	9	0.305292	0.0386535	ENSG00000157933, ENSG00000064393, ENSG00000141052, ENSG00000114315, ENSG00000130726, ENSG00000153879, ENSG00000164171, ENSG00000136997, ENSG00000164104	2412	28	16792	2.23774	1	1	0.998758
GOTERM_BP_DIRECT	GO:1902042~negative regulation of extrinsic apoptotic signaling pathway via death domain receptors	10	0.339213	0.0386811	ENSG00000116584, ENSG00000118503, ENSG00000100292, ENSG00000104689, ENSG00000168040, ENSG00000127191, ENSG00000233276, ENSG00000164104, ENSG00000012048, ENSG00000106366	2412	33	16792	2.10965	1	1	0.998758
GOTERM_BP_DIRECT	GO:0006383~transcription from RNA polymerase III promoter	10	0.339213	0.0386811	ENSG00000013503, ENSG00000148606, ENSG00000165684, ENSG00000125484, ENSG00000163882, ENSG00000100413, ENSG00000168495, ENSG00000077235, ENSG00000161980, ENSG00000171453	2412	33	16792	2.10965	1	1	0.998758
GOTERM_BP_DIRECT	GO:0007067~mitotic nuclear division	47	1.5943	0.0389154	ENSG00000198087, ENSG00000111859, ENSG00000178996, ENSG00000180198, ENSG00000046651, ENSG00000164949, ENSG00000080986, ENSG00000107816, ENSG00000075131, ENSG00000198887, ENSG00000173465, ENSG00000133101, ENSG00000116584, ENSG00000165169, ENSG00000166851, ENSG00000166197, ENSG00000120539, ENSG00000119408, ENSG00000184445, ENSG00000161888, ENSG00000183955, ENSG00000133739, ENSG00000047410, ENSG0000…	2412	248	16792	1.31938	1	1	0.998758
GOTERM_BP_DIRECT	GO:0042493~response to drug	56	1.89959	0.0396827	ENSG00000073756, ENSG00000108821, ENSG00000006638, ENSG00000135046, ENSG00000152669, ENSG00000164171, ENSG00000154767, ENSG00000198900, ENSG00000135446, ENSG00000100307, ENSG00000168610, ENSG00000157193, ENSG00000132170, ENSG00000102967, ENSG00000030110, ENSG00000159251, ENSG00000121769, ENSG00000165029, ENSG00000175592, ENSG00000108578, ENSG00000075223, ENSG00000171791, ENSG00000171793, ENSG0000…	2412	304	16792	1.28245	1	1	0.998758
GOTERM_BP_DIRECT	GO:0051056~regulation of small GTPase mediated signal transduction	28	0.949796	0.0407225	ENSG00000072422, ENSG00000186716, ENSG00000105137, ENSG00000171680, ENSG00000136895, ENSG00000130052, ENSG00000114346, ENSG00000177105, ENSG00000131089, ENSG00000004777, ENSG00000198826, ENSG00000116584, ENSG00000143878, ENSG00000160293, ENSG00000126217, ENSG00000104140, ENSG00000071205, ENSG00000100485, ENSG00000163947, ENSG00000136002, ENSG00000038382, ENSG00000154358, ENSG00000139132, ENSG0000…	2412	134	16792	1.45472	1	1	0.998758
GOTERM_BP_DIRECT	GO:0006367~transcription initiation from RNA polymerase II promoter	31	1.05156	0.0414644	ENSG00000103495, ENSG00000153234, ENSG00000169083, ENSG00000074181, ENSG00000112282, ENSG00000197905, ENSG00000163882, ENSG00000132170, ENSG00000124459, ENSG00000160113, ENSG00000151090, ENSG00000130726, ENSG00000148400, ENSG00000148200, ENSG00000101076, ENSG00000132964, ENSG00000131759, ENSG00000173153, ENSG00000169297, ENSG00000186350, ENSG00000118523, ENSG00000137693, ENSG00000174738, ENSG0000…	2412	152	16792	1.41985	1	1	0.998758
GOTERM_BP_DIRECT	GO:0000226~microtubule cytoskeleton organization	17	0.576662	0.0418337	ENSG00000130479, ENSG00000114999, ENSG00000078018, ENSG00000109917, ENSG00000131462, ENSG00000066427, ENSG00000117533, ENSG00000140463, ENSG00000066629, ENSG00000144824, ENSG00000123416, ENSG00000151914, ENSG00000072518, ENSG00000124006, ENSG00000180834, ENSG00000101871, ENSG00000034677	2412	71	16792	1.66692	1	1	0.998758
GOTERM_BP_DIRECT	GO:0030433~ER-associated ubiquitin-dependent protein catabolic process	15	0.50882	0.0420803	ENSG00000135924, ENSG00000087191, ENSG00000107566, ENSG00000239305, ENSG00000165916, ENSG00000115307, ENSG00000128590, ENSG00000165280, ENSG00000077232, ENSG00000160087, ENSG00000100764, ENSG00000163516, ENSG00000180667, ENSG00000182446, ENSG00000144224	2412	60	16792	1.74046	1	1	0.998758
GOTERM_BP_DIRECT	GO:0061635~regulation of protein complex stability	4	0.135685	0.0421539	ENSG00000153130, ENSG00000161011, ENSG00000109971, ENSG00000126775	2412	6	16792	4.64124	1	1	0.998758
GOTERM_BP_DIRECT	GO:0055012~ventricular cardiac muscle cell differentiation	4	0.135685	0.0421539	ENSG00000186350, ENSG00000141052, ENSG00000131759, ENSG00000157168	2412	6	16792	4.64124	1	1	0.998758
GOTERM_BP_DIRECT	GO:0060762~regulation of branching involved in mammary gland duct morphogenesis	4	0.135685	0.0421539	ENSG00000105329, ENSG00000244405, ENSG00000175832, ENSG00000215021	2412	6	16792	4.64124	1	1	0.998758
GOTERM_BP_DIRECT	GO:0031119~tRNA pseudouridine synthesis	4	0.135685	0.0421539	ENSG00000162927, ENSG00000007376, ENSG00000166133, ENSG00000165526	2412	6	16792	4.64124	1	1	0.998758
GOTERM_BP_DIRECT	GO:0060426~lung vasculature development	4	0.135685	0.0421539	ENSG00000103241, ENSG00000128342, ENSG00000137868, ENSG00000125968	2412	6	16792	4.64124	1	1	0.998758
GOTERM_BP_DIRECT	GO:0006635~fatty acid beta-oxidation	12	0.407056	0.0430212	ENSG00000113790, ENSG00000115361, ENSG00000164751, ENSG00000117054, ENSG00000130766, ENSG00000110090, ENSG00000139197, ENSG00000101986, ENSG00000164039, ENSG00000121310, ENSG00000100372, ENSG00000148090	2412	44	16792	1.89869	1	1	0.998758
GOTERM_BP_DIRECT	GO:0060252~positive regulation of glial cell proliferation	5	0.169607	0.0433396	ENSG00000244405, ENSG00000181690, ENSG00000254087, ENSG00000014123, ENSG00000136997	2412	10	16792	3.48093	1	1	0.998758
GOTERM_BP_DIRECT	GO:0060674~placenta blood vessel development	5	0.169607	0.0433396	ENSG00000166145, ENSG00000175592, ENSG00000105855, ENSG00000117713, ENSG00000184557	2412	10	16792	3.48093	1	1	0.998758
GOTERM_BP_DIRECT	GO:0045010~actin nucleation	5	0.169607	0.0433396	ENSG00000248905, ENSG00000204991, ENSG00000006747, ENSG00000148180, ENSG00000134278	2412	10	16792	3.48093	1	1	0.998758
GOTERM_BP_DIRECT	GO:2000727~positive regulation of cardiac muscle cell differentiation	5	0.169607	0.0433396	ENSG00000141052, ENSG00000105329, ENSG00000166923, ENSG00000157168, ENSG00000114861	2412	10	16792	3.48093	1	1	0.998758
GOTERM_BP_DIRECT	GO:0033327~Leydig cell differentiation	5	0.169607	0.0433396	ENSG00000110092, ENSG00000144747, ENSG00000168066, ENSG00000169297, ENSG00000169083	2412	10	16792	3.48093	1	1	0.998758
GOTERM_BP_DIRECT	GO:0045862~positive regulation of proteolysis	7	0.237449	0.0445552	ENSG00000160867, ENSG00000166851, ENSG00000030110, ENSG00000147162, ENSG00000168040, ENSG00000128973, ENSG00000119401	2412	19	16792	2.56489	1	1	0.998758
GOTERM_BP_DIRECT	GO:0006406~mRNA export from nucleus	22	0.746269	0.0445573	ENSG00000125351, ENSG00000132507, ENSG00000047410, ENSG00000164609, ENSG00000091542, ENSG00000198952, ENSG00000196313, ENSG00000116754, ENSG00000132661, ENSG00000116698, ENSG00000005007, ENSG00000085415, ENSG00000272391, ENSG00000063244, ENSG00000100227, ENSG00000112081, ENSG00000095319, ENSG00000125676, ENSG00000123136, ENSG00000183684, ENSG00000188529, ENSG00000100650	2412	100	16792	1.53161	1	1	0.998758
GOTERM_BP_DIRECT	GO:0001837~epithelial to mesenchymal transition	10	0.339213	0.046137	ENSG00000137273, ENSG00000197451, ENSG00000125845, ENSG00000105329, ENSG00000148400, ENSG00000130726, ENSG00000124216, ENSG00000125398, ENSG00000183688, ENSG00000092969	2412	34	16792	2.04761	1	1	0.998758
GOTERM_BP_DIRECT	GO:0048286~lung alveolus development	10	0.339213	0.046137	ENSG00000196182, ENSG00000106004, ENSG00000103241, ENSG00000197461, ENSG00000128573, ENSG00000128342, ENSG00000137868, ENSG00000141052, ENSG00000162878, ENSG00000136720	2412	34	16792	2.04761	1	1	0.998758
GOTERM_BP_DIRECT	GO:0001932~regulation of protein phosphorylation	10	0.339213	0.046137	ENSG00000130766, ENSG00000170581, ENSG00000217128, ENSG00000108819, ENSG00000254087, ENSG00000115414, ENSG00000184557, ENSG00000146247, ENSG00000126775, ENSG00000115355	2412	34	16792	2.04761	1	1	0.998758
GOTERM_BP_DIRECT	GO:0071108~protein K48-linked deubiquitination	8	0.27137	0.0465966	ENSG00000155313, ENSG00000264522, ENSG00000118503, ENSG00000111667, ENSG00000143409, ENSG00000169918, ENSG00000066427, ENSG00000180667	2412	24	16792	2.32062	1	1	0.998758
GOTERM_BP_DIRECT	GO:0051726~regulation of cell cycle	26	0.881954	0.047224	ENSG00000186716, ENSG00000104885, ENSG00000117318, ENSG00000080823, ENSG00000112144, ENSG00000133740, ENSG00000166851, ENSG00000168610, ENSG00000030110, ENSG00000120539, ENSG00000100029, ENSG00000125347, ENSG00000103479, ENSG00000185513, ENSG00000109971, ENSG00000064393, ENSG00000132964, ENSG00000100490, ENSG00000117724, ENSG00000138764, ENSG00000162063, ENSG00000167258, ENSG00000117266, ENSG0000…	2412	124	16792	1.45974	1	1	0.998758
GOTERM_BP_DIRECT	GO:0031124~mRNA 3'-end processing	13	0.440977	0.0472476	ENSG00000125351, ENSG00000176102, ENSG00000164609, ENSG00000116754, ENSG00000101811, ENSG00000165494, ENSG00000063244, ENSG00000100227, ENSG00000112081, ENSG00000125676, ENSG00000123136, ENSG00000183684, ENSG00000100650	2412	50	16792	1.81008	1	1	0.998758
GOTERM_BP_DIRECT	GO:0010506~regulation of autophagy	13	0.440977	0.0472476	ENSG00000177169, ENSG00000188906, ENSG00000103194, ENSG00000094631, ENSG00000164938, ENSG00000136048, ENSG00000153558, ENSG00000006025, ENSG00000168502, ENSG00000149639, ENSG00000083290, ENSG00000163565, ENSG00000167657	2412	50	16792	1.81008	1	1	0.998758
GOTERM_BP_DIRECT	GO:0006950~response to stress	15	0.50882	0.0476664	ENSG00000175274, ENSG00000145040, ENSG00000164938, ENSG00000135245, ENSG00000173812, ENSG00000096384, ENSG00000161011, ENSG00000118515, ENSG00000120899, ENSG00000143507, ENSG00000149930, ENSG00000091436, ENSG00000162889, ENSG00000168439, ENSG00000103034	2412	61	16792	1.71193	1	1	0.998758
GOTERM_BP_DIRECT	GO:0046777~protein autophosphorylation	34	1.15332	0.0480091	ENSG00000072786, ENSG00000177169, ENSG00000160867, ENSG00000186716, ENSG00000130413, ENSG00000139625, ENSG00000112742, ENSG00000173327, ENSG00000081320, ENSG00000120899, ENSG00000119408, ENSG00000084774, ENSG00000130726, ENSG00000072518, ENSG00000101213, ENSG00000103653, ENSG00000157404, ENSG00000102096, ENSG00000188906, ENSG00000068078, ENSG00000092445, ENSG00000198355, ENSG00000113721, ENSG0000…	2412	172	16792	1.37618	1	1	0.998758
GOTERM_BP_DIRECT	GO:0032147~activation of protein kinase activity	12	0.407056	0.049826	ENSG00000112715, ENSG00000150594, ENSG00000167034, ENSG00000118193, ENSG00000163513, ENSG00000072518, ENSG00000114346, ENSG00000100311, ENSG00000103126, ENSG00000262919, ENSG00000102760, ENSG00000092969	2412	45	16792	1.8565	1	1	0.998758
GOTERM_BP_DIRECT	GO:0043161~proteasome-mediated ubiquitin-dependent protein catabolic process	39	1.32293	0.049947	ENSG00000110801, ENSG00000131467, ENSG00000185627, ENSG00000177565, ENSG00000146083, ENSG00000198087, ENSG00000099804, ENSG00000165916, ENSG00000174013, ENSG00000118193, ENSG00000114626, ENSG00000165280, ENSG00000197579, ENSG00000066427, ENSG00000112343, ENSG00000136930, ENSG00000139842, ENSG00000100804, ENSG00000158062, ENSG00000198919, ENSG00000088833, ENSG00000100764, ENSG00000101236, ENSG0000…	2412	203	16792	1.3375	1	1	0.998758
GOTERM_BP_DIRECT	GO:0021766~hippocampus development	14	0.474898	0.0507904	ENSG00000108799, ENSG00000145191, ENSG00000118193, ENSG00000131759, ENSG00000112658, ENSG00000108819, ENSG00000115844, ENSG00000040199, ENSG00000140463, ENSG00000186575, ENSG00000145242, ENSG00000164329, ENSG00000144355, ENSG00000125124	2412	56	16792	1.74046	1	1	0.998758
GOTERM_BP_DIRECT	GO:0001570~vasculogenesis	14	0.474898	0.0507904	ENSG00000103241, ENSG00000112715, ENSG00000105329, ENSG00000105538, ENSG00000170961, ENSG00000148926, ENSG00000164442, ENSG00000137693, ENSG00000172889, ENSG00000141052, ENSG00000185650, ENSG00000163513, ENSG00000142627, ENSG00000182963	2412	56	16792	1.74046	1	1	0.998758
GOTERM_BP_DIRECT	GO:0030326~embryonic limb morphogenesis	11	0.373134	0.0522891	ENSG00000157933, ENSG00000005073, ENSG00000107984, ENSG00000116132, ENSG00000187240, ENSG00000253293, ENSG00000101115, ENSG00000166923, ENSG00000157796, ENSG00000003137, ENSG00000092969	2412	40	16792	1.91451	1	1	0.998758
GOTERM_BP_DIRECT	GO:0000470~maturation of LSU-rRNA	6	0.203528	0.0524752	ENSG00000198042, ENSG00000171490, ENSG00000136891, ENSG00000100138, ENSG00000111641, ENSG00000242372	2412	15	16792	2.78474	1	1	0.998758
GOTERM_BP_DIRECT	GO:0033627~cell adhesion mediated by integrin	6	0.203528	0.0524752	ENSG00000091409, ENSG00000137809, ENSG00000136999, ENSG00000164171, ENSG00000168615, ENSG00000084636	2412	15	16792	2.78474	1	1	0.998758
GOTERM_BP_DIRECT	GO:0080182~histone H3-K4 trimethylation	6	0.203528	0.0524752	ENSG00000147162, ENSG00000164091, ENSG00000032219, ENSG00000178409, ENSG00000187605, ENSG00000272333	2412	15	16792	2.78474	1	1	0.998758
GOTERM_BP_DIRECT	GO:0042542~response to hydrogen peroxide	13	0.440977	0.0540233	ENSG00000109846, ENSG00000175592, ENSG00000100292, ENSG00000108821, ENSG00000023572, ENSG00000171791, ENSG00000113721, ENSG00000265972, ENSG00000030110, ENSG00000120899, ENSG00000168615, ENSG00000167658, ENSG00000233276	2412	51	16792	1.77459	1	1	0.998758
GOTERM_BP_DIRECT	GO:0032481~positive regulation of type I interferon production	13	0.440977	0.0540233	ENSG00000020922, ENSG00000171453, ENSG00000077150, ENSG00000013503, ENSG00000148606, ENSG00000164430, ENSG00000163882, ENSG00000100413, ENSG00000168495, ENSG00000125347, ENSG00000109320, ENSG00000161980, ENSG00000163565	2412	51	16792	1.77459	1	1	0.998758
GOTERM_BP_DIRECT	GO:0006521~regulation of cellular amino acid metabolic process	13	0.440977	0.0540233	ENSG00000087191, ENSG00000110801, ENSG00000131467, ENSG00000185627, ENSG00000165916, ENSG00000115758, ENSG00000136930, ENSG00000100804, ENSG00000108671, ENSG00000155096, ENSG00000100764, ENSG00000181019, ENSG00000108344	2412	51	16792	1.77459	1	1	0.998758
GOTERM_BP_DIRECT	GO:0043547~positive regulation of GTPase activity	96	3.25645	0.0542191	ENSG00000215644, ENSG00000134516, ENSG00000099901, ENSG00000158769, ENSG00000130158, ENSG00000186716, ENSG00000109756, ENSG00000182957, ENSG00000006638, ENSG00000198223, ENSG00000179387, ENSG00000073350, ENSG00000136895, ENSG00000111432, ENSG00000076344, ENSG00000114346, ENSG00000131089, ENSG00000004777, ENSG00000171700, ENSG00000198826, ENSG00000095383, ENSG00000247077, ENSG00000184060, ENSG0000…	2412	565	16792	1.1829	1	1	0.998758
GOTERM_BP_DIRECT	GO:0048565~digestive tract development	10	0.339213	0.0544895	ENSG00000157404, ENSG00000103241, ENSG00000091409, ENSG00000179348, ENSG00000141052, ENSG00000104447, ENSG00000105329, ENSG00000052850, ENSG00000163513, ENSG00000106078	2412	35	16792	1.9891	1	1	0.998758
GOTERM_BP_DIRECT	GO:0035793~positive regulation of metanephric mesenchymal cell migration by platelet-derived growth factor receptor-beta signaling pathway	3	0.101764	0.0559103	ENSG00000197461, ENSG00000113721, ENSG00000100311	2412	3	16792	6.96186	1	1	0.998758
GOTERM_BP_DIRECT	GO:0051795~positive regulation of catagen	3	0.101764	0.0559103	ENSG00000120149, ENSG00000069482, ENSG00000092969	2412	3	16792	6.96186	1	1	0.998758
GOTERM_BP_DIRECT	GO:0033387~putrescine biosynthetic process from ornithine	3	0.101764	0.0559103	ENSG00000115758, ENSG00000155096, ENSG00000142920	2412	3	16792	6.96186	1	1	0.998758
GOTERM_BP_DIRECT	GO:0071139~resolution of recombination intermediates	3	0.101764	0.0559103	ENSG00000163029, ENSG00000198887, ENSG00000178295	2412	3	16792	6.96186	1	1	0.998758
GOTERM_BP_DIRECT	GO:0003413~chondrocyte differentiation involved in endochondral bone morphogenesis	3	0.101764	0.0559103	ENSG00000100815, ENSG00000125398, ENSG00000168646	2412	3	16792	6.96186	1	1	0.998758
GOTERM_BP_DIRECT	GO:0044205~'de novo' UMP biosynthetic process	3	0.101764	0.0559103	ENSG00000102967, ENSG00000114491, ENSG00000084774	2412	3	16792	6.96186	1	1	0.998758
GOTERM_BP_DIRECT	GO:0035880~embryonic nail plate morphogenesis	3	0.101764	0.0559103	ENSG00000120149, ENSG00000163132, ENSG00000164930	2412	3	16792	6.96186	1	1	0.998758
GOTERM_BP_DIRECT	GO:0000042~protein targeting to Golgi	7	0.237449	0.0561737	ENSG00000135968, ENSG00000100815, ENSG00000204070, ENSG00000179562, ENSG00000185963, ENSG00000144674, ENSG00000137642	2412	20	16792	2.43665	1	1	0.998758
GOTERM_BP_DIRECT	GO:0007052~mitotic spindle organization	9	0.305292	0.0561873	ENSG00000066629, ENSG00000110318, ENSG00000138160, ENSG00000180198, ENSG00000080986, ENSG00000108055, ENSG00000132341, ENSG00000112742, ENSG00000145632	2412	30	16792	2.08856	1	1	0.998758
GOTERM_BP_DIRECT	GO:0044344~cellular response to fibroblast growth factor stimulus	9	0.305292	0.0561873	ENSG00000023909, ENSG00000108821, ENSG00000026508, ENSG00000185650, ENSG00000184058, ENSG00000108691, ENSG00000123358, ENSG00000136997, ENSG00000169429	2412	30	16792	2.08856	1	1	0.998758
GOTERM_BP_DIRECT	GO:0021915~neural tube development	9	0.305292	0.0561873	ENSG00000081059, ENSG00000075223, ENSG00000105329, ENSG00000185650, ENSG00000142627, ENSG00000148400, ENSG00000110497, ENSG00000165617, ENSG00000106397	2412	30	16792	2.08856	1	1	0.998758
GOTERM_BP_DIRECT	GO:0006611~protein export from nucleus	9	0.305292	0.0561873	ENSG00000124571, ENSG00000132507, ENSG00000047410, ENSG00000105329, ENSG00000134376, ENSG00000132341, ENSG00000160117, ENSG00000132661, ENSG00000169180	2412	30	16792	2.08856	1	1	0.998758
GOTERM_BP_DIRECT	GO:0002040~sprouting angiogenesis	8	0.27137	0.0569817	ENSG00000154124, ENSG00000120899, ENSG00000070495, ENSG00000148400, ENSG00000183287, ENSG00000146374, ENSG00000020181, ENSG00000099250	2412	25	16792	2.22779	1	1	0.998758
GOTERM_BP_DIRECT	GO:0048589~developmental growth	8	0.27137	0.0569817	ENSG00000148926, ENSG00000005073, ENSG00000137868, ENSG00000066279, ENSG00000112658, ENSG00000100601, ENSG00000197587, ENSG00000135346	2412	25	16792	2.22779	1	1	0.998758
GOTERM_BP_DIRECT	GO:0000186~activation of MAPKK activity	12	0.407056	0.0573211	ENSG00000166225, ENSG00000188906, ENSG00000006062, ENSG00000099942, ENSG00000197442, ENSG00000107968, ENSG00000149930, ENSG00000139625, ENSG00000167193, ENSG00000091436, ENSG00000168615, ENSG00000142733	2412	46	16792	1.81614	1	1	0.998758
GOTERM_BP_DIRECT	GO:0070301~cellular response to hydrogen peroxide	14	0.474898	0.0574897	ENSG00000197442, ENSG00000094631, ENSG00000165060, ENSG00000135046, ENSG00000114346, ENSG00000136244, ENSG00000240583, ENSG00000137496, ENSG00000118503, ENSG00000143878, ENSG00000138061, ENSG00000142185, ENSG00000166484, ENSG00000108179	2412	57	16792	1.70993	1	1	0.998758
GOTERM_BP_DIRECT	GO:0007584~response to nutrient	17	0.576662	0.0582401	ENSG00000215644, ENSG00000108602, ENSG00000006638, ENSG00000239900, ENSG00000067225, ENSG00000147162, ENSG00000010310, ENSG00000164761, ENSG00000023909, ENSG00000167114, ENSG00000132170, ENSG00000128708, ENSG00000163513, ENSG00000180616, ENSG00000100299, ENSG00000181019, ENSG00000165029	2412	74	16792	1.59935	1	1	0.998758
GOTERM_BP_DIRECT	GO:0007062~sister chromatid cohesion	22	0.746269	0.0585694	ENSG00000040275, ENSG00000080986, ENSG00000138778, ENSG00000117724, ENSG00000198887, ENSG00000020922, ENSG00000137812, ENSG00000085415, ENSG00000166851, ENSG00000121621, ENSG00000143228, ENSG00000151725, ENSG00000123219, ENSG00000031691, ENSG00000108055, ENSG00000163535, ENSG00000145241, ENSG00000100401, ENSG00000184445, ENSG00000161888, ENSG00000141446, ENSG00000215021	2412	103	16792	1.487	1	1	0.998758
GOTERM_BP_DIRECT	GO:0045766~positive regulation of angiogenesis	24	0.814111	0.0596211	ENSG00000112715, ENSG00000179348, ENSG00000064393, ENSG00000100292, ENSG00000006638, ENSG00000133639, ENSG00000154229, ENSG00000108839, ENSG00000117525, ENSG00000152207, ENSG00000240583, ENSG00000150630, ENSG00000148926, ENSG00000143878, ENSG00000138061, ENSG00000120899, ENSG00000163513, ENSG00000183287, ENSG00000166923, ENSG00000166501, ENSG00000169429, ENSG00000012048, ENSG00000125730, ENSG0000…	2412	115	16792	1.45291	1	1	0.998758
GOTERM_BP_DIRECT	GO:0035264~multicellular organism growth	18	0.610583	0.0599084	ENSG00000196182, ENSG00000106004, ENSG00000177565, ENSG00000162769, ENSG00000131759, ENSG00000150347, ENSG00000181690, ENSG00000172893, ENSG00000169083, ENSG00000111077, ENSG00000139546, ENSG00000172819, ENSG00000085224, ENSG00000185650, ENSG00000184564, ENSG00000162878, ENSG00000148339, ENSG00000122257	2412	80	16792	1.56642	1	1	0.998758
GOTERM_BP_DIRECT	GO:0051301~cell division	62	2.10312	0.0599545	ENSG00000108106, ENSG00000040275, ENSG00000118193, ENSG00000073350, ENSG00000113810, ENSG00000107816, ENSG00000075131, ENSG00000152669, ENSG00000135446, ENSG00000133101, ENSG00000183955, ENSG00000196074, ENSG00000196230, ENSG00000047410, ENSG00000175792, ENSG00000132341, ENSG00000117724, ENSG00000145919, ENSG00000116117, ENSG00000067208, ENSG00000138764, ENSG00000110092, ENSG00000085415, ENSG0000…	2412	350	16792	1.23324	1	1	0.998758
GOTERM_BP_DIRECT	GO:0010628~positive regulation of gene expression	48	1.62822	0.0605066	ENSG00000160867, ENSG00000152661, ENSG00000115738, ENSG00000196781, ENSG00000105855, ENSG00000136158, ENSG00000167085, ENSG00000109917, ENSG00000198964, ENSG00000115414, ENSG00000041982, ENSG00000064666, ENSG00000136997, ENSG00000169083, ENSG00000148180, ENSG00000012822, ENSG00000168610, ENSG00000173918, ENSG00000159251, ENSG00000125845, ENSG00000260428, ENSG00000125968, ENSG00000088992, ENSG0000…	2412	262	16792	1.27545	1	1	0.998758
GOTERM_BP_DIRECT	GO:0051279~regulation of release of sequestered calcium ion into cytosol	5	0.169607	0.0605612	ENSG00000131504, ENSG00000120899, ENSG00000111679, ENSG00000254087, ENSG00000154127	2412	11	16792	3.16448	1	1	0.998758
GOTERM_BP_DIRECT	GO:0033674~positive regulation of kinase activity	5	0.169607	0.0605612	ENSG00000026508, ENSG00000020922, ENSG00000113522, ENSG00000089154, ENSG00000173545	2412	11	16792	3.16448	1	1	0.998758
GOTERM_BP_DIRECT	GO:2000178~negative regulation of neural precursor cell proliferation	5	0.169607	0.0605612	ENSG00000166145, ENSG00000179348, ENSG00000115738, ENSG00000007372, ENSG00000072163	2412	11	16792	3.16448	1	1	0.998758
GOTERM_BP_DIRECT	GO:0032526~response to retinoic acid	11	0.373134	0.0606096	ENSG00000186350, ENSG00000107984, ENSG00000132170, ENSG00000172819, ENSG00000131759, ENSG00000126903, ENSG00000113721, ENSG00000104381, ENSG00000148344, ENSG00000165506, ENSG00000221926	2412	41	16792	1.86782	1	1	0.998758
GOTERM_BP_DIRECT	GO:0048469~cell maturation	10	0.339213	0.0637648	ENSG00000112715, ENSG00000179348, ENSG00000115738, ENSG00000132170, ENSG00000080298, ENSG00000163251, ENSG00000114315, ENSG00000067955, ENSG00000135414, ENSG00000116016	2412	36	16792	1.93385	1	1	0.998758
GOTERM_BP_DIRECT	GO:1901998~toxin transport	10	0.339213	0.0637648	ENSG00000157869, ENSG00000135624, ENSG00000160179, ENSG00000150753, ENSG00000117713, ENSG00000099250, ENSG00000166226, ENSG00000146477, ENSG00000086061, ENSG00000163468	2412	36	16792	1.93385	1	1	0.998758
GOTERM_BP_DIRECT	GO:0001649~osteoblast differentiation	22	0.746269	0.0638591	ENSG00000100084, ENSG00000171490, ENSG00000092199, ENSG00000152661, ENSG00000137809, ENSG00000108821, ENSG00000068885, ENSG00000116604, ENSG00000167085, ENSG00000132382, ENSG00000067955, ENSG00000041982, ENSG00000120149, ENSG00000162551, ENSG00000125845, ENSG00000142627, ENSG00000183684, ENSG00000133818, ENSG00000014123, ENSG00000124216, ENSG00000165732, ENSG00000078804	2412	104	16792	1.4727	1	1	0.998758
GOTERM_BP_DIRECT	GO:1900034~regulation of cellular response to heat	17	0.576662	0.064572	ENSG00000109846, ENSG00000110958, ENSG00000047410, ENSG00000112208, ENSG00000196313, ENSG00000132002, ENSG00000096384, ENSG00000004478, ENSG00000152137, ENSG00000085415, ENSG00000151929, ENSG00000110172, ENSG00000272391, ENSG00000095319, ENSG00000107262, ENSG00000162889, ENSG00000109971	2412	75	16792	1.57802	1	1	0.998758
GOTERM_BP_DIRECT	GO:1903507~negative regulation of nucleic acid-templated transcription	12	0.407056	0.0655257	ENSG00000118412, ENSG00000100084, ENSG00000137693, ENSG00000123064, ENSG00000149308, ENSG00000165916, ENSG00000115041, ENSG00000168066, ENSG00000100462, ENSG00000183864, ENSG00000142279, ENSG00000181788	2412	47	16792	1.7775	1	1	0.998758
GOTERM_BP_DIRECT	GO:0044321~response to leptin	4	0.135685	0.0660289	ENSG00000110092, ENSG00000168610, ENSG00000116678, ENSG00000126368	2412	7	16792	3.9782	1	1	0.998758
GOTERM_BP_DIRECT	GO:0090267~positive regulation of mitotic cell cycle spindle assembly checkpoint	4	0.135685	0.0660289	ENSG00000144635, ENSG00000047410, ENSG00000080986, ENSG00000178295	2412	7	16792	3.9782	1	1	0.998758
GOTERM_BP_DIRECT	GO:0060982~coronary artery morphogenesis	4	0.135685	0.0660289	ENSG00000112715, ENSG00000148400, ENSG00000184058, ENSG00000099250	2412	7	16792	3.9782	1	1	0.998758
GOTERM_BP_DIRECT	GO:0060740~prostate gland epithelium morphogenesis	4	0.135685	0.0660289	ENSG00000172819, ENSG00000148400, ENSG00000041982, ENSG00000169083	2412	7	16792	3.9782	1	1	0.998758
GOTERM_BP_DIRECT	GO:0043496~regulation of protein homodimerization activity	4	0.135685	0.0660289	ENSG00000030110, ENSG00000171791, ENSG00000157168, ENSG00000127666	2412	7	16792	3.9782	1	1	0.998758
GOTERM_BP_DIRECT	GO:0060008~Sertoli cell differentiation	4	0.135685	0.0660289	ENSG00000260428, ENSG00000169297, ENSG00000125398, ENSG00000130254	2412	7	16792	3.9782	1	1	0.998758
GOTERM_BP_DIRECT	GO:0045955~negative regulation of calcium ion-dependent exocytosis	4	0.135685	0.0660289	ENSG00000099625, ENSG00000116266, ENSG00000150594, ENSG00000148400	2412	7	16792	3.9782	1	1	0.998758
GOTERM_BP_DIRECT	GO:0035023~regulation of Rho protein signal transduction	18	0.610583	0.0660979	ENSG00000186716, ENSG00000182957, ENSG00000163947, ENSG00000171680, ENSG00000114346, ENSG00000136002, ENSG00000038382, ENSG00000131089, ENSG00000154358, ENSG00000139132, ENSG00000116584, ENSG00000160293, ENSG00000183111, ENSG00000160145, ENSG00000126217, ENSG00000141522, ENSG00000100485, ENSG00000107554	2412	81	16792	1.54708	1	1	0.998758
GOTERM_BP_DIRECT	GO:0007018~microtubule-based movement	18	0.610583	0.0660979	ENSG00000179532, ENSG00000197892, ENSG00000140859, ENSG00000118193, ENSG00000129250, ENSG00000174996, ENSG00000138778, ENSG00000144635, ENSG00000187240, ENSG00000121621, ENSG00000138182, ENSG00000138160, ENSG00000100246, ENSG00000126777, ENSG00000107295, ENSG00000187775, ENSG00000167702, ENSG00000089177	2412	81	16792	1.54708	1	1	0.998758
GOTERM_BP_DIRECT	GO:0043967~histone H4 acetylation	9	0.305292	0.0665776	ENSG00000121579, ENSG00000139618, ENSG00000128708, ENSG00000071243, ENSG00000175792, ENSG00000112983, ENSG00000127337, ENSG00000178409, ENSG00000221926	2412	31	16792	2.02118	1	1	0.998758
GOTERM_BP_DIRECT	GO:0045765~regulation of angiogenesis	9	0.305292	0.0665776	ENSG00000100292, ENSG00000120899, ENSG00000125968, ENSG00000166484, ENSG00000142627, ENSG00000006327, ENSG00000136244, ENSG00000020181, ENSG00000135766	2412	31	16792	2.02118	1	1	0.998758
GOTERM_BP_DIRECT	GO:0006363~termination of RNA polymerase I transcription	9	0.305292	0.0665776	ENSG00000163882, ENSG00000137054, ENSG00000068654, ENSG00000117877, ENSG00000171453, ENSG00000108312, ENSG00000177469, ENSG00000143498, ENSG00000125630	2412	31	16792	2.02118	1	1	0.998758
GOTERM_BP_DIRECT	GO:0032436~positive regulation of proteasomal ubiquitin-dependent protein catabolic process	15	0.50882	0.0674582	ENSG00000135924, ENSG00000188906, ENSG00000111667, ENSG00000165280, ENSG00000133265, ENSG00000116514, ENSG00000213923, ENSG00000166851, ENSG00000153071, ENSG00000101665, ENSG00000124226, ENSG00000079999, ENSG00000101255, ENSG00000034677, ENSG00000145632	2412	64	16792	1.63169	1	1	0.998758
GOTERM_BP_DIRECT	GO:0006275~regulation of DNA replication	6	0.203528	0.0676038	ENSG00000234602, ENSG00000108055, ENSG00000117318, ENSG00000141446, ENSG00000122257, ENSG00000115355	2412	16	16792	2.6107	1	1	0.998758
GOTERM_BP_DIRECT	GO:0048566~embryonic digestive tract development	6	0.203528	0.0676038	ENSG00000137273, ENSG00000137868, ENSG00000106538, ENSG00000162878, ENSG00000169429, ENSG00000092969	2412	16	16792	2.6107	1	1	0.998758
GOTERM_BP_DIRECT	GO:0043982~histone H4-K8 acetylation	6	0.203528	0.0676038	ENSG00000196363, ENSG00000147162, ENSG00000043143, ENSG00000111653, ENSG00000139620, ENSG00000144445	2412	16	16792	2.6107	1	1	0.998758
GOTERM_BP_DIRECT	GO:0043981~histone H4-K5 acetylation	6	0.203528	0.0676038	ENSG00000196363, ENSG00000147162, ENSG00000043143, ENSG00000111653, ENSG00000139620, ENSG00000144445	2412	16	16792	2.6107	1	1	0.998758
GOTERM_BP_DIRECT	GO:0030279~negative regulation of ossification	6	0.203528	0.0676038	ENSG00000131873, ENSG00000171791, ENSG00000105329, ENSG00000148400, ENSG00000137834, ENSG00000125398	2412	16	16792	2.6107	1	1	0.998758
GOTERM_BP_DIRECT	GO:0033365~protein localization to organelle	6	0.203528	0.0676038	ENSG00000140463, ENSG00000007372, ENSG00000100029, ENSG00000044459, ENSG00000151746, ENSG00000125124	2412	16	16792	2.6107	1	1	0.998758
GOTERM_BP_DIRECT	GO:0070848~response to growth factor	6	0.203528	0.0676038	ENSG00000099804, ENSG00000169860, ENSG00000094631, ENSG00000142627, ENSG00000139329, ENSG00000136997	2412	16	16792	2.6107	1	1	0.998758
GOTERM_BP_DIRECT	GO:1900182~positive regulation of protein localization to nucleus	7	0.237449	0.0694437	ENSG00000171206, ENSG00000198087, ENSG00000166851, ENSG00000128342, ENSG00000130766, ENSG00000092969, ENSG00000108465	2412	21	16792	2.32062	1	1	0.998758
GOTERM_BP_DIRECT	GO:0000132~establishment of mitotic spindle orientation	7	0.237449	0.0694437	ENSG00000116584, ENSG00000040275, ENSG00000007372, ENSG00000080986, ENSG00000136158, ENSG00000163811, ENSG00000167716	2412	21	16792	2.32062	1	1	0.998758
GOTERM_BP_DIRECT	GO:0045333~cellular respiration	7	0.237449	0.0694437	ENSG00000136270, ENSG00000100968, ENSG00000006695, ENSG00000124279, ENSG00000198888, ENSG00000148339, ENSG00000115520	2412	21	16792	2.32062	1	1	0.998758
GOTERM_BP_DIRECT	GO:0031954~positive regulation of protein autophosphorylation	7	0.237449	0.0694437	ENSG00000112715, ENSG00000197461, ENSG00000163491, ENSG00000100311, ENSG00000020922, ENSG00000113522, ENSG00000150630	2412	21	16792	2.32062	1	1	0.998758
GOTERM_BP_DIRECT	GO:0033138~positive regulation of peptidyl-serine phosphorylation	16	0.542741	0.0696271	ENSG00000095752, ENSG00000112715, ENSG00000128342, ENSG00000026508, ENSG00000217128, ENSG00000171791, ENSG00000114867, ENSG00000105329, ENSG00000110888, ENSG00000136158, ENSG00000136244, ENSG00000121236, ENSG00000009694, ENSG00000127914, ENSG00000103126, ENSG00000143575	2412	70	16792	1.59128	1	1	0.998758
GOTERM_BP_DIRECT	GO:0050731~positive regulation of peptidyl-tyrosine phosphorylation	18	0.610583	0.072706	ENSG00000095752, ENSG00000112715, ENSG00000128342, ENSG00000026508, ENSG00000162407, ENSG00000105329, ENSG00000103966, ENSG00000136244, ENSG00000157168, ENSG00000099250, ENSG00000150630, ENSG00000116584, ENSG00000157193, ENSG00000120899, ENSG00000164327, ENSG00000049130, ENSG00000100311, ENSG00000143575	2412	82	16792	1.52821	1	1	0.998758
GOTERM_BP_DIRECT	GO:0008543~fibroblast growth factor receptor signaling pathway	18	0.610583	0.072706	ENSG00000070388, ENSG00000160867, ENSG00000068078, ENSG00000198369, ENSG00000110395, ENSG00000185070, ENSG00000166068, ENSG00000118523, ENSG00000166225, ENSG00000137440, ENSG00000163882, ENSG00000127418, ENSG00000102978, ENSG00000125848, ENSG00000144231, ENSG00000089177, ENSG00000169813, ENSG00000011201	2412	82	16792	1.52821	1	1	0.998758
GOTERM_BP_DIRECT	GO:0008584~male gonad development	20	0.678426	0.0745158	ENSG00000157404, ENSG00000253293, ENSG00000171791, ENSG00000066279, ENSG00000169297, ENSG00000150347, ENSG00000134698, ENSG00000157227, ENSG00000005073, ENSG00000164442, ENSG00000167034, ENSG00000087510, ENSG00000100105, ENSG00000137075, ENSG00000049130, ENSG00000088992, ENSG00000125398, ENSG00000164104, ENSG00000092758, ENSG00000092969	2412	94	16792	1.48125	1	1	0.998758
GOTERM_BP_DIRECT	GO:0030036~actin cytoskeleton organization	26	0.881954	0.0753529	ENSG00000134516, ENSG00000186716, ENSG00000131504, ENSG00000204991, ENSG00000177105, ENSG00000170873, ENSG00000066427, ENSG00000134278, ENSG00000084112, ENSG00000158186, ENSG00000149930, ENSG00000149798, ENSG00000070759, ENSG00000167549, ENSG00000158856, ENSG00000150594, ENSG00000197461, ENSG00000173210, ENSG00000155849, ENSG00000132341, ENSG00000115963, ENSG00000139132, ENSG00000144711, ENSG0000…	2412	130	16792	1.39237	1	1	0.998758
GOTERM_BP_DIRECT	GO:1901796~regulation of signal transduction by p53 class mediator	25	0.848033	0.0755448	ENSG00000071655, ENSG00000177302, ENSG00000175643, ENSG00000020922, ENSG00000172530, ENSG00000172315, ENSG00000138376, ENSG00000164053, ENSG00000136492, ENSG00000100462, ENSG00000185513, ENSG00000012048, ENSG00000183955, ENSG00000149480, ENSG00000064393, ENSG00000070770, ENSG00000164938, ENSG00000131791, ENSG00000113522, ENSG00000074590, ENSG00000141384, ENSG00000152409, ENSG00000188976, ENSG0000…	2412	124	16792	1.4036	1	1	0.998758
GOTERM_BP_DIRECT	GO:0007010~cytoskeleton organization	31	1.05156	0.0781453	ENSG00000099308, ENSG00000198087, ENSG00000111859, ENSG00000197296, ENSG00000131504, ENSG00000176014, ENSG00000099204, ENSG00000130559, ENSG00000064666, ENSG00000137267, ENSG00000118898, ENSG00000188229, ENSG00000091436, ENSG00000071205, ENSG00000146247, ENSG00000158856, ENSG00000129474, ENSG00000173210, ENSG00000130669, ENSG00000135596, ENSG00000139132, ENSG00000165650, ENSG00000167553, ENSG0000…	2412	161	16792	1.34048	1	1	0.998758
GOTERM_BP_DIRECT	GO:0016032~viral process	53	1.79783	0.0794698	ENSG00000099901, ENSG00000110104, ENSG00000114867, ENSG00000159256, ENSG00000153558, ENSG00000171345, ENSG00000198900, ENSG00000136930, ENSG00000080603, ENSG00000139842, ENSG00000089902, ENSG00000168610, ENSG00000151725, ENSG00000142627, ENSG00000179262, ENSG00000047410, ENSG00000197442, ENSG00000132341, ENSG00000028116, ENSG00000196313, ENSG00000159840, ENSG00000113522, ENSG00000065427, ENSG0000…	2412	299	16792	1.23404	1	1	0.998758
GOTERM_BP_DIRECT	GO:1904837~beta-catenin-TCF complex assembly	11	0.373134	0.0796995	ENSG00000186174, ENSG00000117222, ENSG00000081059, ENSG00000196781, ENSG00000127616, ENSG00000175792, ENSG00000106829, ENSG00000167548, ENSG00000136997, ENSG00000140332, ENSG00000168646	2412	43	16792	1.78094	1	1	0.998758
GOTERM_BP_DIRECT	GO:0031338~regulation of vesicle fusion	11	0.373134	0.0796995	ENSG00000111490, ENSG00000133138, ENSG00000121749, ENSG00000152061, ENSG00000169221, ENSG00000198863, ENSG00000107021, ENSG00000141258, ENSG00000131374, ENSG00000067208, ENSG00000095383	2412	43	16792	1.78094	1	1	0.998758
GOTERM_BP_DIRECT	GO:0045779~negative regulation of bone resorption	5	0.169607	0.0808444	ENSG00000164761, ENSG00000118503, ENSG00000136244, ENSG00000103653, ENSG00000154127	2412	12	16792	2.90077	1	1	0.998758
GOTERM_BP_DIRECT	GO:0048596~embryonic camera-type eye morphogenesis	5	0.169607	0.0808444	ENSG00000137273, ENSG00000164442, ENSG00000064393, ENSG00000007372, ENSG00000163251	2412	12	16792	2.90077	1	1	0.998758
GOTERM_BP_DIRECT	GO:0055003~cardiac myofibril assembly	5	0.169607	0.0808444	ENSG00000159251, ENSG00000112658, ENSG00000113721, ENSG00000124006, ENSG00000155657	2412	12	16792	2.90077	1	1	0.998758
GOTERM_BP_DIRECT	GO:0051310~metaphase plate congression	5	0.169607	0.0808444	ENSG00000164949, ENSG00000031691, ENSG00000080986, ENSG00000138778, ENSG00000117724	2412	12	16792	2.90077	1	1	0.998758
GOTERM_BP_DIRECT	GO:0001706~endoderm formation	5	0.169607	0.0808444	ENSG00000120875, ENSG00000107984, ENSG00000158050, ENSG00000138166, ENSG00000171056	2412	12	16792	2.90077	1	1	0.998758
GOTERM_BP_DIRECT	GO:0030728~ovulation	5	0.169607	0.0808444	ENSG00000073756, ENSG00000077238, ENSG00000164120, ENSG00000136997, ENSG00000272333	2412	12	16792	2.90077	1	1	0.998758
GOTERM_BP_DIRECT	GO:0030195~negative regulation of blood coagulation	5	0.169607	0.0808444	ENSG00000115718, ENSG00000178726, ENSG00000135919, ENSG00000106366, ENSG00000127324	2412	12	16792	2.90077	1	1	0.998758
GOTERM_BP_DIRECT	GO:0055008~cardiac muscle tissue morphogenesis	5	0.169607	0.0808444	ENSG00000159251, ENSG00000125845, ENSG00000148400, ENSG00000135766, ENSG00000155657	2412	12	16792	2.90077	1	1	0.998758
GOTERM_BP_DIRECT	GO:0055119~relaxation of cardiac muscle	5	0.169607	0.0808444	ENSG00000123700, ENSG00000138735, ENSG00000163399, ENSG00000174437, ENSG00000116741	2412	12	16792	2.90077	1	1	0.998758
GOTERM_BP_DIRECT	GO:0032211~negative regulation of telomere maintenance via telomerase	5	0.169607	0.0808444	ENSG00000140451, ENSG00000092199, ENSG00000135372, ENSG00000130119, ENSG00000254093	2412	12	16792	2.90077	1	1	0.998758
GOTERM_BP_DIRECT	GO:0040015~negative regulation of multicellular organism growth	5	0.169607	0.0808444	ENSG00000113739, ENSG00000108557, ENSG00000165060, ENSG00000169252, ENSG00000125124	2412	12	16792	2.90077	1	1	0.998758
GOTERM_BP_DIRECT	GO:0050921~positive regulation of chemotaxis	5	0.169607	0.0808444	ENSG00000164251, ENSG00000105329, ENSG00000106538, ENSG00000113721, ENSG00000100311	2412	12	16792	2.90077	1	1	0.998758
GOTERM_BP_DIRECT	GO:0007249~I-kappaB kinase/NF-kappaB signaling	14	0.474898	0.0810573	ENSG00000092098, ENSG00000023445, ENSG00000197372, ENSG00000162924, ENSG00000104856, ENSG00000127191, ENSG00000134070, ENSG00000077150, ENSG00000168884, ENSG00000006062, ENSG00000146243, ENSG00000109320, ENSG00000145365, ENSG00000127666	2412	60	16792	1.62443	1	1	0.998758
GOTERM_BP_DIRECT	GO:0045732~positive regulation of protein catabolic process	14	0.474898	0.0810573	ENSG00000152661, ENSG00000073711, ENSG00000153395, ENSG00000165280, ENSG00000007944, ENSG00000137642, ENSG00000119401, ENSG00000164463, ENSG00000138376, ENSG00000118503, ENSG00000165617, ENSG00000103126, ENSG00000125398, ENSG00000145632	2412	60	16792	1.62443	1	1	0.998758
GOTERM_BP_DIRECT	GO:0043433~negative regulation of sequence-specific DNA binding transcription factor activity	14	0.474898	0.0810573	ENSG00000100292, ENSG00000115738, ENSG00000169297, ENSG00000153879, ENSG00000117318, ENSG00000135766, ENSG00000137193, ENSG00000185187, ENSG00000125968, ENSG00000101665, ENSG00000079999, ENSG00000165632, ENSG00000164930, ENSG00000215021	2412	60	16792	1.62443	1	1	0.998758
GOTERM_BP_DIRECT	GO:0030336~negative regulation of cell migration	20	0.678426	0.0811562	ENSG00000181852, ENSG00000149177, ENSG00000198420, ENSG00000171791, ENSG00000164938, ENSG00000112658, ENSG00000198753, ENSG00000064666, ENSG00000122707, ENSG00000057294, ENSG00000164442, ENSG00000168675, ENSG00000143878, ENSG00000138061, ENSG00000186575, ENSG00000101665, ENSG00000145147, ENSG00000141522, ENSG00000163686, ENSG00000106366	2412	95	16792	1.46565	1	1	0.998758
GOTERM_BP_DIRECT	GO:0071222~cellular response to lipopolysaccharide	23	0.78019	0.0816876	ENSG00000006638, ENSG00000131759, ENSG00000104825, ENSG00000114698, ENSG00000136244, ENSG00000198964, ENSG00000172216, ENSG00000064932, ENSG00000197417, ENSG00000005007, ENSG00000168884, ENSG00000118503, ENSG00000109320, ENSG00000108691, ENSG00000184588, ENSG00000161921, ENSG00000168615, ENSG00000164104, ENSG00000169429, ENSG00000126368, ENSG00000127666, ENSG00000106366, ENSG00000165029	2412	113	16792	1.41702	1	1	0.998758
GOTERM_BP_DIRECT	GO:0043001~Golgi to plasma membrane protein transport	8	0.27137	0.0817222	ENSG00000135968, ENSG00000117475, ENSG00000204070, ENSG00000220205, ENSG00000144674, ENSG00000117533, ENSG00000125124, ENSG00000167964	2412	27	16792	2.06277	1	1	0.998758
GOTERM_BP_DIRECT	GO:0035058~nonmotile primary cilium assembly	8	0.27137	0.0817222	ENSG00000140463, ENSG00000110318, ENSG00000179029, ENSG00000179941, ENSG00000083535, ENSG00000078674, ENSG00000068885, ENSG00000125124	2412	27	16792	2.06277	1	1	0.998758
GOTERM_BP_DIRECT	GO:0048863~stem cell differentiation	8	0.27137	0.0817222	ENSG00000157404, ENSG00000120149, ENSG00000163132, ENSG00000119888, ENSG00000184481, ENSG00000128342, ENSG00000108671, ENSG00000175832	2412	27	16792	2.06277	1	1	0.998758
GOTERM_BP_DIRECT	GO:0006400~tRNA modification	8	0.27137	0.0817222	ENSG00000160193, ENSG00000037897, ENSG00000174177, ENSG00000166166, ENSG00000037474, ENSG00000142544, ENSG00000104907, ENSG00000151576	2412	27	16792	2.06277	1	1	0.998758
GOTERM_BP_DIRECT	GO:0060349~bone morphogenesis	8	0.27137	0.0817222	ENSG00000157933, ENSG00000163132, ENSG00000131873, ENSG00000164442, ENSG00000068078, ENSG00000068885, ENSG00000170961, ENSG00000003137	2412	27	16792	2.06277	1	1	0.998758
GOTERM_BP_DIRECT	GO:0031032~actomyosin structure organization	8	0.27137	0.0817222	ENSG00000158769, ENSG00000129595, ENSG00000139926, ENSG00000159251, ENSG00000160993, ENSG00000007944, ENSG00000064666, ENSG00000172159	2412	27	16792	2.06277	1	1	0.998758
GOTERM_BP_DIRECT	GO:0002244~hematopoietic progenitor cell differentiation	15	0.50882	0.0833029	ENSG00000105676, ENSG00000160818, ENSG00000105329, ENSG00000111679, ENSG00000131747, ENSG00000134363, ENSG00000179922, ENSG00000138642, ENSG00000066629, ENSG00000164442, ENSG00000011426, ENSG00000179041, ENSG00000164329, ENSG00000167658, ENSG00000103245	2412	66	16792	1.58224	1	1	0.998758
GOTERM_BP_DIRECT	GO:0035914~skeletal muscle cell differentiation	12	0.407056	0.0841152	ENSG00000156853, ENSG00000186174, ENSG00000164442, ENSG00000260428, ENSG00000116604, ENSG00000148400, ENSG00000120738, ENSG00000123358, ENSG00000170345, ENSG00000167658, ENSG00000162772, ENSG00000127124	2412	49	16792	1.70494	1	1	0.998758
GOTERM_BP_DIRECT	GO:0070935~3'-UTR-mediated mRNA stabilization	6	0.203528	0.0848824	ENSG00000092199, ENSG00000066044, ENSG00000132819, ENSG00000182872, ENSG00000162889, ENSG00000177733	2412	17	16792	2.45713	1	1	0.998758
GOTERM_BP_DIRECT	GO:0046847~filopodium assembly	6	0.203528	0.0848824	ENSG00000139132, ENSG00000197959, ENSG00000091409, ENSG00000182957, ENSG00000108819, ENSG00000136002	2412	17	16792	2.45713	1	1	0.998758
GOTERM_BP_DIRECT	GO:0060749~mammary gland alveolus development	6	0.203528	0.0848824	ENSG00000110092, ENSG00000106004, ENSG00000112715, ENSG00000115738, ENSG00000169083, ENSG00000215021	2412	17	16792	2.45713	1	1	0.998758
GOTERM_BP_DIRECT	GO:0018107~peptidyl-threonine phosphorylation	10	0.339213	0.0851462	ENSG00000064393, ENSG00000188906, ENSG00000171791, ENSG00000173020, ENSG00000084774, ENSG00000163513, ENSG00000139625, ENSG00000072518, ENSG00000112742, ENSG00000013441	2412	38	16792	1.83207	1	1	0.998758
GOTERM_BP_DIRECT	GO:0001942~hair follicle development	10	0.339213	0.0851462	ENSG00000107984, ENSG00000197461, ENSG00000175893, ENSG00000052850, ENSG00000109101, ENSG00000139292, ENSG00000125398, ENSG00000123364, ENSG00000092969, ENSG00000164930	2412	38	16792	1.83207	1	1	0.998758
GOTERM_BP_DIRECT	GO:2001237~negative regulation of extrinsic apoptotic signaling pathway	10	0.339213	0.0851462	ENSG00000131467, ENSG00000091409, ENSG00000137693, ENSG00000023909, ENSG00000023287, ENSG00000198964, ENSG00000099250, ENSG00000146247, ENSG00000169083, ENSG00000181788	2412	38	16792	1.83207	1	1	0.998758
GOTERM_BP_DIRECT	GO:0006470~protein dephosphorylation	25	0.848033	0.0873648	ENSG00000153233, ENSG00000073711, ENSG00000173281, ENSG00000151490, ENSG00000162407, ENSG00000111679, ENSG00000040199, ENSG00000111077, ENSG00000247077, ENSG00000164332, ENSG00000084112, ENSG00000105197, ENSG00000143079, ENSG00000070778, ENSG00000171791, ENSG00000172840, ENSG00000144677, ENSG00000158050, ENSG00000138166, ENSG00000115241, ENSG00000163590, ENSG00000143507, ENSG00000119938, ENSG0000…	2412	126	16792	1.38132	1	1	0.998758
GOTERM_BP_DIRECT	GO:0007368~determination of left/right symmetry	13	0.440977	0.0875115	ENSG00000103241, ENSG00000103494, ENSG00000096872, ENSG00000146350, ENSG00000154309, ENSG00000138036, ENSG00000113971, ENSG00000164442, ENSG00000187240, ENSG00000169126, ENSG00000148400, ENSG00000184058, ENSG00000103126	2412	55	16792	1.64553	1	1	0.998758
GOTERM_BP_DIRECT	GO:0032092~positive regulation of protein binding	14	0.474898	0.0901007	ENSG00000064393, ENSG00000188906, ENSG00000109756, ENSG00000110888, ENSG00000132341, ENSG00000001631, ENSG00000096384, ENSG00000125845, ENSG00000164932, ENSG00000165617, ENSG00000101255, ENSG00000095739, ENSG00000127666, ENSG00000145632	2412	61	16792	1.5978	1	1	0.998758
GOTERM_BP_DIRECT	GO:0032508~DNA duplex unwinding	11	0.373134	0.0904872	ENSG00000140451, ENSG00000085224, ENSG00000136492, ENSG00000175792, ENSG00000135046, ENSG00000020922, ENSG00000113522, ENSG00000128513, ENSG00000004700, ENSG00000156502, ENSG00000132740	2412	44	16792	1.74046	1	1	0.998758
GOTERM_BP_DIRECT	GO:0043434~response to peptide hormone	11	0.373134	0.0904872	ENSG00000118523, ENSG00000113739, ENSG00000152661, ENSG00000145191, ENSG00000108821, ENSG00000133639, ENSG00000103549, ENSG00000119718, ENSG00000135046, ENSG00000174437, ENSG00000115211	2412	44	16792	1.74046	1	1	0.998758
GOTERM_BP_DIRECT	GO:1903146~regulation of mitophagy	9	0.305292	0.0906801	ENSG00000148606, ENSG00000104765, ENSG00000070770, ENSG00000094631, ENSG00000063244, ENSG00000175792, ENSG00000163251, ENSG00000115317, ENSG00000143575	2412	33	16792	1.89869	1	1	0.998758
GOTERM_BP_DIRECT	GO:0070059~intrinsic apoptotic signaling pathway in response to endoplasmic reticulum stress	9	0.305292	0.0906801	ENSG00000030110, ENSG00000171791, ENSG00000197442, ENSG00000128965, ENSG00000127191, ENSG00000077232, ENSG00000101255, ENSG00000172216, ENSG00000196954	2412	33	16792	1.89869	1	1	0.998758
GOTERM_BP_DIRECT	GO:0006361~transcription initiation from RNA polymerase I promoter	9	0.305292	0.0906801	ENSG00000163882, ENSG00000137054, ENSG00000068654, ENSG00000117877, ENSG00000171453, ENSG00000108312, ENSG00000177469, ENSG00000143498, ENSG00000125630	2412	33	16792	1.89869	1	1	0.998758
GOTERM_BP_DIRECT	GO:0048708~astrocyte differentiation	4	0.135685	0.0946587	ENSG00000168610, ENSG00000145191, ENSG00000007372, ENSG00000148400	2412	8	16792	3.48093	1	1	0.998758
GOTERM_BP_DIRECT	GO:0072091~regulation of stem cell proliferation	4	0.135685	0.0946587	ENSG00000137693, ENSG00000186575, ENSG00000185650, ENSG00000164104	2412	8	16792	3.48093	1	1	0.998758
GOTERM_BP_DIRECT	GO:0060287~epithelial cilium movement involved in determination of left/right asymmetry	4	0.135685	0.0946587	ENSG00000141519, ENSG00000080298, ENSG00000046651, ENSG00000113971	2412	8	16792	3.48093	1	1	0.998758
GOTERM_BP_DIRECT	GO:0010544~negative regulation of platelet activation	4	0.135685	0.0946587	ENSG00000197461, ENSG00000173918, ENSG00000178726, ENSG00000100311	2412	8	16792	3.48093	1	1	0.998758
GOTERM_BP_DIRECT	GO:0060100~positive regulation of phagocytosis, engulfment	4	0.135685	0.0946587	ENSG00000179348, ENSG00000132170, ENSG00000164251, ENSG00000164171	2412	8	16792	3.48093	1	1	0.998758
GOTERM_BP_DIRECT	GO:0033598~mammary gland epithelial cell proliferation	4	0.135685	0.0946587	ENSG00000110092, ENSG00000115738, ENSG00000142627, ENSG00000172216	2412	8	16792	3.48093	1	1	0.998758
GOTERM_BP_DIRECT	GO:0060346~bone trabecula formation	4	0.135685	0.0946587	ENSG00000120149, ENSG00000108821, ENSG00000169231, ENSG00000155846	2412	8	16792	3.48093	1	1	0.998758
GOTERM_BP_DIRECT	GO:0042987~amyloid precursor protein catabolic process	4	0.135685	0.0946587	ENSG00000116133, ENSG00000143801, ENSG00000160179, ENSG00000188603	2412	8	16792	3.48093	1	1	0.998758
GOTERM_BP_DIRECT	GO:0000447~endonucleolytic cleavage in ITS1 to separate SSU-rRNA from 5.8S rRNA and LSU-rRNA from tricistronic rRNA transcript (SSU-rRNA, 5.8S rRNA, LSU-rRNA)	4	0.135685	0.0946587	ENSG00000120158, ENSG00000087269, ENSG00000120800, ENSG00000179041	2412	8	16792	3.48093	1	1	0.998758
GOTERM_BP_DIRECT	GO:1901409~positive regulation of phosphorylation of RNA polymerase II C-terminal domain	4	0.135685	0.0946587	ENSG00000163660, ENSG00000082258, ENSG00000221978, ENSG00000262919	2412	8	16792	3.48093	1	1	0.998758
GOTERM_BP_DIRECT	GO:0007288~sperm axoneme assembly	4	0.135685	0.0946587	ENSG00000114473, ENSG00000107954, ENSG00000144451, ENSG00000125124	2412	8	16792	3.48093	1	1	0.998758
GOTERM_BP_DIRECT	GO:0051315~attachment of mitotic spindle microtubules to kinetochore	4	0.135685	0.0946587	ENSG00000085415, ENSG00000080986, ENSG00000145241, ENSG00000138778	2412	8	16792	3.48093	1	1	0.998758
GOTERM_BP_DIRECT	GO:0045654~positive regulation of megakaryocyte differentiation	4	0.135685	0.0946587	ENSG00000179348, ENSG00000006747, ENSG00000088992, ENSG00000164104	2412	8	16792	3.48093	1	1	0.998758
GOTERM_BP_DIRECT	GO:0009629~response to gravity	4	0.135685	0.0946587	ENSG00000175592, ENSG00000067225, ENSG00000170345, ENSG00000106089	2412	8	16792	3.48093	1	1	0.998758
GOTERM_BP_DIRECT	GO:0007219~Notch signaling pathway	23	0.78019	0.0948407	ENSG00000214357, ENSG00000073536, ENSG00000096872, ENSG00000213694, ENSG00000107954, ENSG00000105329, ENSG00000114315, ENSG00000138613, ENSG00000112699, ENSG00000136997, ENSG00000065526, ENSG00000171345, ENSG00000110042, ENSG00000074181, ENSG00000091073, ENSG00000113361, ENSG00000143801, ENSG00000125845, ENSG00000163513, ENSG00000148400, ENSG00000120053, ENSG00000128965, ENSG00000125398	2412	115	16792	1.39237	1	1	0.998758
GOTERM_BP_DIRECT	GO:0006513~protein monoubiquitination	8	0.27137	0.0960784	ENSG00000086758, ENSG00000107954, ENSG00000115392, ENSG00000102858, ENSG00000099910, ENSG00000175931, ENSG00000153558, ENSG00000197579	2412	28	16792	1.9891	1	1	0.998758
GOTERM_BP_DIRECT	GO:0007264~small GTPase mediated signal transduction	44	1.49254	0.0965114	ENSG00000111737, ENSG00000134516, ENSG00000072422, ENSG00000130158, ENSG00000109756, ENSG00000135905, ENSG00000164949, ENSG00000075651, ENSG00000177105, ENSG00000004777, ENSG00000188060, ENSG00000171700, ENSG00000188042, ENSG00000088538, ENSG00000144867, ENSG00000158186, ENSG00000160293, ENSG00000133818, ENSG00000104140, ENSG00000128512, ENSG00000100485, ENSG00000167964, ENSG00000109113, ENSG0000…	2412	246	16792	1.24521	1	1	0.998758
GOTERM_BP_DIRECT	GO:0045668~negative regulation of osteoblast differentiation	10	0.339213	0.0972615	ENSG00000233608, ENSG00000157933, ENSG00000115738, ENSG00000125968, ENSG00000148400, ENSG00000144791, ENSG00000117318, ENSG00000151014, ENSG00000170468, ENSG00000168646	2412	39	16792	1.78509	1	1	0.998758
GOTERM_BP_DIRECT	GO:0002062~chondrocyte differentiation	10	0.339213	0.0972615	ENSG00000068078, ENSG00000136999, ENSG00000125845, ENSG00000260428, ENSG00000105329, ENSG00000068885, ENSG00000116604, ENSG00000182158, ENSG00000020633, ENSG00000170577	2412	39	16792	1.78509	1	1	0.998758
GOTERM_BP_DIRECT	GO:0050680~negative regulation of epithelial cell proliferation	13	0.440977	0.0975263	ENSG00000096872, ENSG00000105329, ENSG00000068885, ENSG00000170873, ENSG00000169083, ENSG00000020633, ENSG00000164751, ENSG00000167034, ENSG00000007372, ENSG00000147883, ENSG00000108187, ENSG00000125398, ENSG00000092969	2412	56	16792	1.61615	1	1	0.998758
GOTERM_BP_DIRECT	GO:0007173~epidermal growth factor receptor signaling pathway	13	0.440977	0.0975263	ENSG00000109458, ENSG00000141738, ENSG00000105329, ENSG00000110395, ENSG00000011405, ENSG00000113070, ENSG00000120899, ENSG00000168143, ENSG00000103653, ENSG00000125398, ENSG00000147689, ENSG00000089177, ENSG00000050820	2412	56	16792	1.61615	1	1	0.998758

## Sheet: HEG_Penet4_UP_DOWN_CC
Category	Term	Count	%	PValue	Genes	List Total	Pop Hits	Pop Total	Fold Enrichment	Bonferroni	Benjamini	FDR	log(adj-pvalue)
GOTERM_CC_DIRECT	GO:0005654~nucleoplasm	593	20.1153	3.9703e-31	ENSG00000185946, ENSG00000077235, ENSG00000168010, ENSG00000114861, ENSG00000198900, ENSG00000135446, ENSG00000170577, ENSG00000166197, ENSG00000132170, ENSG00000136891, ENSG00000100105, ENSG00000168495, ENSG00000100227, ENSG00000090686, ENSG00000148400, ENSG00000032219, ENSG00000178295, ENSG00000161980, ENSG00000100462, ENSG00000122257, ENSG00000182446, ENSG00000184967, ENSG00000239306, ENSG0000…	2545	2784	18224	1.52525	3.46607e-28	3.46607e-28	3.43034e-28	27.4602
GOTERM_CC_DIRECT	GO:0005634~nucleus	987	33.4803	1.30804e-26	ENSG00000185947, ENSG00000185946, ENSG00000181588, ENSG00000178177, ENSG00000263528, ENSG00000156384, ENSG00000091542, ENSG00000077235, ENSG00000139800, ENSG00000040199, ENSG00000112561, ENSG00000135446, ENSG00000132170, ENSG00000100105, ENSG00000183770, ENSG00000090447, ENSG00000179262, ENSG00000102760, ENSG00000182446, ENSG00000112319, ENSG00000171791, ENSG00000189060, ENSG00000113645, ENSG0000…	2545	5415	18224	1.30519	1.14192e-23	5.7096e-24	5.65074e-24	23.2434
GOTERM_CC_DIRECT	GO:0005730~nucleolus	208	7.05563	2.1757e-16	ENSG00000128590, ENSG00000197498, ENSG00000114626, ENSG00000077235, ENSG00000154767, ENSG00000198900, ENSG00000135446, ENSG00000167721, ENSG00000164332, ENSG00000166197, ENSG00000136891, ENSG00000146223, ENSG00000161980, ENSG00000122257, ENSG00000141456, ENSG00000184967, ENSG00000052749, ENSG00000239306, ENSG00000115946, ENSG00000068654, ENSG00000009413, ENSG00000170468, ENSG00000175906, ENSG0000…	2545	857	18224	1.73795	1.93845e-13	6.33129e-14	6.26601e-14	13.1985
GOTERM_CC_DIRECT	GO:0005737~cytoplasm	884	29.9864	4.42105e-13	ENSG00000263528, ENSG00000160408, ENSG00000040199, ENSG00000131089, ENSG00000112561, ENSG00000151929, ENSG00000166197, ENSG00000090686, ENSG00000143079, ENSG00000102760, ENSG00000112319, ENSG00000171791, ENSG00000113645, ENSG00000137872, ENSG00000157227, ENSG00000175906, ENSG00000011405, ENSG00000133030, ENSG00000168143, ENSG00000126749, ENSG00000151914, ENSG00000109381, ENSG00000108055, ENSG0000…	2545	5222	18224	1.21219	3.85945e-10	9.64894e-11	9.54947e-11	10.0155
GOTERM_CC_DIRECT	GO:0005829~cytosol	583	19.7761	6.64281e-11	ENSG00000112208, ENSG00000263528, ENSG00000114867, ENSG00000104825, ENSG00000040199, ENSG00000131089, ENSG00000135446, ENSG00000151929, ENSG00000132170, ENSG00000168495, ENSG00000100227, ENSG00000169221, ENSG00000148400, ENSG00000101311, ENSG00000161980, ENSG00000100462, ENSG00000122257, ENSG00000102760, ENSG00000182446, ENSG00000115946, ENSG00000171791, ENSG00000170581, ENSG00000104812, ENSG0000…	2545	3315	18224	1.25933	5.79918e-08	1.15984e-08	1.14788e-08	7.9356
GOTERM_CC_DIRECT	GO:0032040~small-subunit processome	17	0.576662	5.74237e-06	ENSG00000065183, ENSG00000177971, ENSG00000184967, ENSG00000156697, ENSG00000241945, ENSG00000136718, ENSG00000011260, ENSG00000114767, ENSG00000119285, ENSG00000165271, ENSG00000087269, ENSG00000100138, ENSG00000120800, ENSG00000126749, ENSG00000183751, ENSG00000275464, ENSG00000148843	2545	35	18224	3.47806	0.00500056	0.000835516	0.000826902	3.07805
GOTERM_CC_DIRECT	GO:0016020~membrane	374	12.6866	1.34392e-05	ENSG00000092199, ENSG00000134910, ENSG00000114867, ENSG00000179387, ENSG00000198223, ENSG00000077235, ENSG00000153558, ENSG00000077232, ENSG00000171302, ENSG00000164331, ENSG00000086758, ENSG00000130309, ENSG00000104381, ENSG00000023171, ENSG00000133818, ENSG00000276045, ENSG00000100221, ENSG00000141456, ENSG00000171791, ENSG00000011083, ENSG00000132507, ENSG00000114857, ENSG00000104812, ENSG0000…	2545	2200	18224	1.21732	0.0116639	0.00167606	0.00165878	2.77571
GOTERM_CC_DIRECT	GO:0005667~transcription factor complex	50	1.69607	1.66029e-05	ENSG00000179348, ENSG00000137309, ENSG00000167081, ENSG00000135446, ENSG00000133740, ENSG00000112282, ENSG00000143995, ENSG00000089902, ENSG00000158161, ENSG00000080298, ENSG00000148200, ENSG00000126778, ENSG00000103241, ENSG00000149480, ENSG00000198176, ENSG00000239306, ENSG00000137834, ENSG00000170345, ENSG00000137273, ENSG00000170854, ENSG00000081059, ENSG00000204103, ENSG00000144791, ENSG0000…	2545	193	18224	1.85511	0.0143899	0.0018118	0.00179312	2.74189
GOTERM_CC_DIRECT	GO:0005813~centrosome	87	2.95115	0.00022303	ENSG00000126890, ENSG00000156787, ENSG00000099901, ENSG00000103494, ENSG00000096872, ENSG00000046651, ENSG00000154240, ENSG00000068885, ENSG00000114107, ENSG00000107816, ENSG00000114302, ENSG00000111554, ENSG00000173327, ENSG00000152422, ENSG00000177602, ENSG00000167566, ENSG00000158161, ENSG00000122417, ENSG00000125968, ENSG00000184588, ENSG00000088970, ENSG00000107890, ENSG00000178295, ENSG0000…	2545	426	18224	1.4624	0.17694	0.0216339	0.0214108	1.66487
GOTERM_CC_DIRECT	GO:0030687~preribosome, large subunit precursor	13	0.440977	0.000274012	ENSG00000133316, ENSG00000160208, ENSG00000198042, ENSG00000110104, ENSG00000130810, ENSG00000132603, ENSG00000242372, ENSG00000173545, ENSG00000053372, ENSG00000136891, ENSG00000100029, ENSG00000179041, ENSG00000160214	2545	29	18224	3.20997	0.212778	0.0239213	0.0236746	1.62122
GOTERM_CC_DIRECT	GO:0005913~cell-cell adherens junction	67	2.27273	0.000811745	ENSG00000074800, ENSG00000099901, ENSG00000158769, ENSG00000114867, ENSG00000099942, ENSG00000135046, ENSG00000108829, ENSG00000175866, ENSG00000135048, ENSG00000151929, ENSG00000142627, ENSG00000126777, ENSG00000179950, ENSG00000073008, ENSG00000175793, ENSG00000175792, ENSG00000128283, ENSG00000137710, ENSG00000103966, ENSG00000132341, ENSG00000159840, ENSG00000096384, ENSG00000134884, ENSG0000…	2545	323	18224	1.48535	0.507835	0.064423	0.0637589	1.19096
GOTERM_CC_DIRECT	GO:0000790~nuclear chromatin	43	1.45862	0.00200445	ENSG00000101096, ENSG00000100084, ENSG00000092199, ENSG00000071655, ENSG00000180198, ENSG00000246705, ENSG00000104447, ENSG00000117713, ENSG00000075131, ENSG00000154920, ENSG00000133884, ENSG00000172216, ENSG00000169083, ENSG00000100307, ENSG00000012822, ENSG00000168610, ENSG00000171617, ENSG00000188486, ENSG00000168495, ENSG00000080298, ENSG00000082014, ENSG00000125347, ENSG00000151090, ENSG0000…	2545	193	18224	1.59539	0.826511	0.145824	0.14432	0.836172
GOTERM_CC_DIRECT	GO:0005814~centriole	28	0.949796	0.00312147	ENSG00000051825, ENSG00000103995, ENSG00000198089, ENSG00000046651, ENSG00000131747, ENSG00000044459, ENSG00000135541, ENSG00000197579, ENSG00000111554, ENSG00000131462, ENSG00000174799, ENSG00000140463, ENSG00000100629, ENSG00000078674, ENSG00000215041, ENSG00000145632, ENSG00000133739, ENSG00000152359, ENSG00000132341, ENSG00000135315, ENSG00000156876, ENSG00000162063, ENSG00000198707, ENSG0000…	2545	113	18224	1.77433	0.934736	0.209619	0.207458
GOTERM_CC_DIRECT	GO:0000932~cytoplasmic mRNA processing body	21	0.712347	0.00439127	ENSG00000151065, ENSG00000129474, ENSG00000165916, ENSG00000135473, ENSG00000151014, ENSG00000134698, ENSG00000198900, ENSG00000005007, ENSG00000132256, ENSG00000189266, ENSG00000164167, ENSG00000161011, ENSG00000254726, ENSG00000185650, ENSG00000179151, ENSG00000144791, ENSG00000144231, ENSG00000184887, ENSG00000092847, ENSG00000143575, ENSG00000142279	2545	78	18224	1.92788	0.97855	0.273827	0.271004
GOTERM_CC_DIRECT	GO:0005929~cilium	34	1.15332	0.0053265	ENSG00000103494, ENSG00000126870, ENSG00000096872, ENSG00000179941, ENSG00000177042, ENSG00000068885, ENSG00000046651, ENSG00000135541, ENSG00000175764, ENSG00000197557, ENSG00000157796, ENSG00000138036, ENSG00000113971, ENSG00000080823, ENSG00000112144, ENSG00000111490, ENSG00000140463, ENSG00000150977, ENSG00000100246, ENSG00000186862, ENSG00000213186, ENSG00000122970, ENSG00000135912, ENSG0000…	2545	151	18224	1.61234	0.990557	0.310002	0.306806
GOTERM_CC_DIRECT	GO:0015629~actin cytoskeleton	45	1.52646	0.00691016	ENSG00000101096, ENSG00000198087, ENSG00000099204, ENSG00000115935, ENSG00000147394, ENSG00000214717, ENSG00000159753, ENSG00000170873, ENSG00000005206, ENSG00000148180, ENSG00000074181, ENSG00000136830, ENSG00000175866, ENSG00000179604, ENSG00000081320, ENSG00000162572, ENSG00000185252, ENSG00000147894, ENSG00000184445, ENSG00000167549, ENSG00000143079, ENSG00000143575, ENSG00000050820, ENSG0000…	2545	218	18224	1.47813	0.99765	0.377036	0.373149
GOTERM_CC_DIRECT	GO:0030688~preribosome, small subunit precursor	5	0.169607	0.00932115	ENSG00000141101, ENSG00000160208, ENSG00000167721, ENSG00000120800, ENSG00000160214	2545	7	18224	5.11479	0.999719	0.452076	0.447415
GOTERM_CC_DIRECT	GO:0034388~Pwp2p-containing subcomplex of 90S preribosome	5	0.169607	0.00932115	ENSG00000065183, ENSG00000241945, ENSG00000011260, ENSG00000183751, ENSG00000275464	2545	7	18224	5.11479	0.999719	0.452076	0.447415
GOTERM_CC_DIRECT	GO:0000794~condensed nuclear chromosome	10	0.339213	0.0112321	ENSG00000180198, ENSG00000188486, ENSG00000179041, ENSG00000141867, ENSG00000165271, ENSG00000113522, ENSG00000155438, ENSG00000131462, ENSG00000155657, ENSG00000012048	2545	28	18224	2.5574	0.999948	0.506258	0.501039
GOTERM_CC_DIRECT	GO:0097504~Gemini of coiled bodies	6	0.203528	0.0117258	ENSG00000149308, ENSG00000142252, ENSG00000179409, ENSG00000082516, ENSG00000109917, ENSG00000152147	2545	11	18224	3.90584	0.999966	0.506258	0.501039
GOTERM_CC_DIRECT	GO:0016607~nuclear speck	41	1.39077	0.012178	ENSG00000108848, ENSG00000077458, ENSG00000174891, ENSG00000164609, ENSG00000110107, ENSG00000091542, ENSG00000173145, ENSG00000197579, ENSG00000138433, ENSG00000136875, ENSG00000132773, ENSG00000163660, ENSG00000138398, ENSG00000168874, ENSG00000119408, ENSG00000100941, ENSG00000112081, ENSG00000100227, ENSG00000163029, ENSG00000105197, ENSG00000221978, ENSG00000188529, ENSG00000163565, ENSG0000…	2545	201	18224	1.46064	0.999977	0.506258	0.501039
GOTERM_CC_DIRECT	GO:0016605~PML body	23	0.78019	0.0149851	ENSG00000100084, ENSG00000157933, ENSG00000064393, ENSG00000177302, ENSG00000105229, ENSG00000263528, ENSG00000164938, ENSG00000159256, ENSG00000198887, ENSG00000197579, ENSG00000020922, ENSG00000118412, ENSG00000171206, ENSG00000145934, ENSG00000161011, ENSG00000085224, ENSG00000166484, ENSG00000163029, ENSG00000187555, ENSG00000078804, ENSG00000102034, ENSG00000221926, ENSG00000167657	2545	98	18224	1.68057	0.999998	0.594635	0.588504
GOTERM_CC_DIRECT	GO:0031965~nuclear membrane	45	1.52646	0.0162362	ENSG00000130653, ENSG00000181026, ENSG00000174574, ENSG00000077458, ENSG00000180198, ENSG00000136816, ENSG00000114107, ENSG00000115998, ENSG00000115556, ENSG00000135446, ENSG00000240583, ENSG00000170577, ENSG00000165661, ENSG00000053372, ENSG00000134470, ENSG00000136891, ENSG00000189159, ENSG00000267680, ENSG00000078674, ENSG00000143418, ENSG00000136492, ENSG00000100401, ENSG00000101255, ENSG0000…	2545	229	18224	1.40713	0.999999	0.61627	0.609917
GOTERM_CC_DIRECT	GO:0005622~intracellular	213	7.22524	0.0192679	ENSG00000185947, ENSG00000197372, ENSG00000154760, ENSG00000198464, ENSG00000181220, ENSG00000198223, ENSG00000119401, ENSG00000145934, ENSG00000166510, ENSG00000267680, ENSG00000100227, ENSG00000104140, ENSG00000133818, ENSG00000079308, ENSG00000167964, ENSG00000189180, ENSG00000170100, ENSG00000197008, ENSG00000179954, ENSG00000186230, ENSG00000205517, ENSG00000169598, ENSG00000011405, ENSG0000…	2545	1332	18224	1.14507	1	0.656495	0.649727
GOTERM_CC_DIRECT	GO:0000785~chromatin	21	0.712347	0.0195103	ENSG00000177374, ENSG00000137309, ENSG00000198157, ENSG00000164091, ENSG00000115317, ENSG00000115548, ENSG00000117724, ENSG00000132341, ENSG00000172167, ENSG00000135446, ENSG00000005007, ENSG00000171988, ENSG00000140320, ENSG00000166851, ENSG00000116560, ENSG00000108055, ENSG00000078900, ENSG00000141446, ENSG00000185513, ENSG00000166801, ENSG00000145632	2545	89	18224	1.68961	1	0.656495	0.649727
GOTERM_CC_DIRECT	GO:0005697~telomerase holoenzyme complex	8	0.27137	0.0199273	ENSG00000092199, ENSG00000110958, ENSG00000125835, ENSG00000135372, ENSG00000130119, ENSG00000198952, ENSG00000109534, ENSG00000116698	2545	21	18224	2.72789	1	0.656495	0.649727
GOTERM_CC_DIRECT	GO:0005881~cytoplasmic microtubule	14	0.474898	0.0204176	ENSG00000106665, ENSG00000136108, ENSG00000094631, ENSG00000151746, ENSG00000138036, ENSG00000131462, ENSG00000171700, ENSG00000167861, ENSG00000167553, ENSG00000144867, ENSG00000123416, ENSG00000103126, ENSG00000101871, ENSG00000168646	2545	51	18224	1.96568	1	0.656495	0.649727
GOTERM_CC_DIRECT	GO:0033256~I-kappaB/NF-kappaB complex	4	0.135685	0.021808	ENSG00000162924, ENSG00000104856, ENSG00000109320, ENSG00000100906	2545	5	18224	5.72857	1	0.656495	0.649727
GOTERM_CC_DIRECT	GO:1990316~ATG1/ULK1 kinase complex	4	0.135685	0.021808	ENSG00000177169, ENSG00000130766, ENSG00000023287, ENSG00000131374	2545	5	18224	5.72857	1	0.656495	0.649727
GOTERM_CC_DIRECT	GO:0031410~cytoplasmic vesicle	45	1.52646	0.0245854	ENSG00000105971, ENSG00000160803, ENSG00000158769, ENSG00000096872, ENSG00000178996, ENSG00000116729, ENSG00000106327, ENSG00000115935, ENSG00000144063, ENSG00000099785, ENSG00000136436, ENSG00000115355, ENSG00000095383, ENSG00000164099, ENSG00000116584, ENSG00000164211, ENSG00000169247, ENSG00000139289, ENSG00000134470, ENSG00000204116, ENSG00000149930, ENSG00000147894, ENSG00000276045, ENSG0000…	2545	235	18224	1.3712	1	0.683345	0.6763
GOTERM_CC_DIRECT	GO:0032797~SMN complex	6	0.203528	0.0256921	ENSG00000142252, ENSG00000179409, ENSG00000082516, ENSG00000109917, ENSG00000152147, ENSG00000132740	2545	13	18224	3.30494	1	0.683345	0.6763
GOTERM_CC_DIRECT	GO:0005736~DNA-directed RNA polymerase I complex	6	0.203528	0.0256921	ENSG00000163882, ENSG00000137054, ENSG00000068654, ENSG00000117877, ENSG00000171453, ENSG00000125630	2545	13	18224	3.30494	1	0.683345	0.6763
GOTERM_CC_DIRECT	GO:0005874~microtubule	57	1.93351	0.0259107	ENSG00000130479, ENSG00000197892, ENSG00000118193, ENSG00000130559, ENSG00000107816, ENSG00000111554, ENSG00000138036, ENSG00000173327, ENSG00000137267, ENSG00000119408, ENSG00000188229, ENSG00000187775, ENSG00000134709, ENSG00000101871, ENSG00000108465, ENSG00000101460, ENSG00000196230, ENSG00000078018, ENSG00000129250, ENSG00000150753, ENSG00000264364, ENSG00000197959, ENSG00000066629, ENSG0000…	2545	311	18224	1.31241	1	0.683345	0.6763
GOTERM_CC_DIRECT	GO:0005832~chaperonin-containing T-complex	5	0.169607	0.0266137	ENSG00000135624, ENSG00000150753, ENSG00000146731, ENSG00000166226, ENSG00000163468	2545	9	18224	3.97817	1	0.683345	0.6763
GOTERM_CC_DIRECT	GO:0005776~autophagosome	16	0.542741	0.0279765	ENSG00000101460, ENSG00000160803, ENSG00000177169, ENSG00000164938, ENSG00000110497, ENSG00000006025, ENSG00000136436, ENSG00000131374, ENSG00000161011, ENSG00000147894, ENSG00000188603, ENSG00000276045, ENSG00000104142, ENSG00000078804, ENSG00000126775, ENSG00000127666	2545	64	18224	1.79018	1	0.697815	0.690621
GOTERM_CC_DIRECT	GO:0005762~mitochondrial large ribosomal subunit	13	0.440977	0.0292622	ENSG00000180992, ENSG00000183617, ENSG00000130921, ENSG00000197345, ENSG00000137547, ENSG00000114686, ENSG00000174547, ENSG00000204822, ENSG00000167862, ENSG00000158042, ENSG00000254858, ENSG00000185414, ENSG00000105364	2545	48	18224	1.93936	1	0.70961	0.702294
GOTERM_CC_DIRECT	GO:0016234~inclusion body	7	0.237449	0.0305289	ENSG00000135924, ENSG00000087191, ENSG00000188906, ENSG00000161011, ENSG00000094631, ENSG00000104812, ENSG00000096384	2545	18	18224	2.78472	1	0.717669	0.71027
GOTERM_CC_DIRECT	GO:0005739~mitochondrion	210	7.12347	0.0326766	ENSG00000083123, ENSG00000164211, ENSG00000090686, ENSG00000104381, ENSG00000142544, ENSG00000130204, ENSG00000122140, ENSG00000185818, ENSG00000171791, ENSG00000114854, ENSG00000110497, ENSG00000155846, ENSG00000196954, ENSG00000172878, ENSG00000139131, ENSG00000122386, ENSG00000100335, ENSG00000100575, ENSG00000086061, ENSG00000121057, ENSG00000129422, ENSG00000177542, ENSG00000128694, ENSG0000…	2545	1331	18224	1.12979	1	0.717669	0.71027
GOTERM_CC_DIRECT	GO:0031430~M band	8	0.27137	0.0327298	ENSG00000074800, ENSG00000109846, ENSG00000149925, ENSG00000142661, ENSG00000164309, ENSG00000124006, ENSG00000155657, ENSG00000154358	2545	23	18224	2.49068	1	0.717669	0.71027
GOTERM_CC_DIRECT	GO:0016604~nuclear body	10	0.339213	0.0329782	ENSG00000157933, ENSG00000164463, ENSG00000064393, ENSG00000141582, ENSG00000160877, ENSG00000142252, ENSG00000082516, ENSG00000187555, ENSG00000152147, ENSG00000078902	2545	33	18224	2.16991	1	0.717669	0.71027
GOTERM_CC_DIRECT	GO:0031966~mitochondrial membrane	21	0.712347	0.033705	ENSG00000130653, ENSG00000188906, ENSG00000162769, ENSG00000185818, ENSG00000263528, ENSG00000171791, ENSG00000115317, ENSG00000135046, ENSG00000154229, ENSG00000028116, ENSG00000198888, ENSG00000068615, ENSG00000066427, ENSG00000171612, ENSG00000197959, ENSG00000115361, ENSG00000118777, ENSG00000140263, ENSG00000164933, ENSG00000123545, ENSG00000100372	2545	94	18224	1.59973	1	0.717669	0.71027
GOTERM_CC_DIRECT	GO:0015630~microtubule cytoskeleton	28	0.949796	0.0384898	ENSG00000158769, ENSG00000248905, ENSG00000242028, ENSG00000046651, ENSG00000117318, ENSG00000138778, ENSG00000133101, ENSG00000179604, ENSG00000121621, ENSG00000166851, ENSG00000006194, ENSG00000149798, ENSG00000101871, ENSG00000143498, ENSG00000109846, ENSG00000136108, ENSG00000173153, ENSG00000119650, ENSG00000074590, ENSG00000065427, ENSG00000189046, ENSG00000122545, ENSG00000143669, ENSG0000…	2545	137	18224	1.4635	1	0.750482	0.742745
GOTERM_CC_DIRECT	GO:0005912~adherens junction	13	0.440977	0.0392401	ENSG00000129474, ENSG00000150054, ENSG00000248905, ENSG00000162407, ENSG00000108819, ENSG00000135541, ENSG00000057294, ENSG00000136830, ENSG00000186575, ENSG00000148400, ENSG00000145242, ENSG00000144791, ENSG00000142279	2545	50	18224	1.86178	1	0.750482	0.742745
GOTERM_CC_DIRECT	GO:0005875~microtubule associated complex	10	0.339213	0.0394772	ENSG00000106665, ENSG00000066629, ENSG00000157193, ENSG00000078018, ENSG00000094631, ENSG00000163811, ENSG00000165506, ENSG00000167716, ENSG00000257365, ENSG00000101871	2545	34	18224	2.10609	1	0.750482	0.742745
GOTERM_CC_DIRECT	GO:0005666~DNA-directed RNA polymerase III complex	7	0.237449	0.039495	ENSG00000013503, ENSG00000148606, ENSG00000163882, ENSG00000100413, ENSG00000168495, ENSG00000161980, ENSG00000171453	2545	19	18224	2.63816	1	0.750482	0.742745
GOTERM_CC_DIRECT	GO:0001527~microfibril	5	0.169607	0.0395443	ENSG00000117122, ENSG00000185761, ENSG00000187720, ENSG00000142303, ENSG00000197614	2545	10	18224	3.58035	1	0.750482	0.742745
GOTERM_CC_DIRECT	GO:0005925~focal adhesion	68	2.30665	0.0423316	ENSG00000152661, ENSG00000137309, ENSG00000147394, ENSG00000135046, ENSG00000114302, ENSG00000164171, ENSG00000170017, ENSG00000111077, ENSG00000185070, ENSG00000143878, ENSG00000159251, ENSG00000125848, ENSG00000142627, ENSG00000153071, ENSG00000123146, ENSG00000133818, ENSG00000101311, ENSG00000168615, ENSG00000079308, ENSG00000073008, ENSG00000088280, ENSG00000128283, ENSG00000113721, ENSG0000…	2545	391	18224	1.24534	1	0.786288	0.778182
GOTERM_CC_DIRECT	GO:0000307~cyclin-dependent protein kinase holoenzyme complex	6	0.203528	0.047261	ENSG00000110092, ENSG00000163660, ENSG00000112576, ENSG00000221978, ENSG00000135446, ENSG00000262919	2545	15	18224	2.86428	1	0.859559	0.850698
GOTERM_CC_DIRECT	GO:0000781~chromosome, telomeric region	12	0.407056	0.0483073	ENSG00000255150, ENSG00000112130, ENSG00000110958, ENSG00000104885, ENSG00000132604, ENSG00000128708, ENSG00000080345, ENSG00000188486, ENSG00000163029, ENSG00000198887, ENSG00000020922, ENSG00000128513	2545	46	18224	1.86801	1	0.860658	0.851785
GOTERM_CC_DIRECT	GO:0032545~CURI complex	3	0.101764	0.0530063	ENSG00000189306, ENSG00000165271, ENSG00000182841	2545	3	18224	7.16071	1	0.889895	0.880721
GOTERM_CC_DIRECT	GO:0034456~UTP-C complex	3	0.101764	0.0530063	ENSG00000189306, ENSG00000165271, ENSG00000182841	2545	3	18224	7.16071	1	0.889895	0.880721
GOTERM_CC_DIRECT	GO:0034455~t-UTP complex	3	0.101764	0.0530063	ENSG00000141076, ENSG00000130935, ENSG00000119285	2545	3	18224	7.16071	1	0.889895	0.880721
GOTERM_CC_DIRECT	GO:0032154~cleavage furrow	12	0.407056	0.0554207	ENSG00000122545, ENSG00000143878, ENSG00000084112, ENSG00000186575, ENSG00000120539, ENSG00000137710, ENSG00000114346, ENSG00000065534, ENSG00000110697, ENSG00000204991, ENSG00000134278, ENSG00000142731	2545	47	18224	1.82827	1	0.912874	0.903463
GOTERM_CC_DIRECT	GO:0043234~protein complex	70	2.37449	0.0600886	ENSG00000186716, ENSG00000073756, ENSG00000092199, ENSG00000109756, ENSG00000071655, ENSG00000137868, ENSG00000174177, ENSG00000076344, ENSG00000135046, ENSG00000083635, ENSG00000080603, ENSG00000084774, ENSG00000101115, ENSG00000276045, ENSG00000100462, ENSG00000012048, ENSG00000108465, ENSG00000110218, ENSG00000131378, ENSG00000182504, ENSG00000107566, ENSG00000149480, ENSG00000196230, ENSG0000…	2545	412	18224	1.21663	1	0.966266	0.956304
GOTERM_CC_DIRECT	GO:0016528~sarcoplasm	4	0.135685	0.061479	ENSG00000121769, ENSG00000178209, ENSG00000148180, ENSG00000152377	2545	7	18224	4.09183	1	0.966266	0.956304
GOTERM_CC_DIRECT	GO:0000792~heterochromatin	7	0.237449	0.0619827	ENSG00000160208, ENSG00000100307, ENSG00000071655, ENSG00000169057, ENSG00000101115, ENSG00000183741, ENSG00000173894	2545	21	18224	2.3869	1	0.966266	0.956304
GOTERM_CC_DIRECT	GO:0000502~proteasome complex	14	0.474898	0.0678129	ENSG00000087191, ENSG00000131467, ENSG00000185627, ENSG00000091164, ENSG00000165916, ENSG00000165280, ENSG00000136930, ENSG00000100804, ENSG00000009335, ENSG00000108671, ENSG00000100764, ENSG00000130706, ENSG00000179262, ENSG00000108344	2545	60	18224	1.67083	1	1	0.990826
GOTERM_CC_DIRECT	GO:0012505~endomembrane system	23	0.78019	0.0693987	ENSG00000158856, ENSG00000134516, ENSG00000133138, ENSG00000198863, ENSG00000116117, ENSG00000067208, ENSG00000179604, ENSG00000095383, ENSG00000111490, ENSG00000164077, ENSG00000144426, ENSG00000121749, ENSG00000172915, ENSG00000186111, ENSG00000169221, ENSG00000167550, ENSG00000149798, ENSG00000107021, ENSG00000126217, ENSG00000146411, ENSG00000141258, ENSG00000169857, ENSG00000108465	2545	114	18224	1.4447	1	1	0.990826
GOTERM_CC_DIRECT	GO:0072372~primary cilium	17	0.576662	0.0707047	ENSG00000126870, ENSG00000096872, ENSG00000152061, ENSG00000173020, ENSG00000068885, ENSG00000135541, ENSG00000119650, ENSG00000157796, ENSG00000138036, ENSG00000113971, ENSG00000264364, ENSG00000111490, ENSG00000203965, ENSG00000187240, ENSG00000150977, ENSG00000032742, ENSG00000122970	2545	78	18224	1.56067	1	1	0.990826
GOTERM_CC_DIRECT	GO:0005856~cytoskeleton	63	2.13704	0.0735492	ENSG00000134516, ENSG00000266714, ENSG00000139926, ENSG00000146021, ENSG00000115317, ENSG00000204991, ENSG00000157796, ENSG00000134278, ENSG00000172159, ENSG00000175866, ENSG00000164331, ENSG00000171617, ENSG00000149930, ENSG00000188229, ENSG00000079308, ENSG00000180921, ENSG00000196230, ENSG00000137831, ENSG00000137710, ENSG00000136026, ENSG00000006747, ENSG00000100815, ENSG00000168502, ENSG0000…	2545	371	18224	1.21597	1	1	0.990826
GOTERM_CC_DIRECT	GO:0022624~proteasome accessory complex	6	0.203528	0.0769618	ENSG00000087191, ENSG00000185627, ENSG00000165916, ENSG00000108671, ENSG00000100764, ENSG00000108344	2545	17	18224	2.52731	1	1	0.990826
GOTERM_CC_DIRECT	GO:0097542~ciliary tip	11	0.373134	0.0779313	ENSG00000126870, ENSG00000096872, ENSG00000187240, ENSG00000068885, ENSG00000119650, ENSG00000157796, ENSG00000138036, ENSG00000032742, ENSG00000264364, ENSG00000122970, ENSG00000112144	2545	44	18224	1.79018	1	1	0.990826
GOTERM_CC_DIRECT	GO:0005815~microtubule organizing center	29	0.983718	0.0786896	ENSG00000129422, ENSG00000131504, ENSG00000103995, ENSG00000040275, ENSG00000099365, ENSG00000178718, ENSG00000173267, ENSG00000138433, ENSG00000100629, ENSG00000121621, ENSG00000184381, ENSG00000151725, ENSG00000119408, ENSG00000122257, ENSG00000125124, ENSG00000182504, ENSG00000129474, ENSG00000135338, ENSG00000125351, ENSG00000104856, ENSG00000175792, ENSG00000145919, ENSG00000119650, ENSG0000…	2545	153	18224	1.35726	1	1	0.990826
GOTERM_CC_DIRECT	GO:0090575~RNA polymerase II transcription factor complex	9	0.305292	0.0795966	ENSG00000186350, ENSG00000142453, ENSG00000064393, ENSG00000116560, ENSG00000168610, ENSG00000132170, ENSG00000197451, ENSG00000137309, ENSG00000130726	2545	33	18224	1.95292	1	1	0.990826
GOTERM_CC_DIRECT	GO:0031232~extrinsic component of external side of plasma membrane	4	0.135685	0.0884086	ENSG00000135046, ENSG00000135919, ENSG00000169174, ENSG00000100299	2545	8	18224	3.58035	1	1	0.990826
GOTERM_CC_DIRECT	GO:0031595~nuclear proteasome complex	4	0.135685	0.0884086	ENSG00000087191, ENSG00000160803, ENSG00000165916, ENSG00000100764	2545	8	18224	3.58035	1	1	0.990826
GOTERM_CC_DIRECT	GO:0008541~proteasome regulatory particle, lid subcomplex	4	0.135685	0.0884086	ENSG00000185627, ENSG00000108671, ENSG00000130706, ENSG00000108344	2545	8	18224	3.58035	1	1	0.990826
GOTERM_CC_DIRECT	GO:0061202~clathrin-sculpted gamma-aminobutyric acid transport vesicle membrane	4	0.135685	0.0884086	ENSG00000101152, ENSG00000220205, ENSG00000105649, ENSG00000109971	2545	8	18224	3.58035	1	1	0.990826
GOTERM_CC_DIRECT	GO:0030529~intracellular ribonucleoprotein complex	26	0.881954	0.0887653	ENSG00000101096, ENSG00000092199, ENSG00000197451, ENSG00000077235, ENSG00000213923, ENSG00000169564, ENSG00000185650, ENSG00000090621, ENSG00000092847, ENSG00000012048, ENSG00000109971, ENSG00000108883, ENSG00000179455, ENSG00000179950, ENSG00000188906, ENSG00000239306, ENSG00000070495, ENSG00000174720, ENSG00000174444, ENSG00000177733, ENSG00000132740, ENSG00000170515, ENSG00000125835, ENSG0000…	2545	136	18224	1.36896	1	1	0.990826
GOTERM_CC_DIRECT	GO:0005694~chromosome	21	0.712347	0.0894658	ENSG00000183955, ENSG00000177302, ENSG00000136169, ENSG00000113810, ENSG00000138778, ENSG00000117877, ENSG00000004700, ENSG00000198900, ENSG00000177602, ENSG00000125817, ENSG00000141076, ENSG00000088833, ENSG00000100029, ENSG00000185298, ENSG00000108055, ENSG00000141867, ENSG00000184436, ENSG00000122257, ENSG00000012048, ENSG00000140398, ENSG00000038219	2545	105	18224	1.43214	1	1	0.990826
GOTERM_CC_DIRECT	GO:0035097~histone methyltransferase complex	7	0.237449	0.0906693	ENSG00000117222, ENSG00000196363, ENSG00000280789, ENSG00000164091, ENSG00000100462, ENSG00000167548, ENSG00000272333	2545	23	18224	2.17935	1	1	0.990826
GOTERM_CC_DIRECT	GO:0000776~kinetochore	17	0.576662	0.0929287	ENSG00000047410, ENSG00000254093, ENSG00000080986, ENSG00000138778, ENSG00000117724, ENSG00000112742, ENSG00000172167, ENSG00000144635, ENSG00000085415, ENSG00000165169, ENSG00000166851, ENSG00000121621, ENSG00000143801, ENSG00000145241, ENSG00000100401, ENSG00000163811, ENSG00000167716	2545	81	18224	1.50286	1	1	0.990826
GOTERM_CC_DIRECT	GO:0005732~small nucleolar ribonucleoprotein complex	5	0.169607	0.0958309	ENSG00000060688, ENSG00000145414, ENSG00000164167, ENSG00000125835, ENSG00000130332	2545	13	18224	2.75412	1	1	0.990826
GOTERM_CC_DIRECT	GO:0031262~Ndc80 complex	3	0.101764	0.0962794	ENSG00000143228, ENSG00000080986, ENSG00000161888	2545	4	18224	5.37053	1	1	0.990826
GOTERM_CC_DIRECT	GO:0070032~synaptobrevin 2-SNAP-25-syntaxin-1a-complexin I complex	3	0.101764	0.0962794	ENSG00000220205, ENSG00000132639, ENSG00000106089	2545	4	18224	5.37053	1	1	0.990826
GOTERM_CC_DIRECT	GO:0005681~spliceosomal complex	19	0.644505	0.0991129	ENSG00000092199, ENSG00000164609, ENSG00000136875, ENSG00000143368, ENSG00000120688, ENSG00000119953, ENSG00000164167, ENSG00000125835, ENSG00000168883, ENSG00000168066, ENSG00000153914, ENSG00000063244, ENSG00000143294, ENSG00000123136, ENSG00000128534, ENSG00000140830, ENSG00000163510, ENSG00000109971, ENSG00000108883	2545	94	18224	1.44738	1	1	0.990826

## Sheet: HEG_Penet4_UP_DOWN_MF
Category	Term	Count	%	PValue	Genes	List Total	Pop Hits	Pop Total	Fold Enrichment	Bonferroni	Benjamini	FDR	log(adj-pvalue)
GOTERM_MF_DIRECT	GO:0005515~protein binding	1510	51.2212	2.44477e-26	ENSG00000214357, ENSG00000077238, ENSG00000178177, ENSG00000263528, ENSG00000156384, ENSG00000077235, ENSG00000133265, ENSG00000116922, ENSG00000040199, ENSG00000077232, ENSG00000135446, ENSG00000000971, ENSG00000151929, ENSG00000166197, ENSG00000132170, ENSG00000183770, ENSG00000169221, ENSG00000090447, ENSG00000182685, ENSG00000179262, ENSG00000143079, ENSG00000100100, ENSG00000102760, ENSG0000…	2443	8785	16881	1.18771	4.07544e-23	4.07544e-23	4.03877e-23	22.3898
GOTERM_MF_DIRECT	GO:0044822~poly(A) RNA binding	249	8.4464	1.48287e-12	ENSG00000181588, ENSG00000092199, ENSG00000099942, ENSG00000114867, ENSG00000091542, ENSG00000197498, ENSG00000198900, ENSG00000167962, ENSG00000167721, ENSG00000086758, ENSG00000138398, ENSG00000166197, ENSG00000059378, ENSG00000100227, ENSG00000146223, ENSG00000142546, ENSG00000079308, ENSG00000122257, ENSG00000141456, ENSG00000188549, ENSG00000184967, ENSG00000179950, ENSG00000052749, ENSG0000…	2443	1129	16881	1.52398	2.47204e-09	1.23597e-09	1.22485e-09	8.90799
GOTERM_MF_DIRECT	GO:0003677~DNA binding	321	10.8887	2.18886e-08	ENSG00000185947, ENSG00000197372, ENSG00000186918, ENSG00000178177, ENSG00000077235, ENSG00000176678, ENSG00000139800, ENSG00000198900, ENSG00000171425, ENSG00000170577, ENSG00000160094, ENSG00000143995, ENSG00000164330, ENSG00000086758, ENSG00000089902, ENSG00000132170, ENSG00000188786, ENSG00000186487, ENSG00000267680, ENSG00000100105, ENSG00000168495, ENSG00000183770, ENSG00000032219, ENSG0000…	2443	1674	16881	1.32503	3.64877e-05	1.08353e-05	1.07378e-05	4.96516
GOTERM_MF_DIRECT	GO:0003700~transcription factor activity, sequence-specific DNA binding	201	6.81818	2.59994e-08	ENSG00000185947, ENSG00000182318, ENSG00000198464, ENSG00000181220, ENSG00000176678, ENSG00000151014, ENSG00000112561, ENSG00000114861, ENSG00000170577, ENSG00000167840, ENSG00000132170, ENSG00000188786, ENSG00000186487, ENSG00000267680, ENSG00000183770, ENSG00000148400, ENSG00000032219, ENSG00000250571, ENSG00000175592, ENSG00000170581, ENSG00000189180, ENSG00000197008, ENSG00000170345, ENSG0000…	2443	961	16881	1.44526	4.33401e-05	1.08353e-05	1.07378e-05	4.96516
GOTERM_MF_DIRECT	GO:0008134~transcription factor binding	70	2.37449	6.75368e-06	ENSG00000179348, ENSG00000108788, ENSG00000137309, ENSG00000153879, ENSG00000133740, ENSG00000170577, ENSG00000089902, ENSG00000168610, ENSG00000132170, ENSG00000141052, ENSG00000125968, ENSG00000148840, ENSG00000141456, ENSG00000034677, ENSG00000163565, ENSG00000162599, ENSG00000148843, ENSG00000087191, ENSG00000198176, ENSG00000171791, ENSG00000132382, ENSG00000188290, ENSG00000117724, ENSG0000…	2443	284	16881	1.70316	0.0111953	0.00225168	0.00223142	2.64749
GOTERM_MF_DIRECT	GO:0001077~transcriptional activator activity, RNA polymerase II core promoter proximal region sequence-specific binding	57	1.93351	9.52005e-05	ENSG00000106004, ENSG00000153234, ENSG00000179348, ENSG00000153879, ENSG00000116604, ENSG00000170577, ENSG00000077150, ENSG00000164330, ENSG00000143995, ENSG00000168610, ENSG00000188786, ENSG00000141052, ENSG00000100105, ENSG00000183770, ENSG00000148200, ENSG00000126778, ENSG00000090447, ENSG00000101076, ENSG00000162599, ENSG00000175592, ENSG00000175832, ENSG00000170345, ENSG00000006468, ENSG0000…	2443	236	16881	1.66893	0.146754	0.0264499	0.0262119	1.57758
GOTERM_MF_DIRECT	GO:0000978~RNA polymerase II core promoter proximal region sequence-specific DNA binding	78	2.64586	0.000136201	ENSG00000106004, ENSG00000173041, ENSG00000197372, ENSG00000092199, ENSG00000071655, ENSG00000181220, ENSG00000186918, ENSG00000177045, ENSG00000116604, ENSG00000114861, ENSG00000171940, ENSG00000170577, ENSG00000077150, ENSG00000140044, ENSG00000143995, ENSG00000168610, ENSG00000188786, ENSG00000100105, ENSG00000080298, ENSG00000183770, ENSG00000148200, ENSG00000181418, ENSG00000126778, ENSG0000…	2443	355	16881	1.51824	0.203129	0.0313618	0.0310796	1.5036
GOTERM_MF_DIRECT	GO:0044212~transcription regulatory region DNA binding	52	1.76391	0.000150507	ENSG00000177565, ENSG00000010818, ENSG00000181220, ENSG00000244405, ENSG00000167085, ENSG00000112561, ENSG00000171940, ENSG00000120832, ENSG00000089902, ENSG00000116560, ENSG00000168610, ENSG00000135164, ENSG00000132170, ENSG00000080298, ENSG00000101115, ENSG00000032219, ENSG00000126778, ENSG00000090447, ENSG00000012048, ENSG00000101076, ENSG00000149480, ENSG00000137834, ENSG00000170345, ENSG0000…	2443	213	16881	1.68694	0.22191	0.0313618	0.0310796	1.5036
GOTERM_MF_DIRECT	GO:0005524~ATP binding	265	8.98915	0.000194458	ENSG00000154760, ENSG00000179941, ENSG00000263528, ENSG00000135446, ENSG00000166750, ENSG00000166197, ENSG00000119408, ENSG00000141338, ENSG00000103966, ENSG00000171793, ENSG00000113522, ENSG00000176208, ENSG00000132740, ENSG00000169118, ENSG00000137193, ENSG00000011405, ENSG00000138160, ENSG00000163491, ENSG00000186111, ENSG00000139131, ENSG00000108055, ENSG00000145242, ENSG00000145246, ENSG0000…	2443	1495	16881	1.22484	0.27689	0.0360135	0.0356895	1.44353
GOTERM_MF_DIRECT	GO:0031625~ubiquitin protein ligase binding	65	2.20488	0.000216038	ENSG00000135924, ENSG00000131323, ENSG00000197372, ENSG00000108106, ENSG00000263528, ENSG00000181220, ENSG00000114626, ENSG00000114302, ENSG00000066427, ENSG00000139842, ENSG00000170775, ENSG00000164331, ENSG00000115392, ENSG00000101871, ENSG00000012048, ENSG00000182446, ENSG00000164930, ENSG00000101460, ENSG00000107566, ENSG00000196230, ENSG00000105229, ENSG00000171791, ENSG00000130725, ENSG0000…	2443	287	16881	1.56497	0.302445	0.0360135	0.0356895	1.44353
GOTERM_MF_DIRECT	GO:0004879~RNA polymerase II transcription factor activity, ligand-activated sequence-specific DNA binding	15	0.50882	0.00027742	ENSG00000153234, ENSG00000106546, ENSG00000173153, ENSG00000169297, ENSG00000169083, ENSG00000186350, ENSG00000174738, ENSG00000168610, ENSG00000132170, ENSG00000160113, ENSG00000148200, ENSG00000123358, ENSG00000143365, ENSG00000126368, ENSG00000101076	2443	36	16881	2.87914	0.370307	0.0405248	0.0401601	1.39228
GOTERM_MF_DIRECT	GO:0030515~snoRNA binding	11	0.373134	0.00030035	ENSG00000065183, ENSG00000177971, ENSG00000241945, ENSG00000087269, ENSG00000100138, ENSG00000136718, ENSG00000119285, ENSG00000183751, ENSG00000083635, ENSG00000165732, ENSG00000275464	2443	21	16881	3.6195	0.393929	0.0405248	0.0401601	1.39228
GOTERM_MF_DIRECT	GO:0003714~transcription corepressor activity	49	1.66214	0.00031603	ENSG00000177565, ENSG00000123064, ENSG00000138433, ENSG00000089902, ENSG00000151090, ENSG00000100462, ENSG00000183955, ENSG00000105229, ENSG00000104856, ENSG00000132382, ENSG00000110092, ENSG00000102878, ENSG00000168066, ENSG00000144791, ENSG00000188976, ENSG00000215271, ENSG00000166886, ENSG00000181788, ENSG00000100084, ENSG00000157933, ENSG00000163935, ENSG00000165916, ENSG00000171681, ENSG0000…	2443	203	16881	1.66792	0.409571	0.0405248	0.0401601
GOTERM_MF_DIRECT	GO:0008270~zinc ion binding	211	7.15739	0.000356418	ENSG00000214357, ENSG00000104267, ENSG00000181588, ENSG00000197372, ENSG00000136536, ENSG00000040633, ENSG00000119401, ENSG00000167962, ENSG00000132170, ENSG00000186487, ENSG00000161980, ENSG00000122257, ENSG00000142303, ENSG00000012048, ENSG00000182446, ENSG00000239305, ENSG00000130449, ENSG00000105229, ENSG00000068654, ENSG00000186908, ENSG00000174945, ENSG00000157227, ENSG00000132740, ENSG0000…	2443	1169	16881	1.24722	0.448026	0.0409002	0.0405322
GOTERM_MF_DIRECT	GO:0016874~ligase activity	61	2.0692	0.000368028	ENSG00000214357, ENSG00000131323, ENSG00000110107, ENSG00000099785, ENSG00000197579, ENSG00000136536, ENSG00000152422, ENSG00000119401, ENSG00000132256, ENSG00000170604, ENSG00000086758, ENSG00000145416, ENSG00000115392, ENSG00000163162, ENSG00000100304, ENSG00000101871, ENSG00000142546, ENSG00000034677, ENSG00000122257, ENSG00000163840, ENSG00000012048, ENSG00000183579, ENSG00000085382, ENSG0000…	2443	270	16881	1.56114	0.45861	0.0409002	0.0405322
GOTERM_MF_DIRECT	GO:0043565~sequence-specific DNA binding	104	3.52782	0.000397295	ENSG00000182318, ENSG00000010818, ENSG00000176678, ENSG00000114861, ENSG00000167840, ENSG00000135164, ENSG00000132170, ENSG00000183770, ENSG00000151090, ENSG00000148400, ENSG00000090447, ENSG00000177374, ENSG00000171791, ENSG00000170345, ENSG00000125817, ENSG00000186350, ENSG00000164463, ENSG00000163132, ENSG00000081059, ENSG00000102878, ENSG00000109381, ENSG00000122386, ENSG00000184058, ENSG0000…	2443	518	16881	1.38733	0.484399	0.0413931	0.0410207
GOTERM_MF_DIRECT	GO:0004842~ubiquitin-protein transferase activity	71	2.40841	0.000477993	ENSG00000131323, ENSG00000108106, ENSG00000146021, ENSG00000110107, ENSG00000153558, ENSG00000099785, ENSG00000197579, ENSG00000135722, ENSG00000119401, ENSG00000132256, ENSG00000086758, ENSG00000167487, ENSG00000145416, ENSG00000115392, ENSG00000142546, ENSG00000034677, ENSG00000122257, ENSG00000163840, ENSG00000012048, ENSG00000183579, ENSG00000085382, ENSG00000239305, ENSG00000196470, ENSG0000…	2443	329	16881	1.4912	0.549323	0.0468714	0.0464496
GOTERM_MF_DIRECT	GO:0003682~chromatin binding	81	2.74763	0.000698025	ENSG00000096872, ENSG00000179348, ENSG00000071655, ENSG00000137309, ENSG00000164091, ENSG00000135365, ENSG00000114861, ENSG00000198900, ENSG00000077150, ENSG00000140044, ENSG00000143995, ENSG00000148606, ENSG00000140320, ENSG00000100307, ENSG00000116560, ENSG00000132170, ENSG00000136891, ENSG00000168495, ENSG00000085224, ENSG00000100105, ENSG00000126778, ENSG00000185513, ENSG00000141456, ENSG0000…	2443	391	16881	1.43147	0.68777	0.0646449	0.0640632
GOTERM_MF_DIRECT	GO:0019901~protein kinase binding	78	2.64586	0.000847065	ENSG00000153233, ENSG00000131323, ENSG00000149177, ENSG00000197892, ENSG00000118193, ENSG00000111679, ENSG00000155657, ENSG00000171700, ENSG00000132256, ENSG00000184381, ENSG00000168610, ENSG00000034152, ENSG00000119408, ENSG00000107130, ENSG00000088970, ENSG00000221978, ENSG00000180921, ENSG00000127666, ENSG00000102760, ENSG00000108465, ENSG00000150594, ENSG00000141639, ENSG00000106638, ENSG0000…	2443	376	16881	1.43345	0.756504	0.0743188	0.0736501
GOTERM_MF_DIRECT	GO:0004674~protein serine/threonine kinase activity	77	2.61194	0.00133424	ENSG00000072786, ENSG00000177169, ENSG00000186716, ENSG00000099308, ENSG00000173327, ENSG00000172315, ENSG00000155657, ENSG00000135446, ENSG00000134070, ENSG00000143479, ENSG00000171219, ENSG00000118515, ENSG00000034152, ENSG00000119408, ENSG00000149930, ENSG00000070759, ENSG00000142149, ENSG00000100490, ENSG00000070770, ENSG00000141639, ENSG00000197442, ENSG00000107968, ENSG00000028116, ENSG0000…	2443	376	16881	1.41507	0.892005	0.111209	0.110209
GOTERM_MF_DIRECT	GO:0098641~cadherin binding involved in cell-cell adhesion	62	2.10312	0.00142596	ENSG00000074800, ENSG00000099901, ENSG00000158769, ENSG00000114867, ENSG00000099942, ENSG00000135046, ENSG00000108829, ENSG00000175866, ENSG00000135048, ENSG00000119888, ENSG00000151929, ENSG00000142627, ENSG00000126777, ENSG00000179950, ENSG00000175793, ENSG00000175792, ENSG00000128283, ENSG00000137710, ENSG00000103966, ENSG00000132341, ENSG00000096384, ENSG00000134884, ENSG00000119139, ENSG0000…	2443	290	16881	1.4773	0.907336	0.113194	0.112176
GOTERM_MF_DIRECT	GO:0003707~steroid hormone receptor activity	18	0.610583	0.00178402	ENSG00000153234, ENSG00000137819, ENSG00000131759, ENSG00000173153, ENSG00000169297, ENSG00000169083, ENSG00000186350, ENSG00000174738, ENSG00000132170, ENSG00000172819, ENSG00000160113, ENSG00000151090, ENSG00000148200, ENSG00000160781, ENSG00000123358, ENSG00000143365, ENSG00000126368, ENSG00000101076	2443	56	16881	2.22105	0.949035	0.128526	0.12737
GOTERM_MF_DIRECT	GO:0003676~nucleic acid binding	176	5.97015	0.00182102	ENSG00000185947, ENSG00000185946, ENSG00000092199, ENSG00000197372, ENSG00000187607, ENSG00000123064, ENSG00000198464, ENSG00000181220, ENSG00000254093, ENSG00000171940, ENSG00000171425, ENSG00000167840, ENSG00000005100, ENSG00000267680, ENSG00000100105, ENSG00000136492, ENSG00000100227, ENSG00000161980, ENSG00000149218, ENSG00000122257, ENSG00000198182, ENSG00000179950, ENSG00000107249, ENSG0000…	2443	985	16881	1.23467	0.952089	0.128526	0.12737
GOTERM_MF_DIRECT	GO:0042802~identical protein binding	138	4.68114	0.00185041	ENSG00000160803, ENSG00000135968, ENSG00000092199, ENSG00000112208, ENSG00000116649, ENSG00000114107, ENSG00000083635, ENSG00000173327, ENSG00000119401, ENSG00000175866, ENSG00000154127, ENSG00000116761, ENSG00000117054, ENSG00000132170, ENSG00000183010, ENSG00000108187, ENSG00000126457, ENSG00000276045, ENSG00000176390, ENSG00000179950, ENSG00000112715, ENSG00000108578, ENSG00000171791, ENSG0000…	2443	749	16881	1.27313	0.954384	0.128526	0.12737
GOTERM_MF_DIRECT	GO:0005085~guanyl-nucleotide exchange factor activity	29	0.983718	0.00488485	ENSG00000215644, ENSG00000134516, ENSG00000130158, ENSG00000182957, ENSG00000145191, ENSG00000006638, ENSG00000135905, ENSG00000217128, ENSG00000171680, ENSG00000114346, ENSG00000131089, ENSG00000115211, ENSG00000164077, ENSG00000116584, ENSG00000088538, ENSG00000160293, ENSG00000126217, ENSG00000128512, ENSG00000100485, ENSG00000163947, ENSG00000136828, ENSG00000155849, ENSG00000136002, ENSG0000…	2443	118	16881	1.69821	0.999715	0.325722	0.322791
GOTERM_MF_DIRECT	GO:0003899~DNA-directed RNA polymerase activity	13	0.440977	0.00572156	ENSG00000068654, ENSG00000117877, ENSG00000171453, ENSG00000013503, ENSG00000148606, ENSG00000163882, ENSG00000102978, ENSG00000137054, ENSG00000100413, ENSG00000168495, ENSG00000144231, ENSG00000161980, ENSG00000125630	2443	38	16881	2.36393	0.99993	0.36684	0.363539
GOTERM_MF_DIRECT	GO:0046872~metal ion binding	339	11.4993	0.00600015	ENSG00000185947, ENSG00000173041, ENSG00000182318, ENSG00000198464, ENSG00000186918, ENSG00000181220, ENSG00000091542, ENSG00000139800, ENSG00000040199, ENSG00000151014, ENSG00000114861, ENSG00000171425, ENSG00000160094, ENSG00000167962, ENSG00000164330, ENSG00000184060, ENSG00000167840, ENSG00000115392, ENSG00000188786, ENSG00000267680, ENSG00000100105, ENSG00000059378, ENSG00000088256, ENSG0000…	2443	2069	16881	1.13218	0.999956	0.370454	0.367121
GOTERM_MF_DIRECT	GO:0031369~translation initiation factor binding	9	0.305292	0.00663782	ENSG00000145191, ENSG00000106638, ENSG00000132718, ENSG00000109917, ENSG00000106263, ENSG00000155506, ENSG00000144231, ENSG00000115211, ENSG00000119401	2443	21	16881	2.96141	0.999985	0.395188	0.391632
GOTERM_MF_DIRECT	GO:0003725~double-stranded RNA binding	17	0.576662	0.0113345	ENSG00000131378, ENSG00000066044, ENSG00000072274, ENSG00000132153, ENSG00000134698, ENSG00000196449, ENSG00000096384, ENSG00000139546, ENSG00000156502, ENSG00000135114, ENSG00000168003, ENSG00000123416, ENSG00000188229, ENSG00000161960, ENSG00000165732, ENSG00000092847, ENSG00000107201	2443	61	16881	1.92572	1	0.651538	0.645675
GOTERM_MF_DIRECT	GO:0070530~K63-linked polyubiquitin binding	8	0.27137	0.0134338	ENSG00000178685, ENSG00000264522, ENSG00000118503, ENSG00000161011, ENSG00000263528, ENSG00000164053, ENSG00000121988, ENSG00000169918	2443	19	16881	2.90945	1	0.746471	0.739754
GOTERM_MF_DIRECT	GO:0004871~signal transducer activity	42	1.42469	0.0167692	ENSG00000131323, ENSG00000109458, ENSG00000152661, ENSG00000182836, ENSG00000109756, ENSG00000172175, ENSG00000116729, ENSG00000110721, ENSG00000099942, ENSG00000171680, ENSG00000076344, ENSG00000104825, ENSG00000115556, ENSG00000104529, ENSG00000114346, ENSG00000171302, ENSG00000112343, ENSG00000168610, ENSG00000134470, ENSG00000120899, ENSG00000119408, ENSG00000088256, ENSG00000127920, ENSG0000…	2443	204	16881	1.42264	1	0.901749	0.893635
GOTERM_MF_DIRECT	GO:0004843~thiol-dependent ubiquitin-specific protease activity	20	0.678426	0.0180755	ENSG00000155313, ENSG00000106346, ENSG00000154124, ENSG00000264522, ENSG00000103194, ENSG00000111667, ENSG00000143409, ENSG00000066427, ENSG00000165312, ENSG00000118503, ENSG00000036672, ENSG00000090686, ENSG00000103404, ENSG00000169918, ENSG00000162601, ENSG00000187555, ENSG00000163516, ENSG00000100221, ENSG00000180667, ENSG00000123552	2443	80	16881	1.72749	1	0.94162	0.933147
GOTERM_MF_DIRECT	GO:0008022~protein C-terminus binding	38	1.28901	0.0187575	ENSG00000127980, ENSG00000198087, ENSG00000131747, ENSG00000167085, ENSG00000116701, ENSG00000020922, ENSG00000096093, ENSG00000152422, ENSG00000174437, ENSG00000149091, ENSG00000175866, ENSG00000174799, ENSG00000012822, ENSG00000125968, ENSG00000053254, ENSG00000153071, ENSG00000187555, ENSG00000168439, ENSG00000103653, ENSG00000215021, ENSG00000196470, ENSG00000132604, ENSG00000139618, ENSG0000…	2443	182	16881	1.44274	1	0.947539	0.939013
GOTERM_MF_DIRECT	GO:0070034~telomerase RNA binding	7	0.237449	0.0198715	ENSG00000145414, ENSG00000092199, ENSG00000125835, ENSG00000254093, ENSG00000198952, ENSG00000109534, ENSG00000116698	2443	16	16881	3.0231	1	0.949555	0.94101
GOTERM_MF_DIRECT	GO:0016887~ATPase activity	38	1.28901	0.0203307	ENSG00000154265, ENSG00000165916, ENSG00000197892, ENSG00000140859, ENSG00000118193, ENSG00000171681, ENSG00000099624, ENSG00000071794, ENSG00000136816, ENSG00000165280, ENSG00000138778, ENSG00000204574, ENSG00000118777, ENSG00000186283, ENSG00000159251, ENSG00000160179, ENSG00000100764, ENSG00000141338, ENSG00000187775, ENSG00000167702, ENSG00000109971, ENSG00000165029, ENSG00000087191, ENSG0000…	2443	183	16881	1.43485	1	0.949555	0.94101
GOTERM_MF_DIRECT	GO:0051087~chaperone binding	20	0.678426	0.0205063	ENSG00000135924, ENSG00000109519, ENSG00000217128, ENSG00000069345, ENSG00000112208, ENSG00000114315, ENSG00000077232, ENSG00000132002, ENSG00000137094, ENSG00000173209, ENSG00000151929, ENSG00000030110, ENSG00000107262, ENSG00000128228, ENSG00000100575, ENSG00000168439, ENSG00000163399, ENSG00000086061, ENSG00000102178, ENSG00000100372	2443	81	16881	1.70616	1	0.949555	0.94101
GOTERM_MF_DIRECT	GO:0004672~protein kinase activity	67	2.27273	0.0222935	ENSG00000263528, ENSG00000173327, ENSG00000155657, ENSG00000135446, ENSG00000177602, ENSG00000143479, ENSG00000034152, ENSG00000119408, ENSG00000084774, ENSG00000149930, ENSG00000124279, ENSG00000070759, ENSG00000162878, ENSG00000142149, ENSG00000100490, ENSG00000070770, ENSG00000197442, ENSG00000107968, ENSG00000108819, ENSG00000028116, ENSG00000154358, ENSG00000152137, ENSG00000167258, ENSG0000…	2443	359	16881	1.2896	1	1	0.991597
GOTERM_MF_DIRECT	GO:0030674~protein binding, bridging	19	0.644505	0.0244788	ENSG00000105971, ENSG00000151474, ENSG00000073711, ENSG00000239306, ENSG00000044459, ENSG00000135046, ENSG00000113645, ENSG00000083635, ENSG00000167491, ENSG00000113522, ENSG00000004478, ENSG00000132256, ENSG00000185070, ENSG00000119139, ENSG00000184060, ENSG00000121236, ENSG00000125848, ENSG00000106089, ENSG00000104142	2443	77	16881	1.70505	1	1	0.991597
GOTERM_MF_DIRECT	GO:0043022~ribosome binding	14	0.474898	0.0266716	ENSG00000130921, ENSG00000132507, ENSG00000178605, ENSG00000204574, ENSG00000120705, ENSG00000242372, ENSG00000132740, ENSG00000167862, ENSG00000164327, ENSG00000089154, ENSG00000167658, ENSG00000149658, ENSG00000168924, ENSG00000162972	2443	51	16881	1.89685	1	1	0.991597
GOTERM_MF_DIRECT	GO:0009982~pseudouridine synthase activity	6	0.203528	0.0295857	ENSG00000162927, ENSG00000007376, ENSG00000169972, ENSG00000166133, ENSG00000177192, ENSG00000165526	2443	13	16881	3.18921	1	1	0.991597
GOTERM_MF_DIRECT	GO:0005096~GTPase activator activity	53	1.79783	0.0310017	ENSG00000134516, ENSG00000099901, ENSG00000186716, ENSG00000109756, ENSG00000152061, ENSG00000179387, ENSG00000073350, ENSG00000136895, ENSG00000076344, ENSG00000198863, ENSG00000114346, ENSG00000004777, ENSG00000171700, ENSG00000198826, ENSG00000095383, ENSG00000247077, ENSG00000184060, ENSG00000169221, ENSG00000128512, ENSG00000071205, ENSG00000141258, ENSG00000088280, ENSG00000132669, ENSG0000…	2443	279	16881	1.31264	1	1	0.991597
GOTERM_MF_DIRECT	GO:0000977~RNA polymerase II regulatory region sequence-specific DNA binding	41	1.39077	0.0345512	ENSG00000179348, ENSG00000108788, ENSG00000198464, ENSG00000104447, ENSG00000244405, ENSG00000214717, ENSG00000116604, ENSG00000150347, ENSG00000135365, ENSG00000025156, ENSG00000005889, ENSG00000172216, ENSG00000171469, ENSG00000168310, ENSG00000121903, ENSG00000100426, ENSG00000124216, ENSG00000179361, ENSG00000162772, ENSG00000103241, ENSG00000131759, ENSG00000104856, ENSG00000197587, ENSG0000…	2443	208	16881	1.36206	1	1	0.991597
GOTERM_MF_DIRECT	GO:0003777~microtubule motor activity	19	0.644505	0.0349236	ENSG00000179532, ENSG00000197892, ENSG00000140859, ENSG00000118193, ENSG00000129250, ENSG00000174996, ENSG00000138778, ENSG00000113971, ENSG00000140463, ENSG00000144635, ENSG00000187240, ENSG00000121621, ENSG00000138182, ENSG00000138160, ENSG00000108055, ENSG00000100246, ENSG00000187775, ENSG00000167702, ENSG00000089177	2443	80	16881	1.64111	1	1	0.991597
GOTERM_MF_DIRECT	GO:0001056~RNA polymerase III activity	7	0.237449	0.0357154	ENSG00000013503, ENSG00000148606, ENSG00000163882, ENSG00000100413, ENSG00000168495, ENSG00000161980, ENSG00000171453	2443	18	16881	2.6872	1	1	0.991597
GOTERM_MF_DIRECT	GO:0042803~protein homodimerization activity	124	4.20624	0.0373839	ENSG00000151490, ENSG00000176399, ENSG00000116649, ENSG00000135046, ENSG00000114346, ENSG00000171302, ENSG00000173327, ENSG00000134070, ENSG00000142661, ENSG00000145934, ENSG00000115271, ENSG00000090447, ENSG00000112715, ENSG00000100292, ENSG00000047410, ENSG00000171791, ENSG00000114854, ENSG00000117724, ENSG00000099256, ENSG00000139131, ENSG00000151914, ENSG00000163931, ENSG00000184058, ENSG0000…	2443	730	16881	1.17374	1	1	0.991597
GOTERM_MF_DIRECT	GO:0035035~histone acetyltransferase binding	9	0.305292	0.0401939	ENSG00000164442, ENSG00000178951, ENSG00000188786, ENSG00000141052, ENSG00000007372, ENSG00000120738, ENSG00000172216, ENSG00000116016, ENSG00000144445	2443	28	16881	2.22105	1	1	0.991597
GOTERM_MF_DIRECT	GO:0004713~protein tyrosine kinase activity	28	0.949796	0.0406282	ENSG00000070388, ENSG00000160867, ENSG00000186716, ENSG00000198223, ENSG00000112742, ENSG00000173327, ENSG00000155657, ENSG00000185291, ENSG00000164078, ENSG00000143479, ENSG00000113070, ENSG00000034152, ENSG00000120899, ENSG00000142627, ENSG00000070759, ENSG00000101213, ENSG00000103653, ENSG00000157404, ENSG00000133216, ENSG00000068078, ENSG00000092445, ENSG00000113721, ENSG00000157168, ENSG0000…	2443	133	16881	1.45473	1	1	0.991597
GOTERM_MF_DIRECT	GO:0003747~translation release factor activity	4	0.135685	0.0429972	ENSG00000167862, ENSG00000130921, ENSG00000120705, ENSG00000103342	2443	6	16881	4.60663	1	1	0.991597
GOTERM_MF_DIRECT	GO:0008013~beta-catenin binding	19	0.644505	0.043504	ENSG00000153234, ENSG00000177565, ENSG00000198087, ENSG00000149177, ENSG00000094631, ENSG00000169083, ENSG00000171700, ENSG00000186174, ENSG00000142453, ENSG00000101849, ENSG00000184481, ENSG00000012822, ENSG00000081059, ENSG00000101665, ENSG00000165617, ENSG00000184675, ENSG00000103126, ENSG00000125398, ENSG00000168646	2443	82	16881	1.60109	1	1	0.991597
GOTERM_MF_DIRECT	GO:0039706~co-receptor binding	5	0.169607	0.0444063	ENSG00000067141, ENSG00000107984, ENSG00000188906, ENSG00000125845, ENSG00000106327	2443	10	16881	3.45497	1	1	0.991597
GOTERM_MF_DIRECT	GO:0005518~collagen binding	15	0.50882	0.0444345	ENSG00000172061, ENSG00000197461, ENSG00000137809, ENSG00000026508, ENSG00000139329, ENSG00000164171, ENSG00000115414, ENSG00000163131, ENSG00000173918, ENSG00000183287, ENSG00000101665, ENSG00000100311, ENSG00000168615, ENSG00000122862, ENSG00000106333	2443	60	16881	1.72749	1	1	0.991597
GOTERM_MF_DIRECT	GO:0001078~transcriptional repressor activity, RNA polymerase II core promoter proximal region sequence-specific binding	24	0.814111	0.0453854	ENSG00000101096, ENSG00000157933, ENSG00000178951, ENSG00000128573, ENSG00000138738, ENSG00000181220, ENSG00000173153, ENSG00000114315, ENSG00000171940, ENSG00000140044, ENSG00000100968, ENSG00000009950, ENSG00000089902, ENSG00000115041, ENSG00000087510, ENSG00000059728, ENSG00000182463, ENSG00000102974, ENSG00000129911, ENSG00000124216, ENSG00000162772, ENSG00000163565, ENSG00000176182, ENSG0000…	2443	111	16881	1.49404	1	1	0.991597
GOTERM_MF_DIRECT	GO:0016706~oxidoreductase activity, acting on paired donors, with incorporation or reduction of molecular oxygen, 2-oxoglutarate as one donor, and incorporation of one atom each of oxygen into both donors	7	0.237449	0.0459993	ENSG00000170854, ENSG00000091542, ENSG00000160993, ENSG00000135766, ENSG00000172943, ENSG00000170468, ENSG00000087263	2443	19	16881	2.54577	1	1	0.991597
GOTERM_MF_DIRECT	GO:0016538~cyclin-dependent protein serine/threonine kinase regulator activity	6	0.203528	0.0539496	ENSG00000110092, ENSG00000163660, ENSG00000082258, ENSG00000221978, ENSG00000135446, ENSG00000262919	2443	15	16881	2.76398	1	1	0.991597
GOTERM_MF_DIRECT	GO:0005161~platelet-derived growth factor receptor binding	6	0.203528	0.0539496	ENSG00000112715, ENSG00000197461, ENSG00000149177, ENSG00000113721, ENSG00000254087, ENSG00000100311	2443	15	16881	2.76398	1	1	0.991597
GOTERM_MF_DIRECT	GO:0005173~stem cell factor receptor binding	3	0.101764	0.0567092	ENSG00000166068, ENSG00000198369, ENSG00000049130	2443	3	16881	6.90995	1	1	0.991597
GOTERM_MF_DIRECT	GO:0042826~histone deacetylase binding	22	0.746269	0.0572694	ENSG00000149480, ENSG00000253293, ENSG00000177374, ENSG00000131759, ENSG00000094631, ENSG00000112658, ENSG00000131747, ENSG00000114315, ENSG00000116604, ENSG00000198952, ENSG00000167085, ENSG00000172216, ENSG00000096384, ENSG00000174744, ENSG00000110092, ENSG00000164331, ENSG00000116560, ENSG00000167034, ENSG00000141052, ENSG00000169057, ENSG00000165617, ENSG00000090447	2443	102	16881	1.49038	1	1	0.991597
GOTERM_MF_DIRECT	GO:0030332~cyclin binding	7	0.237449	0.0579396	ENSG00000167258, ENSG00000103264, ENSG00000036672, ENSG00000065883, ENSG00000196388, ENSG00000135446, ENSG00000108465	2443	20	16881	2.41848	1	1	0.991597
GOTERM_MF_DIRECT	GO:0043236~laminin binding	8	0.27137	0.0589574	ENSG00000163131, ENSG00000172061, ENSG00000091409, ENSG00000169499, ENSG00000063660, ENSG00000164171, ENSG00000168615, ENSG00000179954	2443	25	16881	2.21118	1	1	0.991597
GOTERM_MF_DIRECT	GO:0048407~platelet-derived growth factor binding	5	0.169607	0.061996	ENSG00000197461, ENSG00000108821, ENSG00000130635, ENSG00000113721, ENSG00000100311	2443	11	16881	3.14088	1	1	0.991597
GOTERM_MF_DIRECT	GO:0043008~ATP-dependent protein binding	4	0.135685	0.0672921	ENSG00000101152, ENSG00000184381, ENSG00000106089, ENSG00000145632	2443	7	16881	3.94854	1	1	0.991597
GOTERM_MF_DIRECT	GO:0051082~unfolded protein binding	23	0.78019	0.0687219	ENSG00000135924, ENSG00000109846, ENSG00000110958, ENSG00000135624, ENSG00000109519, ENSG00000069345, ENSG00000150753, ENSG00000115317, ENSG00000132002, ENSG00000096384, ENSG00000137094, ENSG00000144736, ENSG00000155393, ENSG00000188229, ENSG00000188603, ENSG00000146731, ENSG00000188529, ENSG00000086061, ENSG00000166226, ENSG00000102595, ENSG00000109971, ENSG00000143256, ENSG00000163468	2443	110	16881	1.44481	1	1	0.991597
GOTERM_MF_DIRECT	GO:0001047~core promoter binding	15	0.50882	0.0709477	ENSG00000094631, ENSG00000104856, ENSG00000115548, ENSG00000132382, ENSG00000170485, ENSG00000012822, ENSG00000116560, ENSG00000188786, ENSG00000081059, ENSG00000167034, ENSG00000087510, ENSG00000148400, ENSG00000092847, ENSG00000163565, ENSG00000144445	2443	64	16881	1.61952	1	1	0.991597
GOTERM_MF_DIRECT	GO:0001968~fibronectin binding	8	0.27137	0.0710014	ENSG00000163131, ENSG00000172061, ENSG00000118523, ENSG00000112715, ENSG00000169499, ENSG00000091986, ENSG00000179954, ENSG00000124145	2443	26	16881	2.12614	1	1	0.991597
GOTERM_MF_DIRECT	GO:0070412~R-SMAD binding	7	0.237449	0.07156	ENSG00000168675, ENSG00000141052, ENSG00000007372, ENSG00000014164, ENSG00000137834, ENSG00000170345, ENSG00000102760	2443	21	16881	2.30332	1	1	0.991597
GOTERM_MF_DIRECT	GO:0015631~tubulin binding	11	0.373134	0.072669	ENSG00000135912, ENSG00000066629, ENSG00000149925, ENSG00000188906, ENSG00000130479, ENSG00000047410, ENSG00000118193, ENSG00000171368, ENSG00000012048, ENSG00000135049, ENSG00000122970	2443	42	16881	1.80975	1	1	0.991597
GOTERM_MF_DIRECT	GO:0008168~methyltransferase activity	20	0.678426	0.0790436	ENSG00000145194, ENSG00000138738, ENSG00000070495, ENSG00000173120, ENSG00000019485, ENSG00000111641, ENSG00000203791, ENSG00000132275, ENSG00000135632, ENSG00000142453, ENSG00000010165, ENSG00000126749, ENSG00000182199, ENSG00000126457, ENSG00000185432, ENSG00000148335, ENSG00000186532, ENSG00000122687, ENSG00000100462, ENSG00000167548	2443	94	16881	1.4702	1	1	0.991597
GOTERM_MF_DIRECT	GO:0001054~RNA polymerase I activity	5	0.169607	0.0826867	ENSG00000163882, ENSG00000137054, ENSG00000068654, ENSG00000171453, ENSG00000125630	2443	12	16881	2.87914	1	1	0.991597
GOTERM_MF_DIRECT	GO:0005089~Rho guanyl-nucleotide exchange factor activity	17	0.576662	0.0828631	ENSG00000186716, ENSG00000182957, ENSG00000163947, ENSG00000171680, ENSG00000114346, ENSG00000136002, ENSG00000038382, ENSG00000131089, ENSG00000154358, ENSG00000139132, ENSG00000116584, ENSG00000160293, ENSG00000183111, ENSG00000160145, ENSG00000126217, ENSG00000100485, ENSG00000107554	2443	77	16881	1.52557	1	1	0.991597
GOTERM_MF_DIRECT	GO:0003727~single-stranded RNA binding	11	0.373134	0.0829642	ENSG00000100307, ENSG00000141582, ENSG00000070495, ENSG00000115844, ENSG00000135046, ENSG00000144231, ENSG00000183741, ENSG00000092847, ENSG00000134698, ENSG00000169813, ENSG00000107201	2443	43	16881	1.76766	1	1	0.991597
GOTERM_MF_DIRECT	GO:0003723~RNA binding	92	3.12076	0.0829799	ENSG00000129245, ENSG00000181588, ENSG00000092199, ENSG00000123064, ENSG00000197451, ENSG00000099622, ENSG00000114867, ENSG00000159256, ENSG00000118197, ENSG00000120705, ENSG00000181381, ENSG00000083635, ENSG00000104907, ENSG00000119401, ENSG00000156502, ENSG00000145414, ENSG00000120158, ENSG00000254535, ENSG00000112081, ENSG00000100029, ENSG00000107371, ENSG00000105197, ENSG00000125485, ENSG0000…	2443	547	16881	1.16218	1	1	0.991597
GOTERM_MF_DIRECT	GO:0004520~endodeoxyribonuclease activity	7	0.237449	0.0868538	ENSG00000134899, ENSG00000121988, ENSG00000020922, ENSG00000178295, ENSG00000188827, ENSG00000154920, ENSG00000134897	2443	22	16881	2.19862	1	1	0.991597
GOTERM_MF_DIRECT	GO:0045502~dynein binding	6	0.203528	0.0871086	ENSG00000108055, ENSG00000163811, ENSG00000185963, ENSG00000117724, ENSG00000151746, ENSG00000167716	2443	17	16881	2.4388	1	1	0.991597
GOTERM_MF_DIRECT	GO:0003705~transcription factor activity, RNA polymerase II distal enhancer sequence-specific binding	15	0.50882	0.0874401	ENSG00000132005, ENSG00000103241, ENSG00000112658, ENSG00000171056, ENSG00000106829, ENSG00000114861, ENSG00000172216, ENSG00000138433, ENSG00000143995, ENSG00000137273, ENSG00000206538, ENSG00000080298, ENSG00000090447, ENSG00000125398, ENSG00000101076	2443	66	16881	1.57044	1	1	0.991597
GOTERM_MF_DIRECT	GO:0043130~ubiquitin binding	17	0.576662	0.0908932	ENSG00000092098, ENSG00000132952, ENSG00000155313, ENSG00000111667, ENSG00000115307, ENSG00000131747, ENSG00000119401, ENSG00000196814, ENSG00000121621, ENSG00000118503, ENSG00000158062, ENSG00000161011, ENSG00000088833, ENSG00000130706, ENSG00000078902, ENSG00000078804, ENSG00000182446	2443	78	16881	1.50601	1	1	0.991597
GOTERM_MF_DIRECT	GO:0015232~heme transporter activity	4	0.135685	0.0963887	ENSG00000118777, ENSG00000211584, ENSG00000162769, ENSG00000115657	2443	8	16881	3.45497	1	1	0.991597
GOTERM_MF_DIRECT	GO:0003831~beta-N-acetylglucosaminylglycopeptide beta-1,4-galactosyltransferase activity	4	0.135685	0.0963887	ENSG00000121578, ENSG00000158470, ENSG00000158850, ENSG00000118276	2443	8	16881	3.45497	1	1	0.991597
GOTERM_MF_DIRECT	GO:0032183~SUMO binding	4	0.135685	0.0963887	ENSG00000132952, ENSG00000155313, ENSG00000141582, ENSG00000078902	2443	8	16881	3.45497	1	1	0.991597

## Sheet: HEG_Penet4_UP_DOWN_PTH
Category	Term	Count	%	PValue	Genes	List Total	Pop Hits	Pop Total	Fold Enrichment	Bonferroni	Benjamini	FDR	log(adj-pvalue)
KEGG_PATHWAY	hsa03008:Ribosome biogenesis in eukaryotes	29	0.983718	3.52863e-06	ENSG00000130119, ENSG00000136718, ENSG00000119285, ENSG00000178718, ENSG00000172336, ENSG00000120158, ENSG00000141076, ENSG00000070814, ENSG00000183751, ENSG00000109534, ENSG00000065183, ENSG00000177971, ENSG00000104356, ENSG00000156697, ENSG00000241945, ENSG00000070770, ENSG00000011260, ENSG00000132341, ENSG00000165271, ENSG00000242372, ENSG00000132661, ENSG00000141101, ENSG00000135372, ENSG0000…	911	87	6879	2.51701	0.000991056	0.000991546	0.00098096	3.00369
KEGG_PATHWAY	hsa04390:Hippo signaling pathway	35	1.18725	0.00106749	ENSG00000115738, ENSG00000139926, ENSG00000111432, ENSG00000073350, ENSG00000134376, ENSG00000213923, ENSG00000138696, ENSG00000136997, ENSG00000197905, ENSG00000125845, ENSG00000125968, ENSG00000184009, ENSG00000106366, ENSG00000092969, ENSG00000164930, ENSG00000129474, ENSG00000105329, ENSG00000112576, ENSG00000113645, ENSG00000137713, ENSG00000170027, ENSG00000110092, ENSG00000118523, ENSG0000…	911	151	6879	1.75024	0.259275	0.149983	0.148382	0.823958
KEGG_PATHWAY	hsa03020:RNA polymerase	12	0.407056	0.00186394	ENSG00000013503, ENSG00000148606, ENSG00000163882, ENSG00000102978, ENSG00000100413, ENSG00000168495, ENSG00000137054, ENSG00000068654, ENSG00000144231, ENSG00000161980, ENSG00000171453, ENSG00000125630	911	32	6879	2.83164	0.408003	0.174412	0.17255	0.758424
KEGG_PATHWAY	hsa05222:Small cell lung cancer	22	0.746269	0.00289273	ENSG00000023445, ENSG00000076604, ENSG00000131323, ENSG00000073756, ENSG00000171791, ENSG00000091136, ENSG00000169031, ENSG00000127191, ENSG00000164171, ENSG00000115414, ENSG00000136997, ENSG00000135446, ENSG00000100906, ENSG00000186350, ENSG00000110092, ENSG00000091409, ENSG00000145604, ENSG00000147883, ENSG00000109320, ENSG00000132906, ENSG00000081052, ENSG00000050555	911	85	6879	1.95439	0.556933	0.174412	0.17255	0.758424
KEGG_PATHWAY	hsa05200:Pathways in cancer	72	2.44233	0.00310342	ENSG00000131323, ENSG00000186716, ENSG00000073756, ENSG00000099942, ENSG00000198223, ENSG00000111432, ENSG00000164171, ENSG00000135766, ENSG00000135446, ENSG00000077150, ENSG00000168610, ENSG00000132170, ENSG00000125845, ENSG00000088256, ENSG00000169429, ENSG00000164930, ENSG00000112715, ENSG00000139618, ENSG00000047410, ENSG00000171791, ENSG00000091136, ENSG00000113721, ENSG00000169031, ENSG0000…	911	393	6879	1.3834	0.582477	0.174412	0.17255	0.758424
KEGG_PATHWAY	hsa00240:Pyrimidine metabolism	24	0.814111	0.00562322	ENSG00000135318, ENSG00000158825, ENSG00000068654, ENSG00000171793, ENSG00000179958, ENSG00000171453, ENSG00000171302, ENSG00000013503, ENSG00000148606, ENSG00000198805, ENSG00000163882, ENSG00000114491, ENSG00000102978, ENSG00000102967, ENSG00000137054, ENSG00000100413, ENSG00000168495, ENSG00000084774, ENSG00000138185, ENSG00000144231, ENSG00000161980, ENSG00000148229, ENSG00000048392, ENSG0000…	911	101	6879	1.79431	0.794967	0.263354	0.260542	0.57946
KEGG_PATHWAY	hsa05169:Epstein-Barr virus infection	27	0.915875	0.00843878	ENSG00000131323, ENSG00000185627, ENSG00000026508, ENSG00000165916, ENSG00000104825, ENSG00000136997, ENSG00000133101, ENSG00000077150, ENSG00000168610, ENSG00000034152, ENSG00000100764, ENSG00000187555, ENSG00000108344, ENSG00000087191, ENSG00000171791, ENSG00000104856, ENSG00000127191, ENSG00000100906, ENSG00000145604, ENSG00000118503, ENSG00000006062, ENSG00000138185, ENSG00000108671, ENSG0000…	911	122	6879	1.67113	0.907575	0.300217	0.297011	0.522565
KEGG_PATHWAY	hsa04010:MAPK signaling pathway	48	1.62822	0.00884443	ENSG00000153233, ENSG00000070388, ENSG00000160867, ENSG00000130159, ENSG00000109756, ENSG00000099942, ENSG00000153956, ENSG00000139625, ENSG00000154229, ENSG00000173327, ENSG00000136997, ENSG00000120875, ENSG00000077150, ENSG00000034152, ENSG00000158186, ENSG00000149930, ENSG00000091436, ENSG00000133818, ENSG00000100485, ENSG00000109971, ENSG00000092969, ENSG00000068078, ENSG00000197461, ENSG0000…	911	253	6879	1.43261	0.917614	0.300217	0.297011	0.522565
KEGG_PATHWAY	hsa03013:RNA transport	35	1.18725	0.00961548	ENSG00000129245, ENSG00000124571, ENSG00000145191, ENSG00000114867, ENSG00000179409, ENSG00000178718, ENSG00000152147, ENSG00000005007, ENSG00000115211, ENSG00000172336, ENSG00000254535, ENSG00000100941, ENSG00000095319, ENSG00000100401, ENSG00000161960, ENSG00000090621, ENSG00000106263, ENSG00000100462, ENSG00000104356, ENSG00000125351, ENSG00000047410, ENSG00000082516, ENSG00000006744, ENSG0000…	911	172	6879	1.53655	0.933797	0.300217	0.297011	0.522565
KEGG_PATHWAY	hsa04668:TNF signaling pathway	24	0.814111	0.0115142	ENSG00000023445, ENSG00000131323, ENSG00000073756, ENSG00000128342, ENSG00000197442, ENSG00000107968, ENSG00000168040, ENSG00000136244, ENSG00000127191, ENSG00000170345, ENSG00000172216, ENSG00000157227, ENSG00000100906, ENSG00000247077, ENSG00000184371, ENSG00000118503, ENSG00000034152, ENSG00000006062, ENSG00000109320, ENSG00000108691, ENSG00000182158, ENSG00000184557, ENSG00000168404, ENSG0000…	911	107	6879	1.69369	0.96139	0.323548	0.320094	0.490061
KEGG_PATHWAY	hsa04350:TGF-beta signaling pathway	19	0.644505	0.0243611	ENSG00000198176, ENSG00000115738, ENSG00000105329, ENSG00000117318, ENSG00000134363, ENSG00000137713, ENSG00000137834, ENSG00000138696, ENSG00000205250, ENSG00000136997, ENSG00000133740, ENSG00000125845, ENSG00000125968, ENSG00000147883, ENSG00000163513, ENSG00000118707, ENSG00000101665, ENSG00000095739, ENSG00000092969	911	84	6879	1.70797	0.999022	0.609688	0.603179	0.214893
KEGG_PATHWAY	hsa03015:mRNA surveillance pathway	20	0.678426	0.027204	ENSG00000073711, ENSG00000125351, ENSG00000176102, ENSG00000068971, ENSG00000164091, ENSG00000198952, ENSG00000120705, ENSG00000137713, ENSG00000132661, ENSG00000116698, ENSG00000005007, ENSG00000254535, ENSG00000100941, ENSG00000101811, ENSG00000165494, ENSG00000101104, ENSG00000183684, ENSG00000090621, ENSG00000071626, ENSG00000103342	911	91	6879	1.65957	0.999569	0.609688	0.603179	0.214893
KEGG_PATHWAY	hsa04151:PI3K-Akt signaling pathway	59	2.00136	0.0300736	ENSG00000073711, ENSG00000108821, ENSG00000130635, ENSG00000077238, ENSG00000040199, ENSG00000164171, ENSG00000135446, ENSG00000118515, ENSG00000142627, ENSG00000012048, ENSG00000112715, ENSG00000068971, ENSG00000171791, ENSG00000104812, ENSG00000091136, ENSG00000169231, ENSG00000113721, ENSG00000169031, ENSG00000137713, ENSG00000096384, ENSG00000150630, ENSG00000170027, ENSG00000110092, ENSG0000…	911	345	6879	1.29134	0.999812	0.609688	0.603179
KEGG_PATHWAY	hsa04510:Focal adhesion	38	1.28901	0.0303759	ENSG00000105971, ENSG00000137809, ENSG00000108821, ENSG00000131504, ENSG00000130635, ENSG00000105855, ENSG00000099942, ENSG00000154229, ENSG00000065534, ENSG00000164171, ENSG00000115414, ENSG00000041982, ENSG00000135424, ENSG00000160293, ENSG00000100485, ENSG00000184009, ENSG00000050820, ENSG00000023445, ENSG00000112715, ENSG00000197461, ENSG00000171791, ENSG00000130669, ENSG00000091136, ENSG0000…	911	206	6879	1.39291	0.999828	0.609688	0.603179
KEGG_PATHWAY	hsa04512:ECM-receptor interaction	19	0.644505	0.0337075	ENSG00000185518, ENSG00000137809, ENSG00000108821, ENSG00000026508, ENSG00000130635, ENSG00000105855, ENSG00000091136, ENSG00000169231, ENSG00000169031, ENSG00000072571, ENSG00000041982, ENSG00000164171, ENSG00000115414, ENSG00000135424, ENSG00000091409, ENSG00000082781, ENSG00000081052, ENSG00000050555, ENSG00000124145	911	87	6879	1.64908	0.999935	0.618555	0.611952
KEGG_PATHWAY	hsa04623:Cytosolic DNA-sensing pathway	15	0.50882	0.0374046	ENSG00000213689, ENSG00000263528, ENSG00000104825, ENSG00000136244, ENSG00000171453, ENSG00000100906, ENSG00000013503, ENSG00000148606, ENSG00000164430, ENSG00000163882, ENSG00000100413, ENSG00000168495, ENSG00000109320, ENSG00000161980, ENSG00000107201	911	64	6879	1.76978	0.999978	0.618555	0.611952
KEGG_PATHWAY	hsa04310:Wnt signaling pathway	27	0.915875	0.037536	ENSG00000101096, ENSG00000177565, ENSG00000111432, ENSG00000154229, ENSG00000213923, ENSG00000136997, ENSG00000100968, ENSG00000101333, ENSG00000095739, ENSG00000164930, ENSG00000107984, ENSG00000175592, ENSG00000196470, ENSG00000070770, ENSG00000175792, ENSG00000112576, ENSG00000173218, ENSG00000110092, ENSG00000101849, ENSG00000081059, ENSG00000157240, ENSG00000163251, ENSG00000165879, ENSG0000…	911	138	6879	1.47738	0.999979	0.618555	0.611952
KEGG_PATHWAY	hsa03460:Fanconi anemia pathway	13	0.440977	0.0408039	ENSG00000177302, ENSG00000139618, ENSG00000114315, ENSG00000175643, ENSG00000154920, ENSG00000009413, ENSG00000115392, ENSG00000164053, ENSG00000136492, ENSG00000101751, ENSG00000188827, ENSG00000012048, ENSG00000185504	911	53	6879	1.85214	0.999992	0.618555	0.611952
KEGG_PATHWAY	hsa03040:Spliceosome	26	0.881954	0.041824	ENSG00000092199, ENSG00000164609, ENSG00000110107, ENSG00000117614, ENSG00000136875, ENSG00000130332, ENSG00000060688, ENSG00000169564, ENSG00000112081, ENSG00000188529, ENSG00000128534, ENSG00000109971, ENSG00000108883, ENSG00000179950, ENSG00000143368, ENSG00000119953, ENSG00000164167, ENSG00000125835, ENSG00000168883, ENSG00000085872, ENSG00000100138, ENSG00000063244, ENSG00000183684, ENSG0000…	911	133	6879	1.47614	0.999994	0.618555	0.611952
KEGG_PATHWAY	hsa04141:Protein processing in endoplasmic reticulum	31	1.05156	0.0543795	ENSG00000135924, ENSG00000160803, ENSG00000101152, ENSG00000134910, ENSG00000112208, ENSG00000165280, ENSG00000133265, ENSG00000077232, ENSG00000066427, ENSG00000030110, ENSG00000088833, ENSG00000179262, ENSG00000180667, ENSG00000109971, ENSG00000182446, ENSG00000075826, ENSG00000109846, ENSG00000163902, ENSG00000171791, ENSG00000069345, ENSG00000197442, ENSG00000136026, ENSG00000111885, ENSG0000…	911	169	6879	1.3851	1	0.764032	0.755875
KEGG_PATHWAY	hsa04064:NF-kappa B signaling pathway	18	0.610583	0.0613731	ENSG00000023445, ENSG00000131323, ENSG00000073756, ENSG00000172175, ENSG00000105229, ENSG00000070770, ENSG00000171791, ENSG00000104856, ENSG00000127191, ENSG00000100906, ENSG00000077150, ENSG00000118503, ENSG00000006062, ENSG00000109320, ENSG00000254087, ENSG00000169429, ENSG00000127666, ENSG00000107201	911	87	6879	1.56228	1	0.82123	0.812462
KEGG_PATHWAY	hsa05202:Transcriptional misregulation in cancer	30	1.01764	0.072901	ENSG00000104368, ENSG00000104885, ENSG00000115738, ENSG00000162924, ENSG00000244405, ENSG00000172493, ENSG00000172216, ENSG00000167081, ENSG00000136997, ENSG00000143995, ENSG00000144802, ENSG00000132170, ENSG00000082258, ENSG00000143294, ENSG00000164438, ENSG00000126778, ENSG00000169429, ENSG00000197461, ENSG00000253293, ENSG00000131759, ENSG00000175832, ENSG00000130382, ENSG00000136244, ENSG0000…	911	167	6879	1.35647	1	0.931145	0.921204
KEGG_PATHWAY	hsa05410:Hypertrophic cardiomyopathy (HCM)	16	0.542741	0.0845686	ENSG00000137809, ENSG00000105855, ENSG00000105329, ENSG00000153956, ENSG00000114854, ENSG00000136244, ENSG00000075461, ENSG00000131791, ENSG00000164171, ENSG00000155657, ENSG00000135424, ENSG00000091409, ENSG00000082781, ENSG00000159251, ENSG00000184009, ENSG00000092969	911	78	6879	1.54893	1	1	0.992857
KEGG_PATHWAY	hsa05161:Hepatitis B	26	0.881954	0.0967987	ENSG00000101096, ENSG00000263528, ENSG00000134574, ENSG00000154229, ENSG00000136997, ENSG00000135446, ENSG00000133101, ENSG00000100968, ENSG00000168610, ENSG00000120899, ENSG00000132906, ENSG00000169429, ENSG00000127666, ENSG00000092969, ENSG00000171791, ENSG00000170581, ENSG00000105329, ENSG00000168040, ENSG00000136244, ENSG00000170345, ENSG00000100906, ENSG00000110092, ENSG00000109320, ENSG0000…	911	145	6879	1.35398	1	1	0.992857
KEGG_PATHWAY	hsa04115:p53 signaling pathway	14	0.474898	0.0978637	ENSG00000196470, ENSG00000130766, ENSG00000175793, ENSG00000112576, ENSG00000134574, ENSG00000135446, ENSG00000138764, ENSG00000110092, ENSG00000085117, ENSG00000132906, ENSG00000078900, ENSG00000149547, ENSG00000048392, ENSG00000106366	911	67	6879	1.57783	1	1	0.992857
