# Supplementary material for: Transcriptional Profiling Reveals Ribosome Biogenesis, Microtubule Dynamics and Expression of Specific lncRNAs to be Part of a Common Response to Cell-Penetrating Peptides
Source: Biomolecules. 2020 Nov 17;10(11):1567. doi: 10.3390/biom10111567 (PMC7698553; doi:10.3390/biom10111567)
Supplement: Supplementary file 1 [file biomolecules-10-01567-s001.zip › proofed manuscript and supplemental data/Supplementary table 6r_GO analysis only UP and only Down.xlsx]

## Sheet: HEG_Penet1_down_BP
Category	Term	Count	%	PValue	Genes	List Total	Pop Hits	Pop Total	Fold Enrichment	Bonferroni	Benjamini	FDR	log(adj-pvalue)
GOTERM_BP_DIRECT	GO:0006351~transcription, DNA-templated	344	17.8516	1.01575e-37	ENSG00000185947, ENSG00000173041, ENSG00000111912, ENSG00000197372, ENSG00000143190, ENSG00000198464, ENSG00000113658, ENSG00000198105, ENSG00000198346, ENSG00000175105, ENSG00000189190, ENSG00000137504, ENSG00000177888, ENSG00000075292, ENSG00000112200, ENSG00000196967, ENSG00000172748, ENSG00000164330, ENSG00000189079, ENSG00000168255, ENSG00000267680, ENSG00000188785, ENSG00000185278, ENSG0000…	1515	1955	16792	1.9503	3.66584e-34	3.66584e-34	3.64756e-34	33.4358
GOTERM_BP_DIRECT	GO:0006355~regulation of transcription, DNA-templated	286	14.8417	5.42747e-37	ENSG00000185947, ENSG00000173041, ENSG00000197372, ENSG00000198464, ENSG00000174373, ENSG00000113658, ENSG00000198105, ENSG00000198346, ENSG00000175105, ENSG00000189190, ENSG00000177888, ENSG00000075292, ENSG00000196967, ENSG00000172748, ENSG00000164330, ENSG00000189079, ENSG00000267680, ENSG00000188785, ENSG00000023608, ENSG00000185278, ENSG00000168813, ENSG00000146587, ENSG00000213020, ENSG0000…	1515	1504	16792	2.1077	1.95877e-33	9.79386e-34	9.74502e-34	33.009
GOTERM_BP_DIRECT	GO:0042384~cilium assembly	36	1.86819	5.64605e-10	ENSG00000103494, ENSG00000070367, ENSG00000096872, ENSG00000068885, ENSG00000137601, ENSG00000135541, ENSG00000173588, ENSG00000157796, ENSG00000116127, ENSG00000138036, ENSG00000173226, ENSG00000143951, ENSG00000119547, ENSG00000117155, ENSG00000078674, ENSG00000080298, ENSG00000213186, ENSG00000164953, ENSG00000122970, ENSG00000156313, ENSG00000110318, ENSG00000131437, ENSG00000113966, ENSG0000…	1515	124	16792	3.21789	2.03766e-06	5.1973e-07	5.17137e-07	6.28422
GOTERM_BP_DIRECT	GO:0060271~cilium morphogenesis	38	1.97198	5.76037e-10	ENSG00000103494, ENSG00000096872, ENSG00000068885, ENSG00000046651, ENSG00000116747, ENSG00000137601, ENSG00000135541, ENSG00000173588, ENSG00000157796, ENSG00000113971, ENSG00000173226, ENSG00000143951, ENSG00000123607, ENSG00000117155, ENSG00000078674, ENSG00000080298, ENSG00000164953, ENSG00000122970, ENSG00000156313, ENSG00000110318, ENSG00000131437, ENSG00000113966, ENSG00000146350, ENSG0000…	1515	136	16792	3.09695	2.07892e-06	5.1973e-07	5.17137e-07	6.28422
GOTERM_BP_DIRECT	GO:0006281~DNA repair	51	2.6466	7.02211e-09	ENSG00000111875, ENSG00000197299, ENSG00000197774, ENSG00000151657, ENSG00000133302, ENSG00000115392, ENSG00000085224, ENSG00000083642, ENSG00000101751, ENSG00000178295, ENSG00000012048, ENSG00000048392, ENSG00000185515, ENSG00000112319, ENSG00000114933, ENSG00000165392, ENSG00000113522, ENSG00000157106, ENSG00000116750, ENSG00000182150, ENSG00000051341, ENSG00000152409, ENSG00000108055, ENSG0000…	1515	235	16792	2.40543	2.53425e-05	4.54443e-06	4.52176e-06	5.34252
GOTERM_BP_DIRECT	GO:0000732~strand displacement	15	0.778412	7.55515e-09	ENSG00000139618, ENSG00000197299, ENSG00000196584, ENSG00000111247, ENSG00000165392, ENSG00000020922, ENSG00000113522, ENSG00000138346, ENSG00000178966, ENSG00000138376, ENSG00000136492, ENSG00000083093, ENSG00000149311, ENSG00000012048, ENSG00000104320	1515	26	16792	6.39452	2.72662e-05	4.54443e-06	4.52176e-06	5.34252
GOTERM_BP_DIRECT	GO:0051301~cell division	65	3.37312	3.21907e-08	ENSG00000040275, ENSG00000118193, ENSG00000113810, ENSG00000097046, ENSG00000175305, ENSG00000136098, ENSG00000151849, ENSG00000119969, ENSG00000083642, ENSG00000186522, ENSG00000147874, ENSG00000185515, ENSG00000196074, ENSG00000136824, ENSG00000156256, ENSG00000047410, ENSG00000153140, ENSG00000117724, ENSG00000067208, ENSG00000138764, ENSG00000143228, ENSG00000138160, ENSG00000138161, ENSG0000…	1515	350	16792	2.05843	0.00011617	1.65966e-05	1.65138e-05	4.77998
GOTERM_BP_DIRECT	GO:0006260~DNA replication	37	1.92008	8.8895e-08	ENSG00000135945, ENSG00000198000, ENSG00000197299, ENSG00000111877, ENSG00000006634, ENSG00000020922, ENSG00000151657, ENSG00000170312, ENSG00000097046, ENSG00000115355, ENSG00000163781, ENSG00000138376, ENSG00000136492, ENSG00000101751, ENSG00000149311, ENSG00000122257, ENSG00000012048, ENSG00000104320, ENSG00000162599, ENSG00000175054, ENSG00000133119, ENSG00000105821, ENSG00000115947, ENSG0000…	1515	155	16792	2.64582	0.000320771	4.01028e-05	3.99027e-05	4.39683
GOTERM_BP_DIRECT	GO:0000731~DNA synthesis involved in DNA repair	16	0.830306	1.12734e-07	ENSG00000133119, ENSG00000139618, ENSG00000197299, ENSG00000196584, ENSG00000111247, ENSG00000165392, ENSG00000020922, ENSG00000113522, ENSG00000138346, ENSG00000178966, ENSG00000138376, ENSG00000136492, ENSG00000083093, ENSG00000149311, ENSG00000012048, ENSG00000104320	1515	35	16792	5.06689	0.000406775	4.52064e-05	4.49809e-05	4.3448
GOTERM_BP_DIRECT	GO:0006974~cellular response to DNA damage stimulus	44	2.28334	1.84847e-07	ENSG00000197299, ENSG00000102081, ENSG00000198586, ENSG00000131747, ENSG00000111877, ENSG00000155816, ENSG00000164190, ENSG00000020922, ENSG00000151657, ENSG00000198887, ENSG00000197579, ENSG00000133302, ENSG00000163781, ENSG00000138376, ENSG00000137760, ENSG00000115392, ENSG00000107290, ENSG00000121988, ENSG00000163029, ENSG00000119906, ENSG00000147133, ENSG00000109670, ENSG00000149311, ENSG0000…	1515	208	16792	2.34466	0.000666892	6.67115e-05	6.63787e-05	4.1758
GOTERM_BP_DIRECT	GO:0032508~DNA duplex unwinding	16	0.830306	3.65638e-06	ENSG00000197275, ENSG00000197299, ENSG00000135046, ENSG00000165392, ENSG00000020922, ENSG00000153922, ENSG00000113522, ENSG00000004700, ENSG00000138346, ENSG00000140451, ENSG00000107290, ENSG00000085224, ENSG00000136492, ENSG00000128513, ENSG00000127311, ENSG00000104320	1515	44	16792	4.03048	0.0131092	0.00119963	0.00119364	2.92095
GOTERM_BP_DIRECT	GO:0007067~mitotic nuclear division	46	2.38713	4.28957e-06	ENSG00000198087, ENSG00000112029, ENSG00000130779, ENSG00000046651, ENSG00000164949, ENSG00000080986, ENSG00000137601, ENSG00000198887, ENSG00000170312, ENSG00000131023, ENSG00000198924, ENSG00000165169, ENSG00000136098, ENSG00000119969, ENSG00000182263, ENSG00000184445, ENSG00000101972, ENSG00000147874, ENSG00000185515, ENSG00000214367, ENSG00000182923, ENSG00000156256, ENSG00000175073, ENSG0000…	1515	248	16792	2.05587	0.0153619	0.00129009	0.00128365	2.88938
GOTERM_BP_DIRECT	GO:0000724~double-strand break repair via homologous recombination	21	1.08978	5.656e-06	ENSG00000134758, ENSG00000197275, ENSG00000139618, ENSG00000197299, ENSG00000146263, ENSG00000196584, ENSG00000111877, ENSG00000111247, ENSG00000198887, ENSG00000020922, ENSG00000113522, ENSG00000004700, ENSG00000173559, ENSG00000051341, ENSG00000163029, ENSG00000083093, ENSG00000178295, ENSG00000149311, ENSG00000163312, ENSG00000012048, ENSG00000104320	1515	74	16792	3.14541	0.0202056	0.00157019	0.00156236
GOTERM_BP_DIRECT	GO:0000729~DNA double-strand break processing	9	0.467047	1.54726e-05	ENSG00000138376, ENSG00000197299, ENSG00000149311, ENSG00000020922, ENSG00000113522, ENSG00000012048, ENSG00000138346, ENSG00000163104, ENSG00000104320	1515	15	16792	6.6503	0.0543104	0.00398861	0.00396871
GOTERM_BP_DIRECT	GO:0007062~sister chromatid cohesion	24	1.24546	3.56069e-05	ENSG00000153201, ENSG00000040275, ENSG00000130779, ENSG00000080986, ENSG00000138778, ENSG00000117724, ENSG00000198887, ENSG00000020922, ENSG00000153207, ENSG00000137812, ENSG00000121621, ENSG00000143228, ENSG00000151725, ENSG00000083642, ENSG00000123219, ENSG00000031691, ENSG00000108055, ENSG00000163535, ENSG00000145241, ENSG00000184445, ENSG00000101972, ENSG00000142856, ENSG00000109670, ENSG0000…	1515	103	16792	2.58264	0.120593	0.00856701	0.00852428
GOTERM_BP_DIRECT	GO:0000086~G2/M transition of mitotic cell cycle	28	1.45304	8.08948e-05	ENSG00000103995, ENSG00000198089, ENSG00000046651, ENSG00000114107, ENSG00000170312, ENSG00000131023, ENSG00000116127, ENSG00000174799, ENSG00000101639, ENSG00000166037, ENSG00000139289, ENSG00000078674, ENSG00000151849, ENSG00000182621, ENSG00000213066, ENSG00000147874, ENSG00000214367, ENSG00000182923, ENSG00000072571, ENSG00000119397, ENSG00000136122, ENSG00000058272, ENSG00000198707, ENSG0000…	1515	137	16792	2.26531	0.253202	0.0182468	0.0181558
GOTERM_BP_DIRECT	GO:0016925~protein sumoylation	25	1.29735	0.000102908	ENSG00000093000, ENSG00000112701, ENSG00000197299, ENSG00000131747, ENSG00000198887, ENSG00000197579, ENSG00000152422, ENSG00000173889, ENSG00000112200, ENSG00000168116, ENSG00000172845, ENSG00000163029, ENSG00000101972, ENSG00000163961, ENSG00000012048, ENSG00000033800, ENSG00000153201, ENSG00000255150, ENSG00000135679, ENSG00000047410, ENSG00000165392, ENSG00000119231, ENSG00000115267, ENSG0000…	1515	117	16792	2.36834	0.310241	0.0218467	0.0217377
GOTERM_BP_DIRECT	GO:0051298~centrosome duplication	9	0.467047	0.000130748	ENSG00000134318, ENSG00000101639, ENSG00000103995, ENSG00000139618, ENSG00000275835, ENSG00000123473, ENSG00000118762, ENSG00000156876, ENSG00000103540	1515	19	16792	5.25023	0.376183	0.0262149	0.0260842
GOTERM_BP_DIRECT	GO:0007099~centriole replication	8	0.415153	0.000263089	ENSG00000182923, ENSG00000103995, ENSG00000151849, ENSG00000046651, ENSG00000142731, ENSG00000156876, ENSG00000103540, ENSG00000174799	1515	16	16792	5.54191	0.613109	0.049973	0.0497238
GOTERM_BP_DIRECT	GO:0035058~nonmotile primary cilium assembly	10	0.518941	0.000401875	ENSG00000198718, ENSG00000110318, ENSG00000179941, ENSG00000169379, ENSG00000083535, ENSG00000078674, ENSG00000131437, ENSG00000151849, ENSG00000068885, ENSG00000138686	1515	27	16792	4.10512	0.765584	0.0709001	0.0705465
GOTERM_BP_DIRECT	GO:2000114~regulation of establishment of cell polarity	8	0.415153	0.000412552	ENSG00000143951, ENSG00000187164, ENSG00000134318, ENSG00000138182, ENSG00000164327, ENSG00000067900, ENSG00000066777, ENSG00000001631	1515	17	16792	5.21592	0.774449	0.0709001	0.0705465
GOTERM_BP_DIRECT	GO:0010165~response to X-ray	9	0.467047	0.000432586	ENSG00000095002, ENSG00000166130, ENSG00000139618, ENSG00000197299, ENSG00000196584, ENSG00000135046, ENSG00000152422, ENSG00000174405, ENSG00000185515	1515	22	16792	4.53429	0.790188	0.0709638	0.0706099
GOTERM_BP_DIRECT	GO:0007049~cell cycle	36	1.86819	0.000514649	ENSG00000106546, ENSG00000177683, ENSG00000124171, ENSG00000198586, ENSG00000069956, ENSG00000060339, ENSG00000196504, ENSG00000118412, ENSG00000135164, ENSG00000082258, ENSG00000147133, ENSG00000186522, ENSG00000147854, ENSG00000012048, ENSG00000103056, ENSG00000085382, ENSG00000175054, ENSG00000183814, ENSG00000156256, ENSG00000080839, ENSG00000023287, ENSG00000065243, ENSG00000112851, ENSG0000…	1515	217	16792	1.83879	0.843992	0.0807552	0.0803524
GOTERM_BP_DIRECT	GO:0007095~mitotic G2 DNA damage checkpoint	7	0.363259	0.0013023	ENSG00000163781, ENSG00000197299, ENSG00000020922, ENSG00000170312, ENSG00000133302, ENSG00000108465, ENSG00000104320	1515	15	16792	5.17245	0.990932	0.188713	0.187772
GOTERM_BP_DIRECT	GO:0016567~protein ubiquitination	51	2.6466	0.00130724	ENSG00000134758, ENSG00000146021, ENSG00000174010, ENSG00000156509, ENSG00000113851, ENSG00000136536, ENSG00000198625, ENSG00000174579, ENSG00000116044, ENSG00000161664, ENSG00000101752, ENSG00000109670, ENSG00000163961, ENSG00000180008, ENSG00000012048, ENSG00000085382, ENSG00000175073, ENSG00000115827, ENSG00000196199, ENSG00000197323, ENSG00000005810, ENSG00000069869, ENSG00000005812, ENSG0000…	1515	359	16792	1.57458	0.991093	0.188713	0.187772
GOTERM_BP_DIRECT	GO:1901796~regulation of signal transduction by p53 class mediator	23	1.19357	0.00155178	ENSG00000175054, ENSG00000133119, ENSG00000135679, ENSG00000197299, ENSG00000164938, ENSG00000162409, ENSG00000131791, ENSG00000165392, ENSG00000020922, ENSG00000113522, ENSG00000198625, ENSG00000138346, ENSG00000178966, ENSG00000132356, ENSG00000163781, ENSG00000138376, ENSG00000152409, ENSG00000136492, ENSG00000147133, ENSG00000149311, ENSG00000185513, ENSG00000012048, ENSG00000104320	1515	124	16792	2.05587	0.99632	0.215398	0.214324
GOTERM_BP_DIRECT	GO:0032206~positive regulation of telomere maintenance	6	0.311365	0.00171978	ENSG00000085224, ENSG00000163938, ENSG00000020922, ENSG00000113522, ENSG00000174953, ENSG00000104320	1515	11	16792	6.04572	0.997995	0.229877	0.228731
GOTERM_BP_DIRECT	GO:0035735~intraciliary transport involved in cilium morphogenesis	5	0.259471	0.00184342	ENSG00000123607, ENSG00000117155, ENSG00000096872, ENSG00000078674, ENSG00000122970	1515	7	16792	7.91702	0.998718	0.237603	0.236418
GOTERM_BP_DIRECT	GO:0006302~double-strand break repair	15	0.778412	0.00195107	ENSG00000095002, ENSG00000139618, ENSG00000197774, ENSG00000165392, ENSG00000020922, ENSG00000113522, ENSG00000152422, ENSG00000174405, ENSG00000107290, ENSG00000051341, ENSG00000136492, ENSG00000163961, ENSG00000012048, ENSG00000104320, ENSG00000185515	1515	66	16792	2.51905	0.999131	0.240351	0.239152
GOTERM_BP_DIRECT	GO:0031297~replication fork processing	9	0.467047	0.00199793	ENSG00000079134, ENSG00000187790, ENSG00000197299, ENSG00000146263, ENSG00000085224, ENSG00000121988, ENSG00000197774, ENSG00000165392, ENSG00000038219	1515	27	16792	3.69461	0.999267	0.240351	0.239152
GOTERM_BP_DIRECT	GO:0006357~regulation of transcription from RNA polymerase II promoter	59	3.06175	0.0022316	ENSG00000180530, ENSG00000197056, ENSG00000178177, ENSG00000198146, ENSG00000119042, ENSG00000025156, ENSG00000138433, ENSG00000112282, ENSG00000164331, ENSG00000206538, ENSG00000135164, ENSG00000136492, ENSG00000032219, ENSG00000012048, ENSG00000124795, ENSG00000080839, ENSG00000156256, ENSG00000237765, ENSG00000105866, ENSG00000134324, ENSG00000177853, ENSG00000138686, ENSG00000148516, ENSG0000…	1515	441	16792	1.48287	0.999685	0.259801	0.258506
GOTERM_BP_DIRECT	GO:0006396~RNA processing	19	0.985989	0.0024003	ENSG00000124383, ENSG00000047188, ENSG00000133858, ENSG00000067248, ENSG00000131051, ENSG00000174720, ENSG00000152795, ENSG00000174953, ENSG00000138385, ENSG00000163660, ENSG00000064607, ENSG00000079134, ENSG00000107290, ENSG00000164252, ENSG00000169045, ENSG00000100697, ENSG00000163714, ENSG00000100201, ENSG00000072756	1515	97	16792	2.17106	0.999829	0.264726	0.263406
GOTERM_BP_DIRECT	GO:0090316~positive regulation of intracellular protein transport	8	0.415153	0.00242061	ENSG00000198707, ENSG00000198363, ENSG00000138182, ENSG00000164151, ENSG00000078674, ENSG00000170759, ENSG00000009694, ENSG00000047410	1515	22	16792	4.03048	0.999841	0.264726	0.263406
GOTERM_BP_DIRECT	GO:0016569~covalent chromatin modification	21	1.08978	0.00255322	ENSG00000177200, ENSG00000080839, ENSG00000105821, ENSG00000111875, ENSG00000071243, ENSG00000071794, ENSG00000198157, ENSG00000198586, ENSG00000119042, ENSG00000153922, ENSG00000171634, ENSG00000048649, ENSG00000139154, ENSG00000143401, ENSG00000011258, ENSG00000189079, ENSG00000085224, ENSG00000083544, ENSG00000184402, ENSG00000185513, ENSG00000124795	1515	113	16792	2.05983	0.999902	0.271017	0.269665
GOTERM_BP_DIRECT	GO:0006310~DNA recombination	17	0.8822	0.00274298	ENSG00000255150, ENSG00000197299, ENSG00000114933, ENSG00000168152, ENSG00000026036, ENSG00000165392, ENSG00000151657, ENSG00000020922, ENSG00000113522, ENSG00000152422, ENSG00000004700, ENSG00000174405, ENSG00000116750, ENSG00000140451, ENSG00000107290, ENSG00000085224, ENSG00000012048	1515	83	16792	2.27018	0.99995	0.282841	0.28143
GOTERM_BP_DIRECT	GO:0006303~double-strand break repair via nonhomologous end joining	14	0.726518	0.00359633	ENSG00000198887, ENSG00000020922, ENSG00000113522, ENSG00000152422, ENSG00000174405, ENSG00000198924, ENSG00000197837, ENSG00000138376, ENSG00000080345, ENSG00000149311, ENSG00000163961, ENSG00000012048, ENSG00000104320, ENSG00000185515	1515	63	16792	2.46307	0.999998	0.348323	0.346586
GOTERM_BP_DIRECT	GO:0007050~cell cycle arrest	24	1.24546	0.00377245	ENSG00000106799, ENSG00000136603, ENSG00000095002, ENSG00000105810, ENSG00000105856, ENSG00000164938, ENSG00000162409, ENSG00000131791, ENSG00000165490, ENSG00000118495, ENSG00000172167, ENSG00000134982, ENSG00000132356, ENSG00000118762, ENSG00000005483, ENSG00000166266, ENSG00000083750, ENSG00000138376, ENSG00000138182, ENSG00000108094, ENSG00000152409, ENSG00000149311, ENSG00000169429, ENSG0000…	1515	141	16792	1.88661	0.999999	0.348323	0.346586
GOTERM_BP_DIRECT	GO:0071539~protein localization to centrosome	7	0.363259	0.00381547	ENSG00000083535, ENSG00000078674, ENSG00000139350, ENSG00000173588, ENSG00000168172, ENSG00000175455, ENSG00000123473	1515	18	16792	4.31038	0.999999	0.348323	0.346586
GOTERM_BP_DIRECT	GO:0008380~RNA splicing	27	1.40114	0.0038239	ENSG00000185946, ENSG00000133226, ENSG00000108848, ENSG00000102081, ENSG00000152601, ENSG00000138433, ENSG00000075292, ENSG00000169249, ENSG00000138398, ENSG00000119707, ENSG00000124383, ENSG00000112739, ENSG00000163605, ENSG00000139218, ENSG00000131051, ENSG00000134186, ENSG00000076770, ENSG00000116754, ENSG00000153006, ENSG00000132485, ENSG00000116752, ENSG00000139793, ENSG00000064607, ENSG0000…	1515	166	16792	1.80279	0.999999	0.348323	0.346586
GOTERM_BP_DIRECT	GO:0018105~peptidyl-serine phosphorylation	22	1.14167	0.0038606	ENSG00000175054, ENSG00000152495, ENSG00000183735, ENSG00000107643, ENSG00000106799, ENSG00000172071, ENSG00000211455, ENSG00000151292, ENSG00000065243, ENSG00000104205, ENSG00000159256, ENSG00000028116, ENSG00000110422, ENSG00000112742, ENSG00000170312, ENSG00000097046, ENSG00000157106, ENSG00000164327, ENSG00000092853, ENSG00000147133, ENSG00000013441, ENSG00000149311	1515	125	16792	1.95075	0.999999	0.348323	0.346586
GOTERM_BP_DIRECT	GO:0034453~microtubule anchoring	6	0.311365	0.00411017	ENSG00000135968, ENSG00000166037, ENSG00000078674, ENSG00000135837, ENSG00000183137, ENSG00000213066	1515	13	16792	5.11561	1	0.359778	0.357984
GOTERM_BP_DIRECT	GO:0071108~protein K48-linked deubiquitination	8	0.415153	0.00418694	ENSG00000155313, ENSG00000175073, ENSG00000164164, ENSG00000138592, ENSG00000128923, ENSG00000066427, ENSG00000115464, ENSG00000180667	1515	24	16792	3.69461	1	0.359778	0.357984
GOTERM_BP_DIRECT	GO:0007018~microtubule-based movement	16	0.830306	0.00542925	ENSG00000179532, ENSG00000137807, ENSG00000131437, ENSG00000118193, ENSG00000138778, ENSG00000139116, ENSG00000135720, ENSG00000187240, ENSG00000121621, ENSG00000138182, ENSG00000138160, ENSG00000170759, ENSG00000126777, ENSG00000185842, ENSG00000187775, ENSG00000167702	1515	81	16792	2.1894	1	0.455679	0.453406
GOTERM_BP_DIRECT	GO:0071044~histone mRNA catabolic process	6	0.311365	0.00592385	ENSG00000083223, ENSG00000134744, ENSG00000172795, ENSG00000164329, ENSG00000114127, ENSG00000149311	1515	14	16792	4.75021	1	0.48589	0.483467
GOTERM_BP_DIRECT	GO:0032876~negative regulation of DNA endoreduplication	4	0.207577	0.00636407	ENSG00000108055, ENSG00000109670, ENSG00000101972, ENSG00000020922	1515	5	16792	8.86706	1	0.48868	0.486242
GOTERM_BP_DIRECT	GO:0098535~de novo centriole assembly	4	0.207577	0.00636407	ENSG00000182923, ENSG00000103995, ENSG00000162004, ENSG00000142731	1515	5	16792	8.86706	1	0.48868	0.486242
GOTERM_BP_DIRECT	GO:0071569~protein ufmylation	4	0.207577	0.00636407	ENSG00000120686, ENSG00000014123, ENSG00000081307, ENSG00000108465	1515	5	16792	8.86706	1	0.48868	0.486242
GOTERM_BP_DIRECT	GO:0051297~centrosome organization	9	0.467047	0.00769082	ENSG00000214367, ENSG00000117155, ENSG00000078674, ENSG00000196584, ENSG00000080947, ENSG00000147874, ENSG00000058272, ENSG00000140299, ENSG00000168944	1515	33	16792	3.02286	1	0.578253	0.575369
GOTERM_BP_DIRECT	GO:0034501~protein localization to kinetochore	5	0.259471	0.00886746	ENSG00000040275, ENSG00000112742, ENSG00000137812, ENSG00000172167, ENSG00000170312	1515	10	16792	5.54191	1	0.653115	0.649858
GOTERM_BP_DIRECT	GO:0007368~determination of left/right symmetry	12	0.62273	0.00905999	ENSG00000103494, ENSG00000096872, ENSG00000114739, ENSG00000187240, ENSG00000121989, ENSG00000113966, ENSG00000146350, ENSG00000138036, ENSG00000113971, ENSG00000123473, ENSG00000138686, ENSG00000118762	1515	55	16792	2.41829	1	0.65395	0.650688
GOTERM_BP_DIRECT	GO:0006397~mRNA processing	27	1.40114	0.0102625	ENSG00000133226, ENSG00000102081, ENSG00000152601, ENSG00000139746, ENSG00000151657, ENSG00000138433, ENSG00000152520, ENSG00000164252, ENSG00000119707, ENSG00000122257, ENSG00000163605, ENSG00000139218, ENSG00000131051, ENSG00000134186, ENSG00000135473, ENSG00000117569, ENSG00000076770, ENSG00000116754, ENSG00000153006, ENSG00000132485, ENSG00000116752, ENSG00000139793, ENSG00000064607, ENSG0000…	1515	179	16792	1.67186	1	0.723416	0.719808
GOTERM_BP_DIRECT	GO:2000145~regulation of cell motility	8	0.415153	0.0104233	ENSG00000134318, ENSG00000117155, ENSG00000105810, ENSG00000065243, ENSG00000067900, ENSG00000146376, ENSG00000178568, ENSG00000124882	1515	28	16792	3.16681	1	0.723416	0.719808
GOTERM_BP_DIRECT	GO:0006468~protein phosphorylation	57	2.95797	0.0107279	ENSG00000000457, ENSG00000134318, ENSG00000172071, ENSG00000198586, ENSG00000113658, ENSG00000151414, ENSG00000159256, ENSG00000110422, ENSG00000136098, ENSG00000184343, ENSG00000100784, ENSG00000058729, ENSG00000213341, ENSG00000167524, ENSG00000152495, ENSG00000107643, ENSG00000095015, ENSG00000106799, ENSG00000197045, ENSG00000028116, ENSG00000011566, ENSG00000136021, ENSG00000163491, ENSG0000…	1515	456	16792	1.38548	1	0.730512	0.726869
GOTERM_BP_DIRECT	GO:0034454~microtubule anchoring at centrosome	4	0.207577	0.0118773	ENSG00000100503, ENSG00000078674, ENSG00000131437, ENSG00000168172	1515	6	16792	7.38922	1	0.752019	0.748269
GOTERM_BP_DIRECT	GO:0007098~centrosome cycle	4	0.207577	0.0118773	ENSG00000153140, ENSG00000170312, ENSG00000012048, ENSG00000074935	1515	6	16792	7.38922	1	0.752019	0.748269
GOTERM_BP_DIRECT	GO:0018344~protein geranylgeranylation	4	0.207577	0.0118773	ENSG00000203668, ENSG00000164219, ENSG00000137955, ENSG00000188419	1515	6	16792	7.38922	1	0.752019	0.748269
GOTERM_BP_DIRECT	GO:0042796~snRNA transcription from RNA polymerase III promoter	4	0.207577	0.0118773	ENSG00000164151, ENSG00000144161, ENSG00000128915, ENSG00000023608	1515	6	16792	7.38922	1	0.752019	0.748269
GOTERM_BP_DIRECT	GO:0043484~regulation of RNA splicing	8	0.415153	0.0126948	ENSG00000113240, ENSG00000139793, ENSG00000169045, ENSG00000164252, ENSG00000152601, ENSG00000076770, ENSG00000013441, ENSG00000162664	1515	29	16792	3.05761	1	0.789924	0.785984
GOTERM_BP_DIRECT	GO:0000723~telomere maintenance	9	0.467047	0.0131727	ENSG00000140451, ENSG00000026036, ENSG00000165392, ENSG00000149311, ENSG00000113522, ENSG00000128513, ENSG00000138346, ENSG00000157106, ENSG00000104320	1515	36	16792	2.77096	1	0.80577	0.801751
GOTERM_BP_DIRECT	GO:0090305~nucleic acid phosphodiester bond hydrolysis	14	0.726518	0.0159129	ENSG00000197121, ENSG00000197774, ENSG00000165392, ENSG00000114127, ENSG00000020922, ENSG00000113522, ENSG00000078177, ENSG00000009413, ENSG00000138346, ENSG00000198924, ENSG00000187790, ENSG00000121988, ENSG00000178295, ENSG00000149289	1515	75	16792	2.06898	1	0.957159	0.952385
GOTERM_BP_DIRECT	GO:0007249~I-kappaB kinase/NF-kappaB signaling	12	0.62273	0.01718	ENSG00000183735, ENSG00000023445, ENSG00000134318, ENSG00000157625, ENSG00000136869, ENSG00000197372, ENSG00000136560, ENSG00000162924, ENSG00000146243, ENSG00000067900, ENSG00000213341, ENSG00000110330	1515	60	16792	2.21677	1	1	0.995288
GOTERM_BP_DIRECT	GO:0051310~metaphase plate congression	5	0.259471	0.0180625	ENSG00000164949, ENSG00000031691, ENSG00000080986, ENSG00000138778, ENSG00000117724	1515	12	16792	4.61826	1	1	0.995288
GOTERM_BP_DIRECT	GO:0038128~ERBB2 signaling pathway	9	0.467047	0.0181409	ENSG00000166266, ENSG00000109458, ENSG00000115904, ENSG00000121879, ENSG00000138592, ENSG00000112851, ENSG00000178568, ENSG00000145675, ENSG00000124882	1515	38	16792	2.62512	1	1	0.995288
GOTERM_BP_DIRECT	GO:2001237~negative regulation of extrinsic apoptotic signaling pathway	9	0.467047	0.0181409	ENSG00000115760, ENSG00000106799, ENSG00000023909, ENSG00000001084, ENSG00000023287, ENSG00000138448, ENSG00000146247, ENSG00000003402, ENSG00000108443	1515	38	16792	2.62512	1	1	0.995288
GOTERM_BP_DIRECT	GO:0006261~DNA-dependent DNA replication	6	0.311365	0.0187228	ENSG00000256525, ENSG00000035928, ENSG00000051341, ENSG00000108064, ENSG00000198604, ENSG00000009413	1515	18	16792	3.69461	1	1	0.995288
GOTERM_BP_DIRECT	GO:0000722~telomere maintenance via recombination	8	0.415153	0.0216132	ENSG00000133119, ENSG00000139618, ENSG00000035928, ENSG00000163029, ENSG00000165392, ENSG00000198887, ENSG00000113522, ENSG00000138346	1515	32	16792	2.77096	1	1	0.995288
GOTERM_BP_DIRECT	GO:0070424~regulation of nucleotide-binding oligomerization domain containing signaling pathway	3	0.155682	0.0229096	ENSG00000023445, ENSG00000101966, ENSG00000110330	1515	3	16792	11.0838	1	1	0.995288
GOTERM_BP_DIRECT	GO:0060544~regulation of necroptotic process	3	0.155682	0.0229096	ENSG00000023445, ENSG00000003402, ENSG00000110330	1515	3	16792	11.0838	1	1	0.995288
GOTERM_BP_DIRECT	GO:0071139~resolution of recombination intermediates	3	0.155682	0.0229096	ENSG00000163029, ENSG00000198887, ENSG00000178295	1515	3	16792	11.0838	1	1	0.995288
GOTERM_BP_DIRECT	GO:0015798~myo-inositol transport	3	0.155682	0.0229096	ENSG00000197121, ENSG00000198743, ENSG00000151229	1515	3	16792	11.0838	1	1	0.995288
GOTERM_BP_DIRECT	GO:0042276~error-prone translesion synthesis	6	0.311365	0.0235678	ENSG00000122008, ENSG00000133119, ENSG00000135945, ENSG00000035928, ENSG00000101751, ENSG00000009413	1515	19	16792	3.50016	1	1	0.995288
GOTERM_BP_DIRECT	GO:0000226~microtubule cytoskeleton organization	13	0.674624	0.0241034	ENSG00000092020, ENSG00000129680, ENSG00000170312, ENSG00000118200, ENSG00000066427, ENSG00000117533, ENSG00000135720, ENSG00000151422, ENSG00000139354, ENSG00000144824, ENSG00000151914, ENSG00000163635, ENSG00000034677	1515	71	16792	2.02943	1	1	0.995288
GOTERM_BP_DIRECT	GO:0050727~regulation of inflammatory response	12	0.62273	0.0241312	ENSG00000115594, ENSG00000023445, ENSG00000091592, ENSG00000174738, ENSG00000101966, ENSG00000164327, ENSG00000135046, ENSG00000036054, ENSG00000096968, ENSG00000103037, ENSG00000196954, ENSG00000110330	1515	63	16792	2.11121	1	1	0.995288
GOTERM_BP_DIRECT	GO:0007173~epidermal growth factor receptor signaling pathway	11	0.570835	0.0266584	ENSG00000109458, ENSG00000011405, ENSG00000115904, ENSG00000121879, ENSG00000168143, ENSG00000076641, ENSG00000112851, ENSG00000114423, ENSG00000100784, ENSG00000145675, ENSG00000124882	1515	56	16792	2.17718	1	1	0.995288
GOTERM_BP_DIRECT	GO:1901409~positive regulation of phosphorylation of RNA polymerase II C-terminal domain	4	0.207577	0.0289898	ENSG00000163660, ENSG00000082258, ENSG00000221978, ENSG00000129315	1515	8	16792	5.54191	1	1	0.995288
GOTERM_BP_DIRECT	GO:0016926~protein desumoylation	4	0.207577	0.0289898	ENSG00000132952, ENSG00000112701, ENSG00000077458, ENSG00000119231	1515	8	16792	5.54191	1	1	0.995288
GOTERM_BP_DIRECT	GO:0001514~selenocysteine incorporation	4	0.207577	0.0289898	ENSG00000138593, ENSG00000109618, ENSG00000211448, ENSG00000187742	1515	8	16792	5.54191	1	1	0.995288
GOTERM_BP_DIRECT	GO:0016081~synaptic vesicle docking	4	0.207577	0.0289898	ENSG00000132639, ENSG00000099365, ENSG00000104164, ENSG00000166900	1515	8	16792	5.54191	1	1	0.995288
GOTERM_BP_DIRECT	GO:2001224~positive regulation of neuron migration	4	0.207577	0.0289898	ENSG00000187164, ENSG00000109756, ENSG00000138182, ENSG00000075213	1515	8	16792	5.54191	1	1	0.995288
GOTERM_BP_DIRECT	GO:0034080~CENP-A containing nucleosome assembly	9	0.467047	0.0361452	ENSG00000197837, ENSG00000151725, ENSG00000123219, ENSG00000031691, ENSG00000145241, ENSG00000142856, ENSG00000137812, ENSG00000129534, ENSG00000048649	1515	43	16792	2.31987	1	1	0.995288
GOTERM_BP_DIRECT	GO:0045892~negative regulation of transcription, DNA-templated	58	3.00986	0.0376615	ENSG00000143190, ENSG00000144161, ENSG00000177485, ENSG00000137504, ENSG00000269343, ENSG00000138433, ENSG00000267680, ENSG00000080298, ENSG00000032219, ENSG00000100784, ENSG00000185513, ENSG00000146587, ENSG00000084093, ENSG00000163565, ENSG00000169946, ENSG00000012048, ENSG00000196792, ENSG00000163848, ENSG00000196199, ENSG00000197323, ENSG00000117724, ENSG00000165156, ENSG00000166200, ENSG0000…	1515	499	16792	1.2883	1	1	0.995288
GOTERM_BP_DIRECT	GO:0070102~interleukin-6-mediated signaling pathway	4	0.207577	0.0406219	ENSG00000109458, ENSG00000134744, ENSG00000134352, ENSG00000151422	1515	9	16792	4.92615	1	1	0.995288
GOTERM_BP_DIRECT	GO:0000733~DNA strand renaturation	4	0.207577	0.0406219	ENSG00000197299, ENSG00000121988, ENSG00000135046, ENSG00000004700	1515	9	16792	4.92615	1	1	0.995288
GOTERM_BP_DIRECT	GO:0034644~cellular response to UV	9	0.467047	0.0408182	ENSG00000175054, ENSG00000102081, ENSG00000164938, ENSG00000126804, ENSG00000170242, ENSG00000069869, ENSG00000147133, ENSG00000109670, ENSG00000145675	1515	44	16792	2.26715	1	1	0.995288
GOTERM_BP_DIRECT	GO:0000281~mitotic cytokinesis	7	0.363259	0.0416702	ENSG00000137807, ENSG00000136108, ENSG00000011426, ENSG00000145715, ENSG00000138592, ENSG00000158411, ENSG00000134982	1515	29	16792	2.67541	1	1	0.995288
GOTERM_BP_DIRECT	GO:0042149~cellular response to glucose starvation	7	0.363259	0.0416702	ENSG00000116044, ENSG00000172071, ENSG00000162409, ENSG00000113742, ENSG00000163565, ENSG00000132356, ENSG00000126775	1515	29	16792	2.67541	1	1	0.995288
GOTERM_BP_DIRECT	GO:0031334~positive regulation of protein complex assembly	6	0.311365	0.0426478	ENSG00000164151, ENSG00000217128, ENSG00000052795, ENSG00000119906, ENSG00000138685, ENSG00000133302	1515	22	16792	3.02286	1	1	0.995288
GOTERM_BP_DIRECT	GO:0031860~telomeric 3' overhang formation	3	0.155682	0.0430903	ENSG00000020922, ENSG00000113522, ENSG00000104320	1515	4	16792	8.31287	1	1	0.995288
GOTERM_BP_DIRECT	GO:0031936~negative regulation of chromatin silencing	3	0.155682	0.0430903	ENSG00000119778, ENSG00000111875, ENSG00000156802	1515	4	16792	8.31287	1	1	0.995288
GOTERM_BP_DIRECT	GO:0038028~insulin receptor signaling pathway via phosphatidylinositol 3-kinase	3	0.155682	0.0430903	ENSG00000121879, ENSG00000111731, ENSG00000151422	1515	4	16792	8.31287	1	1	0.995288
GOTERM_BP_DIRECT	GO:0051900~regulation of mitochondrial depolarization	3	0.155682	0.0430903	ENSG00000092020, ENSG00000023909, ENSG00000001084	1515	4	16792	8.31287	1	1	0.995288
GOTERM_BP_DIRECT	GO:1902806~regulation of cell cycle G1/S phase transition	3	0.155682	0.0430903	ENSG00000176907, ENSG00000147133, ENSG00000109670	1515	4	16792	8.31287	1	1	0.995288
GOTERM_BP_DIRECT	GO:0061470~T follicular helper cell differentiation	3	0.155682	0.0430903	ENSG00000056586, ENSG00000135870, ENSG00000169508	1515	4	16792	8.31287	1	1	0.995288
GOTERM_BP_DIRECT	GO:0042127~regulation of cell proliferation	25	1.29735	0.0444622	ENSG00000127483, ENSG00000109756, ENSG00000104205, ENSG00000163938, ENSG00000135046, ENSG00000197579, ENSG00000026103, ENSG00000115355, ENSG00000115392, ENSG00000083642, ENSG00000096968, ENSG00000012048, ENSG00000033800, ENSG00000197063, ENSG00000176105, ENSG00000265972, ENSG00000130066, ENSG00000157764, ENSG00000118762, ENSG00000110330, ENSG00000115760, ENSG00000101966, ENSG00000139292, ENSG0000…	1515	185	16792	1.49781	1	1	0.995288
GOTERM_BP_DIRECT	GO:0043066~negative regulation of apoptotic process	53	2.75039	0.0444863	ENSG00000118193, ENSG00000155816, ENSG00000135046, ENSG00000110422, ENSG00000197579, ENSG00000134352, ENSG00000116127, ENSG00000003402, ENSG00000198625, ENSG00000164134, ENSG00000107290, ENSG00000147437, ENSG00000107643, ENSG00000196074, ENSG00000172766, ENSG00000110330, ENSG00000121454, ENSG00000123473, ENSG00000154188, ENSG00000134899, ENSG00000132436, ENSG00000172175, ENSG00000114209, ENSG0000…	1515	455	16792	1.29108	1	1	0.995288
GOTERM_BP_DIRECT	GO:0043547~positive regulation of GTPase activity	64	3.32122	0.0450571	ENSG00000215644, ENSG00000109756, ENSG00000182957, ENSG00000179387, ENSG00000136895, ENSG00000076344, ENSG00000175984, ENSG00000114346, ENSG00000004777, ENSG00000198826, ENSG00000118873, ENSG00000083520, ENSG00000203668, ENSG00000088538, ENSG00000115904, ENSG00000180263, ENSG00000071189, ENSG00000137877, ENSG00000138685, ENSG00000114331, ENSG00000139132, ENSG00000205517, ENSG00000204149, ENSG0000…	1515	565	16792	1.25551	1	1	0.995288
GOTERM_BP_DIRECT	GO:0000077~DNA damage checkpoint	7	0.363259	0.0482624	ENSG00000175054, ENSG00000182923, ENSG00000136492, ENSG00000092853, ENSG00000149311, ENSG00000134852, ENSG00000104320	1515	30	16792	2.58623	1	1	0.995288
GOTERM_BP_DIRECT	GO:0007131~reciprocal meiotic recombination	7	0.363259	0.0482624	ENSG00000095002, ENSG00000197275, ENSG00000196584, ENSG00000149311, ENSG00000020922, ENSG00000113522, ENSG00000119684	1515	30	16792	2.58623	1	1	0.995288
GOTERM_BP_DIRECT	GO:0015074~DNA integration	5	0.259471	0.0497603	ENSG00000232040, ENSG00000145723, ENSG00000117000, ENSG00000168152, ENSG00000164180	1515	16	16792	3.4637	1	1	0.995288
GOTERM_BP_DIRECT	GO:0051642~centrosome localization	5	0.259471	0.0497603	ENSG00000153201, ENSG00000100503, ENSG00000170759, ENSG00000054654, ENSG00000135720	1515	16	16792	3.4637	1	1	0.995288
GOTERM_BP_DIRECT	GO:0010569~regulation of double-strand break repair via homologous recombination	5	0.259471	0.0497603	ENSG00000132436, ENSG00000163605, ENSG00000182263, ENSG00000111247, ENSG00000026036	1515	16	16792	3.4637	1	1	0.995288
GOTERM_BP_DIRECT	GO:1900006~positive regulation of dendrite development	5	0.259471	0.0497603	ENSG00000196083, ENSG00000157193, ENSG00000130779, ENSG00000106460, ENSG00000198836	1515	16	16792	3.4637	1	1	0.995288
GOTERM_BP_DIRECT	GO:0006275~regulation of DNA replication	5	0.259471	0.0497603	ENSG00000177311, ENSG00000108055, ENSG00000141446, ENSG00000122257, ENSG00000115355	1515	16	16792	3.4637	1	1	0.995288
GOTERM_BP_DIRECT	GO:0006607~NLS-bearing protein import into nucleus	6	0.311365	0.0505912	ENSG00000137040, ENSG00000153201, ENSG00000104447, ENSG00000083312, ENSG00000114423, ENSG00000196911	1515	23	16792	2.89143	1	1	0.995288
GOTERM_BP_DIRECT	GO:0018107~peptidyl-threonine phosphorylation	8	0.415153	0.0507287	ENSG00000107643, ENSG00000106799, ENSG00000147133, ENSG00000110422, ENSG00000112742, ENSG00000013441, ENSG00000170312, ENSG00000087095	1515	38	16792	2.33344	1	1	0.995288
GOTERM_BP_DIRECT	GO:0048015~phosphatidylinositol-mediated signaling	16	0.830306	0.0529854	ENSG00000070388, ENSG00000109458, ENSG00000147162, ENSG00000138685, ENSG00000178568, ENSG00000166225, ENSG00000090905, ENSG00000011405, ENSG00000121879, ENSG00000078687, ENSG00000164327, ENSG00000049130, ENSG00000145675, ENSG00000090989, ENSG00000124882, ENSG00000108443	1515	106	16792	1.67303	1	1	0.995288
GOTERM_BP_DIRECT	GO:0035264~multicellular organism growth	13	0.674624	0.0541796	ENSG00000147050, ENSG00000177565, ENSG00000115904, ENSG00000196584, ENSG00000150347, ENSG00000181690, ENSG00000178966, ENSG00000085224, ENSG00000056586, ENSG00000184564, ENSG00000083093, ENSG00000122257, ENSG00000123473	1515	80	16792	1.80112	1	1	0.995288
GOTERM_BP_DIRECT	GO:0035721~intraciliary retrograde transport	4	0.207577	0.0542309	ENSG00000123607, ENSG00000118965, ENSG00000187240, ENSG00000157796	1515	10	16792	4.43353	1	1	0.995288
GOTERM_BP_DIRECT	GO:0071479~cellular response to ionizing radiation	7	0.363259	0.0554614	ENSG00000132436, ENSG00000136560, ENSG00000197299, ENSG00000114346, ENSG00000111247, ENSG00000134852, ENSG00000163565	1515	31	16792	2.5028	1	1	0.995288
GOTERM_BP_DIRECT	GO:0042787~protein ubiquitination involved in ubiquitin-dependent protein catabolic process	21	1.08978	0.058417	ENSG00000135679, ENSG00000146373, ENSG00000146021, ENSG00000174010, ENSG00000179454, ENSG00000069869, ENSG00000178502, ENSG00000170312, ENSG00000158290, ENSG00000033178, ENSG00000166266, ENSG00000144228, ENSG00000198919, ENSG00000108094, ENSG00000118518, ENSG00000147133, ENSG00000034677, ENSG00000122257, ENSG00000165338, ENSG00000053900, ENSG00000085382	1515	153	16792	1.52131	1	1	0.995288
GOTERM_BP_DIRECT	GO:0007088~regulation of mitotic nuclear division	6	0.311365	0.0593417	ENSG00000138182, ENSG00000112029, ENSG00000156509, ENSG00000148773, ENSG00000136122, ENSG00000185513	1515	24	16792	2.77096	1	1	0.995288
GOTERM_BP_DIRECT	GO:0045893~positive regulation of transcription, DNA-templated	58	3.00986	0.0604564	ENSG00000177565, ENSG00000180530, ENSG00000197299, ENSG00000113658, ENSG00000197579, ENSG00000170802, ENSG00000164134, ENSG00000080298, ENSG00000108064, ENSG00000084093, ENSG00000012048, ENSG00000127870, ENSG00000152495, ENSG00000147180, ENSG00000106799, ENSG00000156256, ENSG00000105821, ENSG00000139618, ENSG00000164938, ENSG00000115548, ENSG00000133111, ENSG00000120837, ENSG00000138685, ENSG0000…	1515	515	16792	1.24828	1	1	0.995288
GOTERM_BP_DIRECT	GO:0006376~mRNA splice site selection	5	0.259471	0.0605844	ENSG00000108848, ENSG00000107290, ENSG00000117569, ENSG00000188529, ENSG00000100650	1515	17	16792	3.25995	1	1	0.995288
GOTERM_BP_DIRECT	GO:0051893~regulation of focal adhesion assembly	5	0.259471	0.0605844	ENSG00000143951, ENSG00000134318, ENSG00000046653, ENSG00000067900, ENSG00000065613	1515	17	16792	3.25995	1	1	0.995288
GOTERM_BP_DIRECT	GO:0009791~post-embryonic development	12	0.62273	0.061767	ENSG00000136381, ENSG00000106799, ENSG00000114739, ENSG00000128573, ENSG00000117054, ENSG00000169432, ENSG00000075223, ENSG00000056586, ENSG00000159256, ENSG00000150347, ENSG00000168769, ENSG00000171016	1515	73	16792	1.822	1	1	0.995288
GOTERM_BP_DIRECT	GO:0006270~DNA replication initiation	7	0.363259	0.0632725	ENSG00000163781, ENSG00000115947, ENSG00000185129, ENSG00000097046, ENSG00000133302, ENSG00000135336, ENSG00000175305	1515	32	16792	2.42459	1	1	0.995288
GOTERM_BP_DIRECT	GO:0030334~regulation of cell migration	12	0.62273	0.0669177	ENSG00000109458, ENSG00000182957, ENSG00000135905, ENSG00000104205, ENSG00000118193, ENSG00000124171, ENSG00000162601, ENSG00000162614, ENSG00000178568, ENSG00000065613, ENSG00000053747, ENSG00000085382	1515	74	16792	1.79738	1	1	0.995288
GOTERM_BP_DIRECT	GO:0007030~Golgi organization	12	0.62273	0.0669177	ENSG00000100815, ENSG00000107863, ENSG00000117475, ENSG00000131018, ENSG00000187240, ENSG00000173230, ENSG00000137502, ENSG00000137877, ENSG00000138768, ENSG00000066777, ENSG00000104043, ENSG00000085382	1515	74	16792	1.79738	1	1	0.995288
GOTERM_BP_DIRECT	GO:1904354~negative regulation of telomere capping	3	0.155682	0.0675745	ENSG00000149311, ENSG00000113522, ENSG00000104320	1515	5	16792	6.6503	1	1	0.995288
GOTERM_BP_DIRECT	GO:0022027~interkinetic nuclear migration	3	0.155682	0.0675745	ENSG00000078674, ENSG00000168172, ENSG00000168944	1515	5	16792	6.6503	1	1	0.995288
GOTERM_BP_DIRECT	GO:0045910~negative regulation of DNA recombination	3	0.155682	0.0675745	ENSG00000095002, ENSG00000197299, ENSG00000121988	1515	5	16792	6.6503	1	1	0.995288
GOTERM_BP_DIRECT	GO:1990592~protein K69-linked ufmylation	3	0.155682	0.0675745	ENSG00000120686, ENSG00000014123, ENSG00000081307	1515	5	16792	6.6503	1	1	0.995288
GOTERM_BP_DIRECT	GO:0033081~regulation of T cell differentiation in thymus	3	0.155682	0.0675745	ENSG00000152495, ENSG00000148516, ENSG00000115904	1515	5	16792	6.6503	1	1	0.995288
GOTERM_BP_DIRECT	GO:1903887~motile primary cilium assembly	3	0.155682	0.0675745	ENSG00000164066, ENSG00000131437, ENSG00000151849	1515	5	16792	6.6503	1	1	0.995288
GOTERM_BP_DIRECT	GO:0031052~chromosome breakage	3	0.155682	0.0675745	ENSG00000139618, ENSG00000083093, ENSG00000012048	1515	5	16792	6.6503	1	1	0.995288
GOTERM_BP_DIRECT	GO:0034184~positive regulation of maintenance of mitotic sister chromatid cohesion	3	0.155682	0.0675745	ENSG00000119906, ENSG00000198887, ENSG00000133302	1515	5	16792	6.6503	1	1	0.995288
GOTERM_BP_DIRECT	GO:0070301~cellular response to hydrogen peroxide	10	0.518941	0.0676931	ENSG00000198839, ENSG00000116044, ENSG00000135679, ENSG00000137496, ENSG00000138061, ENSG00000107290, ENSG00000135046, ENSG00000114346, ENSG00000170312, ENSG00000132356	1515	57	16792	1.94453	1	1	0.995288
GOTERM_BP_DIRECT	GO:0034612~response to tumor necrosis factor	6	0.311365	0.0688972	ENSG00000011566, ENSG00000047188, ENSG00000096968, ENSG00000137845, ENSG00000168615, ENSG00000108443	1515	25	16792	2.66012	1	1	0.995288
GOTERM_BP_DIRECT	GO:0000375~RNA splicing, via transesterification reactions	6	0.311365	0.0688972	ENSG00000124383, ENSG00000133226, ENSG00000164609, ENSG00000139218, ENSG00000188529, ENSG00000116752	1515	25	16792	2.66012	1	1	0.995288
GOTERM_BP_DIRECT	GO:0090161~Golgi ribbon formation	4	0.207577	0.0697106	ENSG00000135968, ENSG00000117533, ENSG00000124222, ENSG00000117500	1515	11	16792	4.03048	1	1	0.995288
GOTERM_BP_DIRECT	GO:0033169~histone H3-K9 demethylation	4	0.207577	0.0697106	ENSG00000171988, ENSG00000102878, ENSG00000006459, ENSG00000115548	1515	11	16792	4.03048	1	1	0.995288
GOTERM_BP_DIRECT	GO:0036092~phosphatidylinositol-3-phosphate biosynthetic process	9	0.467047	0.0700982	ENSG00000070388, ENSG00000166225, ENSG00000115020, ENSG00000109458, ENSG00000011405, ENSG00000121879, ENSG00000149311, ENSG00000138685, ENSG00000145675	1515	49	16792	2.03581	1	1	0.995288
GOTERM_BP_DIRECT	GO:0000278~mitotic cell cycle	8	0.415153	0.0716634	ENSG00000096401, ENSG00000138738, ENSG00000196584, ENSG00000145241, ENSG00000138778, ENSG00000117724, ENSG00000119397, ENSG00000151422	1515	41	16792	2.1627	1	1	0.995288
GOTERM_BP_DIRECT	GO:0007004~telomere maintenance via telomerase	5	0.259471	0.0725449	ENSG00000035928, ENSG00000149311, ENSG00000020922, ENSG00000113522, ENSG00000128513	1515	18	16792	3.07884	1	1	0.995288
GOTERM_BP_DIRECT	GO:0061512~protein localization to cilium	5	0.259471	0.0725449	ENSG00000123607, ENSG00000118965, ENSG00000130338, ENSG00000113966, ENSG00000146350	1515	18	16792	3.07884	1	1	0.995288
GOTERM_BP_DIRECT	GO:0001556~oocyte maturation	5	0.259471	0.0725449	ENSG00000139618, ENSG00000172572, ENSG00000112029, ENSG00000101104, ENSG00000124882	1515	18	16792	3.07884	1	1	0.995288
GOTERM_BP_DIRECT	GO:0031124~mRNA 3'-end processing	9	0.467047	0.0771752	ENSG00000058673, ENSG00000133226, ENSG00000079134, ENSG00000125351, ENSG00000165494, ENSG00000164609, ENSG00000125676, ENSG00000116754, ENSG00000100650	1515	50	16792	1.99509	1	1	0.995288
GOTERM_BP_DIRECT	GO:0009411~response to UV	8	0.415153	0.0796268	ENSG00000011566, ENSG00000107643, ENSG00000135945, ENSG00000134899, ENSG00000121988, ENSG00000162607, ENSG00000116747, ENSG00000132356	1515	42	16792	2.11121	1	1	0.995288
GOTERM_BP_DIRECT	GO:0031122~cytoplasmic microtubule organization	7	0.363259	0.0807327	ENSG00000110318, ENSG00000132436, ENSG00000078674, ENSG00000275835, ENSG00000182263, ENSG00000168172, ENSG00000065613	1515	34	16792	2.28196	1	1	0.995288
GOTERM_BP_DIRECT	GO:0007059~chromosome segregation	11	0.570835	0.082853	ENSG00000143228, ENSG00000138160, ENSG00000136098, ENSG00000163491, ENSG00000131747, ENSG00000080986, ENSG00000136169, ENSG00000145241, ENSG00000138778, ENSG00000117724, ENSG00000012048	1515	68	16792	1.79297	1	1	0.995288
GOTERM_BP_DIRECT	GO:0007519~skeletal muscle tissue development	9	0.467047	0.084664	ENSG00000136603, ENSG00000128573, ENSG00000082258, ENSG00000184343, ENSG00000124743, ENSG00000125772, ENSG00000169282, ENSG00000003402, ENSG00000198947	1515	51	16792	1.95597	1	1	0.995288
GOTERM_BP_DIRECT	GO:0051276~chromosome organization	5	0.259471	0.0856054	ENSG00000117000, ENSG00000164949, ENSG00000113810, ENSG00000101596, ENSG00000174405	1515	19	16792	2.9168	1	1	0.995288
GOTERM_BP_DIRECT	GO:0000002~mitochondrial genome maintenance	4	0.207577	0.0869266	ENSG00000114120, ENSG00000140451, ENSG00000068305, ENSG00000198836	1515	12	16792	3.69461	1	1	0.995288
GOTERM_BP_DIRECT	GO:2000505~regulation of energy homeostasis	4	0.207577	0.0869266	ENSG00000174738, ENSG00000162409, ENSG00000116678, ENSG00000132356	1515	12	16792	3.69461	1	1	0.995288
GOTERM_BP_DIRECT	GO:0030155~regulation of cell adhesion	8	0.415153	0.0880815	ENSG00000134318, ENSG00000136153, ENSG00000118193, ENSG00000163536, ENSG00000067900, ENSG00000169429, ENSG00000058272, ENSG00000053747	1515	43	16792	2.06211	1	1	0.995288
GOTERM_BP_DIRECT	GO:0007224~smoothened signaling pathway	11	0.570835	0.0894738	ENSG00000143951, ENSG00000123607, ENSG00000169379, ENSG00000131437, ENSG00000100578, ENSG00000151849, ENSG00000068885, ENSG00000116747, ENSG00000158079, ENSG00000123473, ENSG00000138686	1515	69	16792	1.76699	1	1	0.995288
GOTERM_BP_DIRECT	GO:0051726~regulation of cell cycle	17	0.8822	0.0914749	ENSG00000183814, ENSG00000156256, ENSG00000132436, ENSG00000080839, ENSG00000152503, ENSG00000117724, ENSG00000138685, ENSG00000138764, ENSG00000110330, ENSG00000175305, ENSG00000085276, ENSG00000149311, ENSG00000147854, ENSG00000182621, ENSG00000185513, ENSG00000100650, ENSG00000189308	1515	124	16792	1.51956	1	1	0.995288
GOTERM_BP_DIRECT	GO:0001947~heart looping	10	0.518941	0.0951381	ENSG00000169379, ENSG00000131437, ENSG00000100644, ENSG00000136169, ENSG00000135541, ENSG00000101752, ENSG00000113971, ENSG00000123473, ENSG00000138686, ENSG00000118762	1515	61	16792	1.81702	1	1	0.995288
GOTERM_BP_DIRECT	GO:0042304~regulation of fatty acid biosynthetic process	3	0.155682	0.0954231	ENSG00000162409, ENSG00000131791, ENSG00000004799	1515	6	16792	5.54191	1	1	0.995288
GOTERM_BP_DIRECT	GO:0034773~histone H4-K20 trimethylation	3	0.155682	0.0954231	ENSG00000054267, ENSG00000032219, ENSG00000110066	1515	6	16792	5.54191	1	1	0.995288
GOTERM_BP_DIRECT	GO:1902857~positive regulation of nonmotile primary cilium assembly	3	0.155682	0.0954231	ENSG00000122545, ENSG00000151849, ENSG00000174799	1515	6	16792	5.54191	1	1	0.995288
GOTERM_BP_DIRECT	GO:0035520~monoubiquitinated protein deubiquitination	3	0.155682	0.0954231	ENSG00000162607, ENSG00000170242, ENSG00000066427	1515	6	16792	5.54191	1	1	0.995288
GOTERM_BP_DIRECT	GO:0032958~inositol phosphate biosynthetic process	3	0.155682	0.0954231	ENSG00000145725, ENSG00000151151, ENSG00000138685	1515	6	16792	5.54191	1	1	0.995288
GOTERM_BP_DIRECT	GO:0014842~regulation of skeletal muscle satellite cell proliferation	3	0.155682	0.0954231	ENSG00000154188, ENSG00000159086, ENSG00000003402	1515	6	16792	5.54191	1	1	0.995288
GOTERM_BP_DIRECT	GO:0048598~embryonic morphogenesis	3	0.155682	0.0954231	ENSG00000125848, ENSG00000138685, ENSG00000135974	1515	6	16792	5.54191	1	1	0.995288
GOTERM_BP_DIRECT	GO:0048478~replication fork protection	3	0.155682	0.0954231	ENSG00000139618, ENSG00000197299, ENSG00000121988	1515	6	16792	5.54191	1	1	0.995288
GOTERM_BP_DIRECT	GO:0006511~ubiquitin-dependent protein catabolic process	23	1.19357	0.0961895	ENSG00000155313, ENSG00000127870, ENSG00000156256, ENSG00000162607, ENSG00000247746, ENSG00000170242, ENSG00000129084, ENSG00000131263, ENSG00000197579, ENSG00000066427, ENSG00000115464, ENSG00000158290, ENSG00000033178, ENSG00000116750, ENSG00000166266, ENSG00000164663, ENSG00000182670, ENSG00000108094, ENSG00000138592, ENSG00000163961, ENSG00000184787, ENSG00000144357, ENSG00000123552	1515	182	16792	1.4007	1	1	0.995288
GOTERM_BP_DIRECT	GO:0033138~positive regulation of peptidyl-serine phosphorylation	11	0.570835	0.0964029	ENSG00000183735, ENSG00000154188, ENSG00000114209, ENSG00000009694, ENSG00000121879, ENSG00000217128, ENSG00000110888, ENSG00000127914, ENSG00000052795, ENSG00000131023, ENSG00000157764	1515	70	16792	1.74174	1	1	0.995288
GOTERM_BP_DIRECT	GO:0061025~membrane fusion	8	0.415153	0.0970232	ENSG00000197959, ENSG00000099365, ENSG00000138768, ENSG00000087470, ENSG00000104164, ENSG00000124222, ENSG00000166900, ENSG00000085382	1515	44	16792	2.01524	1	1	0.995288
GOTERM_BP_DIRECT	GO:0007094~mitotic spindle assembly checkpoint	5	0.259471	0.0997186	ENSG00000047410, ENSG00000117724, ENSG00000149311, ENSG00000112742, ENSG00000134982	1515	20	16792	2.77096	1	1	0.995288

## Sheet: HEG_Penet1_down_CC
Category	Term	Count	%	PValue	Genes	List Total	Pop Hits	Pop Total	Fold Enrichment	Bonferroni	Benjamini	FDR	log(adj-pvalue)
GOTERM_CC_DIRECT	GO:0005634~nucleus	683	35.4437	1.01978e-31	ENSG00000185947, ENSG00000185946, ENSG00000070961, ENSG00000143190, ENSG00000178177, ENSG00000144161, ENSG00000113658, ENSG00000189190, ENSG00000137504, ENSG00000112200, ENSG00000075292, ENSG00000196967, ENSG00000172748, ENSG00000170448, ENSG00000168255, ENSG00000023608, ENSG00000032219, ENSG00000108064, ENSG00000145012, ENSG00000146587, ENSG00000122257, ENSG00000124795, ENSG00000213020, ENSG0000…	1594	5415	18224	1.44204	7.23027e-29	7.23027e-29	7.01612e-29	28.1408
GOTERM_CC_DIRECT	GO:0005654~nucleoplasm	399	20.7058	1.17086e-26	ENSG00000185946, ENSG00000143190, ENSG00000144161, ENSG00000113658, ENSG00000168010, ENSG00000075292, ENSG00000189079, ENSG00000123106, ENSG00000023608, ENSG00000128915, ENSG00000032219, ENSG00000178295, ENSG00000058729, ENSG00000122257, ENSG00000124795, ENSG00000115947, ENSG00000113522, ENSG00000135336, ENSG00000009413, ENSG00000173611, ENSG00000148516, ENSG00000102878, ENSG00000123119, ENSG0000…	1594	2784	18224	1.63855	8.30139e-24	4.1507e-24	4.02776e-24	23.3819
GOTERM_CC_DIRECT	GO:0005813~centrosome	107	5.55267	6.66244e-24	ENSG00000156787, ENSG00000129680, ENSG00000154240, ENSG00000068885, ENSG00000114107, ENSG00000116127, ENSG00000133302, ENSG00000135720, ENSG00000166477, ENSG00000100503, ENSG00000136098, ENSG00000122417, ENSG00000107890, ENSG00000178295, ENSG00000183137, ENSG00000108465, ENSG00000153140, ENSG00000111860, ENSG00000117724, ENSG00000165392, ENSG00000138686, ENSG00000118200, ENSG00000118965, ENSG0000…	1594	426	18224	2.87164	4.72367e-21	1.57456e-21	1.52792e-21	20.8028
GOTERM_CC_DIRECT	GO:0005622~intracellular	203	10.5345	1.29537e-15	ENSG00000185947, ENSG00000111912, ENSG00000197372, ENSG00000198464, ENSG00000185829, ENSG00000108506, ENSG00000113658, ENSG00000137501, ENSG00000198105, ENSG00000198346, ENSG00000137502, ENSG00000196967, ENSG00000172748, ENSG00000166510, ENSG00000267680, ENSG00000188785, ENSG00000180008, ENSG00000213020, ENSG00000107643, ENSG00000106799, ENSG00000189180, ENSG00000196159, ENSG00000197008, ENSG0000…	1594	1332	18224	1.7424	9.44578e-13	2.29605e-13	2.22804e-13	12.639
GOTERM_CC_DIRECT	GO:0005814~centriole	39	2.02387	1.01596e-13	ENSG00000051825, ENSG00000103995, ENSG00000198089, ENSG00000046651, ENSG00000131747, ENSG00000044459, ENSG00000135541, ENSG00000173588, ENSG00000197579, ENSG00000111554, ENSG00000116127, ENSG00000173226, ENSG00000174799, ENSG00000100629, ENSG00000101639, ENSG00000100503, ENSG00000078674, ENSG00000151849, ENSG00000182923, ENSG00000133739, ENSG00000131437, ENSG00000153140, ENSG00000152359, ENSG0000…	1594	113	18224	3.94586	7.20241e-11	1.44063e-11	1.39796e-11	10.8414
GOTERM_CC_DIRECT	GO:0005737~cytoplasm	539	27.9709	1.77902e-06	ENSG00000137628, ENSG00000068885, ENSG00000113658, ENSG00000137501, ENSG00000137502, ENSG00000075292, ENSG00000168497, ENSG00000108187, ENSG00000145012, ENSG00000180008, ENSG00000112319, ENSG00000114739, ENSG00000156256, ENSG00000135338, ENSG00000115947, ENSG00000180263, ENSG00000186908, ENSG00000069869, ENSG00000137877, ENSG00000172766, ENSG00000137872, ENSG00000173611, ENSG00000157106, ENSG0000…	1594	5222	18224	1.18007	0.00126053	0.000210221	0.000203994	3.67732
GOTERM_CC_DIRECT	GO:0005815~microtubule organizing center	33	1.71251	2.69088e-06	ENSG00000129422, ENSG00000103995, ENSG00000040275, ENSG00000151414, ENSG00000099365, ENSG00000168172, ENSG00000111731, ENSG00000023516, ENSG00000131023, ENSG00000138433, ENSG00000100629, ENSG00000121621, ENSG00000151725, ENSG00000275835, ENSG00000182263, ENSG00000122257, ENSG00000213066, ENSG00000147874, ENSG00000182504, ENSG00000135338, ENSG00000125351, ENSG00000104218, ENSG00000131051, ENSG0000…	1594	153	18224	2.46591	0.00190602	0.000256582	0.000248982	3.59077
GOTERM_CC_DIRECT	GO:0005694~chromosome	26	1.34925	2.89514e-06	ENSG00000127483, ENSG00000080608, ENSG00000102081, ENSG00000113810, ENSG00000138778, ENSG00000134852, ENSG00000163781, ENSG00000083642, ENSG00000101972, ENSG00000143452, ENSG00000101596, ENSG00000122257, ENSG00000012048, ENSG00000038219, ENSG00000175054, ENSG00000181555, ENSG00000177311, ENSG00000124383, ENSG00000112739, ENSG00000163946, ENSG00000116539, ENSG00000136169, ENSG00000004700, ENSG0000…	1594	105	18224	2.831	0.00205055	0.000256582	0.000248982	3.59077
GOTERM_CC_DIRECT	GO:0016607~nuclear speck	39	2.02387	4.34938e-06	ENSG00000133226, ENSG00000180530, ENSG00000108848, ENSG00000077458, ENSG00000164609, ENSG00000197579, ENSG00000132274, ENSG00000138433, ENSG00000075292, ENSG00000196504, ENSG00000145833, ENSG00000005483, ENSG00000163660, ENSG00000138398, ENSG00000184384, ENSG00000100644, ENSG00000100941, ENSG00000164252, ENSG00000176907, ENSG00000119707, ENSG00000163029, ENSG00000221978, ENSG00000188529, ENSG0000…	1594	201	18224	2.21832	0.00307897	0.000342635	0.000332486	3.46517
GOTERM_CC_DIRECT	GO:0036064~ciliary basal body	24	1.24546	9.21458e-06	ENSG00000156313, ENSG00000103494, ENSG00000046651, ENSG00000153140, ENSG00000170264, ENSG00000135541, ENSG00000117724, ENSG00000197579, ENSG00000116127, ENSG00000138036, ENSG00000138686, ENSG00000118762, ENSG00000198718, ENSG00000164066, ENSG00000198707, ENSG00000117155, ENSG00000118965, ENSG00000078674, ENSG00000139350, ENSG00000100578, ENSG00000151849, ENSG00000032742, ENSG00000100592, ENSG0000…	1594	98	18224	2.79989	0.00651187	0.000653314	0.000633963	3.18488
GOTERM_CC_DIRECT	GO:0016363~nuclear matrix	23	1.19357	2.53915e-05	ENSG00000133226, ENSG00000197299, ENSG00000119042, ENSG00000159256, ENSG00000117724, ENSG00000151657, ENSG00000066777, ENSG00000153207, ENSG00000066427, ENSG00000196504, ENSG00000121931, ENSG00000079134, ENSG00000138398, ENSG00000128708, ENSG00000280987, ENSG00000009694, ENSG00000182263, ENSG00000108055, ENSG00000163635, ENSG00000096968, ENSG00000256683, ENSG00000162664, ENSG00000163104, ENSG0000…	1594	97	18224	2.71089	0.0178417	0.0016366	0.00158812	2.78606
GOTERM_CC_DIRECT	GO:0000784~nuclear chromosome, telomeric region	27	1.40114	5.06133e-05	ENSG00000095002, ENSG00000020922, ENSG00000170312, ENSG00000198924, ENSG00000085224, ENSG00000149311, ENSG00000101596, ENSG00000128513, ENSG00000104320, ENSG00000175054, ENSG00000115947, ENSG00000139618, ENSG00000165392, ENSG00000113522, ENSG00000174405, ENSG00000173559, ENSG00000135336, ENSG00000138346, ENSG00000197837, ENSG00000140451, ENSG00000138385, ENSG00000121931, ENSG00000079134, ENSG0000…	1594	130	18224	2.37452	0.0352495	0.0029904	0.00290183	2.52427
GOTERM_CC_DIRECT	GO:0015630~microtubule cytoskeleton	27	1.40114	0.000126142	ENSG00000248905, ENSG00000130779, ENSG00000129680, ENSG00000046651, ENSG00000138778, ENSG00000174796, ENSG00000097046, ENSG00000173226, ENSG00000121621, ENSG00000137760, ENSG00000166037, ENSG00000107771, ENSG00000214367, ENSG00000136108, ENSG00000105866, ENSG00000131437, ENSG00000131051, ENSG00000151422, ENSG00000187164, ENSG00000139354, ENSG00000122545, ENSG00000143669, ENSG00000120008, ENSG0000…	1594	137	18224	2.25319	0.0855574	0.00687961	0.00667584
GOTERM_CC_DIRECT	GO:0005730~nucleolus	107	5.55267	0.000149791	ENSG00000180530, ENSG00000102081, ENSG00000177485, ENSG00000083520, ENSG00000164332, ENSG00000166477, ENSG00000100503, ENSG00000023608, ENSG00000109670, ENSG00000178691, ENSG00000122257, ENSG00000147679, ENSG00000108465, ENSG00000136824, ENSG00000156531, ENSG00000173451, ENSG00000115827, ENSG00000115947, ENSG00000113649, ENSG00000153140, ENSG00000165392, ENSG00000065548, ENSG00000009413, ENSG0000…	1594	857	18224	1.42744	0.100764	0.00758586	0.00736118
GOTERM_CC_DIRECT	GO:0000922~spindle pole	23	1.19357	0.000162058	ENSG00000258890, ENSG00000182923, ENSG00000136108, ENSG00000040275, ENSG00000104218, ENSG00000151414, ENSG00000117724, ENSG00000197579, ENSG00000116127, ENSG00000115841, ENSG00000131023, ENSG00000163781, ENSG00000100629, ENSG00000115760, ENSG00000138160, ENSG00000100503, ENSG00000275835, ENSG00000139350, ENSG00000108055, ENSG00000164118, ENSG00000184445, ENSG00000169607, ENSG00000185515	1594	109	18224	2.41244	0.108552	0.00765993	0.00743305
GOTERM_CC_DIRECT	GO:0035861~site of double-strand break	11	0.570835	0.000202499	ENSG00000134758, ENSG00000163029, ENSG00000119906, ENSG00000198887, ENSG00000020922, ENSG00000113522, ENSG00000133302, ENSG00000163961, ENSG00000127311, ENSG00000163104, ENSG00000104320	1594	31	18224	4.05683	0.133754	0.00897323	0.00870745
GOTERM_CC_DIRECT	GO:0005929~cilium	28	1.45304	0.000263284	ENSG00000103494, ENSG00000096872, ENSG00000179941, ENSG00000177042, ENSG00000130338, ENSG00000068885, ENSG00000046651, ENSG00000137941, ENSG00000135541, ENSG00000157796, ENSG00000138036, ENSG00000113971, ENSG00000198718, ENSG00000123607, ENSG00000213186, ENSG00000122970, ENSG00000135338, ENSG00000131437, ENSG00000113966, ENSG00000146350, ENSG00000154678, ENSG00000118762, ENSG00000118965, ENSG0000…	1594	151	18224	2.12	0.170301	0.0109805	0.0106553
GOTERM_CC_DIRECT	GO:0005874~microtubule	47	2.43902	0.000289428	ENSG00000137807, ENSG00000129422, ENSG00000075711, ENSG00000118193, ENSG00000130779, ENSG00000151414, ENSG00000137941, ENSG00000138778, ENSG00000168172, ENSG00000111554, ENSG00000138036, ENSG00000135720, ENSG00000198718, ENSG00000165169, ENSG00000165521, ENSG00000121621, ENSG00000166037, ENSG00000275835, ENSG00000151849, ENSG00000182263, ENSG00000187775, ENSG00000134709, ENSG00000167702, ENSG0000…	1594	311	18224	1.7278	0.185543	0.0114003	0.0110626
GOTERM_CC_DIRECT	GO:0072372~primary cilium	18	0.934094	0.000339268	ENSG00000096872, ENSG00000152061, ENSG00000131437, ENSG00000113966, ENSG00000068885, ENSG00000135541, ENSG00000157796, ENSG00000138036, ENSG00000113971, ENSG00000198718, ENSG00000123607, ENSG00000203965, ENSG00000118965, ENSG00000187240, ENSG00000169379, ENSG00000083312, ENSG00000032742, ENSG00000122970	1594	78	18224	2.63836	0.21383	0.01266	0.0122851
GOTERM_CC_DIRECT	GO:0005801~cis-Golgi network	12	0.62273	0.000739592	ENSG00000100815, ENSG00000154153, ENSG00000173905, ENSG00000173230, ENSG00000127914, ENSG00000137502, ENSG00000092108, ENSG00000168172, ENSG00000106692, ENSG00000182400, ENSG00000145675, ENSG00000117500	1594	42	18224	3.26654	0.408187	0.0243505	0.0236292
GOTERM_CC_DIRECT	GO:0016605~PML body	20	1.03788	0.000744142	ENSG00000175054, ENSG00000127870, ENSG00000136603, ENSG00000197299, ENSG00000164938, ENSG00000159256, ENSG00000198887, ENSG00000110422, ENSG00000197579, ENSG00000020922, ENSG00000112200, ENSG00000118412, ENSG00000120798, ENSG00000163781, ENSG00000172845, ENSG00000085224, ENSG00000163029, ENSG00000121741, ENSG00000033800, ENSG00000104320	1594	98	18224	2.33324	0.410094	0.0243505	0.0236292
GOTERM_CC_DIRECT	GO:0000242~pericentriolar material	8	0.415153	0.000755585	ENSG00000101639, ENSG00000103995, ENSG00000100503, ENSG00000078674, ENSG00000139350, ENSG00000137601, ENSG00000168172, ENSG00000074935	1594	19	18224	4.81384	0.414865	0.0243505	0.0236292
GOTERM_CC_DIRECT	GO:0000781~chromosome, telomeric region	12	0.62273	0.0016667	ENSG00000255150, ENSG00000128708, ENSG00000107290, ENSG00000080345, ENSG00000197299, ENSG00000163029, ENSG00000198887, ENSG00000149311, ENSG00000020922, ENSG00000128513, ENSG00000174953, ENSG00000104320	1594	46	18224	2.98249	0.693542	0.0513778	0.049856
GOTERM_CC_DIRECT	GO:0017053~transcriptional repressor complex	13	0.674624	0.00241968	ENSG00000177565, ENSG00000183814, ENSG00000136603, ENSG00000244754, ENSG00000117625, ENSG00000131263, ENSG00000024526, ENSG00000172845, ENSG00000267680, ENSG00000032219, ENSG00000256683, ENSG00000084093, ENSG00000198160	1594	55	18224	2.70232	0.820509	0.0714814	0.0693642
GOTERM_CC_DIRECT	GO:0005829~cytosol	332	17.2289	0.00332145	ENSG00000113658, ENSG00000116127, ENSG00000138036, ENSG00000004777, ENSG00000183091, ENSG00000164331, ENSG00000168497, ENSG00000108064, ENSG00000122257, ENSG00000058729, ENSG00000104497, ENSG00000156017, ENSG00000107643, ENSG00000116918, ENSG00000133710, ENSG00000069869, ENSG00000137877, ENSG00000067208, ENSG00000115145, ENSG00000157106, ENSG00000115267, ENSG00000139132, ENSG00000166401, ENSG0000…	1594	3315	18224	1.14501	0.905469	0.0941963	0.0914063
GOTERM_CC_DIRECT	GO:0031514~motile cilium	15	0.778412	0.00569553	ENSG00000096872, ENSG00000135046, ENSG00000157796, ENSG00000116127, ENSG00000138036, ENSG00000138587, ENSG00000118762, ENSG00000166762, ENSG00000164066, ENSG00000166004, ENSG00000169379, ENSG00000100644, ENSG00000032742, ENSG00000100592, ENSG00000122970	1594	76	18224	2.25649	0.982572	0.152968	0.148437
GOTERM_CC_DIRECT	GO:0098536~deuterosome	4	0.207577	0.0058253	ENSG00000103995, ENSG00000162004, ENSG00000142731, ENSG00000156876	1594	5	18224	9.1463	0.984112	0.152968	0.148437
GOTERM_CC_DIRECT	GO:0000777~condensed chromosome kinetochore	16	0.830306	0.00806109	ENSG00000156531, ENSG00000158805, ENSG00000080986, ENSG00000138778, ENSG00000153207, ENSG00000137812, ENSG00000165169, ENSG00000143228, ENSG00000122545, ENSG00000151725, ENSG00000123219, ENSG00000163535, ENSG00000145241, ENSG00000184445, ENSG00000142856, ENSG00000184402	1594	87	18224	2.1026	0.99678	0.204118	0.198072
GOTERM_CC_DIRECT	GO:0005819~spindle	20	1.03788	0.00872955	ENSG00000092020, ENSG00000129422, ENSG00000214367, ENSG00000137807, ENSG00000112029, ENSG00000129680, ENSG00000135837, ENSG00000104218, ENSG00000155816, ENSG00000099365, ENSG00000117724, ENSG00000112742, ENSG00000135315, ENSG00000067208, ENSG00000122545, ENSG00000143702, ENSG00000138160, ENSG00000080345, ENSG00000149311, ENSG00000147874	1594	121	18224	1.88973	0.998004	0.213126	0.206813
GOTERM_CC_DIRECT	GO:0005930~axoneme	15	0.778412	0.00901801	ENSG00000103494, ENSG00000131437, ENSG00000113966, ENSG00000117724, ENSG00000096093, ENSG00000138036, ENSG00000138587, ENSG00000138686, ENSG00000143951, ENSG00000118965, ENSG00000187240, ENSG00000169379, ENSG00000122545, ENSG00000126775, ENSG00000214021	1594	80	18224	2.14366	0.998376	0.213126	0.206813
GOTERM_CC_DIRECT	GO:0000775~chromosome, centromeric region	12	0.62273	0.00950958	ENSG00000143228, ENSG00000102081, ENSG00000119969, ENSG00000083642, ENSG00000031691, ENSG00000080986, ENSG00000108055, ENSG00000163535, ENSG00000138778, ENSG00000117724, ENSG00000101972, ENSG00000148773	1594	57	18224	2.40692	0.998858	0.217493	0.211051
GOTERM_CC_DIRECT	GO:0000785~chromatin	16	0.830306	0.0099228	ENSG00000198157, ENSG00000164190, ENSG00000115548, ENSG00000069869, ENSG00000117724, ENSG00000172167, ENSG00000153207, ENSG00000171988, ENSG00000116044, ENSG00000083642, ENSG00000108055, ENSG00000119906, ENSG00000101972, ENSG00000141446, ENSG00000185513, ENSG00000166801	1594	89	18224	2.05535	0.99915	0.219852	0.21334
GOTERM_CC_DIRECT	GO:0097542~ciliary tip	10	0.518941	0.0125216	ENSG00000123607, ENSG00000096872, ENSG00000118965, ENSG00000187240, ENSG00000131437, ENSG00000068885, ENSG00000157796, ENSG00000138036, ENSG00000032742, ENSG00000122970	1594	44	18224	2.59838	0.999868	0.269025	0.261057
GOTERM_CC_DIRECT	GO:0035869~ciliary transition zone	7	0.363259	0.0150522	ENSG00000198707, ENSG00000103494, ENSG00000177042, ENSG00000078674, ENSG00000153140, ENSG00000197603, ENSG00000164953	1594	24	18224	3.33459	0.999979	0.3052	0.29616
GOTERM_CC_DIRECT	GO:0015629~actin cytoskeleton	30	1.55682	0.0150663	ENSG00000158528, ENSG00000198087, ENSG00000129680, ENSG00000155816, ENSG00000151239, ENSG00000173889, ENSG00000183091, ENSG00000163781, ENSG00000081320, ENSG00000119547, ENSG00000147894, ENSG00000184445, ENSG00000101972, ENSG00000167549, ENSG00000109805, ENSG00000211455, ENSG00000115947, ENSG00000113649, ENSG00000172403, ENSG00000058272, ENSG00000151422, ENSG00000139132, ENSG00000139354, ENSG0000…	1594	218	18224	1.57333	0.999979	0.3052	0.29616
GOTERM_CC_DIRECT	GO:0042405~nuclear inclusion body	5	0.259471	0.0218858	ENSG00000153201, ENSG00000047410, ENSG00000133302, ENSG00000066427, ENSG00000104320	1594	13	18224	4.39726	1	0.424806	0.412224
GOTERM_CC_DIRECT	GO:0034451~centriolar satellite	7	0.363259	0.022169	ENSG00000198707, ENSG00000117155, ENSG00000083535, ENSG00000078674, ENSG00000046651, ENSG00000168172, ENSG00000175455	1594	26	18224	3.07808	1	0.424806	0.412224
GOTERM_CC_DIRECT	GO:0000776~kinetochore	14	0.726518	0.022933	ENSG00000158805, ENSG00000047410, ENSG00000130779, ENSG00000080986, ENSG00000138778, ENSG00000117724, ENSG00000112742, ENSG00000172167, ENSG00000134982, ENSG00000058272, ENSG00000165169, ENSG00000121621, ENSG00000145241, ENSG00000184402	1594	81	18224	1.97605	1	0.427881	0.415207
GOTERM_CC_DIRECT	GO:0000800~lateral element	5	0.259471	0.0285655	ENSG00000196074, ENSG00000139618, ENSG00000197299, ENSG00000108055, ENSG00000012048	1594	14	18224	4.08317	1	0.519306	0.503925
GOTERM_CC_DIRECT	GO:0045111~intermediate filament cytoskeleton	10	0.518941	0.0348007	ENSG00000166263, ENSG00000144824, ENSG00000065243, ENSG00000137628, ENSG00000151914, ENSG00000101972, ENSG00000114127, ENSG00000054654, ENSG00000008952, ENSG00000105497	1594	52	18224	2.19863	1	0.588319	0.570893
GOTERM_CC_DIRECT	GO:0045171~intercellular bridge	9	0.467047	0.0348811	ENSG00000005483, ENSG00000137807, ENSG00000111615, ENSG00000079134, ENSG00000105866, ENSG00000147894, ENSG00000134253, ENSG00000097046, ENSG00000173226	1594	44	18224	2.33854	1	0.588319	0.570893
GOTERM_CC_DIRECT	GO:0005662~DNA replication factor A complex	5	0.259471	0.0363251	ENSG00000096401, ENSG00000134899, ENSG00000185129, ENSG00000127311, ENSG00000116752	1594	15	18224	3.81096	1	0.588319	0.570893
GOTERM_CC_DIRECT	GO:0032391~photoreceptor connecting cilium	8	0.415153	0.0387829	ENSG00000198707, ENSG00000131437, ENSG00000153140, ENSG00000170264, ENSG00000137877, ENSG00000197579, ENSG00000157796, ENSG00000173226	1594	37	18224	2.47197	1	0.588319	0.570893
GOTERM_CC_DIRECT	GO:0031201~SNARE complex	10	0.518941	0.0387917	ENSG00000132639, ENSG00000139190, ENSG00000099365, ENSG00000145087, ENSG00000092108, ENSG00000164506, ENSG00000104164, ENSG00000117533, ENSG00000124222, ENSG00000166900	1594	53	18224	2.15715	1	0.588319	0.570893
GOTERM_CC_DIRECT	GO:0005871~kinesin complex	10	0.518941	0.0387917	ENSG00000137807, ENSG00000121621, ENSG00000138182, ENSG00000138160, ENSG00000170759, ENSG00000118193, ENSG00000138778, ENSG00000167702, ENSG00000113971, ENSG00000139116	1594	53	18224	2.15715	1	0.588319	0.570893
GOTERM_CC_DIRECT	GO:0005712~chiasma	3	0.155682	0.0406596	ENSG00000127957, ENSG00000119684, ENSG00000064933	1594	4	18224	8.57465	1	0.588319	0.570893
GOTERM_CC_DIRECT	GO:0035363~histone locus body	3	0.155682	0.0406596	ENSG00000164151, ENSG00000144161, ENSG00000128915	1594	4	18224	8.57465	1	0.588319	0.570893
GOTERM_CC_DIRECT	GO:0005968~Rab-protein geranylgeranyltransferase complex	3	0.155682	0.0406596	ENSG00000203668, ENSG00000137955, ENSG00000188419	1594	4	18224	8.57465	1	0.588319	0.570893
GOTERM_CC_DIRECT	GO:0032777~Piccolo NuA4 histone acetyltransferase complex	3	0.155682	0.0406596	ENSG00000135999, ENSG00000120616, ENSG00000071243	1594	4	18224	8.57465	1	0.588319	0.570893
GOTERM_CC_DIRECT	GO:0097539~ciliary transition fiber	4	0.207577	0.0501657	ENSG00000100503, ENSG00000173588, ENSG00000117724, ENSG00000151466	1594	10	18224	4.57315	1	0.697402	0.676746
GOTERM_CC_DIRECT	GO:0031512~motile primary cilium	4	0.207577	0.0501657	ENSG00000187240, ENSG00000131437, ENSG00000138036, ENSG00000118762	1594	10	18224	4.57315	1	0.697402	0.676746
GOTERM_CC_DIRECT	GO:0030496~midbody	18	0.934094	0.0572466	ENSG00000137807, ENSG00000110318, ENSG00000065243, ENSG00000118193, ENSG00000066279, ENSG00000164949, ENSG00000138778, ENSG00000114346, ENSG00000117724, ENSG00000197579, ENSG00000158411, ENSG00000170312, ENSG00000115760, ENSG00000122545, ENSG00000138182, ENSG00000138592, ENSG00000164118, ENSG00000127955	1594	129	18224	1.59528	1	0.780536	0.757417
GOTERM_CC_DIRECT	GO:0000793~condensed chromosome	6	0.311365	0.0618426	ENSG00000136824, ENSG00000131747, ENSG00000148773, ENSG00000152422, ENSG00000185513, ENSG00000174405	1594	25	18224	2.74389	1	0.823502	0.799111
GOTERM_CC_DIRECT	GO:0000796~condensin complex	3	0.155682	0.0638824	ENSG00000136824, ENSG00000109805, ENSG00000113810	1594	5	18224	6.85972	1	0.823502	0.799111
GOTERM_CC_DIRECT	GO:0031313~extrinsic component of endosome membrane	3	0.155682	0.0638824	ENSG00000104497, ENSG00000138592, ENSG00000135046	1594	5	18224	6.85972	1	0.823502	0.799111
GOTERM_CC_DIRECT	GO:0031965~nuclear membrane	28	1.45304	0.0679331	ENSG00000093000, ENSG00000102780, ENSG00000130653, ENSG00000077458, ENSG00000108506, ENSG00000114107, ENSG00000137040, ENSG00000205423, ENSG00000267680, ENSG00000078674, ENSG00000120616, ENSG00000136492, ENSG00000091039, ENSG00000182621, ENSG00000127870, ENSG00000153201, ENSG00000131018, ENSG00000023287, ENSG00000105821, ENSG00000047410, ENSG00000112851, ENSG00000153207, ENSG00000134324, ENSG0000…	1594	229	18224	1.39791	1	0.860082	0.834607
GOTERM_CC_DIRECT	GO:0043231~intracellular membrane-bounded organelle	60	3.11365	0.072391	ENSG00000070961, ENSG00000143190, ENSG00000164609, ENSG00000172795, ENSG00000151657, ENSG00000169062, ENSG00000173889, ENSG00000075292, ENSG00000170802, ENSG00000023608, ENSG00000101115, ENSG00000101751, ENSG00000221978, ENSG00000213341, ENSG00000127870, ENSG00000186908, ENSG00000197323, ENSG00000169031, ENSG00000067208, ENSG00000138246, ENSG00000115145, ENSG00000039319, ENSG00000083750, ENSG0000…	1594	558	18224	1.22934	1	0.898687	0.872069
GOTERM_CC_DIRECT	GO:0015030~Cajal body	9	0.467047	0.0735174	ENSG00000132952, ENSG00000145833, ENSG00000055044, ENSG00000149308, ENSG00000164151, ENSG00000102081, ENSG00000144161, ENSG00000128915, ENSG00000132274	1594	51	18224	2.01757	1	0.898687	0.872069
GOTERM_CC_DIRECT	GO:0030992~intraciliary transport particle B	5	0.259471	0.0782183	ENSG00000096872, ENSG00000068885, ENSG00000213186, ENSG00000032742, ENSG00000122970	1594	19	18224	3.00865	1	0.939945	0.912104
GOTERM_CC_DIRECT	GO:0000151~ubiquitin ligase complex	15	0.778412	0.0877818	ENSG00000146373, ENSG00000196199, ENSG00000069869, ENSG00000197579, ENSG00000005812, ENSG00000138376, ENSG00000109184, ENSG00000136153, ENSG00000161664, ENSG00000034677, ENSG00000043093, ENSG00000163961, ENSG00000012048, ENSG00000144357, ENSG00000185515	1594	108	18224	1.5879	1	1	0.971751
GOTERM_CC_DIRECT	GO:0005794~Golgi apparatus	88	4.56668	0.088012	ENSG00000135968, ENSG00000000457, ENSG00000174130, ENSG00000152582, ENSG00000213983, ENSG00000152061, ENSG00000185829, ENSG00000175265, ENSG00000168172, ENSG00000117335, ENSG00000117533, ENSG00000115355, ENSG00000166037, ENSG00000123106, ENSG00000070718, ENSG00000184384, ENSG00000138592, ENSG00000164136, ENSG00000165029, ENSG00000131018, ENSG00000116918, ENSG00000154153, ENSG00000196792, ENSG0000…	1594	863	18224	1.16581	1	1	0.971751
GOTERM_CC_DIRECT	GO:0030870~Mre11 complex	3	0.155682	0.090376	ENSG00000020922, ENSG00000113522, ENSG00000104320	1594	6	18224	5.71644	1	1	0.971751

## Sheet: HEG_Penet1_down_MF
Category	Term	Count	%	PValue	Genes	List Total	Pop Hits	Pop Total	Fold Enrichment	Bonferroni	Benjamini	FDR	log(adj-pvalue)
GOTERM_MF_DIRECT	GO:0003676~nucleic acid binding	213	11.0535	3.16302e-35	ENSG00000185947, ENSG00000185946, ENSG00000197372, ENSG00000198464, ENSG00000198105, ENSG00000198346, ENSG00000177888, ENSG00000075292, ENSG00000196967, ENSG00000172748, ENSG00000116001, ENSG00000267680, ENSG00000188785, ENSG00000185278, ENSG00000168813, ENSG00000122257, ENSG00000146587, ENSG00000213020, ENSG00000196275, ENSG00000189180, ENSG00000117569, ENSG00000197008, ENSG00000172888, ENSG0000…	1524	985	16881	2.39528	3.473e-32	3.473e-32	3.43188e-32	31.4593
GOTERM_MF_DIRECT	GO:0003677~DNA binding	295	15.3088	6.45189e-32	ENSG00000185947, ENSG00000197372, ENSG00000178177, ENSG00000198105, ENSG00000198346, ENSG00000175105, ENSG00000189190, ENSG00000137504, ENSG00000177888, ENSG00000172748, ENSG00000164330, ENSG00000189079, ENSG00000168255, ENSG00000267680, ENSG00000185278, ENSG00000032219, ENSG00000108064, ENSG00000178295, ENSG00000168813, ENSG00000012048, ENSG00000124795, ENSG00000213020, ENSG00000116918, ENSG0000…	1524	1674	16881	1.952	7.08418e-29	3.54209e-29	3.50015e-29	28.4507
GOTERM_MF_DIRECT	GO:0046872~metal ion binding	313	16.2429	3.32679e-22	ENSG00000185947, ENSG00000173041, ENSG00000070961, ENSG00000198464, ENSG00000144161, ENSG00000113658, ENSG00000198105, ENSG00000198346, ENSG00000175105, ENSG00000189190, ENSG00000177888, ENSG00000112200, ENSG00000196967, ENSG00000213949, ENSG00000172748, ENSG00000164330, ENSG00000189079, ENSG00000115392, ENSG00000267680, ENSG00000136098, ENSG00000188785, ENSG00000185278, ENSG00000178295, ENSG0000…	1524	2069	16881	1.6757	3.65282e-19	1.21761e-19	1.20319e-19	18.9145
GOTERM_MF_DIRECT	GO:0003700~transcription factor activity, sequence-specific DNA binding	155	8.04359	5.57725e-13	ENSG00000185947, ENSG00000143190, ENSG00000198464, ENSG00000144161, ENSG00000113658, ENSG00000189190, ENSG00000137504, ENSG00000269343, ENSG00000138433, ENSG00000178338, ENSG00000197779, ENSG00000112200, ENSG00000196967, ENSG00000263002, ENSG00000170448, ENSG00000135164, ENSG00000267680, ENSG00000188785, ENSG00000032219, ENSG00000108064, ENSG00000213020, ENSG00000095574, ENSG00000196792, ENSG0000…	1524	961	16881	1.78658	6.12438e-10	1.53096e-10	1.51283e-10	9.81504
GOTERM_MF_DIRECT	GO:0008270~zinc ion binding	164	8.51064	6.77778e-09	ENSG00000055609, ENSG00000134758, ENSG00000197372, ENSG00000188818, ENSG00000172594, ENSG00000198862, ENSG00000149451, ENSG00000164609, ENSG00000159256, ENSG00000152503, ENSG00000136536, ENSG00000198625, ENSG00000075292, ENSG00000135049, ENSG00000080802, ENSG00000170448, ENSG00000145416, ENSG00000158286, ENSG00000156140, ENSG00000164219, ENSG00000145012, ENSG00000140400, ENSG00000122257, ENSG0000…	1524	1169	16881	1.55397	7.44197e-06	1.4884e-06	1.47078e-06	5.82728
GOTERM_MF_DIRECT	GO:0016874~ligase activity	55	2.85418	1.76751e-08	ENSG00000134758, ENSG00000198862, ENSG00000152503, ENSG00000114423, ENSG00000197579, ENSG00000136536, ENSG00000152422, ENSG00000112200, ENSG00000080802, ENSG00000174579, ENSG00000145416, ENSG00000082996, ENSG00000115392, ENSG00000056586, ENSG00000118518, ENSG00000101752, ENSG00000163961, ENSG00000034677, ENSG00000122257, ENSG00000012048, ENSG00000085382, ENSG00000127870, ENSG00000146373, ENSG0000…	1524	270	16881	2.25638	1.94071e-05	3.23455e-06	3.19626e-06	5.49019
GOTERM_MF_DIRECT	GO:0005515~protein binding	891	46.2377	8.69096e-08	ENSG00000178177, ENSG00000137628, ENSG00000144161, ENSG00000113658, ENSG00000077232, ENSG00000134352, ENSG00000000971, ENSG00000189079, ENSG00000128915, ENSG00000156140, ENSG00000108064, ENSG00000145012, ENSG00000147679, ENSG00000180008, ENSG00000112319, ENSG00000114739, ENSG00000116918, ENSG00000113649, ENSG00000069869, ENSG00000172403, ENSG00000067208, ENSG00000148516, ENSG00000005175, ENSG0000…	1524	8785	16881	1.12344	9.54222e-05	1.36324e-05	1.3471e-05	4.86543
GOTERM_MF_DIRECT	GO:0004386~helicase activity	22	1.14167	1.54323e-05	ENSG00000177200, ENSG00000095564, ENSG00000197299, ENSG00000137628, ENSG00000071794, ENSG00000111877, ENSG00000135046, ENSG00000181381, ENSG00000165392, ENSG00000153922, ENSG00000138346, ENSG00000115267, ENSG00000174953, ENSG00000187790, ENSG00000085224, ENSG00000119969, ENSG00000121988, ENSG00000100697, ENSG00000100201, ENSG00000163312, ENSG00000146414, ENSG00000163104	1524	85	16881	2.86693	0.016802	0.00211808	0.002093	2.67406
GOTERM_MF_DIRECT	GO:0004842~ubiquitin-protein transferase activity	54	2.80228	2.31601e-05	ENSG00000146021, ENSG00000174010, ENSG00000152503, ENSG00000114423, ENSG00000197579, ENSG00000080802, ENSG00000145416, ENSG00000082996, ENSG00000115392, ENSG00000056586, ENSG00000118518, ENSG00000161664, ENSG00000101752, ENSG00000109670, ENSG00000163961, ENSG00000184787, ENSG00000034677, ENSG00000122257, ENSG00000012048, ENSG00000085382, ENSG00000127870, ENSG00000196199, ENSG00000146373, ENSG0000…	1524	329	16881	1.81807	0.0251095	0.00282553	0.00279208	2.5489
GOTERM_MF_DIRECT	GO:0005524~ATP binding	180	9.34094	3.50093e-05	ENSG00000000457, ENSG00000070961, ENSG00000179941, ENSG00000172071, ENSG00000068366, ENSG00000137628, ENSG00000175066, ENSG00000198586, ENSG00000111877, ENSG00000151414, ENSG00000113810, ENSG00000067798, ENSG00000110422, ENSG00000135720, ENSG00000166750, ENSG00000136098, ENSG00000083642, ENSG00000136492, ENSG00000184343, ENSG00000141338, ENSG00000058729, ENSG00000165029, ENSG00000107643, ENSG0000…	1524	1495	16881	1.33366	0.0377114	0.00384402	0.00379851	2.41521
GOTERM_MF_DIRECT	GO:0004843~thiol-dependent ubiquitin-specific protease activity	19	0.985989	0.000222101	ENSG00000155313, ENSG00000156256, ENSG00000175073, ENSG00000162607, ENSG00000247746, ENSG00000170242, ENSG00000066427, ENSG00000115464, ENSG00000116750, ENSG00000164663, ENSG00000136560, ENSG00000164164, ENSG00000138592, ENSG00000128923, ENSG00000162601, ENSG00000169914, ENSG00000180667, ENSG00000185515, ENSG00000123552	1524	80	16881	2.63073	0.216429	0.0221697	0.0219073	1.65424
GOTERM_MF_DIRECT	GO:0004674~protein serine/threonine kinase activity	54	2.80228	0.000720889	ENSG00000134318, ENSG00000172071, ENSG00000151292, ENSG00000198586, ENSG00000151414, ENSG00000110422, ENSG00000065613, ENSG00000097046, ENSG00000155657, ENSG00000136098, ENSG00000184343, ENSG00000100784, ENSG00000058729, ENSG00000167524, ENSG00000107643, ENSG00000095015, ENSG00000106799, ENSG00000114739, ENSG00000028116, ENSG00000157106, ENSG00000011566, ENSG00000113240, ENSG00000163491, ENSG0000…	1524	376	16881	1.59081	0.546981	0.0659614	0.0651804	1.18071
GOTERM_MF_DIRECT	GO:0044822~poly(A) RNA binding	132	6.85003	0.00141667	ENSG00000055609, ENSG00000102081, ENSG00000144161, ENSG00000183808, ENSG00000075292, ENSG00000080802, ENSG00000116001, ENSG00000119922, ENSG00000138398, ENSG00000108064, ENSG00000122257, ENSG00000147679, ENSG00000188549, ENSG00000124795, ENSG00000131018, ENSG00000116918, ENSG00000156531, ENSG00000113649, ENSG00000047410, ENSG00000117569, ENSG00000116754, ENSG00000065548, ENSG00000157106, ENSG0000…	1524	1129	16881	1.29507	0.789151	0.119655	0.118238
GOTERM_MF_DIRECT	GO:0004003~ATP-dependent DNA helicase activity	10	0.518941	0.00159964	ENSG00000197299, ENSG00000136492, ENSG00000026036, ENSG00000165392, ENSG00000153922, ENSG00000020922, ENSG00000113522, ENSG00000127311, ENSG00000004700, ENSG00000104320	1524	32	16881	3.46149	0.827578	0.125458	0.123972
GOTERM_MF_DIRECT	GO:0051880~G-quadruplex DNA binding	5	0.259471	0.00184791	ENSG00000140451, ENSG00000197299, ENSG00000165392, ENSG00000113522, ENSG00000174953	1524	7	16881	7.91198	0.86878	0.12769	0.126179
GOTERM_MF_DIRECT	GO:0003777~microtubule motor activity	17	0.8822	0.0018607	ENSG00000179532, ENSG00000137807, ENSG00000131437, ENSG00000118193, ENSG00000138778, ENSG00000113971, ENSG00000139116, ENSG00000135720, ENSG00000187240, ENSG00000121621, ENSG00000138182, ENSG00000138160, ENSG00000170759, ENSG00000108055, ENSG00000185842, ENSG00000187775, ENSG00000167702	1524	80	16881	2.35381	0.870613	0.12769	0.126179
GOTERM_MF_DIRECT	GO:0003723~RNA binding	70	3.63259	0.00270507	ENSG00000107614, ENSG00000178694, ENSG00000102081, ENSG00000172795, ENSG00000159256, ENSG00000129084, ENSG00000118197, ENSG00000181381, ENSG00000151657, ENSG00000169062, ENSG00000075292, ENSG00000080802, ENSG00000083520, ENSG00000116001, ENSG00000254535, ENSG00000119922, ENSG00000164252, ENSG00000178691, ENSG00000012048, ENSG00000144642, ENSG00000131051, ENSG00000117569, ENSG00000115421, ENSG0000…	1524	547	16881	1.4175	0.948911	0.167637	0.165652
GOTERM_MF_DIRECT	GO:0061630~ubiquitin protein ligase activity	30	1.55682	0.00274815	ENSG00000134758, ENSG00000146083, ENSG00000198862, ENSG00000071794, ENSG00000114423, ENSG00000131263, ENSG00000197579, ENSG00000118496, ENSG00000198625, ENSG00000174579, ENSG00000145416, ENSG00000082996, ENSG00000115392, ENSG00000198919, ENSG00000118518, ENSG00000147854, ENSG00000184787, ENSG00000034677, ENSG00000122257, ENSG00000127870, ENSG00000135679, ENSG00000146373, ENSG00000069869, ENSG0000…	1524	187	16881	1.77702	0.951278	0.167637	0.165652
GOTERM_MF_DIRECT	GO:0003678~DNA helicase activity	8	0.415153	0.00420214	ENSG00000140451, ENSG00000197275, ENSG00000107290, ENSG00000085224, ENSG00000121988, ENSG00000165392, ENSG00000004700, ENSG00000138346	1524	24	16881	3.69226	0.990183	0.24284	0.239964
GOTERM_MF_DIRECT	GO:0005096~GTPase activator activity	39	2.02387	0.00681251	ENSG00000109756, ENSG00000152061, ENSG00000174373, ENSG00000179387, ENSG00000047365, ENSG00000076344, ENSG00000136895, ENSG00000114346, ENSG00000024526, ENSG00000004777, ENSG00000198826, ENSG00000137962, ENSG00000118873, ENSG00000196935, ENSG00000204634, ENSG00000203668, ENSG00000165322, ENSG00000121749, ENSG00000145715, ENSG00000182621, ENSG00000107863, ENSG00000133138, ENSG00000115904, ENSG0000…	1524	279	16881	1.54837	0.99945	0.344651	0.340571
GOTERM_MF_DIRECT	GO:0008017~microtubule binding	31	1.60872	0.00687614	ENSG00000137807, ENSG00000248905, ENSG00000118193, ENSG00000102081, ENSG00000130779, ENSG00000129680, ENSG00000138778, ENSG00000168172, ENSG00000118473, ENSG00000206530, ENSG00000111554, ENSG00000115355, ENSG00000121621, ENSG00000166037, ENSG00000275835, ENSG00000134709, ENSG00000167702, ENSG00000183137, ENSG00000107771, ENSG00000131437, ENSG00000135837, ENSG00000001631, ENSG00000134982, ENSG0000…	1524	208	16881	1.65087	0.999487	0.344651	0.340571
GOTERM_MF_DIRECT	GO:0008022~protein C-terminus binding	28	1.45304	0.00690558	ENSG00000075711, ENSG00000158528, ENSG00000198087, ENSG00000095002, ENSG00000131747, ENSG00000164190, ENSG00000020922, ENSG00000096093, ENSG00000152422, ENSG00000132356, ENSG00000174799, ENSG00000163781, ENSG00000182263, ENSG00000096968, ENSG00000033800, ENSG00000139618, ENSG00000117724, ENSG00000136100, ENSG00000174405, ENSG00000117523, ENSG00000151466, ENSG00000149308, ENSG00000151914, ENSG0000…	1524	182	16881	1.70412	0.999504	0.344651	0.340571
GOTERM_MF_DIRECT	GO:0017048~Rho GTPase binding	8	0.415153	0.0104589	ENSG00000134318, ENSG00000145703, ENSG00000157827, ENSG00000147251, ENSG00000139734, ENSG00000147202, ENSG00000114346, ENSG00000100592	1524	28	16881	3.16479	0.99999	0.499299	0.493388
GOTERM_MF_DIRECT	GO:0016887~ATPase activity	27	1.40114	0.0135687	ENSG00000137807, ENSG00000154265, ENSG00000095002, ENSG00000197299, ENSG00000118193, ENSG00000171681, ENSG00000071794, ENSG00000138778, ENSG00000119684, ENSG00000156802, ENSG00000141338, ENSG00000187775, ENSG00000167702, ENSG00000165029, ENSG00000133657, ENSG00000133119, ENSG00000165392, ENSG00000113522, ENSG00000064933, ENSG00000138346, ENSG00000139116, ENSG00000048649, ENSG00000119778, ENSG0000…	1524	183	16881	1.63428	1	0.617418	0.610108
GOTERM_MF_DIRECT	GO:0004518~nuclease activity	7	0.363259	0.0140935	ENSG00000187790, ENSG00000134899, ENSG00000197121, ENSG00000197774, ENSG00000020922, ENSG00000178295, ENSG00000138346	1524	23	16881	3.37119	1	0.617418	0.610108
GOTERM_MF_DIRECT	GO:0008574~ATP-dependent microtubule motor activity, plus-end-directed	6	0.311365	0.0146201	ENSG00000121621, ENSG00000138182, ENSG00000138160, ENSG00000131437, ENSG00000170759, ENSG00000118193	1524	17	16881	3.90945	1	0.617418	0.610108
GOTERM_MF_DIRECT	GO:0017137~Rab GTPase binding	21	1.08978	0.0171664	ENSG00000213047, ENSG00000133138, ENSG00000152061, ENSG00000131437, ENSG00000110723, ENSG00000137501, ENSG00000137955, ENSG00000067208, ENSG00000114331, ENSG00000118873, ENSG00000204634, ENSG00000203668, ENSG00000121749, ENSG00000104093, ENSG00000147894, ENSG00000145087, ENSG00000164506, ENSG00000107560, ENSG00000188419, ENSG00000087470, ENSG00000085382	1524	134	16881	1.73591	1	0.6981	0.689835
GOTERM_MF_DIRECT	GO:0003697~single-stranded DNA binding	16	0.830306	0.0190139	ENSG00000134758, ENSG00000095002, ENSG00000134899, ENSG00000139618, ENSG00000197299, ENSG00000196584, ENSG00000135046, ENSG00000111247, ENSG00000119684, ENSG00000152795, ENSG00000134897, ENSG00000173559, ENSG00000064933, ENSG00000127957, ENSG00000162613, ENSG00000185129	1524	93	16881	1.90568	1	0.745617	0.736789
GOTERM_MF_DIRECT	GO:0008168~methyltransferase activity	16	0.830306	0.0208007	ENSG00000055609, ENSG00000066651, ENSG00000138738, ENSG00000107614, ENSG00000178694, ENSG00000203791, ENSG00000170325, ENSG00000122435, ENSG00000137760, ENSG00000180917, ENSG00000171806, ENSG00000162623, ENSG00000145331, ENSG00000164169, ENSG00000101574, ENSG00000145388	1524	94	16881	1.88541	1	0.787556	0.778231
GOTERM_MF_DIRECT	GO:0003690~double-stranded DNA binding	14	0.726518	0.0287916	ENSG00000095002, ENSG00000134899, ENSG00000137628, ENSG00000196584, ENSG00000035928, ENSG00000137776, ENSG00000111247, ENSG00000151657, ENSG00000020922, ENSG00000152795, ENSG00000075292, ENSG00000120832, ENSG00000127989, ENSG00000163565	1524	81	16881	1.9145	1	1	0.989061
GOTERM_MF_DIRECT	GO:0036310~annealing helicase activity	4	0.207577	0.0290392	ENSG00000197299, ENSG00000121988, ENSG00000135046, ENSG00000004700	1524	8	16881	5.53839	1	1	0.989061
GOTERM_MF_DIRECT	GO:0000166~nucleotide binding	43	2.23145	0.031864	ENSG00000185946, ENSG00000161813, ENSG00000070961, ENSG00000198000, ENSG00000183808, ENSG00000213903, ENSG00000139746, ENSG00000169062, ENSG00000075292, ENSG00000080802, ENSG00000116001, ENSG00000169249, ENSG00000254535, ENSG00000090905, ENSG00000137760, ENSG00000136231, ENSG00000169045, ENSG00000119707, ENSG00000188529, ENSG00000089682, ENSG00000144642, ENSG00000015479, ENSG00000125351, ENSG0000…	1524	348	16881	1.36868	1	1	0.989061
GOTERM_MF_DIRECT	GO:0015631~tubulin binding	9	0.467047	0.0319536	ENSG00000156531, ENSG00000047410, ENSG00000118193, ENSG00000130779, ENSG00000151849, ENSG00000129680, ENSG00000012048, ENSG00000135049, ENSG00000122970	1524	42	16881	2.37359	1	1	0.989061
GOTERM_MF_DIRECT	GO:0005085~guanyl-nucleotide exchange factor activity	18	0.934094	0.0358604	ENSG00000215644, ENSG00000156313, ENSG00000182957, ENSG00000115904, ENSG00000135905, ENSG00000180263, ENSG00000217128, ENSG00000147251, ENSG00000114346, ENSG00000066777, ENSG00000158987, ENSG00000139132, ENSG00000083520, ENSG00000088538, ENSG00000101977, ENSG00000116191, ENSG00000147459, ENSG00000100485	1524	118	16881	1.68968	1	1	0.989061
GOTERM_MF_DIRECT	GO:0003682~chromatin binding	47	2.43902	0.037714	ENSG00000127483, ENSG00000096872, ENSG00000162924, ENSG00000111875, ENSG00000104447, ENSG00000102081, ENSG00000131747, ENSG00000162409, ENSG00000119042, ENSG00000164190, ENSG00000068305, ENSG00000154727, ENSG00000119684, ENSG00000170312, ENSG00000156802, ENSG00000132356, ENSG00000172845, ENSG00000187790, ENSG00000082258, ENSG00000083544, ENSG00000085224, ENSG00000119969, ENSG00000108064, ENSG0000…	1524	391	16881	1.33148	1	1	0.989061
GOTERM_MF_DIRECT	GO:0070063~RNA polymerase binding	5	0.259471	0.040178	ENSG00000047188, ENSG00000065243, ENSG00000082258, ENSG00000069869, ENSG00000129315	1524	15	16881	3.69226	1	1	0.989061
GOTERM_MF_DIRECT	GO:0016538~cyclin-dependent protein serine/threonine kinase regulator activity	5	0.259471	0.040178	ENSG00000163660, ENSG00000082258, ENSG00000221978, ENSG00000129315, ENSG00000175305	1524	15	16881	3.69226	1	1	0.989061
GOTERM_MF_DIRECT	GO:0004520~endodeoxyribonuclease activity	6	0.311365	0.0427492	ENSG00000134899, ENSG00000196584, ENSG00000121988, ENSG00000020922, ENSG00000178295, ENSG00000134897	1524	22	16881	3.02094	1	1	0.989061
GOTERM_MF_DIRECT	GO:0042393~histone binding	18	0.934094	0.0470756	ENSG00000177565, ENSG00000156531, ENSG00000156256, ENSG00000105821, ENSG00000111875, ENSG00000156802, ENSG00000048649, ENSG00000197837, ENSG00000143401, ENSG00000164663, ENSG00000128708, ENSG00000085224, ENSG00000162601, ENSG00000096968, ENSG00000147854, ENSG00000163961, ENSG00000185513, ENSG00000124795	1524	122	16881	1.63428	1	1	0.989061
GOTERM_MF_DIRECT	GO:0004672~protein kinase activity	43	2.23145	0.0488734	ENSG00000000457, ENSG00000172071, ENSG00000130413, ENSG00000151292, ENSG00000104205, ENSG00000162409, ENSG00000151414, ENSG00000137601, ENSG00000110422, ENSG00000170312, ENSG00000097046, ENSG00000152520, ENSG00000155657, ENSG00000004799, ENSG00000132356, ENSG00000081320, ENSG00000136098, ENSG00000184343, ENSG00000096968, ENSG00000100784, ENSG00000058729, ENSG00000213341, ENSG00000012983, ENSG0000…	1524	359	16881	1.32674	1	1	0.989061
GOTERM_MF_DIRECT	GO:0005154~epidermal growth factor receptor binding	7	0.363259	0.0556055	ENSG00000205302, ENSG00000168143, ENSG00000176105, ENSG00000182585, ENSG00000178568, ENSG00000124882, ENSG00000151422	1524	31	16881	2.50121	1	1	0.989061
GOTERM_MF_DIRECT	GO:0018024~histone-lysine N-methyltransferase activity	8	0.415153	0.0573797	ENSG00000055609, ENSG00000181555, ENSG00000005483, ENSG00000108799, ENSG00000136169, ENSG00000085276, ENSG00000116731, ENSG00000110066	1524	39	16881	2.27216	1	1	0.989061
GOTERM_MF_DIRECT	GO:0042162~telomeric DNA binding	6	0.311365	0.0594772	ENSG00000151461, ENSG00000140451, ENSG00000147421, ENSG00000169062, ENSG00000128513, ENSG00000157106	1524	24	16881	2.76919	1	1	0.989061
GOTERM_MF_DIRECT	GO:0000978~RNA polymerase II core promoter proximal region sequence-specific DNA binding	42	2.17955	0.0602723	ENSG00000147050, ENSG00000173041, ENSG00000197372, ENSG00000128573, ENSG00000175322, ENSG00000115816, ENSG00000138738, ENSG00000071794, ENSG00000068305, ENSG00000154727, ENSG00000005801, ENSG00000134852, ENSG00000120798, ENSG00000119547, ENSG00000250312, ENSG00000182141, ENSG00000080298, ENSG00000187079, ENSG00000185697, ENSG00000108064, ENSG00000050344, ENSG00000160352, ENSG00000163565, ENSG0000…	1524	355	16881	1.31049	1	1	0.989061
GOTERM_MF_DIRECT	GO:0061665~SUMO ligase activity	3	0.155682	0.0676532	ENSG00000168116, ENSG00000112200, ENSG00000033800	1524	5	16881	6.64606	1	1	0.989061
GOTERM_MF_DIRECT	GO:0009378~four-way junction helicase activity	3	0.155682	0.0676532	ENSG00000197299, ENSG00000165392, ENSG00000004700	1524	5	16881	6.64606	1	1	0.989061
GOTERM_MF_DIRECT	GO:0051010~microtubule plus-end binding	4	0.207577	0.0698201	ENSG00000121621, ENSG00000130779, ENSG00000151914, ENSG00000134982	1524	11	16881	4.02792	1	1	0.989061
GOTERM_MF_DIRECT	GO:0035091~phosphatidylinositol binding	13	0.674624	0.0790562	ENSG00000104497, ENSG00000157107, ENSG00000130338, ENSG00000104205, ENSG00000071189, ENSG00000158411, ENSG00000004777, ENSG00000115355, ENSG00000035115, ENSG00000118965, ENSG00000011405, ENSG00000205302, ENSG00000123104	1524	85	16881	1.69409	1	1	0.989061
GOTERM_MF_DIRECT	GO:0008047~enzyme activator activity	9	0.467047	0.0849109	ENSG00000197045, ENSG00000163739, ENSG00000147162, ENSG00000035928, ENSG00000006634, ENSG00000164327, ENSG00000003402, ENSG00000113595, ENSG00000118873	1524	51	16881	1.95472	1	1	0.989061
GOTERM_MF_DIRECT	GO:0031625~ubiquitin protein ligase binding	34	1.7644	0.0881119	ENSG00000155313, ENSG00000197372, ENSG00000049246, ENSG00000071794, ENSG00000113658, ENSG00000211448, ENSG00000133302, ENSG00000066427, ENSG00000164331, ENSG00000117475, ENSG00000258839, ENSG00000144228, ENSG00000115392, ENSG00000100644, ENSG00000161664, ENSG00000163029, ENSG00000119906, ENSG00000109670, ENSG00000184787, ENSG00000180667, ENSG00000012048, ENSG00000033800, ENSG00000135679, ENSG0000…	1524	287	16881	1.31223	1	1	0.989061
GOTERM_MF_DIRECT	GO:0016303~1-phosphatidylinositol-3-kinase activity	8	0.415153	0.0883163	ENSG00000070388, ENSG00000166225, ENSG00000109458, ENSG00000011405, ENSG00000121879, ENSG00000149311, ENSG00000138685, ENSG00000145675	1524	43	16881	2.06079	1	1	0.989061
GOTERM_MF_DIRECT	GO:0000981~RNA polymerase II transcription factor activity, sequence-specific DNA binding	22	1.14167	0.090727	ENSG00000232040, ENSG00000096401, ENSG00000128573, ENSG00000237765, ENSG00000178567, ENSG00000221909, ENSG00000105866, ENSG00000197056, ENSG00000172262, ENSG00000198146, ENSG00000068305, ENSG00000177853, ENSG00000132950, ENSG00000158711, ENSG00000172845, ENSG00000135164, ENSG00000221886, ENSG00000147862, ENSG00000163867, ENSG00000121741, ENSG00000084093, ENSG00000236287	1524	171	16881	1.42508	1	1	0.989061
GOTERM_MF_DIRECT	GO:0043140~ATP-dependent 3'-5' DNA helicase activity	3	0.155682	0.0955304	ENSG00000197299, ENSG00000165392, ENSG00000004700	1524	6	16881	5.53839	1	1	0.989061

## Sheet: HEG_Penet1_down_PTH
Category	Term	Count	%	PValue	Genes	List Total	Pop Hits	Pop Total	Fold Enrichment	Bonferroni	Benjamini	FDR	log(adj-pvalue)
KEGG_PATHWAY	hsa03460:Fanconi anemia pathway	16	0.830306	4.44124e-07	ENSG00000175054, ENSG00000181544, ENSG00000135945, ENSG00000139618, ENSG00000197299, ENSG00000162607, ENSG00000197774, ENSG00000009413, ENSG00000178966, ENSG00000122008, ENSG00000187790, ENSG00000115392, ENSG00000136492, ENSG00000083093, ENSG00000101751, ENSG00000012048	429	53	6879	4.84074	0.000110581	0.000110587	0.000110587	3.9563
KEGG_PATHWAY	hsa04120:Ubiquitin mediated proteolysis	18	0.934094	0.00472339	ENSG00000023445, ENSG00000095015, ENSG00000135679, ENSG00000069869, ENSG00000114423, ENSG00000110330, ENSG00000158290, ENSG00000033178, ENSG00000166266, ENSG00000115760, ENSG00000115392, ENSG00000101966, ENSG00000108094, ENSG00000109670, ENSG00000184787, ENSG00000012048, ENSG00000033800, ENSG00000053900	429	137	6879	2.10678	0.692386	0.338653	0.338653	0.470245
KEGG_PATHWAY	hsa03440:Homologous recombination	7	0.363259	0.00781101	ENSG00000197275, ENSG00000139618, ENSG00000197299, ENSG00000196584, ENSG00000020922, ENSG00000113522, ENSG00000104320	429	29	6879	3.87051	0.858092	0.338653	0.338653	0.470245
KEGG_PATHWAY	hsa04115:p53 signaling pathway	11	0.570835	0.00793853	ENSG00000175054, ENSG00000135679, ENSG00000105810, ENSG00000026103, ENSG00000149212, ENSG00000149311, ENSG00000170312, ENSG00000198625, ENSG00000048392, ENSG00000138764, ENSG00000175305	429	67	6879	2.63261	0.862562	0.338653	0.338653	0.470245
KEGG_PATHWAY	hsa04068:FoxO signaling pathway	17	0.8822	0.00870362	ENSG00000107643, ENSG00000106799, ENSG00000135679, ENSG00000115904, ENSG00000104205, ENSG00000162409, ENSG00000131791, ENSG00000157764, ENSG00000138764, ENSG00000132356, ENSG00000121879, ENSG00000149311, ENSG00000145675, ENSG00000087095, ENSG00000213341, ENSG00000100485, ENSG00000142731	429	134	6879	2.03429	0.886583	0.338653	0.338653	0.470245
KEGG_PATHWAY	hsa03015:mRNA surveillance pathway	13	0.674624	0.0102905	ENSG00000151461, ENSG00000092020, ENSG00000133226, ENSG00000073711, ENSG00000125351, ENSG00000169062, ENSG00000157106, ENSG00000115421, ENSG00000254535, ENSG00000100941, ENSG00000165494, ENSG00000101104, ENSG00000101654	429	91	6879	2.29071	0.923893	0.338653	0.338653	0.470245
KEGG_PATHWAY	hsa05200:Pathways in cancer	37	1.92008	0.0116799	ENSG00000134318, ENSG00000070388, ENSG00000095002, ENSG00000105810, ENSG00000114423, ENSG00000026103, ENSG00000175305, ENSG00000127928, ENSG00000100644, ENSG00000101333, ENSG00000145675, ENSG00000182621, ENSG00000169429, ENSG00000213341, ENSG00000100485, ENSG00000023445, ENSG00000107643, ENSG00000106799, ENSG00000135679, ENSG00000115904, ENSG00000139618, ENSG00000047410, ENSG00000138448, ENSG0000…	429	393	6879	1.50965	0.946357	0.338653	0.338653	0.470245
KEGG_PATHWAY	hsa05205:Proteoglycans in cancer	22	1.14167	0.0124013	ENSG00000134318, ENSG00000136869, ENSG00000109458, ENSG00000135679, ENSG00000115904, ENSG00000138448, ENSG00000114423, ENSG00000067900, ENSG00000139329, ENSG00000026103, ENSG00000138685, ENSG00000062716, ENSG00000178568, ENSG00000157764, ENSG00000058272, ENSG00000166225, ENSG00000121879, ENSG00000100644, ENSG00000123104, ENSG00000145675, ENSG00000100485, ENSG00000108443	429	200	6879	1.76385	0.955276	0.338653	0.338653	0.470245
KEGG_PATHWAY	hsa05220:Chronic myeloid leukemia	11	0.570835	0.0130272	ENSG00000106799, ENSG00000135679, ENSG00000105810, ENSG00000115904, ENSG00000121879, ENSG00000114423, ENSG00000085276, ENSG00000145675, ENSG00000157764, ENSG00000213341, ENSG00000100485	429	72	6879	2.44979	0.961807	0.338653	0.338653	0.470245
KEGG_PATHWAY	hsa00310:Lysine degradation	9	0.467047	0.0141244	ENSG00000055609, ENSG00000181555, ENSG00000005483, ENSG00000008311, ENSG00000116539, ENSG00000136169, ENSG00000152952, ENSG00000110066, ENSG00000109576	429	52	6879	2.77528	0.971046	0.338653	0.338653	0.470245
KEGG_PATHWAY	hsa04668:TNF signaling pathway	14	0.726518	0.0149606	ENSG00000023445, ENSG00000157625, ENSG00000107643, ENSG00000163739, ENSG00000146592, ENSG00000026103, ENSG00000003402, ENSG00000110330, ENSG00000121879, ENSG00000100784, ENSG00000087470, ENSG00000145675, ENSG00000164136, ENSG00000213341	429	107	6879	2.09803	0.97656	0.338653	0.338653	0.470245
KEGG_PATHWAY	hsa03018:RNA degradation	11	0.570835	0.0202483	ENSG00000083520, ENSG00000254535, ENSG00000101104, ENSG00000198677, ENSG00000172795, ENSG00000114127, ENSG00000135473, ENSG00000128534, ENSG00000152520, ENSG00000080802, ENSG00000174953	429	77	6879	2.29071	0.993864	0.382291	0.382291	0.417606
KEGG_PATHWAY	hsa04110:Cell cycle	15	0.778412	0.0213946	ENSG00000175054, ENSG00000135679, ENSG00000080839, ENSG00000105810, ENSG00000115947, ENSG00000006634, ENSG00000112742, ENSG00000170312, ENSG00000097046, ENSG00000135336, ENSG00000175305, ENSG00000108055, ENSG00000101972, ENSG00000149311, ENSG00000053900	429	124	6879	1.93971	0.995415	0.382291	0.382291
KEGG_PATHWAY	hsa04621:NOD-like receptor signaling pathway	9	0.467047	0.0214943	ENSG00000023445, ENSG00000091592, ENSG00000157625, ENSG00000107643, ENSG00000163739, ENSG00000112851, ENSG00000169429, ENSG00000213341, ENSG00000110330	429	56	6879	2.57705	0.99553	0.382291	0.382291
KEGG_PATHWAY	hsa04151:PI3K-Akt signaling pathway	32	1.66061	0.0238566	ENSG00000070388, ENSG00000154188, ENSG00000073711, ENSG00000105810, ENSG00000105855, ENSG00000104205, ENSG00000162409, ENSG00000132356, ENSG00000213949, ENSG00000175305, ENSG00000127928, ENSG00000196739, ENSG00000096968, ENSG00000145675, ENSG00000213341, ENSG00000100485, ENSG00000012048, ENSG00000108443, ENSG00000092020, ENSG00000136869, ENSG00000135679, ENSG00000115904, ENSG00000065243, ENSG0000…	429	345	6879	1.4873	0.997552	0.39602	0.39602
KEGG_PATHWAY	hsa05142:Chagas disease (American trypanosomiasis)	13	0.674624	0.0273426	ENSG00000174130, ENSG00000136869, ENSG00000107643, ENSG00000106799, ENSG00000026103, ENSG00000003402, ENSG00000121879, ENSG00000127955, ENSG00000101333, ENSG00000145675, ENSG00000182621, ENSG00000169429, ENSG00000213341	429	104	6879	2.00437	0.998995	0.425519	0.425519
KEGG_PATHWAY	hsa04210:Apoptosis	9	0.467047	0.037099	ENSG00000023445, ENSG00000101966, ENSG00000121879, ENSG00000026103, ENSG00000149311, ENSG00000145675, ENSG00000003402, ENSG00000213341, ENSG00000110330	429	62	6879	2.32766	0.999918	0.464141	0.464141
KEGG_PATHWAY	hsa05222:Small cell lung cancer	11	0.570835	0.0372977	ENSG00000023445, ENSG00000105810, ENSG00000101966, ENSG00000121879, ENSG00000138448, ENSG00000169031, ENSG00000145675, ENSG00000213341, ENSG00000053747, ENSG00000110330, ENSG00000175305	429	85	6879	2.07511	0.999922	0.464141	0.464141
KEGG_PATHWAY	hsa04070:Phosphatidylinositol signaling system	12	0.62273	0.0401951	ENSG00000102780, ENSG00000115020, ENSG00000145725, ENSG00000003987, ENSG00000011405, ENSG00000151151, ENSG00000121879, ENSG00000123104, ENSG00000101333, ENSG00000153933, ENSG00000145675, ENSG00000182621	429	98	6879	1.96347	0.999963	0.464141	0.464141
KEGG_PATHWAY	hsa04710:Circadian rhythm	6	0.311365	0.0405323	ENSG00000049246, ENSG00000162409, ENSG00000131791, ENSG00000005812, ENSG00000134852, ENSG00000132356	429	31	6879	3.10354	0.999966	0.464141	0.464141
KEGG_PATHWAY	hsa04012:ErbB signaling pathway	11	0.570835	0.0427676	ENSG00000107643, ENSG00000109458, ENSG00000115904, ENSG00000121879, ENSG00000114423, ENSG00000178568, ENSG00000145675, ENSG00000157764, ENSG00000100485, ENSG00000124882, ENSG00000108443	429	87	6879	2.02741	0.999981	0.464141	0.464141
KEGG_PATHWAY	hsa04064:NF-kappa B signaling pathway	11	0.570835	0.0427676	ENSG00000115594, ENSG00000023445, ENSG00000157625, ENSG00000136869, ENSG00000172175, ENSG00000101966, ENSG00000149311, ENSG00000003402, ENSG00000169429, ENSG00000213341, ENSG00000110330	429	87	6879	2.02741	0.999981	0.464141	0.464141
KEGG_PATHWAY	hsa03450:Non-homologous end-joining	4	0.207577	0.0428725	ENSG00000020922, ENSG00000113522, ENSG00000152422, ENSG00000174405	429	13	6879	4.93384	0.999982	0.464141	0.464141
KEGG_PATHWAY	hsa04550:Signaling pathways regulating pluripotency of stem cells	15	0.778412	0.0523608	ENSG00000114739, ENSG00000136603, ENSG00000113658, ENSG00000134352, ENSG00000138685, ENSG00000134982, ENSG00000113594, ENSG00000080345, ENSG00000121879, ENSG00000121989, ENSG00000180628, ENSG00000096968, ENSG00000145675, ENSG00000084093, ENSG00000163104	429	140	6879	1.71803	0.999998	0.543243	0.543243
KEGG_PATHWAY	hsa04150:mTOR signaling pathway	8	0.415153	0.0667788	ENSG00000083750, ENSG00000121879, ENSG00000162409, ENSG00000164327, ENSG00000145675, ENSG00000157764, ENSG00000132356, ENSG00000108443	429	58	6879	2.21172	1	0.617881	0.617881
KEGG_PATHWAY	hsa04622:RIG-I-like receptor signaling pathway	9	0.467047	0.0677165	ENSG00000183735, ENSG00000095015, ENSG00000107643, ENSG00000136560, ENSG00000184995, ENSG00000169429, ENSG00000213341, ENSG00000115267, ENSG00000052723	429	70	6879	2.06164	1	0.617881	0.617881
KEGG_PATHWAY	hsa03013:RNA transport	17	0.8822	0.0684983	ENSG00000151461, ENSG00000093000, ENSG00000158417, ENSG00000153201, ENSG00000133226, ENSG00000125351, ENSG00000047410, ENSG00000102081, ENSG00000075151, ENSG00000169062, ENSG00000254535, ENSG00000079134, ENSG00000100941, ENSG00000101104, ENSG00000107581, ENSG00000125676, ENSG00000072756	429	172	6879	1.58485	1	0.617881	0.617881
KEGG_PATHWAY	hsa03040:Spliceosome	14	0.726518	0.0694806	ENSG00000096401, ENSG00000113649, ENSG00000164609, ENSG00000134186, ENSG00000196504, ENSG00000116752, ENSG00000145833, ENSG00000079134, ENSG00000119707, ENSG00000125676, ENSG00000163714, ENSG00000128534, ENSG00000188529, ENSG00000100650	429	133	6879	1.68789	1	0.617881	0.617881
KEGG_PATHWAY	hsa04510:Focal adhesion	19	0.985989	0.0895365	ENSG00000023445, ENSG00000134318, ENSG00000107643, ENSG00000115904, ENSG00000105855, ENSG00000138448, ENSG00000169031, ENSG00000067900, ENSG00000157764, ENSG00000058272, ENSG00000110330, ENSG00000213949, ENSG00000196739, ENSG00000101966, ENSG00000121879, ENSG00000100852, ENSG00000145675, ENSG00000100485, ENSG00000053747	429	206	6879	1.47895	1	0.768779	0.768779

## Sheet: HEG_Penet4_down_BP
Category	Term	Count	%	PValue	Genes	List Total	Pop Hits	Pop Total	Fold Enrichment	Bonferroni	Benjamini	FDR	log(adj-pvalue)
GOTERM_BP_DIRECT	GO:0060271~cilium morphogenesis	27	1.94384	1.89433e-07	ENSG00000103494, ENSG00000179029, ENSG00000096872, ENSG00000068885, ENSG00000046651, ENSG00000135541, ENSG00000157796, ENSG00000113971, ENSG00000148180, ENSG00000112144, ENSG00000140463, ENSG00000078674, ENSG00000080298, ENSG00000204852, ENSG00000125124, ENSG00000122970, ENSG00000110318, ENSG00000146350, ENSG00000170264, ENSG00000119650, ENSG00000135315, ENSG00000197603, ENSG00000198707, ENSG0000…	1031	136	16792	3.23347	0.000600134	0.000600315	0.000599557	3.22162
GOTERM_BP_DIRECT	GO:0042384~cilium assembly	24	1.72786	1.64961e-06	ENSG00000110318, ENSG00000103494, ENSG00000096872, ENSG00000179029, ENSG00000099204, ENSG00000068885, ENSG00000170264, ENSG00000135541, ENSG00000197557, ENSG00000157796, ENSG00000138036, ENSG00000135315, ENSG00000197603, ENSG00000112144, ENSG00000198707, ENSG00000140463, ENSG00000187240, ENSG00000166004, ENSG00000078674, ENSG00000080298, ENSG00000144451, ENSG00000213186, ENSG00000125124, ENSG0000…	1031	124	16792	3.15234	0.00521397	0.0026138	0.00261051	2.58273
GOTERM_BP_DIRECT	GO:0006351~transcription, DNA-templated	166	11.951	9.03164e-06	ENSG00000185947, ENSG00000173041, ENSG00000197372, ENSG00000198464, ENSG00000176399, ENSG00000156384, ENSG00000176678, ENSG00000171940, ENSG00000114861, ENSG00000138433, ENSG00000160094, ENSG00000164330, ENSG00000135164, ENSG00000186487, ENSG00000267680, ENSG00000221978, ENSG00000012048, ENSG00000085382, ENSG00000196391, ENSG00000112319, ENSG00000196275, ENSG00000170581, ENSG00000115548, ENSG0000…	1031	1955	16792	1.38295	0.0282157	0.00954042	0.00952838	2.02043
GOTERM_BP_DIRECT	GO:0006357~regulation of transcription from RNA polymerase II promoter	50	3.59971	3.99239e-05	ENSG00000178177, ENSG00000176678, ENSG00000025156, ENSG00000114861, ENSG00000138433, ENSG00000112282, ENSG00000164331, ENSG00000206538, ENSG00000135164, ENSG00000144802, ENSG00000136492, ENSG00000032219, ENSG00000012048, ENSG00000101076, ENSG00000237765, ENSG00000170581, ENSG00000154957, ENSG00000134324, ENSG00000170345, ENSG00000177853, ENSG00000119138, ENSG00000196507, ENSG00000087510, ENSG0000…	1031	441	16792	1.84661	0.118845	0.0316297	0.0315898	1.4999
GOTERM_BP_DIRECT	GO:0007062~sister chromatid cohesion	18	1.2959	0.000166188	ENSG00000040275, ENSG00000080986, ENSG00000138778, ENSG00000117724, ENSG00000198887, ENSG00000020922, ENSG00000137812, ENSG00000121621, ENSG00000143228, ENSG00000151725, ENSG00000123219, ENSG00000031691, ENSG00000108055, ENSG00000163535, ENSG00000145241, ENSG00000184445, ENSG00000161888, ENSG00000141446	1031	103	16792	2.84629	0.409445	0.10533	0.105197	0.977448
GOTERM_BP_DIRECT	GO:0006355~regulation of transcription, DNA-templated	126	9.07127	0.00024061	ENSG00000185947, ENSG00000173041, ENSG00000197372, ENSG00000010818, ENSG00000198464, ENSG00000176399, ENSG00000171940, ENSG00000160094, ENSG00000164330, ENSG00000143995, ENSG00000112282, ENSG00000135164, ENSG00000186487, ENSG00000267680, ENSG00000221978, ENSG00000250571, ENSG00000085382, ENSG00000196391, ENSG00000112319, ENSG00000196275, ENSG00000189180, ENSG00000136144, ENSG00000197008, ENSG0000…	1031	1504	16792	1.36448	0.53354	0.127082	0.126922	0.895916
GOTERM_BP_DIRECT	GO:0030198~extracellular matrix organization	26	1.87185	0.000408509	ENSG00000158769, ENSG00000137809, ENSG00000108821, ENSG00000130635, ENSG00000105855, ENSG00000132031, ENSG00000139329, ENSG00000122707, ENSG00000197614, ENSG00000113971, ENSG00000135424, ENSG00000164318, ENSG00000106366, ENSG00000105376, ENSG00000169031, ENSG00000084636, ENSG00000168743, ENSG00000166145, ENSG00000117122, ENSG00000185585, ENSG00000091986, ENSG00000100311, ENSG00000125398, ENSG0000…	1031	196	16792	2.16053	0.726056	0.184938	0.184705	0.732974
GOTERM_BP_DIRECT	GO:0000732~strand displacement	8	0.575954	0.000750634	ENSG00000138376, ENSG00000139618, ENSG00000136492, ENSG00000111247, ENSG00000175643, ENSG00000020922, ENSG00000113522, ENSG00000012048	1031	26	16792	5.01142	0.907417	0.297345	0.29697	0.52674
GOTERM_BP_DIRECT	GO:0035058~nonmotile primary cilium assembly	8	0.575954	0.000960265	ENSG00000140463, ENSG00000110318, ENSG00000179029, ENSG00000179941, ENSG00000083535, ENSG00000078674, ENSG00000068885, ENSG00000125124	1031	27	16792	4.82581	0.952382	0.33812	0.337693	0.470929
GOTERM_BP_DIRECT	GO:0007018~microtubule-based movement	13	0.935925	0.00372738	ENSG00000179532, ENSG00000197892, ENSG00000118193, ENSG00000138778, ENSG00000187240, ENSG00000121621, ENSG00000138182, ENSG00000138160, ENSG00000100246, ENSG00000126777, ENSG00000187775, ENSG00000167702, ENSG00000089177	1031	81	16792	2.61398	0.999993	1	0.999053	0
GOTERM_BP_DIRECT	GO:0045893~positive regulation of transcription, DNA-templated	48	3.45572	0.0041167	ENSG00000101096, ENSG00000177565, ENSG00000108821, ENSG00000171681, ENSG00000090971, ENSG00000156384, ENSG00000213626, ENSG00000197579, ENSG00000168876, ENSG00000012822, ENSG00000141052, ENSG00000080298, ENSG00000260428, ENSG00000082014, ENSG00000053254, ENSG00000153071, ENSG00000120690, ENSG00000146247, ENSG00000012048, ENSG00000101076, ENSG00000139618, ENSG00000198157, ENSG00000164938, ENSG0000…	1031	515	16792	1.51802	0.999998	1	0.999053	0
GOTERM_BP_DIRECT	GO:0051310~metaphase plate congression	5	0.359971	0.00468105	ENSG00000164949, ENSG00000031691, ENSG00000080986, ENSG00000138778, ENSG00000117724	1031	12	16792	6.78629	1	1	0.999053	0
GOTERM_BP_DIRECT	GO:0000731~DNA synthesis involved in DNA repair	8	0.575954	0.00473785	ENSG00000138376, ENSG00000139618, ENSG00000136492, ENSG00000111247, ENSG00000175643, ENSG00000020922, ENSG00000113522, ENSG00000012048	1031	35	16792	3.72277	1	1	0.999053
GOTERM_BP_DIRECT	GO:0043001~Golgi to plasma membrane protein transport	7	0.50396	0.0051037	ENSG00000135968, ENSG00000117475, ENSG00000220205, ENSG00000144674, ENSG00000117533, ENSG00000125124, ENSG00000167964	1031	27	16792	4.22258	1	1	0.999053
GOTERM_BP_DIRECT	GO:0007067~mitotic nuclear division	27	1.94384	0.00534582	ENSG00000198087, ENSG00000111859, ENSG00000046651, ENSG00000164949, ENSG00000080986, ENSG00000198887, ENSG00000165169, ENSG00000120539, ENSG00000184445, ENSG00000161888, ENSG00000133739, ENSG00000047410, ENSG00000066279, ENSG00000136169, ENSG00000117724, ENSG00000070371, ENSG00000137812, ENSG00000138764, ENSG00000143228, ENSG00000122545, ENSG00000011426, ENSG00000138182, ENSG00000138160, ENSG0000…	1031	248	16792	1.77319	1	1	0.999053
GOTERM_BP_DIRECT	GO:0048008~platelet-derived growth factor receptor signaling pathway	7	0.50396	0.00737746	ENSG00000109458, ENSG00000104368, ENSG00000011405, ENSG00000113721, ENSG00000150347, ENSG00000100311, ENSG00000265972	1031	29	16792	3.93137	1	1	0.999053
GOTERM_BP_DIRECT	GO:0021591~ventricular system development	5	0.359971	0.00857945	ENSG00000140463, ENSG00000169126, ENSG00000109756, ENSG00000117724, ENSG00000137872	1031	14	16792	5.81682	1	1	0.999053
GOTERM_BP_DIRECT	GO:0090316~positive regulation of intracellular protein transport	6	0.431965	0.00943244	ENSG00000198707, ENSG00000138182, ENSG00000078674, ENSG00000220205, ENSG00000009694, ENSG00000047410	1031	22	16792	4.44194	1	1	0.999053
GOTERM_BP_DIRECT	GO:0006281~DNA repair	25	1.79986	0.00989577	ENSG00000134899, ENSG00000213689, ENSG00000134574, ENSG00000020922, ENSG00000154920, ENSG00000154767, ENSG00000115392, ENSG00000085224, ENSG00000121988, ENSG00000101751, ENSG00000178295, ENSG00000012048, ENSG00000048392, ENSG00000038219, ENSG00000112319, ENSG00000135999, ENSG00000111247, ENSG00000113522, ENSG00000004700, ENSG00000173559, ENSG00000140451, ENSG00000122547, ENSG00000152409, ENSG0000…	1031	235	16792	1.73267	1	1	0.999053
GOTERM_BP_DIRECT	GO:0060287~epithelial cilium movement involved in determination of left/right asymmetry	4	0.287977	0.0102068	ENSG00000141519, ENSG00000080298, ENSG00000046651, ENSG00000113971	1031	8	16792	8.14355	1	1	0.999053
GOTERM_BP_DIRECT	GO:0071139~resolution of recombination intermediates	3	0.215983	0.0108167	ENSG00000163029, ENSG00000198887, ENSG00000178295	1031	3	16792	16.2871	1	1	0.999053
GOTERM_BP_DIRECT	GO:0007095~mitotic G2 DNA damage checkpoint	5	0.359971	0.0111398	ENSG00000184481, ENSG00000053254, ENSG00000117614, ENSG00000020922, ENSG00000108465	1031	15	16792	5.42903	1	1	0.999053
GOTERM_BP_DIRECT	GO:0070536~protein K63-linked deubiquitination	6	0.431965	0.0114562	ENSG00000155313, ENSG00000165312, ENSG00000118503, ENSG00000169918, ENSG00000066427, ENSG00000180667	1031	23	16792	4.24881	1	1	0.999053
GOTERM_BP_DIRECT	GO:0071108~protein K48-linked deubiquitination	6	0.431965	0.0137562	ENSG00000155313, ENSG00000118503, ENSG00000143409, ENSG00000169918, ENSG00000066427, ENSG00000180667	1031	24	16792	4.07177	1	1	0.999053
GOTERM_BP_DIRECT	GO:0007099~centriole replication	5	0.359971	0.0141446	ENSG00000103995, ENSG00000046651, ENSG00000142731, ENSG00000156876, ENSG00000174799	1031	16	16792	5.08972	1	1	0.999053
GOTERM_BP_DIRECT	GO:0000724~double-strand break repair via homologous recombination	11	0.791937	0.0145609	ENSG00000139618, ENSG00000156384, ENSG00000163029, ENSG00000111247, ENSG00000198887, ENSG00000020922, ENSG00000178295, ENSG00000113522, ENSG00000173559, ENSG00000004700, ENSG00000012048	1031	74	16792	2.42106	1	1	0.999053
GOTERM_BP_DIRECT	GO:0051127~positive regulation of actin nucleation	4	0.287977	0.0146191	ENSG00000248905, ENSG00000115935, ENSG00000006747, ENSG00000148180	1031	9	16792	7.23871	1	1	0.999053
GOTERM_BP_DIRECT	GO:0032330~regulation of chondrocyte differentiation	4	0.287977	0.0146191	ENSG00000118523, ENSG00000104447, ENSG00000006747, ENSG00000087494	1031	9	16792	7.23871	1	1	0.999053
GOTERM_BP_DIRECT	GO:0055091~phospholipid homeostasis	4	0.287977	0.0146191	ENSG00000121769, ENSG00000160179, ENSG00000101076, ENSG00000165029	1031	9	16792	7.23871	1	1	0.999053
GOTERM_BP_DIRECT	GO:0045892~negative regulation of transcription, DNA-templated	44	3.16775	0.0150231	ENSG00000095564, ENSG00000128573, ENSG00000138738, ENSG00000196781, ENSG00000094631, ENSG00000171681, ENSG00000213347, ENSG00000177045, ENSG00000150347, ENSG00000172059, ENSG00000111653, ENSG00000114861, ENSG00000171940, ENSG00000138433, ENSG00000024526, ENSG00000267680, ENSG00000080298, ENSG00000260428, ENSG00000053254, ENSG00000153071, ENSG00000032219, ENSG00000185513, ENSG00000163565, ENSG0000…	1031	499	16792	1.43614	1	1	0.999053
GOTERM_BP_DIRECT	GO:0032508~DNA duplex unwinding	8	0.575954	0.0167548	ENSG00000140451, ENSG00000085224, ENSG00000136492, ENSG00000135046, ENSG00000020922, ENSG00000113522, ENSG00000128513, ENSG00000004700	1031	44	16792	2.96129	1	1	0.999053
GOTERM_BP_DIRECT	GO:0007229~integrin-mediated signaling pathway	13	0.935925	0.0178876	ENSG00000111859, ENSG00000137809, ENSG00000105855, ENSG00000149451, ENSG00000198542, ENSG00000084636, ENSG00000135424, ENSG00000118523, ENSG00000120899, ENSG00000151914, ENSG00000153071, ENSG00000168615, ENSG00000142303	1031	99	16792	2.13871	1	1	0.999053
GOTERM_BP_DIRECT	GO:0007368~determination of left/right symmetry	9	0.647948	0.0182477	ENSG00000103494, ENSG00000164442, ENSG00000096872, ENSG00000187240, ENSG00000169126, ENSG00000146350, ENSG00000154309, ENSG00000138036, ENSG00000113971	1031	55	16792	2.66516	1	1	0.999053
GOTERM_BP_DIRECT	GO:0045010~actin nucleation	4	0.287977	0.019945	ENSG00000248905, ENSG00000204991, ENSG00000006747, ENSG00000148180	1031	10	16792	6.51484	1	1	0.999053
GOTERM_BP_DIRECT	GO:0034501~protein localization to kinetochore	4	0.287977	0.019945	ENSG00000040275, ENSG00000112742, ENSG00000137812, ENSG00000172167	1031	10	16792	6.51484	1	1	0.999053
GOTERM_BP_DIRECT	GO:0035721~intraciliary retrograde transport	4	0.287977	0.019945	ENSG00000187240, ENSG00000119650, ENSG00000157796, ENSG00000112144	1031	10	16792	6.51484	1	1	0.999053
GOTERM_BP_DIRECT	GO:0030858~positive regulation of epithelial cell differentiation	3	0.215983	0.0207551	ENSG00000007372, ENSG00000109101, ENSG00000125398	1031	4	16792	12.2153	1	1	0.999053
GOTERM_BP_DIRECT	GO:1904491~protein localization to ciliary transition zone	3	0.215983	0.0207551	ENSG00000179029, ENSG00000204852, ENSG00000197603	1031	4	16792	12.2153	1	1	0.999053
GOTERM_BP_DIRECT	GO:0007059~chromosome segregation	10	0.719942	0.0225376	ENSG00000143228, ENSG00000138160, ENSG00000163491, ENSG00000131747, ENSG00000080986, ENSG00000136169, ENSG00000145241, ENSG00000138778, ENSG00000117724, ENSG00000012048	1031	68	16792	2.39516	1	1	0.999053
GOTERM_BP_DIRECT	GO:0051301~cell division	32	2.30382	0.0252704	ENSG00000198087, ENSG00000111859, ENSG00000040275, ENSG00000118193, ENSG00000073350, ENSG00000080986, ENSG00000113810, ENSG00000138778, ENSG00000198887, ENSG00000165169, ENSG00000120539, ENSG00000082258, ENSG00000184445, ENSG00000161888, ENSG00000196074, ENSG00000133739, ENSG00000047410, ENSG00000099910, ENSG00000136169, ENSG00000117724, ENSG00000116117, ENSG00000119397, ENSG00000137812, ENSG0000…	1031	350	16792	1.48911	1	1	0.999053
GOTERM_BP_DIRECT	GO:0001894~tissue homeostasis	5	0.359971	0.026034	ENSG00000118523, ENSG00000138376, ENSG00000260428, ENSG00000125398, ENSG00000078804	1031	19	16792	4.28608	1	1	0.999053
GOTERM_BP_DIRECT	GO:0030522~intracellular receptor signaling pathway	7	0.50396	0.0268948	ENSG00000153234, ENSG00000174738, ENSG00000112983, ENSG00000123358, ENSG00000143365, ENSG00000101076, ENSG00000126368	1031	38	16792	3.00026	1	1	0.999053
GOTERM_BP_DIRECT	GO:0007264~small GTPase mediated signal transduction	24	1.72786	0.0291091	ENSG00000134516, ENSG00000130158, ENSG00000072422, ENSG00000188906, ENSG00000157869, ENSG00000109756, ENSG00000135905, ENSG00000136828, ENSG00000164949, ENSG00000075651, ENSG00000115963, ENSG00000001631, ENSG00000004777, ENSG00000173406, ENSG00000205517, ENSG00000088538, ENSG00000122644, ENSG00000158186, ENSG00000167550, ENSG00000100852, ENSG00000144134, ENSG00000100485, ENSG00000167964, ENSG0000…	1031	246	16792	1.58899	1	1	0.999053
GOTERM_BP_DIRECT	GO:0043547~positive regulation of GTPase activity	47	3.38373	0.0300655	ENSG00000215644, ENSG00000105971, ENSG00000134516, ENSG00000158769, ENSG00000130158, ENSG00000070388, ENSG00000109756, ENSG00000242247, ENSG00000135905, ENSG00000217128, ENSG00000105339, ENSG00000179387, ENSG00000171680, ENSG00000076344, ENSG00000073350, ENSG00000136895, ENSG00000130052, ENSG00000114346, ENSG00000131089, ENSG00000024526, ENSG00000004777, ENSG00000198826, ENSG00000116741, ENSG0000…	1031	565	16792	1.35486	1	1	0.999053
GOTERM_BP_DIRECT	GO:0014911~positive regulation of smooth muscle cell migration	5	0.359971	0.0310054	ENSG00000184481, ENSG00000113721, ENSG00000100311, ENSG00000170961, ENSG00000137872	1031	20	16792	4.07177	1	1	0.999053
GOTERM_BP_DIRECT	GO:0010506~regulation of autophagy	8	0.575954	0.0318704	ENSG00000177169, ENSG00000188906, ENSG00000094631, ENSG00000164938, ENSG00000153558, ENSG00000083290, ENSG00000006025, ENSG00000163565	1031	50	16792	2.60594	1	1	0.999053
GOTERM_BP_DIRECT	GO:0045053~protein retention in Golgi apparatus	3	0.215983	0.0331948	ENSG00000129003, ENSG00000197969, ENSG00000137642	1031	5	16792	9.77226	1	1	0.999053
GOTERM_BP_DIRECT	GO:2001300~lipoxin metabolic process	3	0.215983	0.0331948	ENSG00000132965, ENSG00000164120, ENSG00000108839	1031	5	16792	9.77226	1	1	0.999053
GOTERM_BP_DIRECT	GO:0055003~cardiac myofibril assembly	4	0.287977	0.0333662	ENSG00000159251, ENSG00000113721, ENSG00000124006, ENSG00000155657	1031	12	16792	5.42903	1	1	0.999053
GOTERM_BP_DIRECT	GO:0071498~cellular response to fluid shear stress	4	0.287977	0.0333662	ENSG00000104267, ENSG00000120899, ENSG00000170873, ENSG00000170961	1031	12	16792	5.42903	1	1	0.999053
GOTERM_BP_DIRECT	GO:0007052~mitotic spindle organization	6	0.431965	0.0341043	ENSG00000066629, ENSG00000110318, ENSG00000138160, ENSG00000080986, ENSG00000108055, ENSG00000112742	1031	30	16792	3.25742	1	1	0.999053
GOTERM_BP_DIRECT	GO:0071277~cellular response to calcium ion	8	0.575954	0.03506	ENSG00000158856, ENSG00000178773, ENSG00000132965, ENSG00000138380, ENSG00000114346, ENSG00000170345, ENSG00000105808, ENSG00000125740	1031	51	16792	2.55484	1	1	0.999053
GOTERM_BP_DIRECT	GO:0051056~regulation of small GTPase mediated signal transduction	15	1.07991	0.03553	ENSG00000072422, ENSG00000163947, ENSG00000171680, ENSG00000136895, ENSG00000114346, ENSG00000130052, ENSG00000131089, ENSG00000004777, ENSG00000198826, ENSG00000154358, ENSG00000139132, ENSG00000160145, ENSG00000100852, ENSG00000121690, ENSG00000100485	1031	134	16792	1.82318	1	1	0.999053
GOTERM_BP_DIRECT	GO:0007030~Golgi organization	10	0.719942	0.0366154	ENSG00000100815, ENSG00000117475, ENSG00000188906, ENSG00000187240, ENSG00000173230, ENSG00000124006, ENSG00000104043, ENSG00000081923, ENSG00000136874, ENSG00000085382	1031	74	16792	2.20096	1	1	0.999053
GOTERM_BP_DIRECT	GO:0000045~autophagosome assembly	7	0.50396	0.037553	ENSG00000101460, ENSG00000116299, ENSG00000023287, ENSG00000164938, ENSG00000168010, ENSG00000078804, ENSG00000126775	1031	41	16792	2.78072	1	1	0.999053
GOTERM_BP_DIRECT	GO:0070986~left/right axis specification	4	0.287977	0.041445	ENSG00000164442, ENSG00000136169, ENSG00000135541, ENSG00000138587	1031	13	16792	5.01142	1	1	0.999053
GOTERM_BP_DIRECT	GO:0034080~CENP-A containing nucleosome assembly	7	0.50396	0.0459688	ENSG00000151725, ENSG00000123219, ENSG00000031691, ENSG00000145241, ENSG00000137812, ENSG00000129534, ENSG00000048649	1031	43	16792	2.65139	1	1	0.999053
GOTERM_BP_DIRECT	GO:0045944~positive regulation of transcription from RNA polymerase II promoter	74	5.32757	0.0473321	ENSG00000153234, ENSG00000096872, ENSG00000177565, ENSG00000177045, ENSG00000116604, ENSG00000139329, ENSG00000025156, ENSG00000114861, ENSG00000164330, ENSG00000143995, ENSG00000119888, ENSG00000141052, ENSG00000085224, ENSG00000164251, ENSG00000080298, ENSG00000101115, ENSG00000032219, ENSG00000221978, ENSG00000163565, ENSG00000012048, ENSG00000106366, ENSG00000101076, ENSG00000108465, ENSG0000…	1031	981	16792	1.22859	1	1	0.999053
GOTERM_BP_DIRECT	GO:0032367~intracellular cholesterol transport	3	0.215983	0.0477922	ENSG00000164211, ENSG00000160179, ENSG00000165029	1031	6	16792	8.14355	1	1	0.999053
GOTERM_BP_DIRECT	GO:0060613~fat pad development	3	0.215983	0.0477922	ENSG00000140463, ENSG00000177565, ENSG00000150347	1031	6	16792	8.14355	1	1	0.999053
GOTERM_BP_DIRECT	GO:0031929~TOR signaling	4	0.287977	0.0504083	ENSG00000217128, ENSG00000167550, ENSG00000164327, ENSG00000115355	1031	14	16792	4.65346	1	1	0.999053
GOTERM_BP_DIRECT	GO:0006635~fatty acid beta-oxidation	7	0.50396	0.0505815	ENSG00000113790, ENSG00000115361, ENSG00000164751, ENSG00000117054, ENSG00000164039, ENSG00000121310, ENSG00000148090	1031	44	16792	2.59113	1	1	0.999053
GOTERM_BP_DIRECT	GO:0007173~epidermal growth factor receptor signaling pathway	8	0.575954	0.054143	ENSG00000109458, ENSG00000011405, ENSG00000141738, ENSG00000120899, ENSG00000168143, ENSG00000125398, ENSG00000147689, ENSG00000089177	1031	56	16792	2.32673	1	1	0.999053
GOTERM_BP_DIRECT	GO:0050680~negative regulation of epithelial cell proliferation	8	0.575954	0.054143	ENSG00000096872, ENSG00000164751, ENSG00000007372, ENSG00000068885, ENSG00000108187, ENSG00000147883, ENSG00000125398, ENSG00000170873	1031	56	16792	2.32673	1	1	0.999053
GOTERM_BP_DIRECT	GO:0045494~photoreceptor cell maintenance	6	0.431965	0.0545644	ENSG00000140463, ENSG00000179941, ENSG00000113971, ENSG00000166402, ENSG00000125124, ENSG00000130045	1031	34	16792	2.87419	1	1	0.999053
GOTERM_BP_DIRECT	GO:0007088~regulation of mitotic nuclear division	5	0.359971	0.0561067	ENSG00000105971, ENSG00000138182, ENSG00000156509, ENSG00000124006, ENSG00000185513	1031	24	16792	3.39315	1	1	0.999053
GOTERM_BP_DIRECT	GO:0030511~positive regulation of transforming growth factor beta receptor signaling pathway	5	0.359971	0.0561067	ENSG00000168743, ENSG00000164442, ENSG00000141052, ENSG00000153071, ENSG00000147883	1031	24	16792	3.39315	1	1	0.999053
GOTERM_BP_DIRECT	GO:0030502~negative regulation of bone mineralization	4	0.287977	0.0602254	ENSG00000120899, ENSG00000166923, ENSG00000125398, ENSG00000122862	1031	15	16792	4.34323	1	1	0.999053
GOTERM_BP_DIRECT	GO:0000729~DNA double-strand break processing	4	0.287977	0.0602254	ENSG00000138376, ENSG00000020922, ENSG00000113522, ENSG00000012048	1031	15	16792	4.34323	1	1	0.999053
GOTERM_BP_DIRECT	GO:0090267~positive regulation of mitotic cell cycle spindle assembly checkpoint	3	0.215983	0.0642364	ENSG00000047410, ENSG00000080986, ENSG00000178295	1031	7	16792	6.98019	1	1	0.999053
GOTERM_BP_DIRECT	GO:0035735~intraciliary transport involved in cilium morphogenesis	3	0.215983	0.0642364	ENSG00000096872, ENSG00000078674, ENSG00000122970	1031	7	16792	6.98019	1	1	0.999053
GOTERM_BP_DIRECT	GO:0006906~vesicle fusion	8	0.575954	0.0681961	ENSG00000105971, ENSG00000103528, ENSG00000220205, ENSG00000147041, ENSG00000132718, ENSG00000139190, ENSG00000102189, ENSG00000136874	1031	59	16792	2.20842	1	1	0.999053
GOTERM_BP_DIRECT	GO:0000226~microtubule cytoskeleton organization	9	0.647948	0.0683805	ENSG00000140463, ENSG00000066629, ENSG00000144824, ENSG00000078018, ENSG00000151914, ENSG00000124006, ENSG00000034677, ENSG00000066427, ENSG00000117533	1031	71	16792	2.06456	1	1	0.999053
GOTERM_BP_DIRECT	GO:0042073~intraciliary transport	4	0.287977	0.0708595	ENSG00000096872, ENSG00000197557, ENSG00000122970, ENSG00000112144	1031	16	16792	4.07177	1	1	0.999053
GOTERM_BP_DIRECT	GO:0006275~regulation of DNA replication	4	0.287977	0.0708595	ENSG00000108055, ENSG00000141446, ENSG00000122257, ENSG00000115355	1031	16	16792	4.07177	1	1	0.999053
GOTERM_BP_DIRECT	GO:0007051~spindle organization	4	0.287977	0.0708595	ENSG00000138160, ENSG00000066279, ENSG00000088970, ENSG00000112742	1031	16	16792	4.07177	1	1	0.999053
GOTERM_BP_DIRECT	GO:0033365~protein localization to organelle	4	0.287977	0.0708595	ENSG00000140463, ENSG00000007372, ENSG00000044459, ENSG00000125124	1031	16	16792	4.07177	1	1	0.999053
GOTERM_BP_DIRECT	GO:0050708~regulation of protein secretion	4	0.287977	0.0708595	ENSG00000007384, ENSG00000073350, ENSG00000154309, ENSG00000145087	1031	16	16792	4.07177	1	1	0.999053
GOTERM_BP_DIRECT	GO:0017157~regulation of exocytosis	5	0.359971	0.0717592	ENSG00000220205, ENSG00000073350, ENSG00000099365, ENSG00000145087, ENSG00000167964	1031	26	16792	3.13213	1	1	0.999053
GOTERM_BP_DIRECT	GO:0045732~positive regulation of protein catabolic process	8	0.575954	0.0733227	ENSG00000164463, ENSG00000073711, ENSG00000138376, ENSG00000118503, ENSG00000007944, ENSG00000165617, ENSG00000125398, ENSG00000137642	1031	60	16792	2.17161	1	1	0.999053
GOTERM_BP_DIRECT	GO:0035914~skeletal muscle cell differentiation	7	0.50396	0.07776	ENSG00000164442, ENSG00000260428, ENSG00000116604, ENSG00000120738, ENSG00000123358, ENSG00000170345, ENSG00000162772	1031	49	16792	2.32673	1	1	0.999053
GOTERM_BP_DIRECT	GO:0010629~negative regulation of gene expression	14	1.00792	0.0777703	ENSG00000178685, ENSG00000109846, ENSG00000162924, ENSG00000105855, ENSG00000164938, ENSG00000181690, ENSG00000140463, ENSG00000118523, ENSG00000164442, ENSG00000121236, ENSG00000144747, ENSG00000103479, ENSG00000100311, ENSG00000125124	1031	137	16792	1.66438	1	1	0.999053
GOTERM_BP_DIRECT	GO:0035556~intracellular signal transduction	33	2.37581	0.0797773	ENSG00000109756, ENSG00000111679, ENSG00000076344, ENSG00000139625, ENSG00000154229, ENSG00000114346, ENSG00000024526, ENSG00000112144, ENSG00000111077, ENSG00000141750, ENSG00000081320, ENSG00000171219, ENSG00000120539, ENSG00000120833, ENSG00000091436, ENSG00000101333, ENSG00000079308, ENSG00000142149, ENSG00000012983, ENSG00000188906, ENSG00000211455, ENSG00000152292, ENSG00000163947, ENSG0000…	1031	403	16792	1.33368	1	1	0.999053
GOTERM_BP_DIRECT	GO:0031297~replication fork processing	5	0.359971	0.0803334	ENSG00000085224, ENSG00000121988, ENSG00000164306, ENSG00000154920, ENSG00000038219	1031	27	16792	3.01613	1	1	0.999053
GOTERM_BP_DIRECT	GO:0001822~kidney development	10	0.719942	0.0804415	ENSG00000104267, ENSG00000103494, ENSG00000150347, ENSG00000117724, ENSG00000185008, ENSG00000170961, ENSG00000197603, ENSG00000113971, ENSG00000048392, ENSG00000111077	1031	86	16792	1.89385	1	1	0.999053
GOTERM_BP_DIRECT	GO:0018105~peptidyl-serine phosphorylation	13	0.935925	0.0819916	ENSG00000177169, ENSG00000188906, ENSG00000211455, ENSG00000159256, ENSG00000139625, ENSG00000154229, ENSG00000028116, ENSG00000112742, ENSG00000120539, ENSG00000164327, ENSG00000100311, ENSG00000013441, ENSG00000166501	1031	125	16792	1.69386	1	1	0.999053
GOTERM_BP_DIRECT	GO:0007288~sperm axoneme assembly	3	0.215983	0.0822462	ENSG00000114473, ENSG00000144451, ENSG00000125124	1031	8	16792	6.10766	1	1	0.999053
GOTERM_BP_DIRECT	GO:0050702~interleukin-1 beta secretion	3	0.215983	0.0822462	ENSG00000174130, ENSG00000164251, ENSG00000165029	1031	8	16792	6.10766	1	1	0.999053
GOTERM_BP_DIRECT	GO:0051315~attachment of mitotic spindle microtubules to kinetochore	3	0.215983	0.0822462	ENSG00000080986, ENSG00000145241, ENSG00000138778	1031	8	16792	6.10766	1	1	0.999053
GOTERM_BP_DIRECT	GO:1901409~positive regulation of phosphorylation of RNA polymerase II C-terminal domain	3	0.215983	0.0822462	ENSG00000163660, ENSG00000082258, ENSG00000221978	1031	8	16792	6.10766	1	1	0.999053
GOTERM_BP_DIRECT	GO:0032331~negative regulation of chondrocyte differentiation	4	0.287977	0.0822687	ENSG00000136378, ENSG00000166923, ENSG00000125398, ENSG00000087494	1031	17	16792	3.83226	1	1	0.999053
GOTERM_BP_DIRECT	GO:2000114~regulation of establishment of cell polarity	4	0.287977	0.0822687	ENSG00000138182, ENSG00000120899, ENSG00000164327, ENSG00000001631	1031	17	16792	3.83226	1	1	0.999053
GOTERM_BP_DIRECT	GO:0031124~mRNA 3'-end processing	7	0.50396	0.0840177	ENSG00000125351, ENSG00000176102, ENSG00000165494, ENSG00000164609, ENSG00000125676, ENSG00000116754, ENSG00000100650	1031	50	16792	2.28019	1	1	0.999053
GOTERM_BP_DIRECT	GO:0016569~covalent chromatin modification	12	0.863931	0.086309	ENSG00000011258, ENSG00000100307, ENSG00000085224, ENSG00000071243, ENSG00000071794, ENSG00000198157, ENSG00000082014, ENSG00000103479, ENSG00000136144, ENSG00000198945, ENSG00000185513, ENSG00000048649	1031	113	16792	1.7296	1	1	0.999053
GOTERM_BP_DIRECT	GO:0090305~nucleic acid phosphodiester bond hydrolysis	9	0.647948	0.087985	ENSG00000213689, ENSG00000197594, ENSG00000121988, ENSG00000020922, ENSG00000178295, ENSG00000113522, ENSG00000078177, ENSG00000154920, ENSG00000009413	1031	75	16792	1.95445	1	1	0.999053
GOTERM_BP_DIRECT	GO:0006869~lipid transport	9	0.647948	0.0933472	ENSG00000154265, ENSG00000174640, ENSG00000185101, ENSG00000117859, ENSG00000141338, ENSG00000006025, ENSG00000144366, ENSG00000178878, ENSG00000137642	1031	76	16792	1.92874	1	1	0.999053
GOTERM_BP_DIRECT	GO:0071539~protein localization to centrosome	4	0.287977	0.0944075	ENSG00000140463, ENSG00000083535, ENSG00000078674, ENSG00000175455	1031	18	16792	3.61936	1	1	0.999053
GOTERM_BP_DIRECT	GO:0007517~muscle organ development	10	0.719942	0.0949129	ENSG00000109846, ENSG00000184481, ENSG00000137809, ENSG00000158186, ENSG00000150051, ENSG00000036672, ENSG00000116604, ENSG00000117724, ENSG00000176401, ENSG00000135424	1031	89	16792	1.83001	1	1	0.999053
GOTERM_BP_DIRECT	GO:0010508~positive regulation of autophagy	6	0.431965	0.0960126	ENSG00000177169, ENSG00000188906, ENSG00000164938, ENSG00000131374, ENSG00000078804, ENSG00000126775	1031	40	16792	2.44306	1	1	0.999053

## Sheet: HEG_Penet4_down_CC
Category	Term	Count	%	PValue	Genes	List Total	Pop Hits	Pop Total	Fold Enrichment	Bonferroni	Benjamini	FDR	log(adj-pvalue)
GOTERM_CC_DIRECT	GO:0005813~centrosome	55	3.95968	3.07107e-07	ENSG00000156787, ENSG00000103494, ENSG00000096872, ENSG00000046651, ENSG00000154240, ENSG00000068885, ENSG00000114107, ENSG00000111554, ENSG00000152422, ENSG00000122417, ENSG00000184588, ENSG00000088970, ENSG00000107890, ENSG00000178295, ENSG00000213186, ENSG00000034677, ENSG00000108465, ENSG00000122970, ENSG00000182504, ENSG00000136108, ENSG00000139618, ENSG00000170264, ENSG00000117724, ENSG0000…	1118	426	18224	2.10453	0.000175343	0.000175358	0.000172901	3.75607
GOTERM_CC_DIRECT	GO:0005814~centriole	22	1.58387	4.46278e-06	ENSG00000051825, ENSG00000103995, ENSG00000198089, ENSG00000133739, ENSG00000046651, ENSG00000131747, ENSG00000044459, ENSG00000152359, ENSG00000135541, ENSG00000197579, ENSG00000111554, ENSG00000135315, ENSG00000156876, ENSG00000174799, ENSG00000198707, ENSG00000100629, ENSG00000140463, ENSG00000166004, ENSG00000078674, ENSG00000032742, ENSG00000142731, ENSG00000168944	1118	113	18224	3.17356	0.00254501	0.000965588	0.000952059	3.01521
GOTERM_CC_DIRECT	GO:0005929~cilium	26	1.87185	5.07314e-06	ENSG00000103494, ENSG00000126870, ENSG00000096872, ENSG00000179941, ENSG00000177042, ENSG00000068885, ENSG00000046651, ENSG00000135541, ENSG00000197557, ENSG00000157796, ENSG00000138036, ENSG00000113971, ENSG00000080823, ENSG00000112144, ENSG00000140463, ENSG00000100246, ENSG00000186862, ENSG00000213186, ENSG00000122970, ENSG00000135338, ENSG00000141519, ENSG00000146350, ENSG00000119650, ENSG0000…	1118	151	18224	2.80671	0.00289258	0.000965588	0.000952059	3.01521
GOTERM_CC_DIRECT	GO:0005634~nucleus	392	28.2217	4.71121e-05	ENSG00000185947, ENSG00000185946, ENSG00000178177, ENSG00000156384, ENSG00000114861, ENSG00000032219, ENSG00000250571, ENSG00000122257, ENSG00000112319, ENSG00000170581, ENSG00000189060, ENSG00000189180, ENSG00000172403, ENSG00000170345, ENSG00000067208, ENSG00000009413, ENSG00000240891, ENSG00000011405, ENSG00000102878, ENSG00000151914, ENSG00000109381, ENSG00000108055, ENSG00000145241, ENSG0000…	1118	5415	18224	1.18002	0.026543	0.00672525	0.00663103	2.17229
GOTERM_CC_DIRECT	GO:0005815~microtubule organizing center	21	1.51188	0.00109107	ENSG00000129422, ENSG00000182504, ENSG00000135338, ENSG00000125351, ENSG00000103995, ENSG00000040275, ENSG00000099365, ENSG00000119650, ENSG00000173267, ENSG00000138433, ENSG00000067208, ENSG00000100629, ENSG00000173406, ENSG00000121621, ENSG00000184381, ENSG00000151725, ENSG00000010318, ENSG00000126787, ENSG00000122257, ENSG00000125124, ENSG00000140398	1118	153	18224	2.23733	0.463851	0.11369	0.112097	0.944276
GOTERM_CC_DIRECT	GO:0097542~ciliary tip	10	0.719942	0.00119464	ENSG00000126870, ENSG00000096872, ENSG00000187240, ENSG00000068885, ENSG00000119650, ENSG00000157796, ENSG00000138036, ENSG00000032742, ENSG00000122970, ENSG00000112144	1118	44	18224	3.70467	0.494673	0.11369	0.112097	0.944276
GOTERM_CC_DIRECT	GO:0015629~actin cytoskeleton	26	1.87185	0.00190296	ENSG00000101096, ENSG00000198087, ENSG00000099204, ENSG00000115935, ENSG00000147394, ENSG00000170873, ENSG00000005206, ENSG00000148180, ENSG00000081320, ENSG00000162572, ENSG00000147894, ENSG00000184445, ENSG00000167549, ENSG00000143079, ENSG00000158856, ENSG00000211455, ENSG00000114854, ENSG00000189060, ENSG00000172403, ENSG00000139132, ENSG00000122545, ENSG00000011426, ENSG00000151914, ENSG0000…	1118	218	18224	1.9441	0.662983	0.140551	0.138582	0.852166
GOTERM_CC_DIRECT	GO:0031514~motile cilium	13	0.935925	0.00215474	ENSG00000111319, ENSG00000096872, ENSG00000135046, ENSG00000157796, ENSG00000138036, ENSG00000138587, ENSG00000140463, ENSG00000114473, ENSG00000166004, ENSG00000144451, ENSG00000032742, ENSG00000125124, ENSG00000122970	1118	76	18224	2.78825	0.708199	0.140551	0.138582	0.852166
GOTERM_CC_DIRECT	GO:0036064~ciliary basal body	15	1.07991	0.00254694	ENSG00000103494, ENSG00000157869, ENSG00000046651, ENSG00000170264, ENSG00000135541, ENSG00000117724, ENSG00000197579, ENSG00000138036, ENSG00000112144, ENSG00000198707, ENSG00000140463, ENSG00000078674, ENSG00000032742, ENSG00000125124, ENSG00000122970	1118	98	18224	2.49498	0.766869	0.140551	0.138582	0.852166
GOTERM_CC_DIRECT	GO:0072372~primary cilium	13	0.935925	0.00269653	ENSG00000126870, ENSG00000096872, ENSG00000152061, ENSG00000068885, ENSG00000135541, ENSG00000119650, ENSG00000157796, ENSG00000138036, ENSG00000113971, ENSG00000203965, ENSG00000187240, ENSG00000032742, ENSG00000122970	1118	78	18224	2.71676	0.786004	0.140551	0.138582	0.852166
GOTERM_CC_DIRECT	GO:0035869~ciliary transition zone	7	0.50396	0.00270764	ENSG00000198707, ENSG00000140463, ENSG00000103494, ENSG00000179029, ENSG00000177042, ENSG00000078674, ENSG00000197603	1118	24	18224	4.75432	0.78736	0.140551	0.138582	0.852166
GOTERM_CC_DIRECT	GO:0030992~intraciliary transport particle B	6	0.431965	0.00483939	ENSG00000096872, ENSG00000068885, ENSG00000197557, ENSG00000213186, ENSG00000032742, ENSG00000122970	1118	19	18224	5.14754	0.937338	0.230274	0.227048	0.637755
GOTERM_CC_DIRECT	GO:0005654~nucleoplasm	202	14.5428	0.00609634	ENSG00000185946, ENSG00000198464, ENSG00000242028, ENSG00000168010, ENSG00000114861, ENSG00000154767, ENSG00000138398, ENSG00000115392, ENSG00000090686, ENSG00000032219, ENSG00000178295, ENSG00000122257, ENSG00000012048, ENSG00000170581, ENSG00000189060, ENSG00000114854, ENSG00000113522, ENSG00000170345, ENSG00000009413, ENSG00000164463, ENSG00000102878, ENSG00000137075, ENSG00000109381, ENSG0000…	1118	2784	18224	1.18273	0.96955	0.26777	0.264019
GOTERM_CC_DIRECT	GO:0005737~cytoplasm	358	25.7739	0.00672033	ENSG00000104267, ENSG00000198464, ENSG00000242028, ENSG00000128590, ENSG00000068885, ENSG00000114626, ENSG00000153558, ENSG00000131089, ENSG00000154767, ENSG00000004777, ENSG00000164331, ENSG00000184060, ENSG00000138398, ENSG00000115271, ENSG00000115392, ENSG00000108187, ENSG00000090686, ENSG00000104381, ENSG00000079308, ENSG00000143079, ENSG00000012048, ENSG00000112319, ENSG00000135338, ENSG0000…	1118	5222	18224	1.1175	0.978726	0.274093	0.270253
GOTERM_CC_DIRECT	GO:0031430~M band	6	0.431965	0.011426	ENSG00000109846, ENSG00000142661, ENSG00000164309, ENSG00000124006, ENSG00000155657, ENSG00000154358	1118	23	18224	4.25231	0.998587	0.434951	0.428857
GOTERM_CC_DIRECT	GO:1990023~mitotic spindle midzone	4	0.287977	0.0145917	ENSG00000066629, ENSG00000121621, ENSG00000138182, ENSG00000138778	1118	9	18224	7.24468	0.999774	0.494874	0.487941
GOTERM_CC_DIRECT	GO:0005871~kinesin complex	9	0.647948	0.0147336	ENSG00000121621, ENSG00000138182, ENSG00000138160, ENSG00000197892, ENSG00000118193, ENSG00000138778, ENSG00000167702, ENSG00000113971, ENSG00000089177	1118	53	18224	2.76802	0.999791	0.494874	0.487941
GOTERM_CC_DIRECT	GO:0000777~condensed chromosome kinetochore	12	0.863931	0.0170433	ENSG00000165169, ENSG00000143228, ENSG00000122545, ENSG00000151725, ENSG00000123219, ENSG00000080986, ENSG00000163535, ENSG00000145241, ENSG00000138778, ENSG00000184445, ENSG00000137812, ENSG00000161888	1118	87	18224	2.24835	0.999945	0.540651	0.533076
GOTERM_CC_DIRECT	GO:0034451~centriolar satellite	6	0.431965	0.0191946	ENSG00000198707, ENSG00000140463, ENSG00000083535, ENSG00000078674, ENSG00000046651, ENSG00000175455	1118	26	18224	3.76166	0.999984	0.576848	0.568766
GOTERM_CC_DIRECT	GO:0031262~Ndc80 complex	3	0.215983	0.0207265	ENSG00000143228, ENSG00000080986, ENSG00000161888	1118	4	18224	12.2254	0.999994	0.591743	0.583452
GOTERM_CC_DIRECT	GO:0005930~axoneme	11	0.791937	0.0239753	ENSG00000103494, ENSG00000187240, ENSG00000169126, ENSG00000122545, ENSG00000141519, ENSG00000117724, ENSG00000144451, ENSG00000096093, ENSG00000138036, ENSG00000138587, ENSG00000126775	1118	80	18224	2.24132	0.999999	0.643167	0.634156
GOTERM_CC_DIRECT	GO:0005622~intracellular	100	7.19942	0.0247805	ENSG00000185947, ENSG00000135968, ENSG00000134516, ENSG00000130158, ENSG00000197372, ENSG00000154760, ENSG00000198464, ENSG00000111077, ENSG00000088538, ENSG00000267680, ENSG00000079308, ENSG00000167964, ENSG00000157869, ENSG00000152292, ENSG00000136828, ENSG00000189180, ENSG00000138449, ENSG00000197008, ENSG00000179954, ENSG00000205517, ENSG00000011405, ENSG00000089335, ENSG00000100852, ENSG0000…	1118	1332	18224	1.22376	0.999999	0.643167	0.634156
GOTERM_CC_DIRECT	GO:0030018~Z disc	14	1.00792	0.0286797	ENSG00000109846, ENSG00000078114, ENSG00000156804, ENSG00000172403, ENSG00000171345, ENSG00000155657, ENSG00000154358, ENSG00000163395, ENSG00000151914, ENSG00000144285, ENSG00000124006, ENSG00000184588, ENSG00000185567, ENSG00000162614	1118	118	18224	1.93396	1	0.712005	0.702029
GOTERM_CC_DIRECT	GO:0031410~cytoplasmic vesicle	23	1.65587	0.0317452	ENSG00000101460, ENSG00000158856, ENSG00000105971, ENSG00000158769, ENSG00000096872, ENSG00000188906, ENSG00000220205, ENSG00000115935, ENSG00000164938, ENSG00000113721, ENSG00000099785, ENSG00000136436, ENSG00000131374, ENSG00000157227, ENSG00000115355, ENSG00000198707, ENSG00000164211, ENSG00000204116, ENSG00000151914, ENSG00000147894, ENSG00000142920, ENSG00000102189, ENSG00000078804	1118	235	18224	1.59537	1	0.728025	0.717825
GOTERM_CC_DIRECT	GO:1990316~ATG1/ULK1 kinase complex	3	0.215983	0.03315	ENSG00000177169, ENSG00000023287, ENSG00000131374	1118	5	18224	9.78032	1	0.728025	0.717825
GOTERM_CC_DIRECT	GO:0098536~deuterosome	3	0.215983	0.03315	ENSG00000103995, ENSG00000142731, ENSG00000156876	1118	5	18224	9.78032	1	0.728025	0.717825
GOTERM_CC_DIRECT	GO:0045177~apical part of cell	10	0.719942	0.0393086	ENSG00000104267, ENSG00000173406, ENSG00000187240, ENSG00000104368, ENSG00000078674, ENSG00000153291, ENSG00000134830, ENSG00000138036, ENSG00000240583, ENSG00000164930	1118	75	18224	2.1734	1	0.831304	0.819657
GOTERM_CC_DIRECT	GO:0005776~autophagosome	9	0.647948	0.0409899	ENSG00000101460, ENSG00000177169, ENSG00000164938, ENSG00000147894, ENSG00000006025, ENSG00000136436, ENSG00000131374, ENSG00000078804, ENSG00000126775	1118	64	18224	2.29226	1	0.835237	0.823535
GOTERM_CC_DIRECT	GO:0030286~dynein complex	5	0.359971	0.0424201	ENSG00000179532, ENSG00000187240, ENSG00000094631, ENSG00000100246, ENSG00000187775	1118	22	18224	3.70467	1	0.835237	0.823535
GOTERM_CC_DIRECT	GO:0031513~nonmotile primary cilium	5	0.359971	0.0489452	ENSG00000140463, ENSG00000122545, ENSG00000135541, ENSG00000047617, ENSG00000157796	1118	23	18224	3.54359	1	0.926864	0.913878
GOTERM_CC_DIRECT	GO:0000800~lateral element	4	0.287977	0.0503201	ENSG00000196074, ENSG00000139618, ENSG00000108055, ENSG00000012048	1118	14	18224	4.6573	1	0.926864	0.913878
GOTERM_CC_DIRECT	GO:0005829~cytosol	225	16.1987	0.05289	ENSG00000104267, ENSG00000131089, ENSG00000138036, ENSG00000004777, ENSG00000164331, ENSG00000275074, ENSG00000013375, ENSG00000122257, ENSG00000170581, ENSG00000114854, ENSG00000099256, ENSG00000006025, ENSG00000170345, ENSG00000067208, ENSG00000139132, ENSG00000011405, ENSG00000138160, ENSG00000151914, ENSG00000108055, ENSG00000145241, ENSG00000125772, ENSG00000165434, ENSG00000166402, ENSG0000…	1118	3315	18224	1.10637	1	0.943757	0.930534
GOTERM_CC_DIRECT	GO:0000421~autophagosome membrane	5	0.359971	0.0635492	ENSG00000101460, ENSG00000168010, ENSG00000136436, ENSG00000126775, ENSG00000136874	1118	25	18224	3.26011	1	1	0.987719
GOTERM_CC_DIRECT	GO:0032154~cleavage furrow	7	0.50396	0.0658938	ENSG00000122545, ENSG00000120539, ENSG00000137710, ENSG00000114346, ENSG00000065534, ENSG00000204991, ENSG00000142731	1118	47	18224	2.42774	1	1	0.987719
GOTERM_CC_DIRECT	GO:0016607~nuclear speck	19	1.36789	0.0685619	ENSG00000132424, ENSG00000108848, ENSG00000077458, ENSG00000174891, ENSG00000164609, ENSG00000197579, ENSG00000138433, ENSG00000120688, ENSG00000163660, ENSG00000138398, ENSG00000009694, ENSG00000100941, ENSG00000163029, ENSG00000125676, ENSG00000221978, ENSG00000188529, ENSG00000163565, ENSG00000163510, ENSG00000100650	1118	201	18224	1.54085	1	1	0.987719
GOTERM_CC_DIRECT	GO:0034045~pre-autophagosomal structure membrane	4	0.287977	0.0707391	ENSG00000177169, ENSG00000023287, ENSG00000083290, ENSG00000126775	1118	16	18224	4.07513	1	1	0.987719
GOTERM_CC_DIRECT	GO:0097546~ciliary base	5	0.359971	0.0801724	ENSG00000110318, ENSG00000169126, ENSG00000113971, ENSG00000080823, ENSG00000112144	1118	27	18224	3.01862	1	1	0.987719
GOTERM_CC_DIRECT	GO:0000940~condensed chromosome outer kinetochore	3	0.215983	0.0821414	ENSG00000040275, ENSG00000138778, ENSG00000117724	1118	8	18224	6.1127	1	1	0.987719
GOTERM_CC_DIRECT	GO:0005923~bicellular tight junction	12	0.863931	0.086018	ENSG00000158769, ENSG00000181885, ENSG00000103494, ENSG00000145390, ENSG00000150054, ENSG00000119888, ENSG00000151474, ENSG00000109756, ENSG00000128849, ENSG00000114346, ENSG00000116117, ENSG00000143375	1118	113	18224	1.73103	1	1	0.987719
GOTERM_CC_DIRECT	GO:0012505~endomembrane system	12	0.863931	0.0902239	ENSG00000158856, ENSG00000134516, ENSG00000133138, ENSG00000144426, ENSG00000121749, ENSG00000172915, ENSG00000167550, ENSG00000116117, ENSG00000141258, ENSG00000067208, ENSG00000146411, ENSG00000108465	1118	114	18224	1.71585	1	1	0.987719
GOTERM_CC_DIRECT	GO:0005768~endosome	20	1.43988	0.0978194	ENSG00000215644, ENSG00000188906, ENSG00000153130, ENSG00000198774, ENSG00000112812, ENSG00000135046, ENSG00000075651, ENSG00000169252, ENSG00000117533, ENSG00000137642, ENSG00000136051, ENSG00000166225, ENSG00000145416, ENSG00000127419, ENSG00000160179, ENSG00000147894, ENSG00000100299, ENSG00000107560, ENSG00000089177, ENSG00000166415	1118	225	18224	1.44894	1	1	0.987719

## Sheet: HEG_Penet4_down_MF
Category	Term	Count	%	PValue	Genes	List Total	Pop Hits	Pop Total	Fold Enrichment	Bonferroni	Benjamini	FDR	log(adj-pvalue)
GOTERM_MF_DIRECT	GO:0005515~protein binding	612	44.0605	3.60151e-06	ENSG00000214357, ENSG00000115718, ENSG00000178177, ENSG00000114626, ENSG00000156384, ENSG00000077232, ENSG00000114861, ENSG00000000971, ENSG00000183891, ENSG00000108187, ENSG00000079308, ENSG00000100100, ENSG00000143079, ENSG00000122257, ENSG00000157107, ENSG00000112319, ENSG00000239305, ENSG00000135338, ENSG00000170581, ENSG00000186908, ENSG00000189060, ENSG00000114854, ENSG00000099256, ENSG0000…	1040	8785	16881	1.13077	0.00320022	0.00320535	0.00320535	2.49412
GOTERM_MF_DIRECT	GO:0003700~transcription factor activity, sequence-specific DNA binding	93	6.69546	1.3692e-05	ENSG00000185947, ENSG00000010818, ENSG00000198464, ENSG00000176399, ENSG00000116604, ENSG00000176678, ENSG00000025156, ENSG00000114861, ENSG00000171940, ENSG00000138433, ENSG00000135164, ENSG00000186487, ENSG00000267680, ENSG00000080298, ENSG00000101115, ENSG00000032219, ENSG00000250571, ENSG00000147118, ENSG00000185513, ENSG00000167766, ENSG00000101076, ENSG00000162599, ENSG00000170581, ENSG0000…	1040	961	16881	1.57081	0.012112	0.00609294	0.00609294	2.21517
GOTERM_MF_DIRECT	GO:0003677~DNA binding	142	10.2232	5.80574e-05	ENSG00000185947, ENSG00000197372, ENSG00000010818, ENSG00000178177, ENSG00000090971, ENSG00000176678, ENSG00000154920, ENSG00000160094, ENSG00000164330, ENSG00000143995, ENSG00000135164, ENSG00000186487, ENSG00000267680, ENSG00000136492, ENSG00000164296, ENSG00000032219, ENSG00000178295, ENSG00000250571, ENSG00000012048, ENSG00000196391, ENSG00000237765, ENSG00000173451, ENSG00000196275, ENSG0000…	1040	1674	16881	1.37689	0.0503602	0.0172237	0.0172237	1.76387
GOTERM_MF_DIRECT	GO:0008270~zinc ion binding	103	7.41541	0.000185542	ENSG00000214357, ENSG00000104267, ENSG00000197372, ENSG00000172594, ENSG00000149451, ENSG00000147394, ENSG00000164609, ENSG00000136378, ENSG00000159256, ENSG00000099785, ENSG00000136536, ENSG00000135049, ENSG00000145536, ENSG00000145416, ENSG00000186487, ENSG00000140400, ENSG00000122257, ENSG00000142303, ENSG00000128510, ENSG00000012048, ENSG00000239305, ENSG00000130449, ENSG00000186908, ENSG0000…	1040	1169	16881	1.43017	0.152232	0.0412832	0.0412832	1.38423
GOTERM_MF_DIRECT	GO:0003777~microtubule motor activity	15	1.07991	0.000340738	ENSG00000179532, ENSG00000197892, ENSG00000118193, ENSG00000138778, ENSG00000113971, ENSG00000140463, ENSG00000187240, ENSG00000121621, ENSG00000138182, ENSG00000138160, ENSG00000108055, ENSG00000100246, ENSG00000187775, ENSG00000167702, ENSG00000089177	1040	80	16881	3.04345	0.261629	0.0606514	0.0606514	1.21716
GOTERM_MF_DIRECT	GO:0016874~ligase activity	29	2.08783	0.00480855	ENSG00000214357, ENSG00000198961, ENSG00000071794, ENSG00000179046, ENSG00000007944, ENSG00000139946, ENSG00000197579, ENSG00000099785, ENSG00000136536, ENSG00000152422, ENSG00000112343, ENSG00000132256, ENSG00000138376, ENSG00000145416, ENSG00000115392, ENSG00000198919, ENSG00000014123, ENSG00000034677, ENSG00000122257, ENSG00000012048, ENSG00000167107, ENSG00000085382, ENSG00000179455, ENSG0000…	1040	270	16881	1.74341	0.986294	0.713269	0.713269	0.146747
GOTERM_MF_DIRECT	GO:0004842~ubiquitin-protein transferase activity	33	2.37581	0.00702072	ENSG00000146021, ENSG00000198961, ENSG00000134574, ENSG00000007944, ENSG00000156804, ENSG00000153558, ENSG00000197579, ENSG00000099785, ENSG00000135722, ENSG00000132256, ENSG00000138376, ENSG00000145416, ENSG00000115392, ENSG00000198919, ENSG00000136153, ENSG00000034677, ENSG00000122257, ENSG00000012048, ENSG00000085382, ENSG00000196470, ENSG00000239305, ENSG00000212864, ENSG00000179454, ENSG0000…	1040	329	16881	1.62811	0.998109	0.78056	0.78056	0.107594
GOTERM_MF_DIRECT	GO:0003779~actin binding	29	2.08783	0.00712414	ENSG00000248905, ENSG00000099204, ENSG00000146021, ENSG00000094631, ENSG00000115935, ENSG00000065534, ENSG00000152527, ENSG00000204991, ENSG00000148180, ENSG00000115355, ENSG00000121621, ENSG00000128833, ENSG00000134709, ENSG00000079308, ENSG00000143375, ENSG00000158856, ENSG00000188906, ENSG00000211455, ENSG00000137710, ENSG00000135596, ENSG00000174500, ENSG00000006747, ENSG00000172403, ENSG0000…	1040	278	16881	1.69324	0.998276	0.78056	0.78056	0.107594
GOTERM_MF_DIRECT	GO:0008017~microtubule binding	23	1.65587	0.00927429	ENSG00000101460, ENSG00000109846, ENSG00000188906, ENSG00000248905, ENSG00000197892, ENSG00000078018, ENSG00000118193, ENSG00000094631, ENSG00000138778, ENSG00000068615, ENSG00000206530, ENSG00000111554, ENSG00000001631, ENSG00000157601, ENSG00000115355, ENSG00000197959, ENSG00000066629, ENSG00000121621, ENSG00000138182, ENSG00000138160, ENSG00000134709, ENSG00000167702, ENSG00000089177	1040	208	16881	1.79485	0.99975	0.78056	0.78056	0.107594
GOTERM_MF_DIRECT	GO:0004520~endodeoxyribonuclease activity	6	0.431965	0.00956623	ENSG00000134899, ENSG00000121988, ENSG00000020922, ENSG00000178295, ENSG00000154920, ENSG00000134897	1040	22	16881	4.42684	0.999807	0.78056	0.78056	0.107594
GOTERM_MF_DIRECT	GO:0004843~thiol-dependent ubiquitin-specific protease activity	12	0.863931	0.00964737	ENSG00000155313, ENSG00000165312, ENSG00000118503, ENSG00000036672, ENSG00000143409, ENSG00000090686, ENSG00000169918, ENSG00000162601, ENSG00000163516, ENSG00000066427, ENSG00000180667, ENSG00000123552	1040	80	16881	2.43476	0.999821	0.78056	0.78056	0.107594
GOTERM_MF_DIRECT	GO:0005085~guanyl-nucleotide exchange factor activity	15	1.07991	0.0136195	ENSG00000215644, ENSG00000134516, ENSG00000130158, ENSG00000135905, ENSG00000163947, ENSG00000217128, ENSG00000136828, ENSG00000171680, ENSG00000114346, ENSG00000131089, ENSG00000154358, ENSG00000139132, ENSG00000088538, ENSG00000160145, ENSG00000100485	1040	118	16881	2.06336	0.999995	1	1	0
GOTERM_MF_DIRECT	GO:0008022~protein C-terminus binding	20	1.43988	0.01688	ENSG00000127980, ENSG00000196470, ENSG00000198087, ENSG00000139618, ENSG00000131747, ENSG00000117724, ENSG00000116701, ENSG00000020922, ENSG00000096093, ENSG00000152422, ENSG00000174799, ENSG00000118523, ENSG00000012822, ENSG00000149308, ENSG00000053254, ENSG00000151914, ENSG00000153071, ENSG00000127337, ENSG00000140398, ENSG00000168944	1040	182	16881	1.78371	1	1	1
GOTERM_MF_DIRECT	GO:0008574~ATP-dependent microtubule motor activity, plus-end-directed	5	0.359971	0.0178197	ENSG00000121621, ENSG00000138182, ENSG00000138160, ENSG00000118193, ENSG00000089177	1040	17	16881	4.77404	1	1	1
GOTERM_MF_DIRECT	GO:0017137~Rab GTPase binding	16	1.15191	0.0178937	ENSG00000133138, ENSG00000177169, ENSG00000152061, ENSG00000147041, ENSG00000073350, ENSG00000135596, ENSG00000067208, ENSG00000131374, ENSG00000121749, ENSG00000104093, ENSG00000147894, ENSG00000145087, ENSG00000107560, ENSG00000141258, ENSG00000089177, ENSG00000085382	1040	134	16881	1.93812	1	1	1
GOTERM_MF_DIRECT	GO:0000981~RNA polymerase II transcription factor activity, sequence-specific DNA binding	19	1.36789	0.0182286	ENSG00000128573, ENSG00000237765, ENSG00000178567, ENSG00000154957, ENSG00000116604, ENSG00000172059, ENSG00000176678, ENSG00000114861, ENSG00000177853, ENSG00000132950, ENSG00000184481, ENSG00000135164, ENSG00000007372, ENSG00000109381, ENSG00000221886, ENSG00000109101, ENSG00000125398, ENSG00000163435, ENSG00000236287	1040	171	16881	1.80353	1	1	1
GOTERM_MF_DIRECT	GO:0001077~transcriptional activator activity, RNA polymerase II core promoter proximal region sequence-specific binding	24	1.72786	0.0196764	ENSG00000101096, ENSG00000153234, ENSG00000071794, ENSG00000116604, ENSG00000181690, ENSG00000120738, ENSG00000170345, ENSG00000143995, ENSG00000164330, ENSG00000138380, ENSG00000087510, ENSG00000141052, ENSG00000188994, ENSG00000007372, ENSG00000120690, ENSG00000179361, ENSG00000123358, ENSG00000125398, ENSG00000182158, ENSG00000101076, ENSG00000162599, ENSG00000163435, ENSG00000125740, ENSG0000…	1040	236	16881	1.65068	1	1	1
GOTERM_MF_DIRECT	GO:0046872~metal ion binding	150	10.7991	0.0211263	ENSG00000185947, ENSG00000173041, ENSG00000010818, ENSG00000198464, ENSG00000176399, ENSG00000104427, ENSG00000153956, ENSG00000065534, ENSG00000154920, ENSG00000171940, ENSG00000114861, ENSG00000111077, ENSG00000160094, ENSG00000164330, ENSG00000184060, ENSG00000119801, ENSG00000115392, ENSG00000267680, ENSG00000136492, ENSG00000184588, ENSG00000013375, ENSG00000178295, ENSG00000250571, ENSG0000…	1040	2069	16881	1.17678	1	1	1
GOTERM_MF_DIRECT	GO:0005096~GTPase activator activity	27	1.94384	0.0230434	ENSG00000134516, ENSG00000109756, ENSG00000242247, ENSG00000152061, ENSG00000179387, ENSG00000076344, ENSG00000073350, ENSG00000136895, ENSG00000130052, ENSG00000114346, ENSG00000024526, ENSG00000004777, ENSG00000198826, ENSG00000116741, ENSG00000184060, ENSG00000121749, ENSG00000141258, ENSG00000133138, ENSG00000188906, ENSG00000088280, ENSG00000067208, ENSG00000105808, ENSG00000131374, ENSG0000…	1040	279	16881	1.57081	1	1	1
GOTERM_MF_DIRECT	GO:0019901~protein kinase binding	34	2.4478	0.0255268	ENSG00000105971, ENSG00000153233, ENSG00000103995, ENSG00000197892, ENSG00000118193, ENSG00000111679, ENSG00000044459, ENSG00000139625, ENSG00000099365, ENSG00000155657, ENSG00000136874, ENSG00000132256, ENSG00000163660, ENSG00000184381, ENSG00000082258, ENSG00000088970, ENSG00000221978, ENSG00000108465, ENSG00000023287, ENSG00000141738, ENSG00000113721, ENSG00000174500, ENSG00000028116, ENSG0000…	1040	376	16881	1.46776	1	1	1
GOTERM_MF_DIRECT	GO:0048407~platelet-derived growth factor binding	4	0.287977	0.026431	ENSG00000108821, ENSG00000130635, ENSG00000113721, ENSG00000100311	1040	11	16881	5.90245	1	1	1
GOTERM_MF_DIRECT	GO:0005178~integrin binding	13	0.935925	0.0277481	ENSG00000213694, ENSG00000130635, ENSG00000169031, ENSG00000154736, ENSG00000064205, ENSG00000084636, ENSG00000157227, ENSG00000168743, ENSG00000118523, ENSG00000151914, ENSG00000168615, ENSG00000105376, ENSG00000127324	1040	105	16881	2.00964	1	1	1
GOTERM_MF_DIRECT	GO:0000978~RNA polymerase II core promoter proximal region sequence-specific DNA binding	32	2.30382	0.0314989	ENSG00000101096, ENSG00000173041, ENSG00000197372, ENSG00000128573, ENSG00000138738, ENSG00000071794, ENSG00000177045, ENSG00000116604, ENSG00000114861, ENSG00000171940, ENSG00000143995, ENSG00000100968, ENSG00000080298, ENSG00000120690, ENSG00000179361, ENSG00000162772, ENSG00000163565, ENSG00000162599, ENSG00000125740, ENSG00000181690, ENSG00000197008, ENSG00000170345, ENSG00000118620, ENSG0000…	1040	355	16881	1.46314	1	1	1
GOTERM_MF_DIRECT	GO:0008081~phosphoric diester hydrolase activity	4	0.287977	0.0336616	ENSG00000182836, ENSG00000172594, ENSG00000125772, ENSG00000240891	1040	12	16881	5.41058	1	1	1
GOTERM_MF_DIRECT	GO:0004674~protein serine/threonine kinase activity	33	2.37581	0.0396666	ENSG00000177169, ENSG00000130413, ENSG00000073331, ENSG00000139625, ENSG00000154229, ENSG00000112742, ENSG00000155657, ENSG00000080823, ENSG00000112144, ENSG00000081320, ENSG00000171219, ENSG00000120539, ENSG00000082258, ENSG00000070759, ENSG00000091436, ENSG00000142149, ENSG00000012983, ENSG00000188906, ENSG00000100490, ENSG00000211455, ENSG00000107968, ENSG00000028116, ENSG00000154358, ENSG0000…	1040	376	16881	1.42459	1	1	1
GOTERM_MF_DIRECT	GO:0015631~tubulin binding	7	0.50396	0.0422166	ENSG00000066629, ENSG00000188906, ENSG00000047410, ENSG00000118193, ENSG00000012048, ENSG00000135049, ENSG00000122970	1040	42	16881	2.70529	1	1	1
GOTERM_MF_DIRECT	GO:0003676~nucleic acid binding	75	5.39957	0.042689	ENSG00000185947, ENSG00000185946, ENSG00000197372, ENSG00000198464, ENSG00000099622, ENSG00000177683, ENSG00000118197, ENSG00000181381, ENSG00000196247, ENSG00000171940, ENSG00000120832, ENSG00000267680, ENSG00000136492, ENSG00000101115, ENSG00000122257, ENSG00000167766, ENSG00000182903, ENSG00000197044, ENSG00000196275, ENSG00000163728, ENSG00000154957, ENSG00000196597, ENSG00000189180, ENSG0000…	1040	985	16881	1.23592	1	1	1
GOTERM_MF_DIRECT	GO:0030674~protein binding, bridging	10	0.719942	0.04635	ENSG00000105971, ENSG00000184060, ENSG00000151474, ENSG00000073711, ENSG00000121236, ENSG00000125848, ENSG00000044459, ENSG00000135046, ENSG00000113522, ENSG00000132256	1040	77	16881	2.10802	1	1	1
GOTERM_MF_DIRECT	GO:0004300~enoyl-CoA hydratase activity	3	0.215983	0.0480924	ENSG00000113790, ENSG00000121310, ENSG00000148090	1040	6	16881	8.11587	1	1	1
GOTERM_MF_DIRECT	GO:0005201~extracellular matrix structural constituent	9	0.647948	0.0525799	ENSG00000172638, ENSG00000108821, ENSG00000130635, ENSG00000132031, ENSG00000169031, ENSG00000139329, ENSG00000081052, ENSG00000197614, ENSG00000011201	1040	67	16881	2.18038	1	1	1
GOTERM_MF_DIRECT	GO:0016887~ATPase activity	18	1.2959	0.0590246	ENSG00000154265, ENSG00000197892, ENSG00000118193, ENSG00000171681, ENSG00000071794, ENSG00000138778, ENSG00000113522, ENSG00000064933, ENSG00000048649, ENSG00000187240, ENSG00000138182, ENSG00000159251, ENSG00000151914, ENSG00000160179, ENSG00000141338, ENSG00000187775, ENSG00000167702, ENSG00000165029	1040	183	16881	1.59656	1	1	1
GOTERM_MF_DIRECT	GO:0003697~single-stranded DNA binding	11	0.791937	0.0595753	ENSG00000134899, ENSG00000213689, ENSG00000139618, ENSG00000135046, ENSG00000111247, ENSG00000154767, ENSG00000134897, ENSG00000173559, ENSG00000164104, ENSG00000064933, ENSG00000145687	1040	93	16881	1.91988	1	1	1
GOTERM_MF_DIRECT	GO:0000149~SNARE binding	7	0.50396	0.0614454	ENSG00000188906, ENSG00000220205, ENSG00000139190, ENSG00000099365, ENSG00000004766, ENSG00000117533, ENSG00000136874	1040	46	16881	2.47005	1	1	1
GOTERM_MF_DIRECT	GO:0004879~RNA polymerase II transcription factor activity, ligand-activated sequence-specific DNA binding	6	0.431965	0.06775	ENSG00000153234, ENSG00000174738, ENSG00000123358, ENSG00000143365, ENSG00000101076, ENSG00000126368	1040	36	16881	2.70529	1	1	1
GOTERM_MF_DIRECT	GO:0001078~transcriptional repressor activity, RNA polymerase II core promoter proximal region sequence-specific binding	12	0.863931	0.0797174	ENSG00000101096, ENSG00000128573, ENSG00000100968, ENSG00000009950, ENSG00000138738, ENSG00000087510, ENSG00000059728, ENSG00000182463, ENSG00000162772, ENSG00000171940, ENSG00000163565, ENSG00000126368	1040	111	16881	1.75478	1	1	1
GOTERM_MF_DIRECT	GO:0036310~annealing helicase activity	3	0.215983	0.0827398	ENSG00000121988, ENSG00000135046, ENSG00000004700	1040	8	16881	6.0869	1	1	1
GOTERM_MF_DIRECT	GO:0004222~metalloendopeptidase activity	12	0.863931	0.0879069	ENSG00000145536, ENSG00000128694, ENSG00000100767, ENSG00000135074, ENSG00000149451, ENSG00000136378, ENSG00000182463, ENSG00000154736, ENSG00000168615, ENSG00000142303, ENSG00000049192, ENSG00000157227	1040	113	16881	1.72372	1	1	1
GOTERM_MF_DIRECT	GO:0005484~SNAP receptor activity	6	0.431965	0.0892263	ENSG00000220205, ENSG00000132639, ENSG00000139190, ENSG00000099365, ENSG00000117533, ENSG00000136874	1040	39	16881	2.49719	1	1	1
GOTERM_MF_DIRECT	GO:0035035~histone acetyltransferase binding	5	0.359971	0.0902597	ENSG00000164442, ENSG00000141052, ENSG00000007372, ENSG00000120738, ENSG00000144445	1040	28	16881	2.89852	1	1	1
GOTERM_MF_DIRECT	GO:0017075~syntaxin-1 binding	4	0.287977	0.0951568	ENSG00000116266, ENSG00000188906, ENSG00000220205, ENSG00000132639	1040	18	16881	3.60705	1	1	1

## Sheet: HEG_Penet4_down_PTH
Category	Term	Count	%	PValue	Genes	List Total	Pop Hits	Pop Total	Fold Enrichment	Bonferroni	Benjamini	FDR	log(adj-pvalue)
KEGG_PATHWAY	hsa03460:Fanconi anemia pathway	8	0.575954	0.00929684	ENSG00000115392, ENSG00000139618, ENSG00000136492, ENSG00000175643, ENSG00000101751, ENSG00000154920, ENSG00000009413, ENSG00000012048	312	53	6879	3.32801	0.891716	1	1	0
KEGG_PATHWAY	hsa04512:ECM-receptor interaction	10	0.719942	0.0162533	ENSG00000185518, ENSG00000137809, ENSG00000108821, ENSG00000105855, ENSG00000130635, ENSG00000169231, ENSG00000169031, ENSG00000072571, ENSG00000081052, ENSG00000135424	312	87	6879	2.53426	0.97976	1	1	0
KEGG_PATHWAY	hsa05410:Hypertrophic cardiomyopathy (HCM)	9	0.647948	0.0239286	ENSG00000137809, ENSG00000105855, ENSG00000159251, ENSG00000153956, ENSG00000114854, ENSG00000075461, ENSG00000131791, ENSG00000155657, ENSG00000135424	312	78	6879	2.54401	0.996862	1	1	0
KEGG_PATHWAY	hsa04071:Sphingolipid signaling pathway	11	0.791937	0.0444538	ENSG00000213694, ENSG00000073711, ENSG00000172296, ENSG00000068971, ENSG00000075651, ENSG00000154229, ENSG00000101333, ENSG00000198964, ENSG00000163082, ENSG00000166501, ENSG00000033327	312	120	6879	2.02107	0.99998	1	1	0
KEGG_PATHWAY	hsa04510:Focal adhesion	16	1.15191	0.0458167	ENSG00000105971, ENSG00000137809, ENSG00000108821, ENSG00000130635, ENSG00000105855, ENSG00000113721, ENSG00000169231, ENSG00000169031, ENSG00000154229, ENSG00000065534, ENSG00000135424, ENSG00000100852, ENSG00000100311, ENSG00000081052, ENSG00000166501, ENSG00000100485	312	206	6879	1.71247	0.999986	1	1	0
KEGG_PATHWAY	hsa04130:SNARE interactions in vesicular transport	5	0.359971	0.0654761	ENSG00000220205, ENSG00000139190, ENSG00000099365, ENSG00000117533, ENSG00000136874	312	34	6879	3.24236	1	1	1	0
KEGG_PATHWAY	hsa04921:Oxytocin signaling pathway	12	0.863931	0.0767018	ENSG00000101096, ENSG00000100968, ENSG00000123700, ENSG00000153956, ENSG00000075461, ENSG00000154229, ENSG00000131791, ENSG00000065534, ENSG00000101333, ENSG00000170345, ENSG00000166501, ENSG00000116741	312	150	6879	1.76385	1	1	1	0
KEGG_PATHWAY	hsa05414:Dilated cardiomyopathy	8	0.575954	0.0846292	ENSG00000137809, ENSG00000105855, ENSG00000159251, ENSG00000153956, ENSG00000114854, ENSG00000075461, ENSG00000155657, ENSG00000135424	312	84	6879	2.09982	1	1	1	0
KEGG_PATHWAY	hsa04666:Fc gamma R-mediated phagocytosis	8	0.575954	0.0846292	ENSG00000134516, ENSG00000088280, ENSG00000075651, ENSG00000154229, ENSG00000006747, ENSG00000148180, ENSG00000166501, ENSG00000033327	312	84	6879	2.09982	1	1	1	0
KEGG_PATHWAY	hsa05231:Choline metabolism in cancer	9	0.647948	0.0857842	ENSG00000113721, ENSG00000075651, ENSG00000154229, ENSG00000100311, ENSG00000170345, ENSG00000125772, ENSG00000146477, ENSG00000166501, ENSG00000100485	312	101	6879	1.96468	1	1	1	0
													#NUM!
													#NUM!

## Sheet: HEG_Penet1_up_BP
Category	Term	Count	%	PValue	Genes	List Total	Pop Hits	Pop Total	Fold Enrichment	Bonferroni	Benjamini	FDR	log(adj-pvalue)
GOTERM_BP_DIRECT	GO:0006412~translation	78	4.24374	3.96411e-21	ENSG00000172590, ENSG00000130312, ENSG00000142937, ENSG00000177600, ENSG00000178537, ENSG00000197728, ENSG00000142541, ENSG00000143314, ENSG00000163682, ENSG00000171858, ENSG00000170889, ENSG00000125648, ENSG00000158042, ENSG00000169100, ENSG00000105193, ENSG00000125445, ENSG00000162910, ENSG00000167526, ENSG00000239789, ENSG00000122140, ENSG00000181991, ENSG00000175634, ENSG00000115268, ENSG0000…	1603	253	16792	3.22956	1.83657e-17	1.83657e-17	1.82944e-17	16.736
GOTERM_BP_DIRECT	GO:0006614~SRP-dependent cotranslational protein targeting to membrane	39	2.12187	1.56438e-15	ENSG00000149273, ENSG00000131469, ENSG00000142937, ENSG00000197756, ENSG00000177600, ENSG00000130255, ENSG00000197728, ENSG00000142541, ENSG00000163682, ENSG00000171858, ENSG00000144867, ENSG00000174748, ENSG00000170889, ENSG00000105193, ENSG00000156482, ENSG00000140988, ENSG00000063177, ENSG00000105372, ENSG00000167526, ENSG00000148303, ENSG00000137818, ENSG00000083845, ENSG00000115268, ENSG0000…	1603	94	16792	4.34616	7.20113e-12	2.98503e-12	2.97343e-12	11.5251
GOTERM_BP_DIRECT	GO:0006364~rRNA processing	62	3.37323	1.93289e-15	ENSG00000110104, ENSG00000142937, ENSG00000171861, ENSG00000177600, ENSG00000197728, ENSG00000142541, ENSG00000163682, ENSG00000171858, ENSG00000170889, ENSG00000143319, ENSG00000105193, ENSG00000167526, ENSG00000105671, ENSG00000160214, ENSG00000184967, ENSG00000177971, ENSG00000150990, ENSG00000241945, ENSG00000065268, ENSG00000115268, ENSG00000136942, ENSG00000149806, ENSG00000168028, ENSG0000…	1603	214	16792	3.03492	8.74423e-12	2.98503e-12	2.97343e-12	11.5251
GOTERM_BP_DIRECT	GO:0098609~cell-cell adhesion	69	3.75408	5.12798e-14	ENSG00000172270, ENSG00000042493, ENSG00000002834, ENSG00000074800, ENSG00000105355, ENSG00000065054, ENSG00000197694, ENSG00000108829, ENSG00000247596, ENSG00000175866, ENSG00000116288, ENSG00000197728, ENSG00000151929, ENSG00000142186, ENSG00000167880, ENSG00000142627, ENSG00000130762, ENSG00000179950, ENSG00000175793, ENSG00000175792, ENSG00000128283, ENSG00000158710, ENSG00000173898, ENSG0000…	1603	271	16792	2.66716	2.37637e-10	5.93948e-11	5.9164e-11	10.2263
GOTERM_BP_DIRECT	GO:0006413~translational initiation	45	2.44831	1.68518e-13	ENSG00000149273, ENSG00000131469, ENSG00000070785, ENSG00000130811, ENSG00000142937, ENSG00000197756, ENSG00000177600, ENSG00000130255, ENSG00000197728, ENSG00000142541, ENSG00000163682, ENSG00000171858, ENSG00000174748, ENSG00000170889, ENSG00000105193, ENSG00000156482, ENSG00000140988, ENSG00000063177, ENSG00000105372, ENSG00000167526, ENSG00000148303, ENSG00000178982, ENSG00000137818, ENSG0000…	1603	137	16792	3.44081	7.80808e-10	1.56149e-10	1.55542e-10	9.80646
GOTERM_BP_DIRECT	GO:0019083~viral transcription	38	2.06746	5.46871e-12	ENSG00000149273, ENSG00000131469, ENSG00000142937, ENSG00000197756, ENSG00000177600, ENSG00000130255, ENSG00000197728, ENSG00000142541, ENSG00000163682, ENSG00000171858, ENSG00000174748, ENSG00000170889, ENSG00000105193, ENSG00000156482, ENSG00000140988, ENSG00000063177, ENSG00000105372, ENSG00000167526, ENSG00000148303, ENSG00000137818, ENSG00000083845, ENSG00000115268, ENSG00000136942, ENSG0000…	1603	112	16792	3.55414	2.53367e-08	4.22276e-09	4.20635e-09	8.3744
GOTERM_BP_DIRECT	GO:0000184~nuclear-transcribed mRNA catabolic process, nonsense-mediated decay	39	2.12187	9.15615e-12	ENSG00000149273, ENSG00000131469, ENSG00000142937, ENSG00000197756, ENSG00000177600, ENSG00000130255, ENSG00000197728, ENSG00000142541, ENSG00000163682, ENSG00000171858, ENSG00000174748, ENSG00000170889, ENSG00000105193, ENSG00000156482, ENSG00000140988, ENSG00000063177, ENSG00000105372, ENSG00000167526, ENSG00000148303, ENSG00000137818, ENSG00000105568, ENSG00000083845, ENSG00000115268, ENSG0000…	1603	119	16792	3.4331	4.24203e-08	6.06006e-09	6.03652e-09	8.21752
GOTERM_BP_DIRECT	GO:0070125~mitochondrial translational elongation	29	1.5778	2.21418e-09	ENSG00000172590, ENSG00000130312, ENSG00000180992, ENSG00000149792, ENSG00000182180, ENSG00000143314, ENSG00000116221, ENSG00000125901, ENSG00000055950, ENSG00000158042, ENSG00000159111, ENSG00000125445, ENSG00000162910, ENSG00000243927, ENSG00000239789, ENSG00000183617, ENSG00000181991, ENSG00000197345, ENSG00000074071, ENSG00000174547, ENSG00000112651, ENSG00000175756, ENSG00000086504, ENSG0000…	1603	85	16792	3.57395	1.02583e-05	1.28229e-06	1.27731e-06	5.89201
GOTERM_BP_DIRECT	GO:0070126~mitochondrial translational termination	29	1.5778	2.98695e-09	ENSG00000172590, ENSG00000130312, ENSG00000180992, ENSG00000149792, ENSG00000182180, ENSG00000143314, ENSG00000116221, ENSG00000125901, ENSG00000055950, ENSG00000158042, ENSG00000159111, ENSG00000125445, ENSG00000162910, ENSG00000243927, ENSG00000239789, ENSG00000183617, ENSG00000181991, ENSG00000197345, ENSG00000074071, ENSG00000174547, ENSG00000112651, ENSG00000175756, ENSG00000086504, ENSG0000…	1603	86	16792	3.53239	1.38384e-05	1.53761e-06	1.53164e-06	5.81315
GOTERM_BP_DIRECT	GO:0006094~gluconeogenesis	18	0.979325	2.31004e-07	ENSG00000074800, ENSG00000111669, ENSG00000108528, ENSG00000128272, ENSG00000173599, ENSG00000111640, ENSG00000171314, ENSG00000146701, ENSG00000149925, ENSG00000100889, ENSG00000141349, ENSG00000183048, ENSG00000162772, ENSG00000125166, ENSG00000105220, ENSG00000102144, ENSG00000100075, ENSG00000079739	1603	44	16792	4.28537	0.00106967	0.000107024	0.000106608	3.97052
GOTERM_BP_DIRECT	GO:0006915~apoptotic process	88	4.78781	5.33725e-06	ENSG00000129521, ENSG00000129562, ENSG00000074842, ENSG00000130479, ENSG00000106009, ENSG00000130758, ENSG00000099860, ENSG00000171222, ENSG00000006432, ENSG00000099385, ENSG00000166313, ENSG00000143878, ENSG00000118515, ENSG00000101439, ENSG00000127946, ENSG00000119408, ENSG00000169100, ENSG00000087088, ENSG00000164978, ENSG00000100300, ENSG00000126778, ENSG00000126453, ENSG00000102882, ENSG0000…	1603	567	16792	1.62581	0.0244243	0.00224795	0.00223922	2.64821
GOTERM_BP_DIRECT	GO:0042981~regulation of apoptotic process	41	2.23069	2.3107e-05	ENSG00000149273, ENSG00000076604, ENSG00000130513, ENSG00000104689, ENSG00000213523, ENSG00000167085, ENSG00000116985, ENSG00000118515, ENSG00000160570, ENSG00000127946, ENSG00000087088, ENSG00000162337, ENSG00000132906, ENSG00000089685, ENSG00000054967, ENSG00000205629, ENSG00000239672, ENSG00000143575, ENSG00000050820, ENSG00000141510, ENSG00000100065, ENSG00000164733, ENSG00000130402, ENSG0000…	1603	213	16792	2.01638	0.101525	0.00868085	0.00864713	2.06144
GOTERM_BP_DIRECT	GO:0000028~ribosomal small subunit assembly	10	0.54407	2.43581e-05	ENSG00000168028, ENSG00000233927, ENSG00000241945, ENSG00000181991, ENSG00000125445, ENSG00000189306, ENSG00000083845, ENSG00000105372, ENSG00000164587, ENSG00000115268	1603	19	16792	5.51335	0.106718	0.00868085	0.00864713
GOTERM_BP_DIRECT	GO:0045892~negative regulation of transcription, DNA-templated	76	4.13493	4.75372e-05	ENSG00000074800, ENSG00000069011, ENSG00000108788, ENSG00000137309, ENSG00000130758, ENSG00000167085, ENSG00000177606, ENSG00000196843, ENSG00000131165, ENSG00000140320, ENSG00000132170, ENSG00000168453, ENSG00000160570, ENSG00000183770, ENSG00000125968, ENSG00000050165, ENSG00000148400, ENSG00000188986, ENSG00000155090, ENSG00000183337, ENSG00000197122, ENSG00000132382, ENSG00000155846, ENSG0000…	1603	499	16792	1.59545	0.197678	0.0157314	0.0156703
GOTERM_BP_DIRECT	GO:0030308~negative regulation of cell growth	27	1.46899	6.09173e-05	ENSG00000074800, ENSG00000158825, ENSG00000174292, ENSG00000068001, ENSG00000213445, ENSG00000167085, ENSG00000171169, ENSG00000175602, ENSG00000166313, ENSG00000132170, ENSG00000143537, ENSG00000164736, ENSG00000141510, ENSG00000140464, ENSG00000105568, ENSG00000130766, ENSG00000105329, ENSG00000108819, ENSG00000159346, ENSG00000112033, ENSG00000114378, ENSG00000163132, ENSG00000147889, ENSG0000…	1603	121	16792	2.33748	0.245906	0.0188153	0.0187422
GOTERM_BP_DIRECT	GO:0061621~canonical glycolysis	11	0.598477	7.7081e-05	ENSG00000074800, ENSG00000149925, ENSG00000141959, ENSG00000067057, ENSG00000067225, ENSG00000111669, ENSG00000111640, ENSG00000105220, ENSG00000156515, ENSG00000102144, ENSG00000171314	1603	26	16792	4.43188	0.300319	0.0223198	0.0222331
GOTERM_BP_DIRECT	GO:0050821~protein stabilization	28	1.52339	0.00018241	ENSG00000135624, ENSG00000167085, ENSG00000136854, ENSG00000116288, ENSG00000166794, ENSG00000151929, ENSG00000169884, ENSG00000127946, ENSG00000164736, ENSG00000088992, ENSG00000140464, ENSG00000215021, ENSG00000163468, ENSG00000132589, ENSG00000102096, ENSG00000108518, ENSG00000111640, ENSG00000179218, ENSG00000196924, ENSG00000163132, ENSG00000147889, ENSG00000168884, ENSG00000124587, ENSG0000…	1603	136	16792	2.15669	0.570521	0.0497121	0.0495189
GOTERM_BP_DIRECT	GO:0043065~positive regulation of apoptotic process	49	2.66594	0.000248913	ENSG00000130758, ENSG00000128272, ENSG00000099860, ENSG00000115317, ENSG00000006432, ENSG00000135446, ENSG00000166311, ENSG00000148926, ENSG00000166313, ENSG00000143878, ENSG00000030110, ENSG00000183770, ENSG00000148400, ENSG00000087088, ENSG00000100300, ENSG00000130762, ENSG00000175592, ENSG00000197122, ENSG00000176046, ENSG00000176720, ENSG00000174307, ENSG00000117362, ENSG00000221983, ENSG0000…	1603	300	16792	1.71098	0.684425	0.0640675	0.0638186
GOTERM_BP_DIRECT	GO:0000122~negative regulation of transcription from RNA polymerase II promoter	98	5.33188	0.000298444	ENSG00000157514, ENSG00000139405, ENSG00000142784, ENSG00000132170, ENSG00000183770, ENSG00000148400, ENSG00000186642, ENSG00000164736, ENSG00000165821, ENSG00000109705, ENSG00000113645, ENSG00000112033, ENSG00000020633, ENSG00000186350, ENSG00000163132, ENSG00000008441, ENSG00000100219, ENSG00000173846, ENSG00000165030, ENSG00000221983, ENSG00000122386, ENSG00000131408, ENSG00000101665, ENSG0000…	1603	720	16792	1.42581	0.74915	0.0727733	0.0724905
GOTERM_BP_DIRECT	GO:0032543~mitochondrial translation	12	0.652884	0.000364473	ENSG00000182180, ENSG00000239789, ENSG00000122140, ENSG00000096080, ENSG00000181991, ENSG00000159111, ENSG00000173141, ENSG00000128626, ENSG00000125445, ENSG00000243927, ENSG00000074071, ENSG00000112651	1603	36	16792	3.49179	0.81528	0.0804097	0.0800973
GOTERM_BP_DIRECT	GO:0007017~microtubule-based process	12	0.652884	0.000364473	ENSG00000167553, ENSG00000137100, ENSG00000088986, ENSG00000196230, ENSG00000167552, ENSG00000176014, ENSG00000123416, ENSG00000104833, ENSG00000127824, ENSG00000188229, ENSG00000173327, ENSG00000137267	1603	36	16792	3.49179	0.81528	0.0804097	0.0800973
GOTERM_BP_DIRECT	GO:0043433~negative regulation of sequence-specific DNA binding transcription factor activity	16	0.870511	0.0003935	ENSG00000134107, ENSG00000115738, ENSG00000130758, ENSG00000178585, ENSG00000173334, ENSG00000117318, ENSG00000133895, ENSG00000196924, ENSG00000116670, ENSG00000185187, ENSG00000125968, ENSG00000101665, ENSG00000107882, ENSG00000109501, ENSG00000142655, ENSG00000215021	1603	60	16792	2.79343	0.838531	0.0828675	0.0825455
GOTERM_BP_DIRECT	GO:0070059~intrinsic apoptotic signaling pathway in response to endoplasmic reticulum stress	11	0.598477	0.000721972	ENSG00000136848, ENSG00000100219, ENSG00000030110, ENSG00000128272, ENSG00000087088, ENSG00000128965, ENSG00000127191, ENSG00000101255, ENSG00000172216, ENSG00000087074, ENSG00000140464	1603	33	16792	3.49179	0.964779	0.14543	0.144865
GOTERM_BP_DIRECT	GO:0000302~response to reactive oxygen species	12	0.652884	0.000778238	ENSG00000184470, ENSG00000173846, ENSG00000068001, ENSG00000117592, ENSG00000167815, ENSG00000164978, ENSG00000126432, ENSG00000084207, ENSG00000185624, ENSG00000233276, ENSG00000114378, ENSG00000051523	1603	39	16792	3.22319	0.972866	0.150232	0.149649
GOTERM_BP_DIRECT	GO:0006096~glycolytic process	11	0.598477	0.000936333	ENSG00000074800, ENSG00000149925, ENSG00000105953, ENSG00000141959, ENSG00000111669, ENSG00000111640, ENSG00000105220, ENSG00000156515, ENSG00000079739, ENSG00000102144, ENSG00000171314	1603	34	16792	3.38909	0.986964	0.161961	0.161332
GOTERM_BP_DIRECT	GO:0006626~protein targeting to mitochondrion	11	0.598477	0.000936333	ENSG00000130204, ENSG00000150779, ENSG00000110711, ENSG00000100216, ENSG00000169100, ENSG00000099800, ENSG00000134809, ENSG00000186642, ENSG00000126768, ENSG00000100300, ENSG00000214253	1603	34	16792	3.38909	0.986964	0.161961	0.161332
GOTERM_BP_DIRECT	GO:0034097~response to cytokine	14	0.761697	0.000943869	ENSG00000175592, ENSG00000130522, ENSG00000114738, ENSG00000131759, ENSG00000112658, ENSG00000181284, ENSG00000177606, ENSG00000171223, ENSG00000244038, ENSG00000170345, ENSG00000157150, ENSG00000087258, ENSG00000148344, ENSG00000140464	1603	52	16792	2.82029	0.987412	0.161961	0.161332
GOTERM_BP_DIRECT	GO:0048013~ephrin receptor signaling pathway	19	1.03373	0.00109087	ENSG00000067560, ENSG00000133216, ENSG00000075624, ENSG00000197122, ENSG00000196411, ENSG00000042753, ENSG00000071051, ENSG00000066248, ENSG00000241553, ENSG00000241685, ENSG00000243364, ENSG00000117362, ENSG00000183020, ENSG00000130429, ENSG00000142627, ENSG00000108262, ENSG00000090776, ENSG00000184009, ENSG00000161203	1603	86	16792	2.31432	0.993634	0.1805	0.179798
GOTERM_BP_DIRECT	GO:0070527~platelet aggregation	12	0.652884	0.00122804	ENSG00000196924, ENSG00000075624, ENSG00000072110, ENSG00000092445, ENSG00000159176, ENSG00000100345, ENSG00000101335, ENSG00000213719, ENSG00000136854, ENSG00000172500, ENSG00000184009, ENSG00000106211	1603	41	16792	3.06596	0.996631	0.19619	0.195428
GOTERM_BP_DIRECT	GO:0050765~negative regulation of phagocytosis	6	0.326442	0.00131313	ENSG00000105329, ENSG00000132718, ENSG00000064666, ENSG00000112335, ENSG00000103653, ENSG00000204628	1603	10	16792	6.28522	0.997729	0.20279	0.202003
GOTERM_BP_DIRECT	GO:0033574~response to testosterone	10	0.54407	0.00143445	ENSG00000107159, ENSG00000006638, ENSG00000078401, ENSG00000100300, ENSG00000002330, ENSG00000179218, ENSG00000105220, ENSG00000135446, ENSG00000239672, ENSG00000146733	1603	30	16792	3.49179	0.998707	0.214381	0.213548
GOTERM_BP_DIRECT	GO:0097191~extrinsic apoptotic signaling pathway	12	0.652884	0.00152246	ENSG00000181852, ENSG00000185043, ENSG00000104689, ENSG00000105329, ENSG00000125726, ENSG00000184990, ENSG00000111057, ENSG00000087088, ENSG00000002330, ENSG00000170421, ENSG00000102871, ENSG00000140464	1603	42	16792	2.99296	0.99914	0.21962	0.218767
GOTERM_BP_DIRECT	GO:0071158~positive regulation of cell cycle arrest	9	0.489663	0.00165569	ENSG00000136848, ENSG00000147889, ENSG00000184481, ENSG00000115738, ENSG00000105329, ENSG00000132382, ENSG00000072062, ENSG00000141448, ENSG00000141510	1603	25	16792	3.77113	0.999537	0.21962	0.218767
GOTERM_BP_DIRECT	GO:0002181~cytoplasmic translation	9	0.489663	0.00165569	ENSG00000137818, ENSG00000163682, ENSG00000053372, ENSG00000174748, ENSG00000089157, ENSG00000177600, ENSG00000162244, ENSG00000112651, ENSG00000130255	1603	25	16792	3.77113	0.999537	0.21962	0.218767
GOTERM_BP_DIRECT	GO:0001666~response to hypoxia	30	1.63221	0.00174714	ENSG00000107159, ENSG00000129521, ENSG00000104368, ENSG00000107438, ENSG00000196365, ENSG00000091542, ENSG00000134013, ENSG00000175567, ENSG00000002330, ENSG00000148926, ENSG00000196839, ENSG00000101439, ENSG00000083444, ENSG00000140464, ENSG00000177674, ENSG00000129474, ENSG00000130402, ENSG00000067225, ENSG00000105329, ENSG00000112658, ENSG00000173511, ENSG00000120738, ENSG00000114650, ENSG0000…	1603	172	16792	1.8271	0.999697	0.21962	0.218767
GOTERM_BP_DIRECT	GO:0032469~endoplasmic reticulum calcium ion homeostasis	7	0.380849	0.00175146	ENSG00000051108, ENSG00000178719, ENSG00000030110, ENSG00000087088, ENSG00000100379, ENSG00000109501, ENSG00000140464	1603	15	16792	4.8885	0.999703	0.21962	0.218767
GOTERM_BP_DIRECT	GO:0006977~DNA damage response, signal transduction by p53 class mediator resulting in cell cycle arrest	15	0.816104	0.00177398	ENSG00000175793, ENSG00000169372, ENSG00000116017, ENSG00000142453, ENSG00000170315, ENSG00000173846, ENSG00000221983, ENSG00000149115, ENSG00000161642, ENSG00000087088, ENSG00000126457, ENSG00000132819, ENSG00000141510, ENSG00000140464, ENSG00000124762	1603	62	16792	2.53436	0.999732	0.21962	0.218767
GOTERM_BP_DIRECT	GO:0072583~clathrin-mediated endocytosis	8	0.435256	0.00180133	ENSG00000183020, ENSG00000122705, ENSG00000127946, ENSG00000186111, ENSG00000042753, ENSG00000175416, ENSG00000161203, ENSG00000130475	1603	20	16792	4.19014	0.999764	0.21962	0.218767
GOTERM_BP_DIRECT	GO:0045786~negative regulation of cell cycle	11	0.598477	0.00190944	ENSG00000143878, ENSG00000176046, ENSG00000213445, ENSG00000105329, ENSG00000176485, ENSG00000115317, ENSG00000107175, ENSG00000123358, ENSG00000164885, ENSG00000133895, ENSG00000020633	1603	37	16792	3.1143	0.999857	0.226831	0.22595
GOTERM_BP_DIRECT	GO:0007179~transforming growth factor beta receptor signaling pathway	19	1.03373	0.00242625	ENSG00000067560, ENSG00000130513, ENSG00000197122, ENSG00000105329, ENSG00000130725, ENSG00000177606, ENSG00000159840, ENSG00000170345, ENSG00000067606, ENSG00000170315, ENSG00000164442, ENSG00000221983, ENSG00000125968, ENSG00000101665, ENSG00000100311, ENSG00000106991, ENSG00000140464, ENSG00000155090, ENSG00000140564	1603	92	16792	2.16339	0.999987	0.281021	0.279929
GOTERM_BP_DIRECT	GO:0071260~cellular response to mechanical stimulus	16	0.870511	0.00249539	ENSG00000090020, ENSG00000104689, ENSG00000105329, ENSG00000111321, ENSG00000169372, ENSG00000064666, ENSG00000002330, ENSG00000172936, ENSG00000151929, ENSG00000030110, ENSG00000186642, ENSG00000106991, ENSG00000067182, ENSG00000141522, ENSG00000102882, ENSG00000051523	1603	71	16792	2.36064	0.999991	0.281979	0.280884
GOTERM_BP_DIRECT	GO:0030036~actin cytoskeleton organization	24	1.30577	0.00266407	ENSG00000067560, ENSG00000158856, ENSG00000077549, ENSG00000186716, ENSG00000150594, ENSG00000108518, ENSG00000106789, ENSG00000196588, ENSG00000241685, ENSG00000177105, ENSG00000172757, ENSG00000034510, ENSG00000172725, ENSG00000088986, ENSG00000158186, ENSG00000169750, ENSG00000186111, ENSG00000149798, ENSG00000183386, ENSG00000124313, ENSG00000102302, ENSG00000075618, ENSG00000106683, ENSG0000…	1603	130	16792	1.93391	0.999996	0.293873	0.292731
GOTERM_BP_DIRECT	GO:0048010~vascular endothelial growth factor receptor signaling pathway	16	0.870511	0.00287983	ENSG00000067560, ENSG00000176692, ENSG00000075624, ENSG00000197122, ENSG00000114738, ENSG00000071051, ENSG00000173511, ENSG00000175866, ENSG00000100219, ENSG00000055163, ENSG00000051523, ENSG00000184009, ENSG00000105287, ENSG00000167601, ENSG00000050820, ENSG00000106211	1603	72	16792	2.32786	0.999998	0.310285	0.309079
GOTERM_BP_DIRECT	GO:0006564~L-serine biosynthetic process	4	0.217628	0.00321972	ENSG00000092621, ENSG00000135069, ENSG00000182199, ENSG00000146733	1603	4	16792	10.4754	1	0.339022	0.337705
GOTERM_BP_DIRECT	GO:0034329~cell junction assembly	6	0.326442	0.00350686	ENSG00000196924, ENSG00000075624, ENSG00000128591, ENSG00000125753, ENSG00000162458, ENSG00000184009	1603	12	16792	5.23768	1	0.353202	0.35183
GOTERM_BP_DIRECT	GO:1990440~positive regulation of transcription from RNA polymerase II promoter in response to endoplasmic reticulum stress	6	0.326442	0.00350686	ENSG00000157613, ENSG00000100219, ENSG00000128272, ENSG00000162772, ENSG00000172216, ENSG00000141510	1603	12	16792	5.23768	1	0.353202	0.35183
GOTERM_BP_DIRECT	GO:0051881~regulation of mitochondrial membrane potential	9	0.489663	0.00367471	ENSG00000116288, ENSG00000170315, ENSG00000114383, ENSG00000030110, ENSG00000183010, ENSG00000087088, ENSG00000175567, ENSG00000169230, ENSG00000213719	1603	28	16792	3.36708	1	0.354401	0.353024
GOTERM_BP_DIRECT	GO:0043410~positive regulation of MAPK cascade	17	0.924918	0.00372983	ENSG00000136848, ENSG00000131653, ENSG00000074842, ENSG00000068078, ENSG00000113645, ENSG00000170214, ENSG00000141068, ENSG00000120896, ENSG00000173918, ENSG00000117691, ENSG00000184058, ENSG00000149357, ENSG00000146674, ENSG00000100311, ENSG00000054967, ENSG00000141753, ENSG00000262919	1603	81	16792	2.19853	1	0.354401	0.353024
GOTERM_BP_DIRECT	GO:0051289~protein homotetramerization	14	0.761697	0.00374825	ENSG00000101294, ENSG00000158825, ENSG00000141959, ENSG00000178035, ENSG00000179958, ENSG00000186350, ENSG00000149925, ENSG00000184185, ENSG00000163382, ENSG00000132718, ENSG00000182199, ENSG00000125753, ENSG00000167900, ENSG00000169738	1603	60	16792	2.44425	1	0.354401	0.353024
GOTERM_BP_DIRECT	GO:0032471~negative regulation of endoplasmic reticulum calcium ion concentration	5	0.272035	0.00421704	ENSG00000185825, ENSG00000198959, ENSG00000030110, ENSG00000087088, ENSG00000214253	1603	8	16792	6.5471	1	0.378915	0.377443
GOTERM_BP_DIRECT	GO:0006890~retrograde vesicle-mediated transport, Golgi to ER	17	0.924918	0.00423314	ENSG00000105402, ENSG00000105438, ENSG00000105669, ENSG00000129250, ENSG00000126062, ENSG00000174996, ENSG00000004059, ENSG00000066735, ENSG00000084731, ENSG00000111481, ENSG00000174903, ENSG00000142186, ENSG00000005243, ENSG00000169223, ENSG00000185963, ENSG00000053501, ENSG00000184840	1603	82	16792	2.17172	1	0.378915	0.377443
GOTERM_BP_DIRECT	GO:0033137~negative regulation of peptidyl-serine phosphorylation	8	0.435256	0.00441645	ENSG00000158856, ENSG00000030110, ENSG00000087088, ENSG00000071051, ENSG00000101665, ENSG00000204628, ENSG00000168209, ENSG00000100034	1603	23	16792	3.6436	1	0.378915	0.377443
GOTERM_BP_DIRECT	GO:0001836~release of cytochrome c from mitochondria	8	0.435256	0.00441645	ENSG00000030110, ENSG00000175793, ENSG00000087088, ENSG00000177606, ENSG00000176720, ENSG00000002330, ENSG00000105197, ENSG00000214253	1603	23	16792	3.6436	1	0.378915	0.377443
GOTERM_BP_DIRECT	GO:0090398~cellular senescence	8	0.435256	0.00441645	ENSG00000147889, ENSG00000115738, ENSG00000188486, ENSG00000112658, ENSG00000163932, ENSG00000179218, ENSG00000140464, ENSG00000124762	1603	23	16792	3.6436	1	0.378915	0.377443
GOTERM_BP_DIRECT	GO:0006754~ATP biosynthetic process	9	0.489663	0.00465715	ENSG00000110955, ENSG00000135390, ENSG00000149925, ENSG00000204922, ENSG00000067225, ENSG00000159199, ENSG00000105329, ENSG00000099624, ENSG00000154518	1603	29	16792	3.25097	1	0.392301	0.390777
GOTERM_BP_DIRECT	GO:0007049~cell cycle	34	1.84984	0.00486808	ENSG00000072786, ENSG00000213465, ENSG00000238227, ENSG00000184916, ENSG00000172531, ENSG00000111057, ENSG00000168393, ENSG00000106608, ENSG00000172530, ENSG00000117399, ENSG00000119986, ENSG00000122359, ENSG00000114383, ENSG00000253368, ENSG00000100865, ENSG00000007080, ENSG00000184640, ENSG00000169727, ENSG00000102882, ENSG00000149679, ENSG00000141510, ENSG00000136848, ENSG00000197122, ENSG0000…	1603	217	16792	1.6413	1	0.402747	0.401182
GOTERM_BP_DIRECT	GO:0048384~retinoic acid receptor signaling pathway	7	0.380849	0.00506002	ENSG00000186350, ENSG00000130402, ENSG00000172819, ENSG00000131759, ENSG00000184058, ENSG00000131408, ENSG00000140464	1603	18	16792	4.07375	1	0.411282	0.409684
GOTERM_BP_DIRECT	GO:0000086~G2/M transition of mitotic cell cycle	24	1.30577	0.00522514	ENSG00000132688, ENSG00000129474, ENSG00000105568, ENSG00000196230, ENSG00000104833, ENSG00000176101, ENSG00000072062, ENSG00000131462, ENSG00000204843, ENSG00000170315, ENSG00000173846, ENSG00000007047, ENSG00000088986, ENSG00000169884, ENSG00000137100, ENSG00000167552, ENSG00000221983, ENSG00000167461, ENSG00000160014, ENSG00000127824, ENSG00000188229, ENSG00000089685, ENSG00000124762, ENSG0000…	1603	137	16792	1.8351	1	0.41738	0.415759
GOTERM_BP_DIRECT	GO:0007005~mitochondrion organization	16	0.870511	0.00560283	ENSG00000110955, ENSG00000099821, ENSG00000196365, ENSG00000173153, ENSG00000105649, ENSG00000167085, ENSG00000115317, ENSG00000155846, ENSG00000178307, ENSG00000116288, ENSG00000165283, ENSG00000118508, ENSG00000106153, ENSG00000103423, ENSG00000143575, ENSG00000215021	1603	77	16792	2.1767	1	0.426324	0.424668
GOTERM_BP_DIRECT	GO:0071353~cellular response to interleukin-4	8	0.435256	0.00572958	ENSG00000169710, ENSG00000100219, ENSG00000100316, ENSG00000165030, ENSG00000123416, ENSG00000178035, ENSG00000089157, ENSG00000140464	1603	24	16792	3.49179	1	0.426324	0.424668
GOTERM_BP_DIRECT	GO:0030855~epithelial cell differentiation	15	0.816104	0.00574519	ENSG00000149591, ENSG00000128311, ENSG00000112667, ENSG00000180340, ENSG00000187908, ENSG00000117318, ENSG00000158710, ENSG00000168028, ENSG00000132170, ENSG00000110090, ENSG00000184058, ENSG00000126778, ENSG00000102144, ENSG00000164733, ENSG00000163435	1603	70	16792	2.24472	1	0.426324	0.424668
GOTERM_BP_DIRECT	GO:0016049~cell growth	13	0.707291	0.00576809	ENSG00000090020, ENSG00000106009, ENSG00000176046, ENSG00000130669, ENSG00000105329, ENSG00000171130, ENSG00000197785, ENSG00000116586, ENSG00000100219, ENSG00000168003, ENSG00000078401, ENSG00000149357, ENSG00000142227	1603	56	16792	2.43178	1	0.426324	0.424668
GOTERM_BP_DIRECT	GO:0060071~Wnt signaling pathway, planar cell polarity pathway	18	0.979325	0.0057972	ENSG00000067560, ENSG00000110801, ENSG00000131467, ENSG00000185627, ENSG00000101182, ENSG00000108518, ENSG00000165916, ENSG00000180340, ENSG00000159377, ENSG00000042753, ENSG00000169071, ENSG00000099341, ENSG00000143126, ENSG00000100804, ENSG00000170315, ENSG00000183020, ENSG00000221983, ENSG00000161203	1603	92	16792	2.04953	1	0.426324	0.424668
GOTERM_BP_DIRECT	GO:0007219~Notch signaling pathway	21	1.14255	0.0059407	ENSG00000176692, ENSG00000179111, ENSG00000184916, ENSG00000105329, ENSG00000139405, ENSG00000112699, ENSG00000110492, ENSG00000171345, ENSG00000110042, ENSG00000074181, ENSG00000091073, ENSG00000164683, ENSG00000170315, ENSG00000117362, ENSG00000157150, ENSG00000063245, ENSG00000221983, ENSG00000148400, ENSG00000128965, ENSG00000105372, ENSG00000166823	1603	115	16792	1.91289	1	0.430051	0.42838
GOTERM_BP_DIRECT	GO:0030220~platelet formation	7	0.380849	0.00680697	ENSG00000071127, ENSG00000072110, ENSG00000185043, ENSG00000112658, ENSG00000100345, ENSG00000161642, ENSG00000132906	1603	19	16792	3.85934	1	0.477829	0.475972
GOTERM_BP_DIRECT	GO:1902236~negative regulation of endoplasmic reticulum stress-induced intrinsic apoptotic signaling pathway	7	0.380849	0.00680697	ENSG00000157613, ENSG00000116288, ENSG00000051108, ENSG00000100219, ENSG00000178719, ENSG00000107175, ENSG00000109501	1603	19	16792	3.85934	1	0.477829	0.475972
GOTERM_BP_DIRECT	GO:2000304~positive regulation of ceramide biosynthetic process	5	0.272035	0.00702068	ENSG00000142871, ENSG00000163932, ENSG00000067182, ENSG00000204628, ENSG00000135587	1603	9	16792	5.81964	1	0.485475	0.483589
GOTERM_BP_DIRECT	GO:0006914~autophagy	23	1.25136	0.00740755	ENSG00000160803, ENSG00000181852, ENSG00000130479, ENSG00000130766, ENSG00000130724, ENSG00000112977, ENSG00000127580, ENSG00000132470, ENSG00000112561, ENSG00000117984, ENSG00000171700, ENSG00000040633, ENSG00000139722, ENSG00000131475, ENSG00000176108, ENSG00000116288, ENSG00000100219, ENSG00000174903, ENSG00000123395, ENSG00000149823, ENSG00000104142, ENSG00000168701, ENSG00000141971	1603	133	16792	1.81153	1	0.504694	0.502733
GOTERM_BP_DIRECT	GO:0030490~maturation of SSU-rRNA	6	0.326442	0.00753954	ENSG00000233927, ENSG00000141101, ENSG00000007520, ENSG00000141076, ENSG00000105372, ENSG00000164587	1603	14	16792	4.48944	1	0.506242	0.504275
GOTERM_BP_DIRECT	GO:0071277~cellular response to calcium ion	12	0.652884	0.00765013	ENSG00000158856, ENSG00000130522, ENSG00000167136, ENSG00000125648, ENSG00000140848, ENSG00000078401, ENSG00000177606, ENSG00000171223, ENSG00000170345, ENSG00000214078, ENSG00000143772, ENSG00000125740	1603	51	16792	2.46479	1	0.506329	0.504362
GOTERM_BP_DIRECT	GO:0046718~viral entry into host cell	16	0.870511	0.00804816	ENSG00000130202, ENSG00000185803, ENSG00000161638, ENSG00000073008, ENSG00000068001, ENSG00000092445, ENSG00000110651, ENSG00000073060, ENSG00000118640, ENSG00000173402, ENSG00000168028, ENSG00000184990, ENSG00000105281, ENSG00000104142, ENSG00000167601, ENSG00000164733	1603	80	16792	2.09507	1	0.525171	0.523131
GOTERM_BP_DIRECT	GO:0015991~ATP hydrolysis coupled proton transport	9	0.489663	0.00882895	ENSG00000117410, ENSG00000071553, ENSG00000110955, ENSG00000135390, ENSG00000159199, ENSG00000171130, ENSG00000154518, ENSG00000159720, ENSG00000128524	1603	32	16792	2.94619	1	0.556377	0.554215
GOTERM_BP_DIRECT	GO:0000462~maturation of SSU-rRNA from tricistronic rRNA transcript (SSU-rRNA, 5.8S rRNA, LSU-rRNA)	9	0.489663	0.00882895	ENSG00000184967, ENSG00000241945, ENSG00000181991, ENSG00000142937, ENSG00000105193, ENSG00000112578, ENSG00000183751, ENSG00000105372, ENSG00000164587	1603	32	16792	2.94619	1	0.556377	0.554215
GOTERM_BP_DIRECT	GO:0071333~cellular response to glucose stimulus	12	0.652884	0.00888666	ENSG00000081760, ENSG00000100219, ENSG00000167136, ENSG00000100889, ENSG00000112658, ENSG00000175567, ENSG00000072062, ENSG00000133895, ENSG00000204628, ENSG00000239672, ENSG00000051523, ENSG00000100097	1603	52	16792	2.41739	1	0.556377	0.554215
GOTERM_BP_DIRECT	GO:0042493~response to drug	43	2.3395	0.009298	ENSG00000107159, ENSG00000129562, ENSG00000179546, ENSG00000006638, ENSG00000177606, ENSG00000171223, ENSG00000198888, ENSG00000170430, ENSG00000002330, ENSG00000133027, ENSG00000135446, ENSG00000005884, ENSG00000171303, ENSG00000166311, ENSG00000081760, ENSG00000196839, ENSG00000132170, ENSG00000157150, ENSG00000101439, ENSG00000030110, ENSG00000147872, ENSG00000100300, ENSG00000130707, ENSG0000…	1603	304	16792	1.48171	1	0.567916	0.565709
GOTERM_BP_DIRECT	GO:0043066~negative regulation of apoptotic process	60	3.26442	0.00931612	ENSG00000129562, ENSG00000074842, ENSG00000115718, ENSG00000084207, ENSG00000158006, ENSG00000116288, ENSG00000151929, ENSG00000125968, ENSG00000183011, ENSG00000146066, ENSG00000197122, ENSG00000105701, ENSG00000109705, ENSG00000169230, ENSG00000112033, ENSG00000067606, ENSG00000233608, ENSG00000163132, ENSG00000172757, ENSG00000100219, ENSG00000173846, ENSG00000221983, ENSG00000141448, ENSG0000…	1603	455	16792	1.38137	1	0.567916	0.565709
GOTERM_BP_DIRECT	GO:0006367~transcription initiation from RNA polymerase II promoter	25	1.36017	0.00948054	ENSG00000126351, ENSG00000105258, ENSG00000175221, ENSG00000007866, ENSG00000177700, ENSG00000074181, ENSG00000197905, ENSG00000163882, ENSG00000132170, ENSG00000160113, ENSG00000148400, ENSG00000148200, ENSG00000099817, ENSG00000074219, ENSG00000131759, ENSG00000173153, ENSG00000112033, ENSG00000186350, ENSG00000118523, ENSG00000168002, ENSG00000172819, ENSG00000131408, ENSG00000160563, ENSG0000…	1603	152	16792	1.72292	1	0.570433	0.568217
GOTERM_BP_DIRECT	GO:0045668~negative regulation of osteoblast differentiation	10	0.54407	0.00972813	ENSG00000233608, ENSG00000115738, ENSG00000125968, ENSG00000148400, ENSG00000117318, ENSG00000162337, ENSG00000107882, ENSG00000151014, ENSG00000133895, ENSG00000170468	1603	39	16792	2.68599	1	0.575461	0.573226
GOTERM_BP_DIRECT	GO:0006886~intracellular protein transport	35	1.90424	0.00985469	ENSG00000065491, ENSG00000106367, ENSG00000185825, ENSG00000100280, ENSG00000178996, ENSG00000105438, ENSG00000042753, ENSG00000110047, ENSG00000115234, ENSG00000116584, ENSG00000143878, ENSG00000005243, ENSG00000169221, ENSG00000072958, ENSG00000104142, ENSG00000161203, ENSG00000105402, ENSG00000065882, ENSG00000117408, ENSG00000110057, ENSG00000197226, ENSG00000167291, ENSG00000151445, ENSG0000…	1603	236	16792	1.55355	1	0.575461	0.573226
GOTERM_BP_DIRECT	GO:0006464~cellular protein modification process	19	1.03373	0.0101511	ENSG00000092295, ENSG00000104774, ENSG00000099804, ENSG00000108106, ENSG00000104368, ENSG00000130985, ENSG00000163902, ENSG00000130725, ENSG00000134013, ENSG00000116237, ENSG00000175806, ENSG00000116661, ENSG00000221983, ENSG00000157350, ENSG00000100304, ENSG00000083444, ENSG00000102996, ENSG00000205629, ENSG00000102178	1603	105	16792	1.89554	1	0.575461	0.573226
GOTERM_BP_DIRECT	GO:0051591~response to cAMP	11	0.598477	0.0101657	ENSG00000172270, ENSG00000142453, ENSG00000175592, ENSG00000130522, ENSG00000177606, ENSG00000171223, ENSG00000155846, ENSG00000170345, ENSG00000239672, ENSG00000115884, ENSG00000125740	1603	46	16792	2.50498	1	0.575461	0.573226
GOTERM_BP_DIRECT	GO:0001501~skeletal system development	23	1.25136	0.0104332	ENSG00000069011, ENSG00000068078, ENSG00000108557, ENSG00000179111, ENSG00000184916, ENSG00000104964, ENSG00000109705, ENSG00000116985, ENSG00000134575, ENSG00000157557, ENSG00000174705, ENSG00000197905, ENSG00000162551, ENSG00000127418, ENSG00000102977, ENSG00000163064, ENSG00000088256, ENSG00000142627, ENSG00000052850, ENSG00000147155, ENSG00000107882, ENSG00000141753, ENSG00000155090	1603	137	16792	1.75864	1	0.575461	0.573226
GOTERM_BP_DIRECT	GO:0051604~protein maturation	6	0.326442	0.0104336	ENSG00000099282, ENSG00000108219, ENSG00000103227, ENSG00000149257, ENSG00000088992, ENSG00000103266	1603	15	16792	4.19014	1	0.575461	0.573226
GOTERM_BP_DIRECT	GO:0051974~negative regulation of telomerase activity	6	0.326442	0.0104336	ENSG00000132170, ENSG00000197122, ENSG00000254093, ENSG00000133895, ENSG00000141510, ENSG00000140464	1603	15	16792	4.19014	1	0.575461	0.573226
GOTERM_BP_DIRECT	GO:0071526~semaphorin-plexin signaling pathway	9	0.489663	0.0107015	ENSG00000196924, ENSG00000001617, ENSG00000185033, ENSG00000076356, ENSG00000167680, ENSG00000196576, ENSG00000004399, ENSG00000135622, ENSG00000141522	1603	33	16792	2.85692	1	0.576501	0.574261
GOTERM_BP_DIRECT	GO:0032940~secretion by cell	5	0.272035	0.0108257	ENSG00000092445, ENSG00000140479, ENSG00000053501, ENSG00000167601, ENSG00000140564	1603	10	16792	5.23768	1	0.576501	0.574261
GOTERM_BP_DIRECT	GO:1901030~positive regulation of mitochondrial outer membrane permeabilization involved in apoptotic signaling pathway	5	0.272035	0.0108257	ENSG00000030110, ENSG00000184990, ENSG00000122386, ENSG00000087088, ENSG00000176720	1603	10	16792	5.23768	1	0.576501	0.574261
GOTERM_BP_DIRECT	GO:0006919~activation of cysteine-type endopeptidase activity involved in apoptotic process	16	0.870511	0.0112754	ENSG00000129521, ENSG00000104689, ENSG00000112977, ENSG00000137409, ENSG00000169372, ENSG00000127191, ENSG00000176720, ENSG00000002330, ENSG00000147889, ENSG00000132170, ENSG00000127946, ENSG00000087088, ENSG00000103423, ENSG00000204628, ENSG00000102871, ENSG00000140464	1603	83	16792	2.01935	1	0.587547	0.585264
GOTERM_BP_DIRECT	GO:0018279~protein N-linked glycosylation via asparagine	10	0.54407	0.0115159	ENSG00000129562, ENSG00000163902, ENSG00000183828, ENSG00000157350, ENSG00000110080, ENSG00000160408, ENSG00000136840, ENSG00000179085, ENSG00000136908, ENSG00000244038	1603	40	16792	2.61884	1	0.587547	0.585264
GOTERM_BP_DIRECT	GO:0045987~positive regulation of smooth muscle contraction	7	0.380849	0.0115404	ENSG00000196839, ENSG00000006638, ENSG00000078401, ENSG00000112658, ENSG00000127129, ENSG00000176170, ENSG00000170214	1603	21	16792	3.49179	1	0.587547	0.585264
GOTERM_BP_DIRECT	GO:0042776~mitochondrial ATP synthesis coupled proton transport	7	0.380849	0.0115404	ENSG00000110955, ENSG00000135390, ENSG00000165283, ENSG00000159199, ENSG00000099624, ENSG00000154518, ENSG00000179091	1603	21	16792	3.49179	1	0.587547	0.585264
GOTERM_BP_DIRECT	GO:0045600~positive regulation of fat cell differentiation	11	0.598477	0.0118376	ENSG00000142453, ENSG00000174705, ENSG00000100219, ENSG00000115738, ENSG00000132170, ENSG00000184828, ENSG00000161642, ENSG00000162337, ENSG00000172216, ENSG00000151014, ENSG00000112033	1603	47	16792	2.45168	1	0.596127	0.593811
GOTERM_BP_DIRECT	GO:0001843~neural tube closure	15	0.816104	0.0133642	ENSG00000106689, ENSG00000108518, ENSG00000131759, ENSG00000105329, ENSG00000196576, ENSG00000072062, ENSG00000166145, ENSG00000148926, ENSG00000164442, ENSG00000167642, ENSG00000172819, ENSG00000125753, ENSG00000177030, ENSG00000107882, ENSG00000074219	1603	77	16792	2.04065	1	0.665765	0.663178
GOTERM_BP_DIRECT	GO:0007507~heart development	28	1.52339	0.0148511	ENSG00000176692, ENSG00000179348, ENSG00000100280, ENSG00000145194, ENSG00000117318, ENSG00000005884, ENSG00000148926, ENSG00000174705, ENSG00000117298, ENSG00000132170, ENSG00000125968, ENSG00000187535, ENSG00000088256, ENSG00000141736, ENSG00000148400, ENSG00000183337, ENSG00000070495, ENSG00000105329, ENSG00000112658, ENSG00000104812, ENSG00000112033, ENSG00000164442, ENSG00000135074, ENSG0000…	1603	183	16792	1.60279	1	0.731971	0.729128
GOTERM_BP_DIRECT	GO:0031648~protein destabilization	9	0.489663	0.0153029	ENSG00000147889, ENSG00000100219, ENSG00000105677, ENSG00000125912, ENSG00000197122, ENSG00000125968, ENSG00000164736, ENSG00000063241, ENSG00000148180	1603	35	16792	2.69366	1	0.746296	0.743397
GOTERM_BP_DIRECT	GO:1901653~cellular response to peptide	5	0.272035	0.0157439	ENSG00000085662, ENSG00000127528, ENSG00000125968, ENSG00000108819, ENSG00000155090	1603	11	16792	4.76153	1	0.75046	0.747544
GOTERM_BP_DIRECT	GO:0035914~skeletal muscle cell differentiation	11	0.598477	0.0157931	ENSG00000186174, ENSG00000164442, ENSG00000176046, ENSG00000102119, ENSG00000148400, ENSG00000120738, ENSG00000123358, ENSG00000116128, ENSG00000170345, ENSG00000167658, ENSG00000162772	1603	49	16792	2.35161	1	0.75046	0.747544
GOTERM_BP_DIRECT	GO:0030335~positive regulation of cell migration	28	1.52339	0.0158742	ENSG00000161638, ENSG00000179820, ENSG00000167680, ENSG00000159753, ENSG00000135622, ENSG00000197879, ENSG00000119401, ENSG00000185033, ENSG00000148400, ENSG00000107175, ENSG00000050820, ENSG00000176170, ENSG00000172061, ENSG00000150594, ENSG00000130402, ENSG00000001617, ENSG00000105329, ENSG00000173156, ENSG00000169071, ENSG00000142871, ENSG00000100219, ENSG00000185043, ENSG00000171608, ENSG0000…	1603	184	16792	1.59408	1	0.75046	0.747544
GOTERM_BP_DIRECT	GO:0042127~regulation of cell proliferation	28	1.52339	0.0169526	ENSG00000129521, ENSG00000161714, ENSG00000174292, ENSG00000184916, ENSG00000104689, ENSG00000077238, ENSG00000177606, ENSG00000171223, ENSG00000171222, ENSG00000064666, ENSG00000172893, ENSG00000173801, ENSG00000116584, ENSG00000253368, ENSG00000118515, ENSG00000107175, ENSG00000054967, ENSG00000103653, ENSG00000130522, ENSG00000197122, ENSG00000173153, ENSG00000108819, ENSG00000111321, ENSG0000…	1603	185	16792	1.58546	1	0.786377	0.783322
GOTERM_BP_DIRECT	GO:0050434~positive regulation of viral transcription	8	0.435256	0.0169734	ENSG00000105258, ENSG00000163882, ENSG00000108518, ENSG00000168002, ENSG00000148400, ENSG00000188986, ENSG00000177700, ENSG00000099817	1603	29	16792	2.88975	1	0.786377	0.783322
GOTERM_BP_DIRECT	GO:0032091~negative regulation of protein binding	12	0.652884	0.0175232	ENSG00000116288, ENSG00000132688, ENSG00000142453, ENSG00000104964, ENSG00000178585, ENSG00000172531, ENSG00000087088, ENSG00000163932, ENSG00000100311, ENSG00000186951, ENSG00000142655, ENSG00000103266	1603	57	16792	2.20534	1	0.793478	0.790395
GOTERM_BP_DIRECT	GO:0043401~steroid hormone mediated signaling pathway	12	0.652884	0.0175232	ENSG00000186350, ENSG00000126351, ENSG00000132170, ENSG00000172819, ENSG00000131759, ENSG00000173153, ENSG00000160113, ENSG00000131408, ENSG00000148200, ENSG00000186951, ENSG00000123358, ENSG00000112033	1603	57	16792	2.20534	1	0.793478	0.790395
GOTERM_BP_DIRECT	GO:0016032~viral process	41	2.23069	0.0179438	ENSG00000160703, ENSG00000238227, ENSG00000165916, ENSG00000110104, ENSG00000136717, ENSG00000197157, ENSG00000159377, ENSG00000111057, ENSG00000104969, ENSG00000171345, ENSG00000100804, ENSG00000188486, ENSG00000135480, ENSG00000108561, ENSG00000142627, ENSG00000087088, ENSG00000072958, ENSG00000107175, ENSG00000179262, ENSG00000102882, ENSG00000099817, ENSG00000101473, ENSG00000109971, ENSG0000…	1603	299	16792	1.43642	1	0.793478	0.790395
GOTERM_BP_DIRECT	GO:0042059~negative regulation of epidermal growth factor receptor signaling pathway	9	0.489663	0.0180748	ENSG00000136848, ENSG00000170315, ENSG00000183020, ENSG00000122705, ENSG00000063245, ENSG00000221983, ENSG00000042753, ENSG00000127527, ENSG00000161203	1603	36	16792	2.61884	1	0.793478	0.790395
GOTERM_BP_DIRECT	GO:0007266~Rho protein signal transduction	11	0.598477	0.0181035	ENSG00000067560, ENSG00000172757, ENSG00000150594, ENSG00000143878, ENSG00000128283, ENSG00000149798, ENSG00000173156, ENSG00000106683, ENSG00000177105, ENSG00000141522, ENSG00000179604	1603	50	16792	2.30458	1	0.793478	0.790395
GOTERM_BP_DIRECT	GO:0014003~oligodendrocyte development	7	0.380849	0.0182133	ENSG00000070785, ENSG00000115738, ENSG00000163517, ENSG00000105329, ENSG00000119718, ENSG00000265763, ENSG00000084207	1603	23	16792	3.18815	1	0.793478	0.790395
GOTERM_BP_DIRECT	GO:0043123~positive regulation of I-kappaB kinase/NF-kappaB signaling	25	1.36017	0.0184968	ENSG00000092098, ENSG00000171302, ENSG00000119401, ENSG00000141574, ENSG00000198959, ENSG00000119408, ENSG00000164054, ENSG00000127666, ENSG00000067560, ENSG00000129353, ENSG00000155366, ENSG00000102096, ENSG00000129474, ENSG00000111321, ENSG00000167191, ENSG00000196924, ENSG00000172936, ENSG00000170315, ENSG00000080561, ENSG00000168884, ENSG00000171604, ENSG00000221983, ENSG00000067182, ENSG0000…	1603	161	16792	1.62661	1	0.793478	0.790395
GOTERM_BP_DIRECT	GO:0007010~cytoskeleton organization	25	1.36017	0.0184968	ENSG00000099308, ENSG00000099864, ENSG00000176014, ENSG00000197694, ENSG00000213445, ENSG00000147130, ENSG00000064666, ENSG00000137267, ENSG00000118898, ENSG00000086015, ENSG00000127946, ENSG00000188229, ENSG00000127824, ENSG00000102302, ENSG00000158856, ENSG00000130202, ENSG00000077549, ENSG00000129474, ENSG00000075624, ENSG00000104833, ENSG00000130669, ENSG00000173898, ENSG00000172757, ENSG0000…	1603	161	16792	1.62661	1	0.793478	0.790395
GOTERM_BP_DIRECT	GO:0000398~mRNA splicing, via spliceosome	32	1.74102	0.0199804	ENSG00000076924, ENSG00000105258, ENSG00000066044, ENSG00000174231, ENSG00000177700, ENSG00000065978, ENSG00000163882, ENSG00000169564, ENSG00000128739, ENSG00000125743, ENSG00000161981, ENSG00000099817, ENSG00000084072, ENSG00000109971, ENSG00000108883, ENSG00000130520, ENSG00000161847, ENSG00000101161, ENSG00000141759, ENSG00000082516, ENSG00000143368, ENSG00000169976, ENSG00000142252, ENSG0000…	1603	222	16792	1.50996	1	0.849257	0.845958
GOTERM_BP_DIRECT	GO:0010803~regulation of tumor necrosis factor-mediated signaling pathway	8	0.435256	0.0203651	ENSG00000092098, ENSG00000170315, ENSG00000221983, ENSG00000127191, ENSG00000067182, ENSG00000204628, ENSG00000102871, ENSG00000176170	1603	30	16792	2.79343	1	0.850016	0.846713
GOTERM_BP_DIRECT	GO:0021915~neural tube development	8	0.435256	0.0203651	ENSG00000198816, ENSG00000092621, ENSG00000105329, ENSG00000076356, ENSG00000142627, ENSG00000148400, ENSG00000106397, ENSG00000165821	1603	30	16792	2.79343	1	0.850016	0.846713
GOTERM_BP_DIRECT	GO:0006635~fatty acid beta-oxidation	10	0.54407	0.0211782	ENSG00000169169, ENSG00000130766, ENSG00000110090, ENSG00000104823, ENSG00000139197, ENSG00000101986, ENSG00000167969, ENSG00000112033, ENSG00000122971, ENSG00000127884	1603	44	16792	2.38076	1	0.863641	0.860286
GOTERM_BP_DIRECT	GO:0043434~response to peptide hormone	10	0.54407	0.0211782	ENSG00000172270, ENSG00000118523, ENSG00000070785, ENSG00000130522, ENSG00000157150, ENSG00000103549, ENSG00000119718, ENSG00000162337, ENSG00000114353, ENSG00000173402	1603	44	16792	2.38076	1	0.863641	0.860286
GOTERM_BP_DIRECT	GO:0006457~protein folding	27	1.46899	0.0212508	ENSG00000183207, ENSG00000135624, ENSG00000109519, ENSG00000114988, ENSG00000133265, ENSG00000172354, ENSG00000130175, ENSG00000004478, ENSG00000151929, ENSG00000141556, ENSG00000084072, ENSG00000015676, ENSG00000176170, ENSG00000109971, ENSG00000163468, ENSG00000128266, ENSG00000129255, ENSG00000155660, ENSG00000105701, ENSG00000110711, ENSG00000090861, ENSG00000132002, ENSG00000179218, ENSG0000…	1603	180	16792	1.5713	1	0.863641	0.860286
GOTERM_BP_DIRECT	GO:0044319~wound healing, spreading of cells	5	0.272035	0.0218624	ENSG00000067560, ENSG00000196924, ENSG00000142871, ENSG00000155366, ENSG00000159753	1603	12	16792	4.36473	1	0.869716	0.866337
GOTERM_BP_DIRECT	GO:0001779~natural killer cell differentiation	5	0.272035	0.0218624	ENSG00000114383, ENSG00000115738, ENSG00000092445, ENSG00000171608, ENSG00000167601	1603	12	16792	4.36473	1	0.869716	0.866337
GOTERM_BP_DIRECT	GO:0016477~cell migration	26	1.41458	0.0219635	ENSG00000160867, ENSG00000135404, ENSG00000106009, ENSG00000071051, ENSG00000159753, ENSG00000173801, ENSG00000173546, ENSG00000172725, ENSG00000142627, ENSG00000103653, ENSG00000050820, ENSG00000067560, ENSG00000177697, ENSG00000090020, ENSG00000088280, ENSG00000130669, ENSG00000105329, ENSG00000108819, ENSG00000113645, ENSG00000110492, ENSG00000115884, ENSG00000067606, ENSG00000118523, ENSG0000…	1603	172	16792	1.58348	1	0.869716	0.866337
GOTERM_BP_DIRECT	GO:0036498~IRE1-mediated unfolded protein response	12	0.652884	0.0223278	ENSG00000204843, ENSG00000074842, ENSG00000100219, ENSG00000160789, ENSG00000144867, ENSG00000138073, ENSG00000198356, ENSG00000174851, ENSG00000159720, ENSG00000012232, ENSG00000109501, ENSG00000143321	1603	59	16792	2.13058	1	0.872931	0.86954
GOTERM_BP_DIRECT	GO:0008543~fibroblast growth factor receptor signaling pathway	15	0.816104	0.0224353	ENSG00000160867, ENSG00000105258, ENSG00000068078, ENSG00000177700, ENSG00000172500, ENSG00000118523, ENSG00000170315, ENSG00000137440, ENSG00000163882, ENSG00000168002, ENSG00000127418, ENSG00000221983, ENSG00000099817, ENSG00000102882, ENSG00000070614	1603	82	16792	1.91622	1	0.872931	0.86954
GOTERM_BP_DIRECT	GO:0051444~negative regulation of ubiquitin-protein transferase activity	4	0.217628	0.0226099	ENSG00000116288, ENSG00000147889, ENSG00000101665, ENSG00000106683	1603	7	16792	5.98592	1	0.872931	0.86954
GOTERM_BP_DIRECT	GO:0030705~cytoskeleton-dependent intracellular transport	6	0.326442	0.0234091	ENSG00000167553, ENSG00000196230, ENSG00000167552, ENSG00000123416, ENSG00000129250, ENSG00000066735	1603	18	16792	3.49179	1	0.888969	0.885515
GOTERM_BP_DIRECT	GO:0051170~nuclear import	6	0.326442	0.0234091	ENSG00000142252, ENSG00000125835, ENSG00000179409, ENSG00000082516, ENSG00000125743, ENSG00000169371	1603	18	16792	3.49179	1	0.888969	0.885515
GOTERM_BP_DIRECT	GO:0042771~intrinsic apoptotic signaling pathway in response to DNA damage by p53 class mediator	8	0.435256	0.0242014	ENSG00000110108, ENSG00000176046, ENSG00000164054, ENSG00000174307, ENSG00000168209, ENSG00000141510, ENSG00000140464, ENSG00000124762	1603	31	16792	2.70332	1	0.90479	0.901275
GOTERM_BP_DIRECT	GO:0007568~aging	25	1.36017	0.0242163	ENSG00000196365, ENSG00000115317, ENSG00000134013, ENSG00000173786, ENSG00000175567, ENSG00000177606, ENSG00000198804, ENSG00000148926, ENSG00000184481, ENSG00000196839, ENSG00000030110, ENSG00000100300, ENSG00000132906, ENSG00000130707, ENSG00000123384, ENSG00000130522, ENSG00000105329, ENSG00000108819, ENSG00000170345, ENSG00000114650, ENSG00000142453, ENSG00000118523, ENSG00000167136, ENSG0000…	1603	165	16792	1.58718	1	0.90479	0.901275
GOTERM_BP_DIRECT	GO:0008625~extrinsic apoptotic signaling pathway via death domain receptors	9	0.489663	0.0246633	ENSG00000136848, ENSG00000151929, ENSG00000104689, ENSG00000160570, ENSG00000087088, ENSG00000169372, ENSG00000002330, ENSG00000067182, ENSG00000102871	1603	38	16792	2.48101	1	0.91412	0.910568
GOTERM_BP_DIRECT	GO:0035470~positive regulation of vascular wound healing	3	0.163221	0.0255558	ENSG00000176692, ENSG00000100219, ENSG00000173511	1603	3	16792	10.4754	1	0.917831	0.914265
GOTERM_BP_DIRECT	GO:0016561~protein import into peroxisome matrix, translocation	3	0.163221	0.0255558	ENSG00000139197, ENSG00000124587, ENSG00000142655	1603	3	16792	10.4754	1	0.917831	0.914265
GOTERM_BP_DIRECT	GO:0060947~cardiac vascular smooth muscle cell differentiation	3	0.163221	0.0255558	ENSG00000112658, ENSG00000141448, ENSG00000166823	1603	3	16792	10.4754	1	0.917831	0.914265
GOTERM_BP_DIRECT	GO:0070278~extracellular matrix constituent secretion	3	0.163221	0.0255558	ENSG00000157613, ENSG00000118523, ENSG00000106991	1603	3	16792	10.4754	1	0.917831	0.914265
GOTERM_BP_DIRECT	GO:0006183~GTP biosynthetic process	5	0.272035	0.0292435	ENSG00000106348, ENSG00000178035, ENSG00000103202, ENSG00000239672, ENSG00000103024	1603	13	16792	4.02898	1	0.999447	0.995564
GOTERM_BP_DIRECT	GO:0001829~trophectodermal cell differentiation	5	0.272035	0.0292435	ENSG00000164442, ENSG00000196839, ENSG00000112658, ENSG00000112578, ENSG00000171223	1603	13	16792	4.02898	1	0.999447	0.995564
GOTERM_BP_DIRECT	GO:0060425~lung morphogenesis	5	0.272035	0.0292435	ENSG00000188064, ENSG00000112658, ENSG00000125968, ENSG00000106397, ENSG00000102882	1603	13	16792	4.02898	1	0.999447	0.995564
GOTERM_BP_DIRECT	GO:0051056~regulation of small GTPase mediated signal transduction	21	1.14255	0.0292497	ENSG00000067560, ENSG00000130762, ENSG00000155366, ENSG00000186716, ENSG00000105137, ENSG00000076864, ENSG00000213445, ENSG00000066248, ENSG00000173156, ENSG00000031081, ENSG00000130052, ENSG00000177105, ENSG00000089639, ENSG00000116584, ENSG00000275832, ENSG00000143878, ENSG00000169750, ENSG00000102302, ENSG00000104140, ENSG00000180448, ENSG00000141522	1603	134	16792	1.64166	1	0.999447	0.995564
GOTERM_BP_DIRECT	GO:0045862~positive regulation of proteolysis	6	0.326442	0.0293384	ENSG00000160867, ENSG00000055163, ENSG00000030110, ENSG00000002330, ENSG00000175756, ENSG00000119401	1603	19	16792	3.30801	1	0.999447	0.995564
GOTERM_BP_DIRECT	GO:0007026~negative regulation of microtubule depolymerization	6	0.326442	0.0293384	ENSG00000116584, ENSG00000185043, ENSG00000185340, ENSG00000165175, ENSG00000140854, ENSG00000180834	1603	19	16792	3.30801	1	0.999447	0.995564
GOTERM_BP_DIRECT	GO:0060716~labyrinthine layer blood vessel development	6	0.326442	0.0293384	ENSG00000142871, ENSG00000164683, ENSG00000161714, ENSG00000147383, ENSG00000171223, ENSG00000136720	1603	19	16792	3.30801	1	0.999447	0.995564
GOTERM_BP_DIRECT	GO:0009636~response to toxic substance	15	0.816104	0.0297307	ENSG00000179546, ENSG00000176046, ENSG00000112658, ENSG00000173786, ENSG00000143819, ENSG00000170430, ENSG00000084207, ENSG00000170345, ENSG00000115884, ENSG00000135446, ENSG00000101439, ENSG00000128309, ENSG00000087088, ENSG00000102882, ENSG00000124762	1603	85	16792	1.84859	1	1	0.99633
GOTERM_BP_DIRECT	GO:0043161~proteasome-mediated ubiquitin-dependent protein catabolic process	29	1.5778	0.0299599	ENSG00000110801, ENSG00000131467, ENSG00000185627, ENSG00000099804, ENSG00000165916, ENSG00000099364, ENSG00000159377, ENSG00000133243, ENSG00000110200, ENSG00000162191, ENSG00000137486, ENSG00000099341, ENSG00000141552, ENSG00000117399, ENSG00000100804, ENSG00000166016, ENSG00000168159, ENSG00000168894, ENSG00000123444, ENSG00000179262, ENSG00000184887, ENSG00000141510, ENSG00000140464, ENSG0000…	1603	203	16792	1.49648	1	1	0.99633
GOTERM_BP_DIRECT	GO:0006366~transcription from RNA polymerase II promoter	63	3.42764	0.0307009	ENSG00000069011, ENSG00000179348, ENSG00000175221, ENSG00000137309, ENSG00000128272, ENSG00000105516, ENSG00000177606, ENSG00000171223, ENSG00000005102, ENSG00000151014, ENSG00000065978, ENSG00000140682, ENSG00000163882, ENSG00000146109, ENSG00000183770, ENSG00000188986, ENSG00000126778, ENSG00000107175, ENSG00000099817, ENSG00000165821, ENSG00000126461, ENSG00000103363, ENSG00000175592, ENSG0000…	1603	513	16792	1.28645	1	1	0.99633
GOTERM_BP_DIRECT	GO:0033209~tumor necrosis factor-mediated signaling pathway	19	1.03373	0.0307546	ENSG00000110801, ENSG00000131467, ENSG00000185627, ENSG00000101182, ENSG00000165916, ENSG00000104689, ENSG00000159377, ENSG00000111057, ENSG00000111321, ENSG00000127191, ENSG00000170421, ENSG00000099341, ENSG00000100804, ENSG00000170315, ENSG00000221983, ENSG00000125726, ENSG00000054967, ENSG00000067182, ENSG00000102871	1603	118	16792	1.68671	1	1	0.99633
GOTERM_BP_DIRECT	GO:0031100~organ regeneration	10	0.54407	0.0315083	ENSG00000148926, ENSG00000132170, ENSG00000030110, ENSG00000067225, ENSG00000148400, ENSG00000084207, ENSG00000135446, ENSG00000060656, ENSG00000167601, ENSG00000124762	1603	47	16792	2.2288	1	1	0.99633
GOTERM_BP_DIRECT	GO:0032956~regulation of actin cytoskeleton organization	10	0.54407	0.0315083	ENSG00000067560, ENSG00000158856, ENSG00000111432, ENSG00000163932, ENSG00000142669, ENSG00000075618, ENSG00000123384, ENSG00000247596, ENSG00000175866, ENSG00000167965	1603	47	16792	2.2288	1	1	0.99633
GOTERM_BP_DIRECT	GO:0008630~intrinsic apoptotic signaling pathway in response to DNA damage	10	0.54407	0.0315083	ENSG00000030110, ENSG00000175793, ENSG00000142627, ENSG00000087088, ENSG00000115317, ENSG00000176720, ENSG00000132906, ENSG00000002330, ENSG00000067182, ENSG00000140464	1603	47	16792	2.2288	1	1	0.99633
GOTERM_BP_DIRECT	GO:0006928~movement of cell or subcellular component	15	0.816104	0.0325099	ENSG00000162729, ENSG00000077549, ENSG00000150594, ENSG00000075624, ENSG00000196230, ENSG00000099864, ENSG00000130669, ENSG00000167642, ENSG00000167123, ENSG00000130429, ENSG00000188229, ENSG00000141522, ENSG00000184009, ENSG00000011422, ENSG00000106211	1603	86	16792	1.8271	1	1	0.99633
GOTERM_BP_DIRECT	GO:0008654~phospholipid biosynthetic process	9	0.489663	0.0327679	ENSG00000102230, ENSG00000153395, ENSG00000176485, ENSG00000103502, ENSG00000169692, ENSG00000112033, ENSG00000160216, ENSG00000133027, ENSG00000185813	1603	40	16792	2.35696	1	1	0.99633
GOTERM_BP_DIRECT	GO:0043280~positive regulation of cysteine-type endopeptidase activity involved in apoptotic process	9	0.489663	0.0327679	ENSG00000118523, ENSG00000142871, ENSG00000185825, ENSG00000183770, ENSG00000115317, ENSG00000002330, ENSG00000137486, ENSG00000214253, ENSG00000100034	1603	40	16792	2.35696	1	1	0.99633
GOTERM_BP_DIRECT	GO:0006418~tRNA aminoacylation for protein translation	9	0.489663	0.0327679	ENSG00000179115, ENSG00000178149, ENSG00000106305, ENSG00000090861, ENSG00000134684, ENSG00000110619, ENSG00000065427, ENSG00000145982, ENSG00000031698	1603	40	16792	2.35696	1	1	0.99633
GOTERM_BP_DIRECT	GO:0045893~positive regulation of transcription, DNA-templated	63	3.42764	0.032886	ENSG00000106689, ENSG00000175221, ENSG00000137309, ENSG00000128272, ENSG00000167085, ENSG00000177606, ENSG00000112561, ENSG00000171148, ENSG00000157557, ENSG00000140682, ENSG00000166313, ENSG00000132170, ENSG00000126934, ENSG00000183770, ENSG00000148400, ENSG00000164736, ENSG00000126778, ENSG00000107175, ENSG00000102882, ENSG00000197122, ENSG00000180340, ENSG00000170345, ENSG00000112033, ENSG0000…	1603	515	16792	1.28145	1	1	0.99633
GOTERM_BP_DIRECT	GO:0045944~positive regulation of transcription from RNA polymerase II promoter	112	6.09358	0.0335494	ENSG00000106689, ENSG00000068001, ENSG00000105516, ENSG00000005102, ENSG00000116128, ENSG00000112561, ENSG00000132170, ENSG00000183770, ENSG00000148400, ENSG00000164736, ENSG00000126453, ENSG00000102882, ENSG00000175592, ENSG00000110651, ENSG00000155846, ENSG00000170345, ENSG00000186350, ENSG00000163132, ENSG00000008441, ENSG00000100219, ENSG00000280789, ENSG00000221983, ENSG00000184058, ENSG0000…	1603	981	16792	1.19596	1	1	0.99633
GOTERM_BP_DIRECT	GO:1903071~positive regulation of ER-associated ubiquitin-dependent protein catabolic process	4	0.217628	0.0336456	ENSG00000051108, ENSG00000185825, ENSG00000100219, ENSG00000104969	1603	8	16792	5.23768	1	1	0.99633
GOTERM_BP_DIRECT	GO:0032981~mitochondrial respiratory chain complex I assembly	12	0.652884	0.0347125	ENSG00000115286, ENSG00000140990, ENSG00000130159, ENSG00000090266, ENSG00000160194, ENSG00000178057, ENSG00000145494, ENSG00000198888, ENSG00000099795, ENSG00000147684, ENSG00000147123, ENSG00000119421	1603	63	16792	1.99531	1	1	0.99633
GOTERM_BP_DIRECT	GO:0030182~neuron differentiation	16	0.870511	0.0351191	ENSG00000182768, ENSG00000105402, ENSG00000160888, ENSG00000180340, ENSG00000111432, ENSG00000117318, ENSG00000172216, ENSG00000188064, ENSG00000169884, ENSG00000125968, ENSG00000142627, ENSG00000164885, ENSG00000160469, ENSG00000168209, ENSG00000101298, ENSG00000167657	1603	95	16792	1.76427	1	1	0.99633
GOTERM_BP_DIRECT	GO:0051436~negative regulation of ubiquitin-protein ligase activity involved in mitotic cell cycle	13	0.707291	0.0353623	ENSG00000110801, ENSG00000131467, ENSG00000185627, ENSG00000101182, ENSG00000165916, ENSG00000159377, ENSG00000110200, ENSG00000099341, ENSG00000141552, ENSG00000100804, ENSG00000117399, ENSG00000170315, ENSG00000221983	1603	71	16792	1.91802	1	1	0.99633
GOTERM_BP_DIRECT	GO:0031145~anaphase-promoting complex-dependent catabolic process	14	0.761697	0.0355805	ENSG00000110801, ENSG00000131467, ENSG00000185627, ENSG00000101182, ENSG00000108106, ENSG00000165916, ENSG00000159377, ENSG00000110200, ENSG00000099341, ENSG00000141552, ENSG00000100804, ENSG00000117399, ENSG00000170315, ENSG00000221983	1603	79	16792	1.85639	1	1	0.99633
GOTERM_BP_DIRECT	GO:0055114~oxidation-reduction process	71	3.86289	0.0359466	ENSG00000129521, ENSG00000130159, ENSG00000106605, ENSG00000090013, ENSG00000108828, ENSG00000137106, ENSG00000167600, ENSG00000059573, ENSG00000085662, ENSG00000168453, ENSG00000183010, ENSG00000083444, ENSG00000146066, ENSG00000160211, ENSG00000142669, ENSG00000127663, ENSG00000130489, ENSG00000163528, ENSG00000070495, ENSG00000092621, ENSG00000110811, ENSG00000147383, ENSG00000198736, ENSG0000…	1603	592	16792	1.25634	1	1	0.99633
GOTERM_BP_DIRECT	GO:0010629~negative regulation of gene expression	21	1.14255	0.0359585	ENSG00000132589, ENSG00000179820, ENSG00000115738, ENSG00000147164, ENSG00000104964, ENSG00000105329, ENSG00000173599, ENSG00000173511, ENSG00000151014, ENSG00000116288, ENSG00000118523, ENSG00000164442, ENSG00000030110, ENSG00000126934, ENSG00000185340, ENSG00000100311, ENSG00000106991, ENSG00000214078, ENSG00000204628, ENSG00000239672, ENSG00000124762	1603	137	16792	1.60571	1	1	0.99633
GOTERM_BP_DIRECT	GO:0043153~entrainment of circadian clock by photoperiod	6	0.326442	0.0361338	ENSG00000134107, ENSG00000115738, ENSG00000172531, ENSG00000160113, ENSG00000141510, ENSG00000140464	1603	20	16792	3.14261	1	1	0.99633
GOTERM_BP_DIRECT	GO:0046697~decidualization	6	0.326442	0.0361338	ENSG00000172270, ENSG00000164442, ENSG00000171223, ENSG00000112033, ENSG00000133895, ENSG00000164733	1603	20	16792	3.14261	1	1	0.99633
GOTERM_BP_DIRECT	GO:0006123~mitochondrial electron transport, cytochrome c to oxygen	6	0.326442	0.0361338	ENSG00000178741, ENSG00000176340, ENSG00000115944, ENSG00000111775, ENSG00000126267, ENSG00000198804	1603	20	16792	3.14261	1	1	0.99633
GOTERM_BP_DIRECT	GO:1902895~positive regulation of pri-miRNA transcription from RNA polymerase II promoter	6	0.326442	0.0361338	ENSG00000127616, ENSG00000105329, ENSG00000112658, ENSG00000177606, ENSG00000100311, ENSG00000170345	1603	20	16792	3.14261	1	1	0.99633
GOTERM_BP_DIRECT	GO:0017015~regulation of transforming growth factor beta receptor signaling pathway	6	0.326442	0.0361338	ENSG00000105329, ENSG00000050165, ENSG00000101665, ENSG00000116128, ENSG00000106991, ENSG00000005884	1603	20	16792	3.14261	1	1	0.99633
GOTERM_BP_DIRECT	GO:0001570~vasculogenesis	11	0.598477	0.0374162	ENSG00000148926, ENSG00000164442, ENSG00000136280, ENSG00000172889, ENSG00000105329, ENSG00000105538, ENSG00000142627, ENSG00000164736, ENSG00000171223, ENSG00000106991, ENSG00000074219	1603	56	16792	2.05766	1	1	0.99633
GOTERM_BP_DIRECT	GO:0031397~negative regulation of protein ubiquitination	9	0.489663	0.0374297	ENSG00000116288, ENSG00000149273, ENSG00000187608, ENSG00000254093, ENSG00000101665, ENSG00000100300, ENSG00000162191, ENSG00000137486, ENSG00000164885	1603	41	16792	2.29947	1	1	0.99633
GOTERM_BP_DIRECT	GO:2000678~negative regulation of transcription regulatory region DNA binding	5	0.272035	0.0379251	ENSG00000164683, ENSG00000163132, ENSG00000106689, ENSG00000116670, ENSG00000186951	1603	14	16792	3.7412	1	1	0.99633
GOTERM_BP_DIRECT	GO:0010812~negative regulation of cell-substrate adhesion	5	0.272035	0.0379251	ENSG00000158856, ENSG00000148400, ENSG00000141556, ENSG00000133895, ENSG00000100097	1603	14	16792	3.7412	1	1	0.99633
GOTERM_BP_DIRECT	GO:2001241~positive regulation of extrinsic apoptotic signaling pathway in absence of ligand	5	0.272035	0.0379251	ENSG00000105568, ENSG00000172531, ENSG00000087088, ENSG00000115317, ENSG00000167657	1603	14	16792	3.7412	1	1	0.99633
GOTERM_BP_DIRECT	GO:0045787~positive regulation of cell cycle	8	0.435256	0.0386002	ENSG00000092295, ENSG00000175592, ENSG00000164442, ENSG00000131759, ENSG00000158555, ENSG00000179218, ENSG00000135446, ENSG00000119401	1603	34	16792	2.46479	1	1	0.99633
GOTERM_BP_DIRECT	GO:0007015~actin filament organization	13	0.707291	0.0388939	ENSG00000113758, ENSG00000072110, ENSG00000108819, ENSG00000071051, ENSG00000155846, ENSG00000116584, ENSG00000149925, ENSG00000034510, ENSG00000116670, ENSG00000120896, ENSG00000149798, ENSG00000075618, ENSG00000050820	1603	72	16792	1.89138	1	1	0.99633
GOTERM_BP_DIRECT	GO:0006486~protein glycosylation	18	0.979325	0.0393553	ENSG00000176022, ENSG00000129562, ENSG00000174684, ENSG00000163902, ENSG00000139629, ENSG00000128274, ENSG00000126062, ENSG00000160408, ENSG00000136840, ENSG00000158850, ENSG00000244038, ENSG00000117411, ENSG00000178802, ENSG00000157350, ENSG00000110080, ENSG00000237172, ENSG00000128228, ENSG00000214160	1603	113	16792	1.66864	1	1	0.99633
GOTERM_BP_DIRECT	GO:0006120~mitochondrial electron transport, NADH to ubiquinone	10	0.54407	0.0400759	ENSG00000115286, ENSG00000140990, ENSG00000090266, ENSG00000160194, ENSG00000145494, ENSG00000198888, ENSG00000099795, ENSG00000147684, ENSG00000147123, ENSG00000119421	1603	49	16792	2.13783	1	1	0.99633
GOTERM_BP_DIRECT	GO:0051091~positive regulation of sequence-specific DNA binding transcription factor activity	17	0.924918	0.0403595	ENSG00000181852, ENSG00000175592, ENSG00000180340, ENSG00000112658, ENSG00000155846, ENSG00000127191, ENSG00000173801, ENSG00000119401, ENSG00000116288, ENSG00000080561, ENSG00000169884, ENSG00000132170, ENSG00000127616, ENSG00000078401, ENSG00000162337, ENSG00000105287, ENSG00000215021	1603	105	16792	1.69601	1	1	0.99633
GOTERM_BP_DIRECT	GO:0005975~carbohydrate metabolic process	25	1.36017	0.0419855	ENSG00000130313, ENSG00000068001, ENSG00000137124, ENSG00000172456, ENSG00000117411, ENSG00000067829, ENSG00000146701, ENSG00000053371, ENSG00000085662, ENSG00000179085, ENSG00000143891, ENSG00000104774, ENSG00000177830, ENSG00000131459, ENSG00000198951, ENSG00000158850, ENSG00000114378, ENSG00000178802, ENSG00000168003, ENSG00000182054, ENSG00000161179, ENSG00000086062, ENSG00000122863, ENSG0000…	1603	174	16792	1.50508	1	1	0.99633
GOTERM_BP_DIRECT	GO:0006024~glycosaminoglycan biosynthetic process	9	0.489663	0.0425163	ENSG00000176022, ENSG00000063660, ENSG00000015532, ENSG00000130958, ENSG00000012232, ENSG00000142798, ENSG00000115884, ENSG00000136720, ENSG00000070614	1603	42	16792	2.24472	1	1	0.99633
GOTERM_BP_DIRECT	GO:0006986~response to unfolded protein	9	0.489663	0.0425163	ENSG00000051108, ENSG00000160087, ENSG00000126803, ENSG00000136816, ENSG00000149257, ENSG00000128965, ENSG00000132002, ENSG00000109971, ENSG00000106211	1603	42	16792	2.24472	1	1	0.99633
GOTERM_BP_DIRECT	GO:0006629~lipid metabolic process	23	1.25136	0.0430262	ENSG00000103066, ENSG00000110955, ENSG00000134824, ENSG00000161714, ENSG00000173599, ENSG00000197324, ENSG00000110697, ENSG00000158555, ENSG00000112033, ENSG00000133027, ENSG00000131473, ENSG00000158006, ENSG00000081760, ENSG00000079462, ENSG00000100979, ENSG00000167114, ENSG00000169884, ENSG00000132170, ENSG00000165175, ENSG00000160211, ENSG00000186951, ENSG00000214078, ENSG00000072506	1603	157	16792	1.53461	1	1	0.99633
GOTERM_BP_DIRECT	GO:0071480~cellular response to gamma radiation	6	0.326442	0.0438192	ENSG00000110108, ENSG00000188486, ENSG00000120738, ENSG00000126767, ENSG00000051523, ENSG00000124762	1603	21	16792	2.99296	1	1	0.99633
GOTERM_BP_DIRECT	GO:0035902~response to immobilization stress	6	0.326442	0.0438192	ENSG00000132170, ENSG00000105329, ENSG00000108819, ENSG00000170345, ENSG00000069482, ENSG00000105220	1603	21	16792	2.99296	1	1	0.99633
GOTERM_BP_DIRECT	GO:0000387~spliceosomal snRNP assembly	7	0.380849	0.045227	ENSG00000130520, ENSG00000142252, ENSG00000125835, ENSG00000179409, ENSG00000082516, ENSG00000125743, ENSG00000169371	1603	28	16792	2.61884	1	1	0.99633
GOTERM_BP_DIRECT	GO:0018146~keratan sulfate biosynthetic process	7	0.380849	0.045227	ENSG00000174684, ENSG00000157350, ENSG00000110080, ENSG00000130958, ENSG00000158850, ENSG00000086062, ENSG00000117411	1603	28	16792	2.61884	1	1	0.99633
GOTERM_BP_DIRECT	GO:0001889~liver development	13	0.707291	0.0466848	ENSG00000067225, ENSG00000131759, ENSG00000105516, ENSG00000177606, ENSG00000130175, ENSG00000081760, ENSG00000164442, ENSG00000100219, ENSG00000196839, ENSG00000128309, ENSG00000148400, ENSG00000141448, ENSG00000130707	1603	74	16792	1.84027	1	1	0.99633
GOTERM_BP_DIRECT	GO:0038061~NIK/NF-kappaB signaling	12	0.652884	0.0467195	ENSG00000110801, ENSG00000131467, ENSG00000100804, ENSG00000170315, ENSG00000185627, ENSG00000101182, ENSG00000165916, ENSG00000221983, ENSG00000130725, ENSG00000159377, ENSG00000149923, ENSG00000099341	1603	66	16792	1.90461	1	1	0.99633
GOTERM_BP_DIRECT	GO:0060068~vagina development	4	0.217628	0.0469581	ENSG00000030110, ENSG00000092445, ENSG00000087088, ENSG00000167601	1603	9	16792	4.65571	1	1	0.99633
GOTERM_BP_DIRECT	GO:0003143~embryonic heart tube morphogenesis	4	0.217628	0.0469581	ENSG00000105429, ENSG00000164736, ENSG00000166823, ENSG00000074219	1603	9	16792	4.65571	1	1	0.99633
GOTERM_BP_DIRECT	GO:0034333~adherens junction assembly	4	0.217628	0.0469581	ENSG00000186111, ENSG00000101665, ENSG00000141556, ENSG00000173801	1603	9	16792	4.65571	1	1	0.99633
GOTERM_BP_DIRECT	GO:0008635~activation of cysteine-type endopeptidase activity involved in apoptotic process by cytochrome c	4	0.217628	0.0469581	ENSG00000030110, ENSG00000087088, ENSG00000176720, ENSG00000132906	1603	9	16792	4.65571	1	1	0.99633
GOTERM_BP_DIRECT	GO:1902894~negative regulation of pri-miRNA transcription from RNA polymerase II promoter	4	0.217628	0.0469581	ENSG00000112658, ENSG00000100311, ENSG00000186951, ENSG00000112033	1603	9	16792	4.65571	1	1	0.99633
GOTERM_BP_DIRECT	GO:0022417~protein maturation by protein folding	4	0.217628	0.0469581	ENSG00000163528, ENSG00000110711, ENSG00000179218, ENSG00000109501	1603	9	16792	4.65571	1	1	0.99633
GOTERM_BP_DIRECT	GO:0016051~carbohydrate biosynthetic process	4	0.217628	0.0469581	ENSG00000169105, ENSG00000095380, ENSG00000124302, ENSG00000180767	1603	9	16792	4.65571	1	1	0.99633
GOTERM_BP_DIRECT	GO:0032930~positive regulation of superoxide anion generation	4	0.217628	0.0469581	ENSG00000105329, ENSG00000163932, ENSG00000084207, ENSG00000051523	1603	9	16792	4.65571	1	1	0.99633
GOTERM_BP_DIRECT	GO:0039536~negative regulation of RIG-I signaling pathway	3	0.163221	0.0478919	ENSG00000160703, ENSG00000108561, ENSG00000129657	1603	4	16792	7.85652	1	1	0.99633
GOTERM_BP_DIRECT	GO:0070221~sulfide oxidation, using sulfide:quinone oxidoreductase	3	0.163221	0.0478919	ENSG00000139531, ENSG00000105755, ENSG00000183048	1603	4	16792	7.85652	1	1	0.99633
GOTERM_BP_DIRECT	GO:0060534~trachea cartilage development	3	0.163221	0.0478919	ENSG00000172819, ENSG00000131759, ENSG00000112658	1603	4	16792	7.85652	1	1	0.99633
GOTERM_BP_DIRECT	GO:0060058~positive regulation of apoptotic process involved in mammary gland involution	3	0.163221	0.0478919	ENSG00000087088, ENSG00000086062, ENSG00000140464	1603	4	16792	7.85652	1	1	0.99633
GOTERM_BP_DIRECT	GO:0033489~cholesterol biosynthetic process via desmosterol	3	0.163221	0.0478919	ENSG00000116133, ENSG00000147155, ENSG00000172893	1603	4	16792	7.85652	1	1	0.99633
GOTERM_BP_DIRECT	GO:0034227~tRNA thio-modification	3	0.163221	0.0478919	ENSG00000124217, ENSG00000174177, ENSG00000142544	1603	4	16792	7.85652	1	1	0.99633
GOTERM_BP_DIRECT	GO:0003006~developmental process involved in reproduction	3	0.163221	0.0478919	ENSG00000162551, ENSG00000120306, ENSG00000108819	1603	4	16792	7.85652	1	1	0.99633
GOTERM_BP_DIRECT	GO:0033490~cholesterol biosynthetic process via lathosterol	3	0.163221	0.0478919	ENSG00000116133, ENSG00000147155, ENSG00000172893	1603	4	16792	7.85652	1	1	0.99633
GOTERM_BP_DIRECT	GO:0032447~protein urmylation	3	0.163221	0.0478919	ENSG00000124217, ENSG00000174177, ENSG00000142544	1603	4	16792	7.85652	1	1	0.99633
GOTERM_BP_DIRECT	GO:0043277~apoptotic cell clearance	5	0.272035	0.047922	ENSG00000198959, ENSG00000092445, ENSG00000131759, ENSG00000123384, ENSG00000167601	1603	15	16792	3.49179	1	1	0.99633
GOTERM_BP_DIRECT	GO:1904874~positive regulation of telomerase RNA localization to Cajal body	5	0.272035	0.047922	ENSG00000183207, ENSG00000145912, ENSG00000135624, ENSG00000175792, ENSG00000163468	1603	15	16792	3.49179	1	1	0.99633
GOTERM_BP_DIRECT	GO:0006122~mitochondrial electron transport, ubiquinol to cytochrome c	5	0.272035	0.047922	ENSG00000010256, ENSG00000204922, ENSG00000184076, ENSG00000164405, ENSG00000179091	1603	15	16792	3.49179	1	1	0.99633
GOTERM_BP_DIRECT	GO:0043149~stress fiber assembly	5	0.272035	0.047922	ENSG00000067560, ENSG00000197122, ENSG00000112658, ENSG00000159840, ENSG00000137486	1603	15	16792	3.49179	1	1	0.99633
GOTERM_BP_DIRECT	GO:0043525~positive regulation of neuron apoptotic process	9	0.489663	0.0480394	ENSG00000099804, ENSG00000130725, ENSG00000128272, ENSG00000087088, ENSG00000177606, ENSG00000132906, ENSG00000173327, ENSG00000164885, ENSG00000141510	1603	43	16792	2.19252	1	1	0.99633
GOTERM_BP_DIRECT	GO:0048538~thymus development	9	0.489663	0.0480394	ENSG00000164442, ENSG00000002822, ENSG00000204103, ENSG00000178919, ENSG00000112658, ENSG00000184058, ENSG00000159753, ENSG00000126778, ENSG00000102882	1603	43	16792	2.19252	1	1	0.99633
GOTERM_BP_DIRECT	GO:0032355~response to estradiol	15	0.816104	0.0492703	ENSG00000131759, ENSG00000105329, ENSG00000173153, ENSG00000196498, ENSG00000002330, ENSG00000084207, ENSG00000179218, ENSG00000118523, ENSG00000167136, ENSG00000101439, ENSG00000102996, ENSG00000132906, ENSG00000130707, ENSG00000167658, ENSG00000105220	1603	91	16792	1.72671	1	1	0.99633
GOTERM_BP_DIRECT	GO:0008285~negative regulation of cell proliferation	49	2.66594	0.0498756	ENSG00000137309, ENSG00000254093, ENSG00000167085, ENSG00000107816, ENSG00000071051, ENSG00000177606, ENSG00000133027, ENSG00000140682, ENSG00000148926, ENSG00000030110, ENSG00000148400, ENSG00000103653, ENSG00000142227, ENSG00000155090, ENSG00000175592, ENSG00000110811, ENSG00000126062, ENSG00000082458, ENSG00000169071, ENSG00000163132, ENSG00000132819, ENSG00000167779, ENSG00000086062, ENSG0000…	1603	396	16792	1.29619	1	1	0.99633
GOTERM_BP_DIRECT	GO:0042542~response to hydrogen peroxide	10	0.54407	0.0500948	ENSG00000175592, ENSG00000196839, ENSG00000087258, ENSG00000030110, ENSG00000197122, ENSG00000177606, ENSG00000002330, ENSG00000167658, ENSG00000233276, ENSG00000115884	1603	51	16792	2.05399	1	1	0.99633
GOTERM_BP_DIRECT	GO:0006521~regulation of cellular amino acid metabolic process	10	0.54407	0.0500948	ENSG00000110801, ENSG00000131467, ENSG00000100804, ENSG00000185627, ENSG00000101182, ENSG00000165916, ENSG00000115758, ENSG00000159377, ENSG00000104904, ENSG00000099341	1603	51	16792	2.05399	1	1	0.99633
GOTERM_BP_DIRECT	GO:0009612~response to mechanical stimulus	11	0.598477	0.051068	ENSG00000175592, ENSG00000164442, ENSG00000130522, ENSG00000167136, ENSG00000132170, ENSG00000197122, ENSG00000177606, ENSG00000171223, ENSG00000146733, ENSG00000125740, ENSG00000135587	1603	59	16792	1.95303	1	1	0.99633
GOTERM_BP_DIRECT	GO:0006888~ER to Golgi vesicle-mediated transport	23	1.25136	0.0512921	ENSG00000185825, ENSG00000115718, ENSG00000105402, ENSG00000197694, ENSG00000105438, ENSG00000105669, ENSG00000114988, ENSG00000126062, ENSG00000170043, ENSG00000174851, ENSG00000173898, ENSG00000204843, ENSG00000111481, ENSG00000174903, ENSG00000088986, ENSG00000005243, ENSG00000137100, ENSG00000138073, ENSG00000169223, ENSG00000103227, ENSG00000053501, ENSG00000184840, ENSG00000167645	1603	160	16792	1.50583	1	1	0.99633
GOTERM_BP_DIRECT	GO:0045746~negative regulation of Notch signaling pathway	7	0.380849	0.0525975	ENSG00000164683, ENSG00000181830, ENSG00000179348, ENSG00000172889, ENSG00000139405, ENSG00000128965, ENSG00000158555	1603	29	16792	2.52853	1	1	0.99633
GOTERM_BP_DIRECT	GO:0048008~platelet-derived growth factor receptor signaling pathway	7	0.380849	0.0525975	ENSG00000144655, ENSG00000186716, ENSG00000104368, ENSG00000197122, ENSG00000169220, ENSG00000100311, ENSG00000050820	1603	29	16792	2.52853	1	1	0.99633
GOTERM_BP_DIRECT	GO:0042149~cellular response to glucose starvation	7	0.380849	0.0525975	ENSG00000100219, ENSG00000117394, ENSG00000106638, ENSG00000128272, ENSG00000132382, ENSG00000141510, ENSG00000163545	1603	29	16792	2.52853	1	1	0.99633
GOTERM_BP_DIRECT	GO:0019886~antigen processing and presentation of exogenous peptide antigen via MHC class II	15	0.816104	0.0532309	ENSG00000106367, ENSG00000100280, ENSG00000174996, ENSG00000042753, ENSG00000066735, ENSG00000117984, ENSG00000173898, ENSG00000084731, ENSG00000204843, ENSG00000088986, ENSG00000137100, ENSG00000183020, ENSG00000122705, ENSG00000072958, ENSG00000161203	1603	92	16792	1.70794	1	1	0.99633
GOTERM_BP_DIRECT	GO:0051897~positive regulation of protein kinase B signaling	14	0.761697	0.0544821	ENSG00000074842, ENSG00000197122, ENSG00000105329, ENSG00000173511, ENSG00000116288, ENSG00000100219, ENSG00000188372, ENSG00000173918, ENSG00000127946, ENSG00000108561, ENSG00000214078, ENSG00000233276, ENSG00000167601, ENSG00000143575	1603	84	16792	1.74589	1	1	0.99633
GOTERM_BP_DIRECT	GO:0051437~positive regulation of ubiquitin-protein ligase activity involved in regulation of mitotic cell cycle transition	13	0.707291	0.0554861	ENSG00000110801, ENSG00000131467, ENSG00000185627, ENSG00000101182, ENSG00000165916, ENSG00000159377, ENSG00000110200, ENSG00000099341, ENSG00000141552, ENSG00000100804, ENSG00000117399, ENSG00000170315, ENSG00000221983	1603	76	16792	1.79184	1	1	0.99633
GOTERM_BP_DIRECT	GO:0045669~positive regulation of osteoblast differentiation	11	0.598477	0.0562692	ENSG00000071553, ENSG00000142871, ENSG00000188064, ENSG00000130522, ENSG00000169884, ENSG00000138085, ENSG00000178585, ENSG00000103855, ENSG00000177706, ENSG00000213719, ENSG00000172216	1603	60	16792	1.92048	1	1	0.99633
GOTERM_BP_DIRECT	GO:0045597~positive regulation of cell differentiation	8	0.435256	0.0576906	ENSG00000118523, ENSG00000142871, ENSG00000130522, ENSG00000112658, ENSG00000164736, ENSG00000177606, ENSG00000171223, ENSG00000104881	1603	37	16792	2.26494	1	1	0.99633
GOTERM_BP_DIRECT	GO:0035994~response to muscle stretch	5	0.272035	0.0592279	ENSG00000090020, ENSG00000078401, ENSG00000177606, ENSG00000170345, ENSG00000105220	1603	16	16792	3.27355	1	1	0.99633
GOTERM_BP_DIRECT	GO:0042307~positive regulation of protein import into nucleus	5	0.272035	0.0592279	ENSG00000068001, ENSG00000105329, ENSG00000102898, ENSG00000163932, ENSG00000173801	1603	16	16792	3.27355	1	1	0.99633
GOTERM_BP_DIRECT	GO:0035269~protein O-linked mannosylation	5	0.272035	0.0592279	ENSG00000144647, ENSG00000174684, ENSG00000179085, ENSG00000128228, ENSG00000136908	1603	16	16792	3.27355	1	1	0.99633
GOTERM_BP_DIRECT	GO:0071363~cellular response to growth factor stimulus	9	0.489663	0.0604314	ENSG00000108518, ENSG00000185043, ENSG00000102119, ENSG00000141736, ENSG00000115317, ENSG00000168393, ENSG00000100311, ENSG00000204628, ENSG00000247596	1603	45	16792	2.09507	1	1	0.99633
GOTERM_BP_DIRECT	GO:0030838~positive regulation of actin filament polymerization	9	0.489663	0.0604314	ENSG00000108518, ENSG00000128283, ENSG00000149798, ENSG00000125753, ENSG00000071051, ENSG00000197879, ENSG00000175866, ENSG00000179604, ENSG00000167965	1603	45	16792	2.09507	1	1	0.99633
GOTERM_BP_DIRECT	GO:0090090~negative regulation of canonical Wnt signaling pathway	23	1.25136	0.060636	ENSG00000136848, ENSG00000110801, ENSG00000131467, ENSG00000185627, ENSG00000101182, ENSG00000165916, ENSG00000104964, ENSG00000159377, ENSG00000107816, ENSG00000120738, ENSG00000131650, ENSG00000171700, ENSG00000169071, ENSG00000099341, ENSG00000100804, ENSG00000170315, ENSG00000116670, ENSG00000221983, ENSG00000050165, ENSG00000148400, ENSG00000164736, ENSG00000167779, ENSG00000141753	1603	163	16792	1.47812	1	1	0.99633
GOTERM_BP_DIRECT	GO:0009058~biosynthetic process	7	0.380849	0.0606556	ENSG00000102230, ENSG00000166123, ENSG00000169710, ENSG00000070785, ENSG00000100116, ENSG00000125166, ENSG00000185813	1603	30	16792	2.44425	1	1	0.99633
GOTERM_BP_DIRECT	GO:0051017~actin filament bundle assembly	7	0.380849	0.0606556	ENSG00000158856, ENSG00000130402, ENSG00000172725, ENSG00000072110, ENSG00000173156, ENSG00000075618, ENSG00000175866	1603	30	16792	2.44425	1	1	0.99633
GOTERM_BP_DIRECT	GO:0043154~negative regulation of cysteine-type endopeptidase activity involved in apoptotic process	12	0.652884	0.0612807	ENSG00000051108, ENSG00000116133, ENSG00000197122, ENSG00000175793, ENSG00000196588, ENSG00000103423, ENSG00000089685, ENSG00000123358, ENSG00000126432, ENSG00000137486, ENSG00000105220, ENSG00000233276	1603	69	16792	1.8218	1	1	0.99633
GOTERM_BP_DIRECT	GO:0035924~cellular response to vascular endothelial growth factor stimulus	6	0.326442	0.0619077	ENSG00000136848, ENSG00000100219, ENSG00000148400, ENSG00000123358, ENSG00000105287, ENSG00000106211	1603	23	16792	2.7327	1	1	0.99633
GOTERM_BP_DIRECT	GO:0006163~purine nucleotide metabolic process	4	0.217628	0.0624434	ENSG00000103202, ENSG00000239672, ENSG00000103024, ENSG00000143774	1603	10	16792	4.19014	1	1	0.99633
GOTERM_BP_DIRECT	GO:0051156~glucose 6-phosphate metabolic process	4	0.217628	0.0624434	ENSG00000160211, ENSG00000141349, ENSG00000105220, ENSG00000156515	1603	10	16792	4.19014	1	1	0.99633
GOTERM_BP_DIRECT	GO:0046902~regulation of mitochondrial membrane permeability	4	0.217628	0.0624434	ENSG00000030110, ENSG00000173786, ENSG00000002330, ENSG00000141510	1603	10	16792	4.19014	1	1	0.99633
GOTERM_BP_DIRECT	GO:0043534~blood vessel endothelial cell migration	4	0.217628	0.0624434	ENSG00000125968, ENSG00000100345, ENSG00000073060, ENSG00000233276	1603	10	16792	4.19014	1	1	0.99633
GOTERM_BP_DIRECT	GO:0006695~cholesterol biosynthetic process	8	0.435256	0.0651484	ENSG00000116133, ENSG00000147383, ENSG00000160211, ENSG00000147155, ENSG00000172893, ENSG00000163344, ENSG00000131473, ENSG00000100243	1603	38	16792	2.20534	1	1	0.99633
GOTERM_BP_DIRECT	GO:0007265~Ras protein signal transduction	12	0.652884	0.0667279	ENSG00000064490, ENSG00000116288, ENSG00000141068, ENSG00000116133, ENSG00000147889, ENSG00000150594, ENSG00000114738, ENSG00000158186, ENSG00000126458, ENSG00000177606, ENSG00000141510, ENSG00000124762	1603	70	16792	1.79578	1	1	0.99633
GOTERM_BP_DIRECT	GO:0030513~positive regulation of BMP signaling pathway	7	0.380849	0.0694045	ENSG00000142871, ENSG00000163132, ENSG00000105701, ENSG00000148400, ENSG00000141448, ENSG00000106991, ENSG00000107872	1603	31	16792	2.3654	1	1	0.99633
GOTERM_BP_DIRECT	GO:0048147~negative regulation of fibroblast proliferation	7	0.380849	0.0694045	ENSG00000136848, ENSG00000176046, ENSG00000102119, ENSG00000087088, ENSG00000084207, ENSG00000141510, ENSG00000119401	1603	31	16792	2.3654	1	1	0.99633
GOTERM_BP_DIRECT	GO:0043507~positive regulation of JUN kinase activity	7	0.380849	0.0694045	ENSG00000136848, ENSG00000149273, ENSG00000078401, ENSG00000130758, ENSG00000111432, ENSG00000127191, ENSG00000173327	1603	31	16792	2.3654	1	1	0.99633
GOTERM_BP_DIRECT	GO:0030150~protein import into mitochondrial matrix	5	0.272035	0.0718174	ENSG00000130204, ENSG00000109519, ENSG00000100216, ENSG00000126768, ENSG00000105197	1603	17	16792	3.08099	1	1	0.99633
GOTERM_BP_DIRECT	GO:0006672~ceramide metabolic process	5	0.272035	0.0718174	ENSG00000103066, ENSG00000105568, ENSG00000100422, ENSG00000115317, ENSG00000123353	1603	17	16792	3.08099	1	1	0.99633
GOTERM_BP_DIRECT	GO:0060548~negative regulation of cell death	10	0.54407	0.0747368	ENSG00000110108, ENSG00000116288, ENSG00000118523, ENSG00000142871, ENSG00000101439, ENSG00000130724, ENSG00000167264, ENSG00000170430, ENSG00000064205, ENSG00000074219	1603	55	16792	1.90461	1	1	0.99633
GOTERM_BP_DIRECT	GO:0033599~regulation of mammary gland epithelial cell proliferation	3	0.163221	0.0748351	ENSG00000087088, ENSG00000177030, ENSG00000233276	1603	5	16792	6.28522	1	1	0.99633
GOTERM_BP_DIRECT	GO:1990441~negative regulation of transcription from RNA polymerase II promoter in response to endoplasmic reticulum stress	3	0.163221	0.0748351	ENSG00000071051, ENSG00000177606, ENSG00000087074	1603	5	16792	6.28522	1	1	0.99633
GOTERM_BP_DIRECT	GO:1900103~positive regulation of endoplasmic reticulum unfolded protein response	3	0.163221	0.0748351	ENSG00000100219, ENSG00000030110, ENSG00000087088	1603	5	16792	6.28522	1	1	0.99633
GOTERM_BP_DIRECT	GO:2001046~positive regulation of integrin-mediated signaling pathway	3	0.163221	0.0748351	ENSG00000158856, ENSG00000196924, ENSG00000135404	1603	5	16792	6.28522	1	1	0.99633
GOTERM_BP_DIRECT	GO:0006102~isocitrate metabolic process	3	0.163221	0.0748351	ENSG00000067829, ENSG00000182054, ENSG00000100412	1603	5	16792	6.28522	1	1	0.99633
GOTERM_BP_DIRECT	GO:0031063~regulation of histone deacetylation	3	0.163221	0.0748351	ENSG00000140044, ENSG00000106400, ENSG00000171148	1603	5	16792	6.28522	1	1	0.99633
GOTERM_BP_DIRECT	GO:0045927~positive regulation of growth	3	0.163221	0.0748351	ENSG00000109501, ENSG00000114378, ENSG00000100034	1603	5	16792	6.28522	1	1	0.99633
GOTERM_BP_DIRECT	GO:1902262~apoptotic process involved in patterning of blood vessels	3	0.163221	0.0748351	ENSG00000030110, ENSG00000087088, ENSG00000162337	1603	5	16792	6.28522	1	1	0.99633
GOTERM_BP_DIRECT	GO:0051302~regulation of cell division	3	0.163221	0.0748351	ENSG00000173846, ENSG00000185043, ENSG00000204628	1603	5	16792	6.28522	1	1	0.99633
GOTERM_BP_DIRECT	GO:0003100~regulation of systemic arterial blood pressure by endothelin	3	0.163221	0.0748351	ENSG00000117298, ENSG00000078401, ENSG00000127129	1603	5	16792	6.28522	1	1	0.99633
GOTERM_BP_DIRECT	GO:0060336~negative regulation of interferon-gamma-mediated signaling pathway	3	0.163221	0.0748351	ENSG00000132170, ENSG00000131408, ENSG00000103423	1603	5	16792	6.28522	1	1	0.99633
GOTERM_BP_DIRECT	GO:0043524~negative regulation of neuron apoptotic process	19	1.03373	0.0772099	ENSG00000132688, ENSG00000101152, ENSG00000092445, ENSG00000090861, ENSG00000173511, ENSG00000177606, ENSG00000110492, ENSG00000172216, ENSG00000136854, ENSG00000006016, ENSG00000116288, ENSG00000163064, ENSG00000087088, ENSG00000089685, ENSG00000126778, ENSG00000123384, ENSG00000105220, ENSG00000109501, ENSG00000167601	1603	132	16792	1.50782	1	1	0.99633
GOTERM_BP_DIRECT	GO:0007050~cell cycle arrest	20	1.08814	0.0779012	ENSG00000105329, ENSG00000108819, ENSG00000179218, ENSG00000116586, ENSG00000136270, ENSG00000116133, ENSG00000166313, ENSG00000147889, ENSG00000184481, ENSG00000188186, ENSG00000169884, ENSG00000185340, ENSG00000149357, ENSG00000132819, ENSG00000087074, ENSG00000141510, ENSG00000140464, ENSG00000124762, ENSG00000106992, ENSG00000167965	1603	141	16792	1.48587	1	1	0.99633
GOTERM_BP_DIRECT	GO:0042177~negative regulation of protein catabolic process	7	0.380849	0.0788427	ENSG00000116288, ENSG00000196924, ENSG00000116670, ENSG00000147164, ENSG00000167085, ENSG00000112335, ENSG00000172530	1603	32	16792	2.29148	1	1	0.99633
GOTERM_BP_DIRECT	GO:0046677~response to antibiotic	7	0.380849	0.0788427	ENSG00000068001, ENSG00000167136, ENSG00000162551, ENSG00000125968, ENSG00000132906, ENSG00000114378, ENSG00000141510	1603	32	16792	2.29148	1	1	0.99633
GOTERM_BP_DIRECT	GO:1900026~positive regulation of substrate adhesion-dependent cell spreading	7	0.380849	0.0788427	ENSG00000158856, ENSG00000196924, ENSG00000179820, ENSG00000185043, ENSG00000169750, ENSG00000108561, ENSG00000179218	1603	32	16792	2.29148	1	1	0.99633
GOTERM_BP_DIRECT	GO:0007517~muscle organ development	14	0.761697	0.0792552	ENSG00000149591, ENSG00000160789, ENSG00000117318, ENSG00000179627, ENSG00000163132, ENSG00000100219, ENSG00000184481, ENSG00000197905, ENSG00000158186, ENSG00000102119, ENSG00000183386, ENSG00000052850, ENSG00000184058, ENSG00000140553	1603	89	16792	1.64781	1	1	0.99633
GOTERM_BP_DIRECT	GO:2000178~negative regulation of neural precursor cell proliferation	4	0.217628	0.0799558	ENSG00000166145, ENSG00000179348, ENSG00000167642, ENSG00000115738	1603	11	16792	3.80922	1	1	0.99633
GOTERM_BP_DIRECT	GO:0031076~embryonic camera-type eye development	4	0.217628	0.0799558	ENSG00000132688, ENSG00000172819, ENSG00000131759, ENSG00000104881	1603	11	16792	3.80922	1	1	0.99633
GOTERM_BP_DIRECT	GO:0031065~positive regulation of histone deacetylation	4	0.217628	0.0799558	ENSG00000140044, ENSG00000105329, ENSG00000141510, ENSG00000140464	1603	11	16792	3.80922	1	1	0.99633
GOTERM_BP_DIRECT	GO:0032233~positive regulation of actin filament bundle assembly	4	0.217628	0.0799558	ENSG00000108518, ENSG00000125968, ENSG00000171992, ENSG00000106683	1603	11	16792	3.80922	1	1	0.99633
GOTERM_BP_DIRECT	GO:0021680~cerebellar Purkinje cell layer development	4	0.217628	0.0799558	ENSG00000174938, ENSG00000090861, ENSG00000164405, ENSG00000117411	1603	11	16792	3.80922	1	1	0.99633
GOTERM_BP_DIRECT	GO:0006098~pentose-phosphate shunt	4	0.217628	0.0799558	ENSG00000130313, ENSG00000111669, ENSG00000163931, ENSG00000160211	1603	11	16792	3.80922	1	1	0.99633
GOTERM_BP_DIRECT	GO:0001525~angiogenesis	29	1.5778	0.0804013	ENSG00000161638, ENSG00000161714, ENSG00000074842, ENSG00000105538, ENSG00000004399, ENSG00000177606, ENSG00000173546, ENSG00000172889, ENSG00000143878, ENSG00000143537, ENSG00000125968, ENSG00000100345, ENSG00000164736, ENSG00000136848, ENSG00000110955, ENSG00000128165, ENSG00000133216, ENSG00000196411, ENSG00000173511, ENSG00000136720, ENSG00000118523, ENSG00000164683, ENSG00000100219, ENSG0000…	1603	223	16792	1.36227	1	1	0.99633
GOTERM_BP_DIRECT	GO:0034599~cellular response to oxidative stress	11	0.598477	0.0804709	ENSG00000116288, ENSG00000100219, ENSG00000130766, ENSG00000183010, ENSG00000196365, ENSG00000159363, ENSG00000115317, ENSG00000160211, ENSG00000167815, ENSG00000170430, ENSG00000233276	1603	64	16792	1.80045	1	1	0.99633
GOTERM_BP_DIRECT	GO:0031398~positive regulation of protein ubiquitination	11	0.598477	0.0804709	ENSG00000170315, ENSG00000106305, ENSG00000133265, ENSG00000101665, ENSG00000103423, ENSG00000137486, ENSG00000109501, ENSG00000103266, ENSG00000127666, ENSG00000176170, ENSG00000040633	1603	64	16792	1.80045	1	1	0.99633
GOTERM_BP_DIRECT	GO:0001701~in utero embryonic development	25	1.36017	0.0823439	ENSG00000184916, ENSG00000130175, ENSG00000065978, ENSG00000142784, ENSG00000188064, ENSG00000127528, ENSG00000100345, ENSG00000148400, ENSG00000126457, ENSG00000143570, ENSG00000141873, ENSG00000175592, ENSG00000130489, ENSG00000112658, ENSG00000186350, ENSG00000163132, ENSG00000136280, ENSG00000167136, ENSG00000143845, ENSG00000063245, ENSG00000078401, ENSG00000188910, ENSG00000141448, ENSG0000…	1603	187	16792	1.40045	1	1	0.99633
GOTERM_BP_DIRECT	GO:0000910~cytokinesis	9	0.489663	0.0824666	ENSG00000155366, ENSG00000143878, ENSG00000137100, ENSG00000119408, ENSG00000100345, ENSG00000107816, ENSG00000089685, ENSG00000143543, ENSG00000167657	1603	48	16792	1.96413	1	1	0.99633
GOTERM_BP_DIRECT	GO:0060976~coronary vasculature development	6	0.326442	0.0836063	ENSG00000105429, ENSG00000004399, ENSG00000173511, ENSG00000107882, ENSG00000115234, ENSG00000070614	1603	25	16792	2.51409	1	1	0.99633
GOTERM_BP_DIRECT	GO:0060612~adipose tissue development	6	0.326442	0.0836063	ENSG00000081760, ENSG00000174705, ENSG00000100219, ENSG00000115738, ENSG00000162337, ENSG00000112033	1603	25	16792	2.51409	1	1	0.99633
GOTERM_BP_DIRECT	GO:0001578~microtubule bundle formation	6	0.326442	0.0836063	ENSG00000167566, ENSG00000130479, ENSG00000007047, ENSG00000185340, ENSG00000134369, ENSG00000159713	1603	25	16792	2.51409	1	1	0.99633
GOTERM_BP_DIRECT	GO:0030878~thyroid gland development	6	0.326442	0.0836063	ENSG00000126351, ENSG00000178919, ENSG00000112658, ENSG00000184058, ENSG00000126778, ENSG00000102882	1603	25	16792	2.51409	1	1	0.99633
GOTERM_BP_DIRECT	GO:0051899~membrane depolarization	6	0.326442	0.0836063	ENSG00000116288, ENSG00000105711, ENSG00000078401, ENSG00000075461, ENSG00000177606, ENSG00000067606	1603	25	16792	2.51409	1	1	0.99633
GOTERM_BP_DIRECT	GO:0030206~chondroitin sulfate biosynthetic process	6	0.326442	0.0836063	ENSG00000176022, ENSG00000123989, ENSG00000015532, ENSG00000122863, ENSG00000180767, ENSG00000173546	1603	25	16792	2.51409	1	1	0.99633
GOTERM_BP_DIRECT	GO:0034198~cellular response to amino acid starvation	6	0.326442	0.0836063	ENSG00000128272, ENSG00000127580, ENSG00000112977, ENSG00000175567, ENSG00000162772, ENSG00000124762	1603	25	16792	2.51409	1	1	0.99633
GOTERM_BP_DIRECT	GO:0048709~oligodendrocyte differentiation	6	0.326442	0.0836063	ENSG00000141736, ENSG00000148400, ENSG00000173786, ENSG00000176720, ENSG00000103653, ENSG00000164885	1603	25	16792	2.51409	1	1	0.99633
GOTERM_BP_DIRECT	GO:0006461~protein complex assembly	17	0.924918	0.0847297	ENSG00000103363, ENSG00000042493, ENSG00000158856, ENSG00000065054, ENSG00000105568, ENSG00000176046, ENSG00000137309, ENSG00000169891, ENSG00000082516, ENSG00000127191, ENSG00000197858, ENSG00000117394, ENSG00000142655, ENSG00000102882, ENSG00000141510, ENSG00000140464, ENSG00000100065	1603	116	16792	1.53518	1	1	0.99633
GOTERM_BP_DIRECT	GO:0035066~positive regulation of histone acetylation	5	0.272035	0.0856484	ENSG00000183207, ENSG00000105329, ENSG00000137486, ENSG00000102882, ENSG00000162302	1603	18	16792	2.90982	1	1	0.99633
GOTERM_BP_DIRECT	GO:0051412~response to corticosterone	5	0.272035	0.0856484	ENSG00000175592, ENSG00000160014, ENSG00000170345, ENSG00000124762, ENSG00000125740	1603	18	16792	2.90982	1	1	0.99633
GOTERM_BP_DIRECT	GO:0031668~cellular response to extracellular stimulus	5	0.272035	0.0856484	ENSG00000175592, ENSG00000104964, ENSG00000170345, ENSG00000167601, ENSG00000124762	1603	18	16792	2.90982	1	1	0.99633
GOTERM_BP_DIRECT	GO:0071901~negative regulation of protein serine/threonine kinase activity	5	0.272035	0.0856484	ENSG00000136848, ENSG00000185043, ENSG00000175793, ENSG00000162337, ENSG00000106211	1603	18	16792	2.90982	1	1	0.99633
GOTERM_BP_DIRECT	GO:2000249~regulation of actin cytoskeleton reorganization	5	0.272035	0.0856484	ENSG00000105329, ENSG00000054148, ENSG00000173156, ENSG00000141522, ENSG00000167657	1603	18	16792	2.90982	1	1	0.99633
GOTERM_BP_DIRECT	GO:0006469~negative regulation of protein kinase activity	15	0.816104	0.0870997	ENSG00000172061, ENSG00000175793, ENSG00000173334, ENSG00000099860, ENSG00000084207, ENSG00000116288, ENSG00000147889, ENSG00000167264, ENSG00000040608, ENSG00000103423, ENSG00000088992, ENSG00000101255, ENSG00000100034, ENSG00000123143, ENSG00000106211	1603	99	16792	1.58718	1	1	0.99633
GOTERM_BP_DIRECT	GO:0035019~somatic stem cell population maintenance	11	0.598477	0.0873852	ENSG00000186174, ENSG00000179348, ENSG00000105258, ENSG00000163882, ENSG00000168002, ENSG00000162337, ENSG00000116128, ENSG00000177700, ENSG00000099817, ENSG00000163159, ENSG00000155090	1603	65	16792	1.77275	1	1	0.99633
GOTERM_BP_DIRECT	GO:0043087~regulation of GTPase activity	11	0.598477	0.0873852	ENSG00000136848, ENSG00000105137, ENSG00000129474, ENSG00000076864, ENSG00000169221, ENSG00000105538, ENSG00000196576, ENSG00000066248, ENSG00000102302, ENSG00000100241, ENSG00000167965	1603	65	16792	1.77275	1	1	0.99633
GOTERM_BP_DIRECT	GO:2001244~positive regulation of intrinsic apoptotic signaling pathway	7	0.380849	0.0889635	ENSG00000185825, ENSG00000087088, ENSG00000176720, ENSG00000002330, ENSG00000204628, ENSG00000214253, ENSG00000141510	1603	33	16792	2.22205	1	1	0.99633
GOTERM_BP_DIRECT	GO:0010634~positive regulation of epithelial cell migration	7	0.380849	0.0889635	ENSG00000108518, ENSG00000197122, ENSG00000122694, ENSG00000177606, ENSG00000114378, ENSG00000100034, ENSG00000005884	1603	33	16792	2.22205	1	1	0.99633
GOTERM_BP_DIRECT	GO:0006361~transcription initiation from RNA polymerase I promoter	7	0.380849	0.0889635	ENSG00000163882, ENSG00000137054, ENSG00000117877, ENSG00000177700, ENSG00000177469, ENSG00000099817, ENSG00000102882	1603	33	16792	2.22205	1	1	0.99633
GOTERM_BP_DIRECT	GO:0043491~protein kinase B signaling	7	0.380849	0.0889635	ENSG00000173846, ENSG00000130766, ENSG00000092445, ENSG00000105329, ENSG00000142627, ENSG00000175634, ENSG00000167601	1603	33	16792	2.22205	1	1	0.99633
GOTERM_BP_DIRECT	GO:0021762~substantia nigra development	9	0.489663	0.0907379	ENSG00000067560, ENSG00000127561, ENSG00000075624, ENSG00000088986, ENSG00000166165, ENSG00000160014, ENSG00000173786, ENSG00000160211, ENSG00000126267	1603	49	16792	1.92405	1	1	0.99633
GOTERM_BP_DIRECT	GO:0007254~JNK cascade	9	0.489663	0.0907379	ENSG00000170315, ENSG00000172936, ENSG00000221983, ENSG00000130758, ENSG00000173334, ENSG00000125731, ENSG00000173327, ENSG00000169727, ENSG00000169071	1603	49	16792	1.92405	1	1	0.99633
GOTERM_BP_DIRECT	GO:0044255~cellular lipid metabolic process	8	0.435256	0.0908503	ENSG00000186350, ENSG00000142453, ENSG00000130589, ENSG00000168792, ENSG00000196498, ENSG00000131408, ENSG00000006757, ENSG00000186951	1603	41	16792	2.04397	1	1	0.99633
GOTERM_BP_DIRECT	GO:0030334~regulation of cell migration	12	0.652884	0.0915703	ENSG00000067560, ENSG00000196924, ENSG00000129474, ENSG00000160789, ENSG00000143878, ENSG00000118515, ENSG00000184916, ENSG00000105329, ENSG00000076356, ENSG00000196576, ENSG00000004399, ENSG00000164885	1603	74	16792	1.69871	1	1	0.99633
GOTERM_BP_DIRECT	GO:0006283~transcription-coupled nucleotide-excision repair	12	0.652884	0.0915703	ENSG00000076924, ENSG00000170315, ENSG00000105258, ENSG00000163882, ENSG00000168002, ENSG00000049541, ENSG00000221983, ENSG00000106628, ENSG00000169727, ENSG00000177700, ENSG00000099817, ENSG00000084072	1603	74	16792	1.69871	1	1	0.99633
GOTERM_BP_DIRECT	GO:0005978~glycogen biosynthetic process	6	0.326442	0.0957722	ENSG00000170315, ENSG00000221983, ENSG00000104812, ENSG00000056998, ENSG00000079739, ENSG00000163754	1603	26	16792	2.41739	1	1	0.99633
GOTERM_BP_DIRECT	GO:0070373~negative regulation of ERK1 and ERK2 cascade	10	0.54407	0.0973675	ENSG00000136848, ENSG00000100219, ENSG00000077942, ENSG00000169220, ENSG00000167085, ENSG00000100234, ENSG00000162772, ENSG00000103653, ENSG00000084207, ENSG00000137486	1603	58	16792	1.8061	1	1	0.99633
GOTERM_BP_DIRECT	GO:0034976~response to endoplasmic reticulum stress	12	0.652884	0.0985509	ENSG00000051108, ENSG00000100219, ENSG00000155660, ENSG00000128272, ENSG00000127191, ENSG00000107175, ENSG00000101255, ENSG00000167658, ENSG00000185624, ENSG00000172216, ENSG00000087074, ENSG00000109501	1603	75	16792	1.67606	1	1	0.99633
GOTERM_BP_DIRECT	GO:0010939~regulation of necrotic cell death	4	0.217628	0.0993202	ENSG00000170315, ENSG00000221983, ENSG00000127191, ENSG00000102871	1603	12	16792	3.49179	1	1	0.99633
GOTERM_BP_DIRECT	GO:0042407~cristae formation	4	0.217628	0.0993202	ENSG00000204922, ENSG00000174917, ENSG00000159685, ENSG00000168924	1603	12	16792	3.49179	1	1	0.99633
GOTERM_BP_DIRECT	GO:0006107~oxaloacetate metabolic process	4	0.217628	0.0993202	ENSG00000146701, ENSG00000100889, ENSG00000125166, ENSG00000131473	1603	12	16792	3.49179	1	1	0.99633
GOTERM_BP_DIRECT	GO:0060444~branching involved in mammary gland duct morphogenesis	4	0.217628	0.0993202	ENSG00000197122, ENSG00000142627, ENSG00000162337, ENSG00000140464	1603	12	16792	3.49179	1	1	0.99633
GOTERM_BP_DIRECT	GO:0032211~negative regulation of telomere maintenance via telomerase	4	0.217628	0.0993202	ENSG00000197122, ENSG00000102977, ENSG00000254093, ENSG00000140464	1603	12	16792	3.49179	1	1	0.99633
GOTERM_BP_DIRECT	GO:1902287~semaphorin-plexin signaling pathway involved in axon guidance	4	0.217628	0.0993202	ENSG00000001617, ENSG00000076356, ENSG00000196576, ENSG00000004399	1603	12	16792	3.49179	1	1	0.99633
GOTERM_BP_DIRECT	GO:0015908~fatty acid transport	4	0.217628	0.0993202	ENSG00000167114, ENSG00000186951, ENSG00000125166, ENSG00000112033	1603	12	16792	3.49179	1	1	0.99633
GOTERM_BP_DIRECT	GO:0009303~rRNA transcription	4	0.217628	0.0993202	ENSG00000107833, ENSG00000137054, ENSG00000077235, ENSG00000117877	1603	12	16792	3.49179	1	1	0.99633
GOTERM_BP_DIRECT	GO:0097192~extrinsic apoptotic signaling pathway in absence of ligand	7	0.380849	0.0997557	ENSG00000151929, ENSG00000030110, ENSG00000099875, ENSG00000087088, ENSG00000176720, ENSG00000132906, ENSG00000002330	1603	34	16792	2.15669	1	1	0.99633
GOTERM_BP_DIRECT	GO:0043588~skin development	7	0.380849	0.0997557	ENSG00000116133, ENSG00000167114, ENSG00000188910, ENSG00000132470, ENSG00000107882, ENSG00000173801, ENSG00000005884	1603	34	16792	2.15669	1	1	0.99633

## Sheet: HEG_Penet1_up_CC
Category	Term	Count	%	PValue	Genes	List Total	Pop Hits	Pop Total	Fold Enrichment	Bonferroni	Benjamini	FDR	log(adj-pvalue)
GOTERM_CC_DIRECT	GO:0070062~extracellular exosome	425	23.123	7.99496e-28	ENSG00000042493, ENSG00000103855, ENSG00000104823, ENSG00000169583, ENSG00000171302, ENSG00000248487, ENSG00000169105, ENSG00000101439, ENSG00000169223, ENSG00000100345, ENSG00000088256, ENSG00000127824, ENSG00000102882, ENSG00000067560, ENSG00000092621, ENSG00000171314, ENSG00000168028, ENSG00000172757, ENSG00000163931, ENSG00000163932, ENSG00000086062, ENSG00000162729, ENSG00000161999, ENSG0000…	1693	2811	18224	1.62748	6.09216e-25	6.09216e-25	5.83632e-25	24.2152
GOTERM_CC_DIRECT	GO:0005829~cytosol	469	25.5169	1.90776e-24	ENSG00000185825, ENSG00000138835, ENSG00000135446, ENSG00000196839, ENSG00000151929, ENSG00000132170, ENSG00000100227, ENSG00000169221, ENSG00000100345, ENSG00000148400, ENSG00000127824, ENSG00000102882, ENSG00000067560, ENSG00000114738, ENSG00000092621, ENSG00000104812, ENSG00000114854, ENSG00000113645, ENSG00000224051, ENSG00000170345, ENSG00000167291, ENSG00000171314, ENSG00000168028, ENSG0000…	1693	3315	18224	1.52292	1.45371e-21	7.26857e-22	6.96333e-22	21.1386
GOTERM_CC_DIRECT	GO:0005925~focal adhesion	103	5.60392	9.739e-23	ENSG00000142937, ENSG00000128591, ENSG00000031081, ENSG00000172354, ENSG00000142541, ENSG00000143878, ENSG00000100345, ENSG00000105193, ENSG00000126458, ENSG00000130429, ENSG00000106683, ENSG00000102882, ENSG00000132589, ENSG00000067560, ENSG00000099812, ENSG00000130202, ENSG00000075624, ENSG00000072110, ENSG00000110651, ENSG00000115268, ENSG00000172757, ENSG00000186111, ENSG00000108298, ENSG0000…	1693	391	18224	2.83561	7.42112e-20	2.47371e-20	2.36982e-20	19.6067
GOTERM_CC_DIRECT	GO:0016020~membrane	337	18.3351	1.59723e-22	ENSG00000105355, ENSG00000185825, ENSG00000129562, ENSG00000114988, ENSG00000175221, ENSG00000104823, ENSG00000077235, ENSG00000171302, ENSG00000142541, ENSG00000196839, ENSG00000185033, ENSG00000169223, ENSG00000117691, ENSG00000168256, ENSG00000127946, ENSG00000100345, ENSG00000130309, ENSG00000276045, ENSG00000106683, ENSG00000178982, ENSG00000075624, ENSG00000132507, ENSG00000104812, ENSG0000…	1693	2200	18224	1.6489	1.21709e-19	3.04273e-20	2.91495e-20	19.5167
GOTERM_CC_DIRECT	GO:0005739~mitochondrion	231	12.568	6.21869e-22	ENSG00000185825, ENSG00000130312, ENSG00000214113, ENSG00000099821, ENSG00000104823, ENSG00000084207, ENSG00000169100, ENSG00000167969, ENSG00000102882, ENSG00000142544, ENSG00000130204, ENSG00000122140, ENSG00000185818, ENSG00000197122, ENSG00000114854, ENSG00000169230, ENSG00000155846, ENSG00000086504, ENSG00000100216, ENSG00000063761, ENSG00000122386, ENSG00000179271, ENSG00000125656, ENSG0000…	1693	1331	18224	1.86819	4.73865e-19	9.47729e-20	9.07929e-20	19.0233
GOTERM_CC_DIRECT	GO:0005840~ribosome	58	3.1556	3.12383e-19	ENSG00000130312, ENSG00000142937, ENSG00000177600, ENSG00000187051, ENSG00000197728, ENSG00000142541, ENSG00000143314, ENSG00000163682, ENSG00000171858, ENSG00000170889, ENSG00000158042, ENSG00000105193, ENSG00000125445, ENSG00000162910, ENSG00000167526, ENSG00000239789, ENSG00000122140, ENSG00000181991, ENSG00000115268, ENSG00000136942, ENSG00000174547, ENSG00000149806, ENSG00000233927, ENSG0000…	1693	166	18224	3.76103	2.38036e-16	3.96726e-17	3.80066e-17	16.4015
GOTERM_CC_DIRECT	GO:0005743~mitochondrial inner membrane	103	5.60392	1.16749e-18	ENSG00000172590, ENSG00000130312, ENSG00000130159, ENSG00000178057, ENSG00000125648, ENSG00000158042, ENSG00000169100, ENSG00000146066, ENSG00000145494, ENSG00000167969, ENSG00000105197, ENSG00000178741, ENSG00000239789, ENSG00000197122, ENSG00000181991, ENSG00000110536, ENSG00000115944, ENSG00000176720, ENSG00000174547, ENSG00000175756, ENSG00000140990, ENSG00000086504, ENSG00000013306, ENSG0000…	1693	441	18224	2.51412	8.89626e-16	1.27089e-16	1.21752e-16	15.8959
GOTERM_CC_DIRECT	GO:0005913~cell-cell adherens junction	82	4.46137	3.08776e-17	ENSG00000172270, ENSG00000042493, ENSG00000002834, ENSG00000074800, ENSG00000105355, ENSG00000065054, ENSG00000197694, ENSG00000108829, ENSG00000173801, ENSG00000173402, ENSG00000247596, ENSG00000175866, ENSG00000116288, ENSG00000197728, ENSG00000151929, ENSG00000142186, ENSG00000167880, ENSG00000100345, ENSG00000142627, ENSG00000132589, ENSG00000130762, ENSG00000179950, ENSG00000130202, ENSG0000…	1693	323	18224	2.73274	2.35288e-14	2.94109e-15	2.81758e-15	14.5315
GOTERM_CC_DIRECT	GO:0005654~nucleoplasm	366	19.9129	2.94324e-13	ENSG00000042493, ENSG00000160888, ENSG00000175221, ENSG00000077235, ENSG00000116128, ENSG00000138835, ENSG00000196843, ENSG00000151014, ENSG00000135446, ENSG00000085662, ENSG00000132170, ENSG00000117691, ENSG00000119408, ENSG00000100227, ENSG00000148400, ENSG00000161981, ENSG00000106683, ENSG00000099817, ENSG00000102882, ENSG00000167965, ENSG00000184967, ENSG00000179950, ENSG00000075624, ENSG0000…	1693	2784	18224	1.41514	2.24272e-10	2.49194e-11	2.38729e-11	10.6035
GOTERM_CC_DIRECT	GO:0005737~cytoplasm	611	33.2427	2.53697e-12	ENSG00000042493, ENSG00000160888, ENSG00000160408, ENSG00000169220, ENSG00000169583, ENSG00000138835, ENSG00000112561, ENSG00000248487, ENSG00000196839, ENSG00000151929, ENSG00000034510, ENSG00000168256, ENSG00000127946, ENSG00000100227, ENSG00000100345, ENSG00000088256, ENSG00000124313, ENSG00000161981, ENSG00000185818, ENSG00000114738, ENSG00000065268, ENSG00000167173, ENSG00000113645, ENSG0000…	1693	5222	18224	1.25948	1.93317e-09	1.93317e-10	1.85199e-10	9.71373
GOTERM_CC_DIRECT	GO:0015935~small ribosomal subunit	16	0.870511	1.82927e-09	ENSG00000149273, ENSG00000177971, ENSG00000122140, ENSG00000083845, ENSG00000115268, ENSG00000168028, ENSG00000149806, ENSG00000233927, ENSG00000197728, ENSG00000171858, ENSG00000170889, ENSG00000128626, ENSG00000105193, ENSG00000140988, ENSG00000204628, ENSG00000243927	1693	27	18224	6.37886	1.3939e-06	1.26719e-07	1.21397e-07	6.89716
GOTERM_CC_DIRECT	GO:0022625~cytosolic large ribosomal subunit	25	1.36017	3.83334e-09	ENSG00000131469, ENSG00000197756, ENSG00000177600, ENSG00000130255, ENSG00000121766, ENSG00000142541, ENSG00000163682, ENSG00000053372, ENSG00000145912, ENSG00000174748, ENSG00000156482, ENSG00000063177, ENSG00000167526, ENSG00000148303, ENSG00000137818, ENSG00000136942, ENSG00000197958, ENSG00000144713, ENSG00000100316, ENSG00000221983, ENSG00000108298, ENSG00000089157, ENSG00000162244, ENSG0000…	1693	68	18224	3.95747	2.921e-06	2.43417e-07	2.33195e-07	6.61365
GOTERM_CC_DIRECT	GO:0005783~endoplasmic reticulum	127	6.90968	1.44911e-08	ENSG00000185825, ENSG00000115718, ENSG00000068001, ENSG00000153395, ENSG00000136816, ENSG00000115317, ENSG00000099785, ENSG00000167600, ENSG00000147955, ENSG00000101439, ENSG00000102007, ENSG00000186642, ENSG00000147155, ENSG00000130707, ENSG00000188706, ENSG00000103043, ENSG00000110811, ENSG00000147383, ENSG00000136026, ENSG00000134882, ENSG00000176720, ENSG00000170345, ENSG00000116237, ENSG0000…	1693	828	18224	1.65105	1.10422e-05	8.49402e-07	8.13731e-07
GOTERM_CC_DIRECT	GO:0005762~mitochondrial large ribosomal subunit	19	1.03373	1.16041e-07	ENSG00000172590, ENSG00000130312, ENSG00000180992, ENSG00000183617, ENSG00000149792, ENSG00000197345, ENSG00000174547, ENSG00000112651, ENSG00000143314, ENSG00000116221, ENSG00000086504, ENSG00000055950, ENSG00000158042, ENSG00000254858, ENSG00000159111, ENSG00000262814, ENSG00000182154, ENSG00000162910, ENSG00000105364	1693	48	18224	4.26088	8.84195e-05	6.31596e-06	6.05072e-06
GOTERM_CC_DIRECT	GO:0005730~nucleolus	123	6.69206	9.65991e-07	ENSG00000042493, ENSG00000123064, ENSG00000254093, ENSG00000077235, ENSG00000196843, ENSG00000187051, ENSG00000135446, ENSG00000067829, ENSG00000142541, ENSG00000146109, ENSG00000237190, ENSG00000141696, ENSG00000164733, ENSG00000184967, ENSG00000224051, ENSG00000186193, ENSG00000136942, ENSG00000170468, ENSG00000173846, ENSG00000188015, ENSG00000101665, ENSG00000108298, ENSG00000215271, ENSG0000…	1693	857	18224	1.54494	0.000735814	4.90723e-05	4.70115e-05
GOTERM_CC_DIRECT	GO:0031012~extracellular matrix	54	2.93798	2.34523e-06	ENSG00000173801, ENSG00000140682, ENSG00000163682, ENSG00000169100, ENSG00000100345, ENSG00000105193, ENSG00000188229, ENSG00000196230, ENSG00000136026, ENSG00000197958, ENSG00000172757, ENSG00000188372, ENSG00000102996, ENSG00000140479, ENSG00000167658, ENSG00000185624, ENSG00000164587, ENSG00000142534, ENSG00000100097, ENSG00000149273, ENSG00000131469, ENSG00000160789, ENSG00000104368, ENSG0000…	1693	296	18224	1.96376	0.00178547	0.000111692	0.000107001
GOTERM_CC_DIRECT	GO:0022627~cytosolic small ribosomal subunit	17	0.924918	3.59933e-06	ENSG00000149273, ENSG00000142937, ENSG00000083845, ENSG00000115268, ENSG00000168028, ENSG00000149806, ENSG00000233927, ENSG00000145425, ENSG00000197728, ENSG00000171858, ENSG00000170889, ENSG00000096080, ENSG00000105193, ENSG00000140988, ENSG00000105372, ENSG00000164587, ENSG00000142534	1693	48	18224	3.81236	0.00273894	0.000161335	0.00015456
GOTERM_CC_DIRECT	GO:0005759~mitochondrial matrix	57	3.1012	5.07414e-06	ENSG00000213465, ENSG00000068120, ENSG00000128311, ENSG00000214113, ENSG00000109519, ENSG00000105755, ENSG00000105953, ENSG00000099821, ENSG00000099624, ENSG00000196365, ENSG00000116288, ENSG00000067829, ENSG00000146701, ENSG00000183010, ENSG00000123989, ENSG00000186642, ENSG00000164978, ENSG00000167969, ENSG00000125166, ENSG00000233276, ENSG00000122971, ENSG00000105552, ENSG00000130489, ENSG0000…	1693	327	18224	1.87635	0.00385904	0.000214805	0.000205785
GOTERM_CC_DIRECT	GO:0005789~endoplasmic reticulum membrane	120	6.52884	6.01719e-06	ENSG00000160803, ENSG00000185825, ENSG00000129562, ENSG00000153395, ENSG00000114988, ENSG00000115317, ENSG00000099785, ENSG00000171302, ENSG00000133027, ENSG00000167600, ENSG00000147955, ENSG00000143515, ENSG00000169223, ENSG00000164054, ENSG00000102007, ENSG00000148400, ENSG00000147155, ENSG00000188706, ENSG00000067560, ENSG00000102230, ENSG00000132507, ENSG00000147383, ENSG00000136026, ENSG0000…	1693	862	18224	1.49851	0.00457462	0.000241321	0.000231187
GOTERM_CC_DIRECT	GO:0043209~myelin sheath	33	1.79543	8.20956e-06	ENSG00000104267, ENSG00000167085, ENSG00000110047, ENSG00000172354, ENSG00000136854, ENSG00000146701, ENSG00000141736, ENSG00000188229, ENSG00000168439, ENSG00000125166, ENSG00000101210, ENSG00000184009, ENSG00000109971, ENSG00000163468, ENSG00000110955, ENSG00000178741, ENSG00000105402, ENSG00000071127, ENSG00000075624, ENSG00000067225, ENSG00000104833, ENSG00000092621, ENSG00000171314, ENSG0000…	1693	152	18224	2.33699	0.00623618	0.000312784	0.000299649
GOTERM_CC_DIRECT	GO:0005758~mitochondrial intermembrane space	21	1.14255	8.8317e-06	ENSG00000213465, ENSG00000163528, ENSG00000115317, ENSG00000169230, ENSG00000099795, ENSG00000168393, ENSG00000119421, ENSG00000116288, ENSG00000005194, ENSG00000172009, ENSG00000139531, ENSG00000165283, ENSG00000125611, ENSG00000134809, ENSG00000182199, ENSG00000106153, ENSG00000126602, ENSG00000181924, ENSG00000103202, ENSG00000126267, ENSG00000143575	1693	74	18224	3.05474	0.00670719	0.000320464	0.000307007
GOTERM_CC_DIRECT	GO:0005634~nucleus	577	31.3928	2.99636e-05	ENSG00000042493, ENSG00000214113, ENSG00000160888, ENSG00000178057, ENSG00000091542, ENSG00000169220, ENSG00000169583, ENSG00000077235, ENSG00000196843, ENSG00000112561, ENSG00000135446, ENSG00000170214, ENSG00000146109, ENSG00000132170, ENSG00000127946, ENSG00000169100, ENSG00000183770, ENSG00000100345, ENSG00000148400, ENSG00000161981, ENSG00000179262, ENSG00000102882, ENSG00000184967, ENSG0000…	1693	5415	18224	1.147	0.0225739	0.00103783	0.000994246
GOTERM_CC_DIRECT	GO:0015629~actin cytoskeleton	38	2.06746	0.000230918	ENSG00000113758, ENSG00000106789, ENSG00000136717, ENSG00000159753, ENSG00000173801, ENSG00000148180, ENSG00000074181, ENSG00000136830, ENSG00000175866, ENSG00000179604, ENSG00000172725, ENSG00000187994, ENSG00000165283, ENSG00000100345, ENSG00000130429, ENSG00000184640, ENSG00000126878, ENSG00000143575, ENSG00000050820, ENSG00000158856, ENSG00000077549, ENSG00000130402, ENSG00000002822, ENSG0000…	1693	218	18224	1.87635	0.161365	0.0076504	0.00732912
GOTERM_CC_DIRECT	GO:0030529~intracellular ribonucleoprotein complex	27	1.46899	0.000291233	ENSG00000149273, ENSG00000131469, ENSG00000142937, ENSG00000213523, ENSG00000132394, ENSG00000077235, ENSG00000166173, ENSG00000065978, ENSG00000121766, ENSG00000142541, ENSG00000170889, ENSG00000169564, ENSG00000159111, ENSG00000109971, ENSG00000108883, ENSG00000179950, ENSG00000130402, ENSG00000075624, ENSG00000070495, ENSG00000111640, ENSG00000083845, ENSG00000145425, ENSG00000125835, ENSG0000…	1693	136	18224	2.13703	0.199046	0.00924664	0.00885833
GOTERM_CC_DIRECT	GO:0001725~stress fiber	15	0.816104	0.000309138	ENSG00000130402, ENSG00000072110, ENSG00000159840, ENSG00000064666, ENSG00000171992, ENSG00000197879, ENSG00000172725, ENSG00000185340, ENSG00000183386, ENSG00000100345, ENSG00000184640, ENSG00000101335, ENSG00000162458, ENSG00000075618, ENSG00000051523	1693	54	18224	2.99009	0.209903	0.00942253	0.00902683
GOTERM_CC_DIRECT	GO:0042470~melanosome	22	1.19695	0.000334868	ENSG00000172270, ENSG00000042493, ENSG00000101152, ENSG00000135404, ENSG00000197043, ENSG00000163902, ENSG00000155660, ENSG00000115902, ENSG00000197157, ENSG00000173786, ENSG00000117984, ENSG00000166794, ENSG00000169710, ENSG00000122359, ENSG00000117394, ENSG00000168003, ENSG00000118508, ENSG00000105281, ENSG00000101444, ENSG00000185624, ENSG00000109971, ENSG00000164733	1693	101	18224	2.3447	0.225248	0.00981422	0.00940207
GOTERM_CC_DIRECT	GO:0016604~nuclear body	11	0.598477	0.000582842	ENSG00000141582, ENSG00000160877, ENSG00000142252, ENSG00000168453, ENSG00000148411, ENSG00000082516, ENSG00000196498, ENSG00000169220, ENSG00000107175, ENSG00000185019, ENSG00000141510	1693	33	18224	3.58811	0.358698	0.0164491	0.0157583
GOTERM_CC_DIRECT	GO:0031982~vesicle	25	1.36017	0.000655265	ENSG00000104783, ENSG00000107816, ENSG00000172354, ENSG00000084207, ENSG00000170412, ENSG00000116584, ENSG00000117298, ENSG00000101439, ENSG00000160014, ENSG00000141971, ENSG00000067560, ENSG00000132589, ENSG00000067225, ENSG00000092841, ENSG00000110651, ENSG00000111640, ENSG00000213719, ENSG00000158710, ENSG00000118640, ENSG00000067606, ENSG00000172757, ENSG00000167553, ENSG00000185043, ENSG0000…	1693	128	18224	2.10241	0.393151	0.0178326	0.0170837
GOTERM_CC_DIRECT	GO:0043025~neuronal cell body	48	2.61153	0.000777967	ENSG00000154146, ENSG00000130479, ENSG00000076864, ENSG00000198888, ENSG00000162191, ENSG00000175866, ENSG00000004478, ENSG00000116584, ENSG00000166313, ENSG00000196839, ENSG00000101439, ENSG00000148908, ENSG00000167461, ENSG00000040608, ENSG00000161642, ENSG00000125841, ENSG00000107175, ENSG00000123384, ENSG00000101298, ENSG00000101210, ENSG00000136848, ENSG00000133216, ENSG00000104833, ENSG0000…	1693	315	18224	1.64028	0.447356	0.0204418	0.0195833
GOTERM_CC_DIRECT	GO:0005741~mitochondrial outer membrane	27	1.46899	0.00122172	ENSG00000068120, ENSG00000160703, ENSG00000173786, ENSG00000108828, ENSG00000002330, ENSG00000247077, ENSG00000169169, ENSG00000030110, ENSG00000143393, ENSG00000087088, ENSG00000100300, ENSG00000130707, ENSG00000239672, ENSG00000100243, ENSG00000143575, ENSG00000215021, ENSG00000184602, ENSG00000130204, ENSG00000154518, ENSG00000176720, ENSG00000156515, ENSG00000135631, ENSG00000135390, ENSG0000…	1693	149	18224	1.95058	0.606044	0.0310316	0.0297284
GOTERM_CC_DIRECT	GO:0005763~mitochondrial small ribosomal subunit	9	0.489663	0.00138869	ENSG00000182180, ENSG00000239789, ENSG00000125901, ENSG00000122140, ENSG00000096080, ENSG00000181991, ENSG00000128626, ENSG00000125445, ENSG00000243927	1693	25	18224	3.87516	0.65317	0.034135	0.0327015
GOTERM_CC_DIRECT	GO:0048471~perinuclear region of cytoplasm	80	4.35256	0.00244532	ENSG00000160803, ENSG00000024422, ENSG00000130479, ENSG00000068001, ENSG00000115758, ENSG00000004059, ENSG00000172354, ENSG00000151014, ENSG00000135446, ENSG00000247596, ENSG00000116288, ENSG00000166794, ENSG00000166313, ENSG00000117298, ENSG00000101439, ENSG00000132170, ENSG00000085662, ENSG00000137100, ENSG00000126934, ENSG00000141736, ENSG00000143393, ENSG00000107130, ENSG00000186642, ENSG0000…	1693	621	18224	1.38671	0.845199	0.0582291	0.0557838
GOTERM_CC_DIRECT	GO:0000502~proteasome complex	14	0.761697	0.00296433	ENSG00000131467, ENSG00000185627, ENSG00000101182, ENSG00000175575, ENSG00000165916, ENSG00000159377, ENSG00000162191, ENSG00000099341, ENSG00000100804, ENSG00000178381, ENSG00000130706, ENSG00000179262, ENSG00000109501, ENSG00000106211	1693	60	18224	2.51168	0.895876	0.0684491	0.0655746
GOTERM_CC_DIRECT	GO:0005761~mitochondrial ribosome	9	0.489663	0.00310372	ENSG00000116221, ENSG00000130312, ENSG00000086504, ENSG00000055950, ENSG00000149792, ENSG00000173141, ENSG00000128626, ENSG00000179271, ENSG00000174547	1693	28	18224	3.45996	0.906399	0.0695598	0.0666386
GOTERM_CC_DIRECT	GO:0032587~ruffle membrane	17	0.924918	0.00324382	ENSG00000149273, ENSG00000161638, ENSG00000197122, ENSG00000108819, ENSG00000113645, ENSG00000023902, ENSG00000197879, ENSG00000065989, ENSG00000141068, ENSG00000116584, ENSG00000172757, ENSG00000185043, ENSG00000186111, ENSG00000142627, ENSG00000126878, ENSG00000088992, ENSG00000239672	1693	82	18224	2.23163	0.915905	0.0706226	0.0676569
GOTERM_CC_DIRECT	GO:0030027~lamellipodium	27	1.46899	0.00341673	ENSG00000132613, ENSG00000004399, ENSG00000159753, ENSG00000031081, ENSG00000173402, ENSG00000247596, ENSG00000166313, ENSG00000172725, ENSG00000142627, ENSG00000102302, ENSG00000142669, ENSG00000088992, ENSG00000143575, ENSG00000050820, ENSG00000067560, ENSG00000132589, ENSG00000077549, ENSG00000090020, ENSG00000129474, ENSG00000108819, ENSG00000166025, ENSG00000185043, ENSG00000169750, ENSG0000…	1693	160	18224	1.81648	0.926319	0.0723208	0.0692837
GOTERM_CC_DIRECT	GO:0030867~rough endoplasmic reticulum membrane	5	0.272035	0.00381633	ENSG00000130985, ENSG00000185818, ENSG00000083444, ENSG00000143393, ENSG00000106397	1693	8	18224	6.7277	0.94572	0.0785958	0.0752952
GOTERM_CC_DIRECT	GO:0043234~protein complex	55	2.99238	0.00609753	ENSG00000186716, ENSG00000174177, ENSG00000172354, ENSG00000136854, ENSG00000115234, ENSG00000166313, ENSG00000100345, ENSG00000276045, ENSG00000125166, ENSG00000123143, ENSG00000102882, ENSG00000075624, ENSG00000130402, ENSG00000196230, ENSG00000169230, ENSG00000113645, ENSG00000114650, ENSG00000187840, ENSG00000101665, ENSG00000142655, ENSG00000124762, ENSG00000100084, ENSG00000115738, ENSG0000…	1693	412	18224	1.43698	0.990539	0.119341	0.11433
GOTERM_CC_DIRECT	GO:0030133~transport vesicle	18	0.979325	0.00618021	ENSG00000105355, ENSG00000160867, ENSG00000068078, ENSG00000130733, ENSG00000105514, ENSG00000105438, ENSG00000105669, ENSG00000213445, ENSG00000137207, ENSG00000177854, ENSG00000111481, ENSG00000174903, ENSG00000058799, ENSG00000005243, ENSG00000127418, ENSG00000159363, ENSG00000125841, ENSG00000184840	1693	95	18224	2.03956	0.99112	0.119341	0.11433
GOTERM_CC_DIRECT	GO:0005881~cytoplasmic microtubule	12	0.652884	0.00626464	ENSG00000106665, ENSG00000167553, ENSG00000144867, ENSG00000167552, ENSG00000105514, ENSG00000123416, ENSG00000089685, ENSG00000169738, ENSG00000131462, ENSG00000165698, ENSG00000101298, ENSG00000171700	1693	51	18224	2.53278	0.991677	0.119341	0.11433
GOTERM_CC_DIRECT	GO:0005811~lipid particle	14	0.761697	0.00697069	ENSG00000105355, ENSG00000185825, ENSG00000153395, ENSG00000147383, ENSG00000136026, ENSG00000111640, ENSG00000006757, ENSG00000110047, ENSG00000110697, ENSG00000147955, ENSG00000147872, ENSG00000126602, ENSG00000062282, ENSG00000100243	1693	66	18224	2.28334	0.995157	0.129553	0.124112
GOTERM_CC_DIRECT	GO:0042645~mitochondrial nucleoid	11	0.598477	0.00720784	ENSG00000110955, ENSG00000103152, ENSG00000004142, ENSG00000099821, ENSG00000196365, ENSG00000197785, ENSG00000182199, ENSG00000108829, ENSG00000103423, ENSG00000132153, ENSG00000182810	1693	45	18224	2.63128	0.995963	0.130771	0.125279
GOTERM_CC_DIRECT	GO:0071944~cell periphery	10	0.54407	0.00819347	ENSG00000067560, ENSG00000172725, ENSG00000185043, ENSG00000169750, ENSG00000111057, ENSG00000261150, ENSG00000171345, ENSG00000128422, ENSG00000005884, ENSG00000215021	1693	39	18224	2.76008	0.998106	0.145196	0.139098
GOTERM_CC_DIRECT	GO:0000139~Golgi membrane	73	3.97171	0.0101629	ENSG00000172270, ENSG00000106367, ENSG00000068001, ENSG00000153395, ENSG00000076864, ENSG00000114988, ENSG00000105438, ENSG00000160408, ENSG00000006118, ENSG00000117411, ENSG00000169105, ENSG00000138073, ENSG00000169223, ENSG00000157350, ENSG00000123989, ENSG00000143393, ENSG00000122694, ENSG00000148400, ENSG00000107175, ENSG00000160216, ENSG00000142546, ENSG00000180767, ENSG00000140564, ENSG0000…	1693	591	18224	1.3296	0.999584	0.176003	0.168612
GOTERM_CC_DIRECT	GO:0010008~endosome membrane	28	1.52339	0.0122632	ENSG00000071553, ENSG00000105355, ENSG00000024422, ENSG00000135404, ENSG00000178996, ENSG00000110047, ENSG00000099785, ENSG00000116586, ENSG00000139722, ENSG00000115234, ENSG00000117410, ENSG00000143878, ENSG00000141736, ENSG00000104140, ENSG00000127666, ENSG00000103043, ENSG00000130985, ENSG00000171130, ENSG00000224051, ENSG00000159720, ENSG00000173156, ENSG00000112335, ENSG00000131475, ENSG0000…	1693	185	18224	1.62919	0.999917	0.207658	0.198937
GOTERM_CC_DIRECT	GO:0005765~lysosomal membrane	38	2.06746	0.0132267	ENSG00000101152, ENSG00000106367, ENSG00000101294, ENSG00000100280, ENSG00000135404, ENSG00000254470, ENSG00000196544, ENSG00000172354, ENSG00000099785, ENSG00000137486, ENSG00000134575, ENSG00000116586, ENSG00000117298, ENSG00000142089, ENSG00000139266, ENSG00000188186, ENSG00000088256, ENSG00000072958, ENSG00000063176, ENSG00000149357, ENSG00000123384, ENSG00000104142, ENSG00000109971, ENSG0000…	1693	274	18224	1.49286	0.999961	0.214597	0.205585
GOTERM_CC_DIRECT	GO:0005747~mitochondrial respiratory chain complex I	11	0.598477	0.0132363	ENSG00000116288, ENSG00000115286, ENSG00000140990, ENSG00000090266, ENSG00000160194, ENSG00000145494, ENSG00000198888, ENSG00000099795, ENSG00000147684, ENSG00000147123, ENSG00000119421	1693	49	18224	2.41648	0.999961	0.214597	0.205585
GOTERM_CC_DIRECT	GO:0005874~microtubule	42	2.28509	0.0139984	ENSG00000135624, ENSG00000130479, ENSG00000176014, ENSG00000174996, ENSG00000169220, ENSG00000107816, ENSG00000173786, ENSG00000173327, ENSG00000137267, ENSG00000131462, ENSG00000159713, ENSG00000004478, ENSG00000084731, ENSG00000116584, ENSG00000007047, ENSG00000126934, ENSG00000119408, ENSG00000188229, ENSG00000127824, ENSG00000184640, ENSG00000089685, ENSG00000141556, ENSG00000105254, ENSG0000…	1693	311	18224	1.4537	0.999978	0.222225	0.212893
GOTERM_CC_DIRECT	GO:0030176~integral component of endoplasmic reticulum membrane	18	0.979325	0.0150234	ENSG00000175283, ENSG00000105701, ENSG00000106638, ENSG00000173950, ENSG00000172893, ENSG00000083807, ENSG00000100219, ENSG00000160190, ENSG00000139641, ENSG00000138073, ENSG00000168000, ENSG00000179085, ENSG00000141349, ENSG00000125744, ENSG00000136908, ENSG00000107175, ENSG00000062282, ENSG00000109501	1693	104	18224	1.86306	0.99999	0.233629	0.223818
GOTERM_CC_DIRECT	GO:0005682~U5 snRNP	6	0.326442	0.0164225	ENSG00000101161, ENSG00000125835, ENSG00000174231, ENSG00000141759, ENSG00000128739, ENSG00000125743	1693	17	18224	3.79917	0.999997	0.250278	0.239768
GOTERM_CC_DIRECT	GO:0005640~nuclear outer membrane	7	0.380849	0.0198109	ENSG00000110108, ENSG00000147955, ENSG00000102119, ENSG00000102898, ENSG00000224051, ENSG00000172893, ENSG00000176720	1693	24	18224	3.13959	1	0.295998	0.283568
GOTERM_CC_DIRECT	GO:0045121~membrane raft	29	1.5778	0.0261522	ENSG00000172270, ENSG00000179820, ENSG00000068001, ENSG00000177469, ENSG00000173402, ENSG00000197879, ENSG00000171700, ENSG00000116288, ENSG00000165283, ENSG00000149357, ENSG00000149257, ENSG00000103653, ENSG00000102144, ENSG00000140564, ENSG00000090020, ENSG00000127191, ENSG00000116017, ENSG00000167191, ENSG00000156515, ENSG00000114353, ENSG00000117984, ENSG00000067606, ENSG00000063660, ENSG0000…	1693	206	18224	1.51537	1	0.370523	0.354963
GOTERM_CC_DIRECT	GO:0005750~mitochondrial respiratory chain complex III	5	0.272035	0.0267438	ENSG00000010256, ENSG00000204922, ENSG00000184076, ENSG00000164405, ENSG00000179091	1693	13	18224	4.14012	1	0.370523	0.354963
GOTERM_CC_DIRECT	GO:0030122~AP-2 adaptor complex	5	0.272035	0.0267438	ENSG00000157978, ENSG00000183020, ENSG00000127946, ENSG00000042753, ENSG00000161203	1693	13	18224	4.14012	1	0.370523	0.354963
GOTERM_CC_DIRECT	GO:0005736~DNA-directed RNA polymerase I complex	5	0.272035	0.0267438	ENSG00000163882, ENSG00000137054, ENSG00000117877, ENSG00000177700, ENSG00000099817	1693	13	18224	4.14012	1	0.370523	0.354963
GOTERM_CC_DIRECT	GO:0005911~cell-cell junction	25	1.36017	0.0284532	ENSG00000161638, ENSG00000160867, ENSG00000179820, ENSG00000107738, ENSG00000172531, ENSG00000159753, ENSG00000064666, ENSG00000173801, ENSG00000060656, ENSG00000179604, ENSG00000126934, ENSG00000117394, ENSG00000184363, ENSG00000103653, ENSG00000130202, ENSG00000129474, ENSG00000130402, ENSG00000071127, ENSG00000072110, ENSG00000170421, ENSG00000067606, ENSG00000196924, ENSG00000165272, ENSG0000…	1693	172	18224	1.56458	1	0.387166	0.370907
GOTERM_CC_DIRECT	GO:0016023~cytoplasmic, membrane-bounded vesicle	21	1.14255	0.0300995	ENSG00000158856, ENSG00000131653, ENSG00000068001, ENSG00000178996, ENSG00000099864, ENSG00000197879, ENSG00000171700, ENSG00000151445, ENSG00000115234, ENSG00000147804, ENSG00000116584, ENSG00000147955, ENSG00000183020, ENSG00000187994, ENSG00000117592, ENSG00000122705, ENSG00000100599, ENSG00000123159, ENSG00000147155, ENSG00000123143, ENSG00000143575	1693	138	18224	1.63805	1	0.402383	0.385485
GOTERM_CC_DIRECT	GO:0070469~respiratory chain	6	0.326442	0.0326117	ENSG00000164405, ENSG00000145494, ENSG00000146066, ENSG00000179091, ENSG00000119421, ENSG00000198804	1693	20	18224	3.2293	1	0.42845	0.410457
GOTERM_CC_DIRECT	GO:0012505~endomembrane system	18	0.979325	0.0339945	ENSG00000065491, ENSG00000158856, ENSG00000065054, ENSG00000065882, ENSG00000169241, ENSG00000197226, ENSG00000131165, ENSG00000172500, ENSG00000179604, ENSG00000164077, ENSG00000117691, ENSG00000169750, ENSG00000186111, ENSG00000169221, ENSG00000149798, ENSG00000107021, ENSG00000142459, ENSG00000143740	1693	114	18224	1.69963	1	0.433695	0.415482
GOTERM_CC_DIRECT	GO:0031965~nuclear membrane	31	1.68662	0.0341492	ENSG00000107874, ENSG00000160789, ENSG00000136816, ENSG00000135446, ENSG00000065978, ENSG00000170214, ENSG00000053372, ENSG00000101439, ENSG00000189159, ENSG00000143418, ENSG00000164054, ENSG00000091732, ENSG00000100300, ENSG00000101255, ENSG00000143575, ENSG00000140464, ENSG00000184967, ENSG00000188807, ENSG00000117408, ENSG00000111640, ENSG00000213719, ENSG00000074370, ENSG00000091073, ENSG0000…	1693	229	18224	1.45718	1	0.433695	0.415482
GOTERM_CC_DIRECT	GO:0030426~growth cone	18	0.979325	0.0392932	ENSG00000099625, ENSG00000113758, ENSG00000108819, ENSG00000066248, ENSG00000082458, ENSG00000158555, ENSG00000247596, ENSG00000005884, ENSG00000166313, ENSG00000147955, ENSG00000169258, ENSG00000185043, ENSG00000169750, ENSG00000160014, ENSG00000160991, ENSG00000140854, ENSG00000075618, ENSG00000164885	1693	116	18224	1.67033	1	0.490842	0.47023
GOTERM_CC_DIRECT	GO:0030864~cortical actin cytoskeleton	9	0.489663	0.0419624	ENSG00000002834, ENSG00000132589, ENSG00000132613, ENSG00000071127, ENSG00000179820, ENSG00000117394, ENSG00000073350, ENSG00000108819, ENSG00000148180	1693	43	18224	2.253	1	0.515732	0.494074
GOTERM_CC_DIRECT	GO:0005744~mitochondrial inner membrane presequence translocase complex	4	0.217628	0.0438069	ENSG00000169100, ENSG00000134809, ENSG00000126768, ENSG00000105197	1693	9	18224	4.78414	1	0.527584	0.505428
GOTERM_CC_DIRECT	GO:0031410~cytoplasmic vesicle	31	1.68662	0.045788	ENSG00000160803, ENSG00000161638, ENSG00000068001, ENSG00000178996, ENSG00000099864, ENSG00000099785, ENSG00000137486, ENSG00000197879, ENSG00000115234, ENSG00000116584, ENSG00000147955, ENSG00000187994, ENSG00000117592, ENSG00000141736, ENSG00000147155, ENSG00000276045, ENSG00000126432, ENSG00000143575, ENSG00000127666, ENSG00000132589, ENSG00000158856, ENSG00000131653, ENSG00000114019, ENSG0000…	1693	235	18224	1.41997	1	0.527584	0.505428
GOTERM_CC_DIRECT	GO:0031902~late endosome membrane	16	0.870511	0.0458591	ENSG00000103043, ENSG00000135404, ENSG00000197043, ENSG00000130724, ENSG00000116857, ENSG00000118640, ENSG00000139722, ENSG00000176108, ENSG00000142089, ENSG00000099282, ENSG00000162144, ENSG00000143878, ENSG00000100139, ENSG00000149357, ENSG00000104142, ENSG00000141971	1693	101	18224	1.70524	1	0.527584	0.505428
GOTERM_CC_DIRECT	GO:0032580~Golgi cisterna membrane	13	0.707291	0.0467959	ENSG00000176022, ENSG00000185825, ENSG00000126062, ENSG00000158850, ENSG00000110697, ENSG00000104805, ENSG00000171302, ENSG00000117411, ENSG00000117362, ENSG00000157350, ENSG00000123989, ENSG00000110080, ENSG00000086062	1693	76	18224	1.84127	1	0.527584	0.505428
GOTERM_CC_DIRECT	GO:0030687~preribosome, large subunit precursor	7	0.380849	0.047071	ENSG00000137818, ENSG00000053372, ENSG00000110104, ENSG00000089157, ENSG00000177600, ENSG00000242372, ENSG00000160214	1693	29	18224	2.59829	1	0.527584	0.505428
GOTERM_CC_DIRECT	GO:0030863~cortical cytoskeleton	6	0.326442	0.0474974	ENSG00000158856, ENSG00000196924, ENSG00000077549, ENSG00000130402, ENSG00000075624, ENSG00000100345	1693	22	18224	2.93572	1	0.527584	0.505428
GOTERM_CC_DIRECT	GO:0005793~endoplasmic reticulum-Golgi intermediate compartment	12	0.652884	0.0477733	ENSG00000074842, ENSG00000142186, ENSG00000099203, ENSG00000169223, ENSG00000105438, ENSG00000114988, ENSG00000174851, ENSG00000149257, ENSG00000104805, ENSG00000184840, ENSG00000185624, ENSG00000167645	1693	68	18224	1.89959	1	0.527584	0.505428
GOTERM_CC_DIRECT	GO:0005856~cytoskeleton	45	2.44831	0.0547422	ENSG00000076604, ENSG00000131746, ENSG00000107438, ENSG00000128591, ENSG00000115317, ENSG00000064666, ENSG00000173801, ENSG00000173402, ENSG00000247596, ENSG00000175866, ENSG00000140682, ENSG00000116584, ENSG00000118898, ENSG00000120896, ENSG00000165283, ENSG00000127946, ENSG00000167880, ENSG00000149115, ENSG00000188229, ENSG00000102302, ENSG00000102882, ENSG00000184009, ENSG00000163468, ENSG0000…	1693	371	18224	1.30565	1	0.591406	0.56657
GOTERM_CC_DIRECT	GO:0005819~spindle	18	0.979325	0.0551047	ENSG00000130479, ENSG00000002822, ENSG00000254093, ENSG00000169220, ENSG00000168061, ENSG00000116871, ENSG00000117399, ENSG00000204843, ENSG00000116584, ENSG00000122359, ENSG00000116670, ENSG00000137100, ENSG00000122705, ENSG00000100345, ENSG00000152082, ENSG00000089685, ENSG00000143543, ENSG00000106211	1693	121	18224	1.6013	1	0.591406	0.56657
GOTERM_CC_DIRECT	GO:0005794~Golgi apparatus	95	5.16866	0.05719	ENSG00000105355, ENSG00000106367, ENSG00000078808, ENSG00000115718, ENSG00000153395, ENSG00000114988, ENSG00000160408, ENSG00000171067, ENSG00000004059, ENSG00000006118, ENSG00000174851, ENSG00000122729, ENSG00000116128, ENSG00000171700, ENSG00000115234, ENSG00000141574, ENSG00000142186, ENSG00000132170, ENSG00000143515, ENSG00000169223, ENSG00000126934, ENSG00000127946, ENSG00000125968, ENSG0000…	1693	863	18224	1.18495	1	0.605261	0.579843
GOTERM_CC_DIRECT	GO:0072546~ER membrane protein complex	4	0.217628	0.0583647	ENSG00000131148, ENSG00000128463, ENSG00000161671, ENSG00000100908	1693	10	18224	4.30573	1	0.609231	0.583647
GOTERM_CC_DIRECT	GO:0031941~filamentous actin	7	0.380849	0.0623717	ENSG00000196924, ENSG00000034510, ENSG00000169750, ENSG00000075618, ENSG00000197879, ENSG00000184009, ENSG00000067606	1693	31	18224	2.43065	1	0.638629	0.61181
GOTERM_CC_DIRECT	GO:0044297~cell body	11	0.598477	0.0638932	ENSG00000116288, ENSG00000128266, ENSG00000135624, ENSG00000087258, ENSG00000196230, ENSG00000163382, ENSG00000132718, ENSG00000172354, ENSG00000121653, ENSG00000114353, ENSG00000163468	1693	63	18224	1.87949	1	0.638629	0.61181
GOTERM_CC_DIRECT	GO:0032154~cleavage furrow	9	0.489663	0.0657741	ENSG00000067560, ENSG00000161714, ENSG00000155366, ENSG00000143878, ENSG00000137100, ENSG00000100345, ENSG00000110697, ENSG00000133895, ENSG00000123143	1693	47	18224	2.06125	1	0.638629	0.61181
GOTERM_CC_DIRECT	GO:0030057~desmosome	6	0.326442	0.0658029	ENSG00000118898, ENSG00000130985, ENSG00000184363, ENSG00000167880, ENSG00000086062, ENSG00000173801	1693	24	18224	2.69108	1	0.638629	0.61181
GOTERM_CC_DIRECT	GO:0034719~SMN-Sm protein complex	5	0.272035	0.0662096	ENSG00000142252, ENSG00000125835, ENSG00000179409, ENSG00000082516, ENSG00000125743	1693	17	18224	3.16598	1	0.638629	0.61181
GOTERM_CC_DIRECT	GO:0031143~pseudopodium	5	0.272035	0.0662096	ENSG00000130402, ENSG00000072110, ENSG00000173786, ENSG00000137486, ENSG00000102882	1693	17	18224	3.16598	1	0.638629	0.61181
GOTERM_CC_DIRECT	GO:0042719~mitochondrial intermembrane space protein transporter complex	3	0.163221	0.0712577	ENSG00000150779, ENSG00000099800, ENSG00000134809	1693	5	18224	6.45859	1	0.678729	0.650226
GOTERM_CC_DIRECT	GO:0005815~microtubule organizing center	21	1.14255	0.0741889	ENSG00000129474, ENSG00000115902, ENSG00000128272, ENSG00000175792, ENSG00000111057, ENSG00000174851, ENSG00000178718, ENSG00000168061, ENSG00000131165, ENSG00000135631, ENSG00000067606, ENSG00000007047, ENSG00000142186, ENSG00000119408, ENSG00000007080, ENSG00000160211, ENSG00000099849, ENSG00000095906, ENSG00000149923, ENSG00000164897, ENSG00000143543	1693	153	18224	1.47746	1	0.697926	0.668616
GOTERM_CC_DIRECT	GO:0005884~actin filament	11	0.598477	0.0758722	ENSG00000158856, ENSG00000196924, ENSG00000077549, ENSG00000172725, ENSG00000071127, ENSG00000072110, ENSG00000197122, ENSG00000126878, ENSG00000103423, ENSG00000104142, ENSG00000167657	1693	65	18224	1.82165	1	0.705056	0.675448
GOTERM_CC_DIRECT	GO:0005665~DNA-directed RNA polymerase II, core complex	5	0.272035	0.0791156	ENSG00000105258, ENSG00000163882, ENSG00000168002, ENSG00000177700, ENSG00000099817	1693	18	18224	2.99009	1	0.719313	0.689106
GOTERM_CC_DIRECT	GO:0030018~Z disc	17	0.924918	0.0792944	ENSG00000077549, ENSG00000130402, ENSG00000149596, ENSG00000072110, ENSG00000128591, ENSG00000136717, ENSG00000171992, ENSG00000171345, ENSG00000173801, ENSG00000170421, ENSG00000196924, ENSG00000151929, ENSG00000183386, ENSG00000101335, ENSG00000188677, ENSG00000103266, ENSG00000106211	1693	118	18224	1.55079	1	0.719313	0.689106
GOTERM_CC_DIRECT	GO:0030669~clathrin-coated endocytic vesicle membrane	8	0.435256	0.0811623	ENSG00000106367, ENSG00000100280, ENSG00000183020, ENSG00000180340, ENSG00000042753, ENSG00000072958, ENSG00000169071, ENSG00000161203	1693	41	18224	2.10036	1	0.727596	0.697041
GOTERM_CC_DIRECT	GO:0009986~cell surface	61	3.31882	0.0869181	ENSG00000135404, ENSG00000068001, ENSG00000107738, ENSG00000111432, ENSG00000167085, ENSG00000196839, ENSG00000169223, ENSG00000163283, ENSG00000142627, ENSG00000148400, ENSG00000020181, ENSG00000125166, ENSG00000167601, ENSG00000140564, ENSG00000130202, ENSG00000073008, ENSG00000108219, ENSG00000115902, ENSG00000076351, ENSG00000167930, ENSG00000140479, ENSG00000106991, ENSG00000100097, ENSG0000…	1693	542	18224	1.21148	1	0.757699	0.725879
GOTERM_CC_DIRECT	GO:0030117~membrane coat	6	0.326442	0.0875032	ENSG00000106367, ENSG00000100280, ENSG00000111481, ENSG00000183020, ENSG00000130724, ENSG00000042753	1693	26	18224	2.48407	1	0.757699	0.725879
GOTERM_CC_DIRECT	GO:0005689~U12-type spliceosomal complex	6	0.326442	0.0875032	ENSG00000169976, ENSG00000143368, ENSG00000125835, ENSG00000125743, ENSG00000161981, ENSG00000065978	1693	26	18224	2.48407	1	0.757699	0.725879
GOTERM_CC_DIRECT	GO:0009898~cytoplasmic side of plasma membrane	8	0.435256	0.0899832	ENSG00000092098, ENSG00000157978, ENSG00000185838, ENSG00000126934, ENSG00000115317, ENSG00000160211, ENSG00000127191, ENSG00000173801	1693	42	18224	2.05035	1	0.770418	0.738065
GOTERM_CC_DIRECT	GO:0036020~endolysosome membrane	4	0.217628	0.0931817	ENSG00000183020, ENSG00000122705, ENSG00000042753, ENSG00000161203	1693	12	18224	3.58811	1	0.780032	0.747274
GOTERM_CC_DIRECT	GO:0043202~lysosomal lumen	13	0.707291	0.0932455	ENSG00000104774, ENSG00000114378, ENSG00000115884, ENSG00000117984, ENSG00000134575, ENSG00000173546, ENSG00000166311, ENSG00000159363, ENSG00000056998, ENSG00000063660, ENSG00000142798, ENSG00000109971, ENSG00000163754	1693	85	18224	1.64631	1	0.780032	0.747274
GOTERM_CC_DIRECT	GO:0005681~spliceosomal complex	14	0.761697	0.0941771	ENSG00000130520, ENSG00000101161, ENSG00000174231, ENSG00000141759, ENSG00000143368, ENSG00000125835, ENSG00000168883, ENSG00000063244, ENSG00000128739, ENSG00000125743, ENSG00000143294, ENSG00000123136, ENSG00000109971, ENSG00000108883	1693	94	18224	1.6032	1	0.780032	0.747274

[truncated: 6 more sheets: HEG_Penet1_up_MF, HEG_Penet1_up_PTH, HEG_Penet4_up_BP, HEG_Penet4_up_CC, HEG_Penet4_up_MF, HEG_Penet4_up_PTH]
