# Supplementary material for: Transcriptional Profiling Reveals Ribosome Biogenesis, Microtubule Dynamics and Expression of Specific lncRNAs to be Part of a Common Response to Cell-Penetrating Peptides
Source: Biomolecules. 2020 Nov 17;10(11):1567. doi: 10.3390/biom10111567 (PMC7698553; doi:10.3390/biom10111567)
Supplement: Supplementary file 1 [file biomolecules-10-01567-s001.zip › proofed manuscript and supplemental data/Supplementary table 7r_GO analysis all Pep intersection.xlsx]

## Sheet: HEG_all pep intersect_UP_BP
Category	Term		Count	%	PValue	Genes	List Total	Pop Hits	Pop Total	Fold Enrichment	Bonferroni	Benjamini	FDR	log(p-value)
GOTERM_BP_DIRECT	GO:0006364	rRNA processing	48	4.40771	9.76166e-16	ENSG00000160208, ENSG00000107833, ENSG00000110104, ENSG00000136718, ENSG00000179409, ENSG00000119285, ENSG00000114767, ENSG00000132275, ENSG00000178718, ENSG00000213923, ENSG00000136271, ENSG00000167721, ENSG00000145414, ENSG00000053372, ENSG00000120158, ENSG00000141076, ENSG00000166197, ENSG00000087269, ENSG00000136891, ENSG00000124614, ENSG00000143319, ENSG00000100029, ENSG00000107371, ENSG0000…	967	214	16792	3.89496	3.56015e-12	3.47808e-12	3.46344e-12	11.4587
GOTERM_BP_DIRECT	GO:0045944	positive regulation of transcription from RNA polymerase II promoter	92	8.44812	3.61569e-06	ENSG00000106004, ENSG00000179348, ENSG00000181220, ENSG00000137309, ENSG00000105835, ENSG00000244405, ENSG00000153879, ENSG00000067955, ENSG00000083635, ENSG00000112561, ENSG00000135766, ENSG00000167081, ENSG00000133740, ENSG00000170577, ENSG00000077150, ENSG00000168610, ENSG00000188786, ENSG00000132170, ENSG00000169860, ENSG00000183770, ENSG00000234602, ENSG00000151090, ENSG00000148840, ENSG0000…	967	981	16792	1.62853	0.0128001	0.00522023	0.00519825	2.28231
GOTERM_BP_DIRECT	GO:0008285	negative regulation of cell proliferation	47	4.31589	4.39537e-06	ENSG00000073756, ENSG00000107954, ENSG00000149177, ENSG00000137309, ENSG00000090530, ENSG00000254093, ENSG00000136158, ENSG00000057294, ENSG00000169083, ENSG00000139842, ENSG00000148926, ENSG00000137440, ENSG00000168610, ENSG00000030110, ENSG00000125347, ENSG00000148400, ENSG00000135919, ENSG00000148344, ENSG00000088992, ENSG00000090447, ENSG00000103653, ENSG00000257365, ENSG00000169429, ENSG0000…	967	396	16792	2.061	0.0155387	0.00522023	0.00519825	2.28231
GOTERM_BP_DIRECT	GO:0000462	maturation of SSU-rRNA from tricistronic rRNA transcript (SSU-rRNA, 5.8S rRNA, LSU-rRNA)	11	1.0101	7.64744e-06	ENSG00000065183, ENSG00000167721, ENSG00000184967, ENSG00000241945, ENSG00000087269, ENSG00000120800, ENSG00000126749, ENSG00000011260, ENSG00000119285, ENSG00000112578, ENSG00000275464	967	32	16792	5.96923	0.02688	0.00622193	0.00619573	2.20608
GOTERM_BP_DIRECT	GO:1904874	positive regulation of telomerase RNA localization to Cajal body	8	0.734619	8.7313e-06	ENSG00000145414, ENSG00000135624, ENSG00000144736, ENSG00000175792, ENSG00000150753, ENSG00000146731, ENSG00000166226, ENSG00000163468	967	15	16792	9.26136	0.0306308	0.00622193	0.00619573	2.20608
GOTERM_BP_DIRECT	GO:0006351	transcription, DNA-templated	154	14.1414	3.50748e-05	ENSG00000170291, ENSG00000125484, ENSG00000187607, ENSG00000181220, ENSG00000104825, ENSG00000112561, ENSG00000171425, ENSG00000163882, ENSG00000158161, ENSG00000167840, ENSG00000132170, ENSG00000151090, ENSG00000198182, ENSG00000198176, ENSG00000197362, ENSG00000173210, ENSG00000239306, ENSG00000142409, ENSG00000196793, ENSG00000068654, ENSG00000113645, ENSG00000170100, ENSG00000170468, ENSG0000…	967	1955	16792	1.36789	0.11748	0.0208286	0.0207409	1.68134
GOTERM_BP_DIRECT	GO:0008284	positive regulation of cell proliferation	49	4.49954	6.58821e-05	ENSG00000115758, ENSG00000099942, ENSG00000105835, ENSG00000165060, ENSG00000075131, ENSG00000139842, ENSG00000148926, ENSG00000168610, ENSG00000148400, ENSG00000095739, ENSG00000175592, ENSG00000112715, ENSG00000069345, ENSG00000171791, ENSG00000150630, ENSG00000184371, ENSG00000184058, ENSG00000238227, ENSG00000104885, ENSG00000115414, ENSG00000041982, ENSG00000136997, ENSG00000169083, ENSG0000…	967	466	16792	1.82594	0.209228	0.033534	0.0333928	1.47451
GOTERM_BP_DIRECT	GO:0035331	negative regulation of hippo signaling	5	0.459137	0.000148705	ENSG00000129474, ENSG00000047644, ENSG00000144791, ENSG00000113645, ENSG00000142279	967	6	16792	14.4709	0.411322	0.0604725	0.0602179
GOTERM_BP_DIRECT	GO:0042254	ribosome biogenesis	10	0.918274	0.000152751	ENSG00000170854, ENSG00000145414, ENSG00000167721, ENSG00000184967, ENSG00000120158, ENSG00000130119, ENSG00000100029, ENSG00000125485, ENSG00000170468, ENSG00000135763	967	36	16792	4.82362	0.419749	0.0604725	0.0602179
GOTERM_BP_DIRECT	GO:0043065	positive regulation of apoptotic process	34	3.12213	0.000271636	ENSG00000106004, ENSG00000198121, ENSG00000073756, ENSG00000107954, ENSG00000104228, ENSG00000117318, ENSG00000173545, ENSG00000148926, ENSG00000198959, ENSG00000116584, ENSG00000143878, ENSG00000030110, ENSG00000183770, ENSG00000160293, ENSG00000108561, ENSG00000148400, ENSG00000090447, ENSG00000140961, ENSG00000175592, ENSG00000197442, ENSG00000042286, ENSG00000006327, ENSG00000136002, ENSG0000…	967	300	16792	1.96804	0.620147	0.090843	0.0904606
GOTERM_BP_DIRECT	GO:0006363	termination of RNA polymerase I transcription	9	0.826446	0.000280458	ENSG00000163882, ENSG00000137054, ENSG00000068654, ENSG00000117877, ENSG00000171453, ENSG00000108312, ENSG00000177469, ENSG00000143498, ENSG00000125630	967	31	16792	5.04147	0.631905	0.090843	0.0904606
GOTERM_BP_DIRECT	GO:0006383	transcription from RNA polymerase III promoter	9	0.826446	0.000445556	ENSG00000013503, ENSG00000148606, ENSG00000165684, ENSG00000125484, ENSG00000163882, ENSG00000100413, ENSG00000168495, ENSG00000161980, ENSG00000171453	967	33	16792	4.73592	0.795639	0.122117	0.121602
GOTERM_BP_DIRECT	GO:0006361	transcription initiation from RNA polymerase I promoter	9	0.826446	0.000445556	ENSG00000163882, ENSG00000137054, ENSG00000068654, ENSG00000117877, ENSG00000171453, ENSG00000108312, ENSG00000177469, ENSG00000143498, ENSG00000125630	967	33	16792	4.73592	0.795639	0.122117	0.121602
GOTERM_BP_DIRECT	GO:0032481	positive regulation of type I interferon production	11	1.0101	0.000559734	ENSG00000013503, ENSG00000077150, ENSG00000148606, ENSG00000164430, ENSG00000163882, ENSG00000100413, ENSG00000168495, ENSG00000109320, ENSG00000125347, ENSG00000161980, ENSG00000171453	967	51	16792	3.7454	0.863972	0.132478	0.131921
GOTERM_BP_DIRECT	GO:0000122	negative regulation of transcription from RNA polymerase II promoter	64	5.87695	0.000576433	ENSG00000179348, ENSG00000108788, ENSG00000181220, ENSG00000077150, ENSG00000140044, ENSG00000116560, ENSG00000168610, ENSG00000157193, ENSG00000132170, ENSG00000183770, ENSG00000125968, ENSG00000151090, ENSG00000148400, ENSG00000148200, ENSG00000126778, ENSG00000183955, ENSG00000103241, ENSG00000264522, ENSG00000112715, ENSG00000149480, ENSG00000104856, ENSG00000113645, ENSG00000167491, ENSG0000…	967	720	16792	1.54356	0.871833	0.132478	0.131921
GOTERM_BP_DIRECT	GO:0045892	negative regulation of transcription, DNA-templated	48	4.40771	0.000613962	ENSG00000106546, ENSG00000178951, ENSG00000108788, ENSG00000163935, ENSG00000137309, ENSG00000181220, ENSG00000117318, ENSG00000265763, ENSG00000172216, ENSG00000121864, ENSG00000116560, ENSG00000168874, ENSG00000132170, ENSG00000006194, ENSG00000125968, ENSG00000183770, ENSG00000125347, ENSG00000148400, ENSG00000090447, ENSG00000101255, ENSG00000109971, ENSG00000134504, ENSG00000183955, ENSG0000…	967	499	16792	1.67039	0.887884	0.132478	0.131921
GOTERM_BP_DIRECT	GO:1904871	positive regulation of protein localization to Cajal body	5	0.459137	0.000632089	ENSG00000135624, ENSG00000150753, ENSG00000146731, ENSG00000166226, ENSG00000163468	967	8	16792	10.8532	0.8949	0.132478	0.131921
GOTERM_BP_DIRECT	GO:0030490	maturation of SSU-rRNA	6	0.550964	0.000806571	ENSG00000141101, ENSG00000164167, ENSG00000156697, ENSG00000141076, ENSG00000087269, ENSG00000130935	967	14	16792	7.44216	0.943582	0.15846	0.157792
GOTERM_BP_DIRECT	GO:0009611	response to wounding	12	1.10193	0.000844999	ENSG00000148926, ENSG00000197461, ENSG00000185650, ENSG00000079215, ENSG00000117318, ENSG00000108691, ENSG00000041982, ENSG00000115414, ENSG00000099250, ENSG00000136997, ENSG00000164687, ENSG00000092969	967	63	16792	3.30763	0.950807	0.15846	0.157792
GOTERM_BP_DIRECT	GO:0006366	transcription from RNA polymerase II promoter	48	4.40771	0.00109398	ENSG00000106004, ENSG00000179348, ENSG00000106546, ENSG00000137309, ENSG00000244405, ENSG00000153879, ENSG00000067955, ENSG00000172216, ENSG00000151014, ENSG00000167081, ENSG00000136997, ENSG00000001167, ENSG00000170577, ENSG00000165684, ENSG00000077150, ENSG00000121864, ENSG00000163882, ENSG00000188786, ENSG00000183770, ENSG00000125347, ENSG00000126778, ENSG00000090447, ENSG00000127124, ENSG0000…	967	513	16792	1.6248	0.979758	0.194893	0.194072
GOTERM_BP_DIRECT	GO:0008283	cell proliferation	37	3.39761	0.00120069	ENSG00000162729, ENSG00000109917, ENSG00000164171, ENSG00000136997, ENSG00000169083, ENSG00000170577, ENSG00000168610, ENSG00000134470, ENSG00000030110, ENSG00000185650, ENSG00000100029, ENSG00000148200, ENSG00000126778, ENSG00000100462, ENSG00000087263, ENSG00000050820, ENSG00000092969, ENSG00000071626, ENSG00000102096, ENSG00000198176, ENSG00000198431, ENSG00000171791, ENSG00000111845, ENSG0000…	967	366	16792	1.75548	0.986166	0.203717	0.202859
GOTERM_BP_DIRECT	GO:0006362	transcription elongation from RNA polymerase I promoter	8	0.734619	0.00129274	ENSG00000163882, ENSG00000137054, ENSG00000068654, ENSG00000117877, ENSG00000171453, ENSG00000108312, ENSG00000143498, ENSG00000125630	967	30	16792	4.63068	0.990038	0.209365	0.208484
GOTERM_BP_DIRECT	GO:0071407	cellular response to organic cyclic compound	11	1.0101	0.00181577	ENSG00000103241, ENSG00000091409, ENSG00000168610, ENSG00000138061, ENSG00000169860, ENSG00000108691, ENSG00000103126, ENSG00000172216, ENSG00000096384, ENSG00000171700, ENSG00000100906	967	59	16792	3.23755	0.998459	0.281287	0.280103
GOTERM_BP_DIRECT	GO:0007507	heart development	22	2.0202	0.00197435	ENSG00000103241, ENSG00000179348, ENSG00000152661, ENSG00000145194, ENSG00000137868, ENSG00000070495, ENSG00000099942, ENSG00000173020, ENSG00000112658, ENSG00000117318, ENSG00000057294, ENSG00000148926, ENSG00000167034, ENSG00000132170, ENSG00000185650, ENSG00000125968, ENSG00000084774, ENSG00000163513, ENSG00000088256, ENSG00000184058, ENSG00000148400, ENSG00000092969	967	183	16792	2.0876	0.999125	0.293109	0.291875
GOTERM_BP_DIRECT	GO:0043410	positive regulation of MAPK cascade	13	1.19376	0.00220524	ENSG00000095752, ENSG00000198121, ENSG00000197461, ENSG00000128342, ENSG00000113645, ENSG00000136244, ENSG00000169083, ENSG00000173545, ENSG00000170775, ENSG00000164761, ENSG00000184058, ENSG00000054967, ENSG00000262919	967	81	16792	2.78698	0.999616	0.314291	0.312967
GOTERM_BP_DIRECT	GO:0042273	ribosomal large subunit biogenesis	7	0.642792	0.00245752	ENSG00000133316, ENSG00000073536, ENSG00000132603, ENSG00000100029, ENSG00000179041, ENSG00000048162, ENSG00000173545	967	25	16792	4.86221	0.999844	0.332662	0.331262
GOTERM_BP_DIRECT	GO:0048711	positive regulation of astrocyte differentiation	5	0.459137	0.00259226	ENSG00000128342, ENSG00000110107, ENSG00000114315, ENSG00000148400, ENSG00000135919	967	11	16792	7.8932	0.999904	0.332662	0.331262
GOTERM_BP_DIRECT	GO:0034097	response to cytokine	10	0.918274	0.00261424	ENSG00000077150, ENSG00000145623, ENSG00000175592, ENSG00000171791, ENSG00000131759, ENSG00000112658, ENSG00000104856, ENSG00000148344, ENSG00000257365, ENSG00000161921	967	52	16792	3.33943	0.999911	0.332662	0.331262
GOTERM_BP_DIRECT	GO:0060426	lung vasculature development	4	0.367309	0.00332862	ENSG00000103241, ENSG00000128342, ENSG00000137868, ENSG00000125968	967	6	16792	11.5767	0.999993	0.408962	0.40724
GOTERM_BP_DIRECT	GO:0001706	endoderm formation	5	0.459137	0.00371266	ENSG00000120875, ENSG00000107984, ENSG00000158050, ENSG00000138166, ENSG00000171056	967	12	16792	7.23544	0.999998	0.414547	0.412802
GOTERM_BP_DIRECT	GO:0009303	rRNA transcription	5	0.459137	0.00371266	ENSG00000107833, ENSG00000137054, ENSG00000117877, ENSG00000155438, ENSG00000125630	967	12	16792	7.23544	0.999998	0.414547	0.412802
GOTERM_BP_DIRECT	GO:0006400	tRNA modification	7	0.642792	0.00372313	ENSG00000160193, ENSG00000174177, ENSG00000166166, ENSG00000037474, ENSG00000142544, ENSG00000104907, ENSG00000151576	967	27	16792	4.50205	0.999998	0.414547	0.412802
GOTERM_BP_DIRECT	GO:0032922	circadian regulation of gene expression	10	0.918274	0.00494859	ENSG00000106546, ENSG00000095794, ENSG00000104856, ENSG00000105835, ENSG00000132382, ENSG00000213923, ENSG00000170485, ENSG00000100462, ENSG00000151014, ENSG00000198900	967	57	16792	3.0465	1	0.509485	0.50734
GOTERM_BP_DIRECT	GO:0003016	respiratory system process	5	0.459137	0.00512087	ENSG00000196182, ENSG00000106004, ENSG00000171551, ENSG00000105649, ENSG00000183287	967	13	16792	6.67886	1	0.509485	0.50734
GOTERM_BP_DIRECT	GO:0001568	blood vessel development	8	0.734619	0.00536993	ENSG00000103241, ENSG00000106546, ENSG00000162769, ENSG00000137868, ENSG00000162407, ENSG00000099942, ENSG00000184058, ENSG00000163513	967	38	16792	3.6558	1	0.509485	0.50734
GOTERM_BP_DIRECT	GO:0045746	negative regulation of Notch signaling pathway	7	0.642792	0.00541687	ENSG00000181830, ENSG00000179348, ENSG00000107954, ENSG00000115844, ENSG00000128965, ENSG00000144355, ENSG00000100906	967	29	16792	4.19156	1	0.509485	0.50734
GOTERM_BP_DIRECT	GO:0043496	regulation of protein homodimerization activity	4	0.367309	0.00557674	ENSG00000030110, ENSG00000171791, ENSG00000157168, ENSG00000127666	967	7	16792	9.92288	1	0.509485	0.50734
GOTERM_BP_DIRECT	GO:0060982	coronary artery morphogenesis	4	0.367309	0.00557674	ENSG00000112715, ENSG00000184058, ENSG00000148400, ENSG00000099250	967	7	16792	9.92288	1	0.509485	0.50734
GOTERM_BP_DIRECT	GO:0060740	prostate gland epithelium morphogenesis	4	0.367309	0.00557674	ENSG00000172819, ENSG00000148400, ENSG00000041982, ENSG00000169083	967	7	16792	9.92288	1	0.509485	0.50734
GOTERM_BP_DIRECT	GO:0042060	wound healing	12	1.10193	0.00592438	ENSG00000197461, ENSG00000197442, ENSG00000172728, ENSG00000163513, ENSG00000136244, ENSG00000057019, ENSG00000041982, ENSG00000157168, ENSG00000115414, ENSG00000257365, ENSG00000124145, ENSG00000092969	967	80	16792	2.60476	1	0.527714	0.525493
GOTERM_BP_DIRECT	GO:0044344	cellular response to fibroblast growth factor stimulus	7	0.642792	0.00644791	ENSG00000023909, ENSG00000026508, ENSG00000185650, ENSG00000184058, ENSG00000108691, ENSG00000136997, ENSG00000169429	967	30	16792	4.05184	1	0.555489	0.55315
GOTERM_BP_DIRECT	GO:0006367	transcription initiation from RNA polymerase II promoter	18	1.65289	0.006548	ENSG00000103495, ENSG00000132964, ENSG00000131759, ENSG00000173153, ENSG00000169297, ENSG00000169083, ENSG00000137693, ENSG00000197905, ENSG00000141384, ENSG00000163882, ENSG00000124459, ENSG00000132170, ENSG00000172819, ENSG00000148400, ENSG00000151090, ENSG00000148200, ENSG00000144231, ENSG00000165632	967	152	16792	2.05639	1	0.555489	0.55315
GOTERM_BP_DIRECT	GO:0007249	I-kappaB kinase/NF-kappaB signaling	10	0.918274	0.00697701	ENSG00000077150, ENSG00000134070, ENSG00000023445, ENSG00000168884, ENSG00000006062, ENSG00000104856, ENSG00000109320, ENSG00000145365, ENSG00000127191, ENSG00000127666	967	60	16792	2.89417	1	0.567817	0.565427
GOTERM_BP_DIRECT	GO:0050731	positive regulation of peptidyl-tyrosine phosphorylation	12	1.10193	0.00713747	ENSG00000095752, ENSG00000116584, ENSG00000112715, ENSG00000128342, ENSG00000157193, ENSG00000026508, ENSG00000162407, ENSG00000136244, ENSG00000049130, ENSG00000157168, ENSG00000099250, ENSG00000150630	967	82	16792	2.54123	1	0.567817	0.565427
GOTERM_BP_DIRECT	GO:0051091	positive regulation of sequence-specific DNA binding transcription factor activity	14	1.28558	0.00717142	ENSG00000106785, ENSG00000181852, ENSG00000175592, ENSG00000064393, ENSG00000043355, ENSG00000162407, ENSG00000112658, ENSG00000153879, ENSG00000136244, ENSG00000155846, ENSG00000127191, ENSG00000132170, ENSG00000148840, ENSG00000107201	967	105	16792	2.31534	1	0.567817	0.565427
GOTERM_BP_DIRECT	GO:0000447	endonucleolytic cleavage in ITS1 to separate SSU-rRNA from 5.8S rRNA and LSU-rRNA from tricistronic rRNA transcript (SSU-rRNA, 5.8S rRNA, LSU-rRNA)	4	0.367309	0.00854353	ENSG00000120158, ENSG00000087269, ENSG00000120800, ENSG00000179041	967	8	16792	8.68252	1	0.635428	0.632753
GOTERM_BP_DIRECT	GO:0045815	positive regulation of gene expression, epigenetic	10	0.918274	0.00864697	ENSG00000163882, ENSG00000137054, ENSG00000068654, ENSG00000132382, ENSG00000117877, ENSG00000171453, ENSG00000165732, ENSG00000143498, ENSG00000009954, ENSG00000125630	967	62	16792	2.80081	1	0.635428	0.632753
GOTERM_BP_DIRECT	GO:0003148	outflow tract septum morphogenesis	6	0.550964	0.00880732	ENSG00000120149, ENSG00000131759, ENSG00000184058, ENSG00000163513, ENSG00000137834, ENSG00000092969	967	23	16792	4.53001	1	0.635428	0.632753
GOTERM_BP_DIRECT	GO:0000470	maturation of LSU-rRNA	5	0.459137	0.00891703	ENSG00000198042, ENSG00000171490, ENSG00000136891, ENSG00000111641, ENSG00000242372	967	15	16792	5.78835	1	0.635428	0.632753
GOTERM_BP_DIRECT	GO:0008631	intrinsic apoptotic signaling pathway in response to oxidative stress	5	0.459137	0.00891703	ENSG00000138061, ENSG00000171791, ENSG00000197442, ENSG00000233276, ENSG00000173545	967	15	16792	5.78835	1	0.635428	0.632753
GOTERM_BP_DIRECT	GO:0001525	angiogenesis	23	2.11203	0.00960563	ENSG00000112715, ENSG00000073756, ENSG00000204291, ENSG00000107338, ENSG00000197461, ENSG00000136999, ENSG00000006327, ENSG00000115414, ENSG00000099250, ENSG00000116016, ENSG00000150630, ENSG00000143878, ENSG00000138061, ENSG00000125968, ENSG00000163251, ENSG00000160293, ENSG00000166825, ENSG00000184058, ENSG00000108691, ENSG00000182585, ENSG00000169429, ENSG00000092969, ENSG00000183943	967	223	16792	1.79101	1	0.664064	0.661268
GOTERM_BP_DIRECT	GO:0030308	negative regulation of cell growth	15	1.37741	0.00969164	ENSG00000152661, ENSG00000136999, ENSG00000149177, ENSG00000130766, ENSG00000171791, ENSG00000163132, ENSG00000132170, ENSG00000057019, ENSG00000135919, ENSG00000145147, ENSG00000163697, ENSG00000140961, ENSG00000149547, ENSG00000176390, ENSG00000092969	967	121	16792	2.15269	1	0.664064	0.661268
GOTERM_BP_DIRECT	GO:0016477	cell migration	19	1.74472	0.0102543	ENSG00000106004, ENSG00000182957, ENSG00000114315, ENSG00000155849, ENSG00000083857, ENSG00000113645, ENSG00000174943, ENSG00000170577, ENSG00000127507, ENSG00000160293, ENSG00000149930, ENSG00000142627, ENSG00000144791, ENSG00000124216, ENSG00000103653, ENSG00000095739, ENSG00000124145, ENSG00000050820, ENSG00000092969	967	172	16792	1.91823	1	0.679969	0.677106
GOTERM_BP_DIRECT	GO:0070059	intrinsic apoptotic signaling pathway in response to endoplasmic reticulum stress	7	0.642792	0.0103901	ENSG00000030110, ENSG00000171791, ENSG00000197442, ENSG00000128965, ENSG00000127191, ENSG00000101255, ENSG00000172216	967	33	16792	3.68349	1	0.679969	0.677106
GOTERM_BP_DIRECT	GO:1900034	regulation of cellular response to heat	11	1.0101	0.0104963	ENSG00000085415, ENSG00000110172, ENSG00000112208, ENSG00000272391, ENSG00000095319, ENSG00000196313, ENSG00000132002, ENSG00000109971, ENSG00000096384, ENSG00000004478, ENSG00000152137	967	75	16792	2.54687	1	0.679969	0.677106
GOTERM_BP_DIRECT	GO:0048286	lung alveolus development	7	0.642792	0.0120176	ENSG00000196182, ENSG00000106004, ENSG00000103241, ENSG00000197461, ENSG00000128342, ENSG00000137868, ENSG00000162878	967	34	16792	3.57516	1	0.693224	0.690306
GOTERM_BP_DIRECT	GO:0010468	regulation of gene expression	13	1.19376	0.0121406	ENSG00000196182, ENSG00000106546, ENSG00000182704, ENSG00000136999, ENSG00000171791, ENSG00000136997, ENSG00000185650, ENSG00000100601, ENSG00000160293, ENSG00000163513, ENSG00000161960, ENSG00000103245, ENSG00000183864	967	100	16792	2.25746	1	0.693224	0.690306
GOTERM_BP_DIRECT	GO:2000737	negative regulation of stem cell differentiation	4	0.367309	0.0122723	ENSG00000137693, ENSG00000168610, ENSG00000114315, ENSG00000148400	967	9	16792	7.7178	1	0.693224	0.690306
GOTERM_BP_DIRECT	GO:1904851	positive regulation of establishment of protein localization to telomere	4	0.367309	0.0122723	ENSG00000135624, ENSG00000150753, ENSG00000146731, ENSG00000166226	967	9	16792	7.7178	1	0.693224	0.690306
GOTERM_BP_DIRECT	GO:2000810	regulation of bicellular tight junction assembly	4	0.367309	0.0122723	ENSG00000152661, ENSG00000163251, ENSG00000124216, ENSG00000057294	967	9	16792	7.7178	1	0.693224	0.690306
GOTERM_BP_DIRECT	GO:0060670	branching involved in labyrinthine layer morphogenesis	4	0.367309	0.0122723	ENSG00000148926, ENSG00000163251, ENSG00000146374, ENSG00000184557	967	9	16792	7.7178	1	0.693224	0.690306
GOTERM_BP_DIRECT	GO:0007005	mitochondrion organization	11	1.0101	0.0125375	ENSG00000106459, ENSG00000107815, ENSG00000173153, ENSG00000105649, ENSG00000148840, ENSG00000165060, ENSG00000132361, ENSG00000155846, ENSG00000116016, ENSG00000171612, ENSG00000178307	967	77	16792	2.48072	1	0.693224	0.690306
GOTERM_BP_DIRECT	GO:0002040	sprouting angiogenesis	6	0.550964	0.0126465	ENSG00000154124, ENSG00000070495, ENSG00000148400, ENSG00000183287, ENSG00000146374, ENSG00000099250	967	25	16792	4.16761	1	0.693224	0.690306
GOTERM_BP_DIRECT	GO:0000188	inactivation of MAPK activity	6	0.550964	0.0126465	ENSG00000120875, ENSG00000166068, ENSG00000158050, ENSG00000138166, ENSG00000164086, ENSG00000198369	967	25	16792	4.16761	1	0.693224	0.690306
GOTERM_BP_DIRECT	GO:0048589	developmental growth	6	0.550964	0.0126465	ENSG00000148926, ENSG00000005073, ENSG00000137868, ENSG00000112658, ENSG00000100601, ENSG00000135346	967	25	16792	4.16761	1	0.693224	0.690306
GOTERM_BP_DIRECT	GO:0016032	viral process	28	2.57117	0.0138133	ENSG00000238227, ENSG00000110104, ENSG00000180198, ENSG00000104969, ENSG00000198900, ENSG00000139842, ENSG00000168610, ENSG00000108561, ENSG00000095319, ENSG00000142627, ENSG00000161960, ENSG00000187555, ENSG00000109971, ENSG00000197442, ENSG00000065883, ENSG00000132341, ENSG00000196313, ENSG00000151746, ENSG00000159840, ENSG00000065427, ENSG00000065526, ENSG00000119335, ENSG00000100906, ENSG0000…	967	299	16792	1.62616	1	0.745711	0.742572
GOTERM_BP_DIRECT	GO:0045893	positive regulation of transcription, DNA-templated	43	3.94858	0.014443	ENSG00000106546, ENSG00000197451, ENSG00000137309, ENSG00000172530, ENSG00000112561, ENSG00000136997, ENSG00000169083, ENSG00000001167, ENSG00000168874, ENSG00000168610, ENSG00000132170, ENSG00000034152, ENSG00000183770, ENSG00000125347, ENSG00000148400, ENSG00000088992, ENSG00000124216, ENSG00000126778, ENSG00000090447, ENSG00000127124, ENSG00000095739, ENSG00000176390, ENSG00000103241, ENSG0000…	967	515	16792	1.4499	1	0.768067	0.764833
GOTERM_BP_DIRECT	GO:0002053	positive regulation of mesenchymal cell proliferation	6	0.550964	0.0149334	ENSG00000103241, ENSG00000112715, ENSG00000197461, ENSG00000184058, ENSG00000163513, ENSG00000136997	967	26	16792	4.00732	1	0.782468	0.779174
GOTERM_BP_DIRECT	GO:0048469	cell maturation	7	0.642792	0.0157948	ENSG00000112715, ENSG00000179348, ENSG00000132170, ENSG00000163251, ENSG00000114315, ENSG00000067955, ENSG00000116016	967	36	16792	3.37654	1	0.7977	0.794342
GOTERM_BP_DIRECT	GO:0006457	protein folding	19	1.74472	0.0158382	ENSG00000091164, ENSG00000135624, ENSG00000129255, ENSG00000109519, ENSG00000069345, ENSG00000112208, ENSG00000150753, ENSG00000132002, ENSG00000096384, ENSG00000004478, ENSG00000165661, ENSG00000172728, ENSG00000146731, ENSG00000086061, ENSG00000166226, ENSG00000109971, ENSG00000143256, ENSG00000163468, ENSG00000108179	967	180	16792	1.83298	1	0.7977	0.794342
GOTERM_BP_DIRECT	GO:2000637	positive regulation of gene silencing by miRNA	4	0.367309	0.0167913	ENSG00000129474, ENSG00000168610, ENSG00000144791, ENSG00000142279	967	10	16792	6.94602	1	0.7977	0.794342
GOTERM_BP_DIRECT	GO:0046621	negative regulation of organ growth	4	0.367309	0.0167913	ENSG00000047644, ENSG00000165060, ENSG00000113645, ENSG00000135346	967	10	16792	6.94602	1	0.7977	0.794342
GOTERM_BP_DIRECT	GO:0003184	pulmonary valve morphogenesis	4	0.367309	0.0167913	ENSG00000137868, ENSG00000148400, ENSG00000137834, ENSG00000092969	967	10	16792	6.94602	1	0.7977	0.794342
GOTERM_BP_DIRECT	GO:0046902	regulation of mitochondrial membrane permeability	4	0.367309	0.0167913	ENSG00000168610, ENSG00000030110, ENSG00000171791, ENSG00000108179	967	10	16792	6.94602	1	0.7977	0.794342
GOTERM_BP_DIRECT	GO:0045943	positive regulation of transcription from RNA polymerase I promoter	4	0.367309	0.0167913	ENSG00000005100, ENSG00000119285, ENSG00000108312, ENSG00000172943	967	10	16792	6.94602	1	0.7977	0.794342
GOTERM_BP_DIRECT	GO:0008033	tRNA processing	7	0.642792	0.0179606	ENSG00000164167, ENSG00000104356, ENSG00000006744, ENSG00000177192, ENSG00000172315, ENSG00000065427, ENSG00000172336	967	37	16792	3.28528	1	0.822781	0.819317
GOTERM_BP_DIRECT	GO:0045597	positive regulation of cell differentiation	7	0.642792	0.0179606	ENSG00000170515, ENSG00000186575, ENSG00000112658, ENSG00000138696, ENSG00000184557, ENSG00000169083, ENSG00000096384	967	37	16792	3.28528	1	0.822781	0.819317
GOTERM_BP_DIRECT	GO:0098534	centriole assembly	3	0.275482	0.0183511	ENSG00000239306, ENSG00000234602, ENSG00000205250	967	4	16792	13.0238	1	0.822781	0.819317
GOTERM_BP_DIRECT	GO:0060534	trachea cartilage development	3	0.275482	0.0183511	ENSG00000172819, ENSG00000131759, ENSG00000112658	967	4	16792	13.0238	1	0.822781	0.819317
GOTERM_BP_DIRECT	GO:0071300	cellular response to retinoic acid	10	0.918274	0.0184739	ENSG00000137693, ENSG00000132170, ENSG00000172819, ENSG00000131759, ENSG00000184058, ENSG00000111432, ENSG00000108691, ENSG00000088992, ENSG00000041982, ENSG00000136997	967	70	16792	2.48072	1	0.822781	0.819317
GOTERM_BP_DIRECT	GO:0030522	intracellular receptor signaling pathway	7	0.642792	0.0203214	ENSG00000106546, ENSG00000168610, ENSG00000173153, ENSG00000151090, ENSG00000169297, ENSG00000057019, ENSG00000169083	967	38	16792	3.19882	1	0.874897	0.871214
GOTERM_BP_DIRECT	GO:2001237	negative regulation of extrinsic apoptotic signaling pathway	7	0.642792	0.0203214	ENSG00000131467, ENSG00000091409, ENSG00000137693, ENSG00000023909, ENSG00000099250, ENSG00000169083, ENSG00000181788	967	38	16792	3.19882	1	0.874897	0.871214
GOTERM_BP_DIRECT	GO:0042127	regulation of cell proliferation	19	1.74472	0.0203807	ENSG00000146072, ENSG00000077238, ENSG00000104689, ENSG00000173153, ENSG00000163191, ENSG00000072274, ENSG00000041982, ENSG00000074590, ENSG00000205250, ENSG00000100906, ENSG00000116584, ENSG00000164761, ENSG00000118515, ENSG00000081059, ENSG00000163513, ENSG00000182685, ENSG00000103653, ENSG00000257365, ENSG00000054967	967	185	16792	1.78344	1	0.874897	0.871214
GOTERM_BP_DIRECT	GO:0048661	positive regulation of smooth muscle cell proliferation	9	0.826446	0.0209652	ENSG00000198959, ENSG00000145604, ENSG00000073756, ENSG00000113070, ENSG00000105835, ENSG00000163513, ENSG00000136244, ENSG00000164171, ENSG00000136997	967	60	16792	2.60476	1	0.884124	0.880402
GOTERM_BP_DIRECT	GO:0000028	ribosomal small subunit assembly	5	0.459137	0.0210919	ENSG00000241945, ENSG00000124614, ENSG00000189306, ENSG00000275464, ENSG00000182841	967	19	16792	4.56975	1	0.884124	0.880402
GOTERM_BP_DIRECT	GO:0048010	vascular endothelial growth factor receptor signaling pathway	10	0.918274	0.0218552	ENSG00000112715, ENSG00000107338, ENSG00000160293, ENSG00000155849, ENSG00000167193, ENSG00000108691, ENSG00000099250, ENSG00000050820, ENSG00000150630, ENSG00000175866	967	72	16792	2.41181	1	0.885384	0.881657
GOTERM_BP_DIRECT	GO:0035195	gene silencing by miRNA	4	0.367309	0.022116	ENSG00000129474, ENSG00000144791, ENSG00000242372, ENSG00000142279	967	11	16792	6.31456	1	0.885384	0.881657
GOTERM_BP_DIRECT	GO:0001682	tRNA 5'-leader removal	4	0.367309	0.022116	ENSG00000104356, ENSG00000124787, ENSG00000178718, ENSG00000172336	967	11	16792	6.31456	1	0.885384	0.881657
GOTERM_BP_DIRECT	GO:0048715	negative regulation of oligodendrocyte differentiation	4	0.367309	0.022116	ENSG00000114315, ENSG00000148400, ENSG00000115844, ENSG00000144355	967	11	16792	6.31456	1	0.885384	0.881657
GOTERM_BP_DIRECT	GO:0045668	negative regulation of osteoblast differentiation	7	0.642792	0.022884	ENSG00000233608, ENSG00000125968, ENSG00000148400, ENSG00000144791, ENSG00000117318, ENSG00000151014, ENSG00000170468	967	39	16792	3.1168	1	0.905953	0.902139
GOTERM_BP_DIRECT	GO:0060412	ventricular septum morphogenesis	6	0.550964	0.0234015	ENSG00000127418, ENSG00000114315, ENSG00000148400, ENSG00000163513, ENSG00000135766, ENSG00000092969	967	29	16792	3.59277	1	0.916258	0.912401
GOTERM_BP_DIRECT	GO:0098609	cell-cell adhesion	25	2.29568	0.0238352	ENSG00000099942, ENSG00000104529, ENSG00000110047, ENSG00000175866, ENSG00000135048, ENSG00000142627, ENSG00000100401, ENSG00000072518, ENSG00000127527, ENSG00000109971, ENSG00000171490, ENSG00000175793, ENSG00000175792, ENSG00000128283, ENSG00000178209, ENSG00000155506, ENSG00000163191, ENSG00000132341, ENSG00000132002, ENSG00000110395, ENSG00000096384, ENSG00000119139, ENSG00000163110, ENSG0000…	967	271	16792	1.60194	1	0.923095	0.919209
GOTERM_BP_DIRECT	GO:0000902	cell morphogenesis	9	0.826446	0.0250755	ENSG00000163132, ENSG00000116584, ENSG00000137693, ENSG00000151490, ENSG00000218336, ENSG00000084112, ENSG00000168685, ENSG00000157168, ENSG00000092969	967	62	16792	2.52073	1	0.954974	0.950953
GOTERM_BP_DIRECT	GO:0006541	glutamine metabolic process	5	0.459137	0.0251944	ENSG00000131459, ENSG00000169057, ENSG00000084774, ENSG00000171793, ENSG00000178921	967	20	16792	4.34126	1	0.954974	0.950953
GOTERM_BP_DIRECT	GO:0051726	regulation of cell cycle	14	1.28558	0.0261556	ENSG00000064393, ENSG00000186716, ENSG00000132964, ENSG00000104885, ENSG00000117318, ENSG00000133740, ENSG00000167258, ENSG00000164045, ENSG00000145604, ENSG00000168610, ENSG00000030110, ENSG00000100029, ENSG00000125347, ENSG00000109971	967	124	16792	1.96057	1	0.980972	0.976842
GOTERM_BP_DIRECT	GO:1900740	positive regulation of protein insertion into mitochondrial membrane involved in apoptotic signaling pathway	6	0.550964	0.0267922	ENSG00000198176, ENSG00000171791, ENSG00000175793, ENSG00000221823, ENSG00000264364, ENSG00000170027	967	30	16792	3.47301	1	0.994381	0.990195
GOTERM_BP_DIRECT	GO:0045779	negative regulation of bone resorption	4	0.367309	0.0282504	ENSG00000164761, ENSG00000136244, ENSG00000103653, ENSG00000154127	967	12	16792	5.78835	1	1	0.99607
GOTERM_BP_DIRECT	GO:0060444	branching involved in mammary gland duct morphogenesis	4	0.367309	0.0282504	ENSG00000120149, ENSG00000184371, ENSG00000142627, ENSG00000175832	967	12	16792	5.78835	1	1	0.99607
GOTERM_BP_DIRECT	GO:0030178	negative regulation of Wnt signaling pathway	8	0.734619	0.0284955	ENSG00000110092, ENSG00000107984, ENSG00000182704, ENSG00000167693, ENSG00000185269, ENSG00000103126, ENSG00000213923, ENSG00000183579	967	52	16792	2.67155	1	1	0.99607
GOTERM_BP_DIRECT	GO:0032526	response to retinoic acid	7	0.642792	0.0286406	ENSG00000107984, ENSG00000132170, ENSG00000172819, ENSG00000131759, ENSG00000126903, ENSG00000148344, ENSG00000165506	967	41	16792	2.96476	1	1	0.99607
GOTERM_BP_DIRECT	GO:0006470	protein dephosphorylation	14	1.28558	0.0293437	ENSG00000151490, ENSG00000162407, ENSG00000171791, ENSG00000172840, ENSG00000040199, ENSG00000144677, ENSG00000247077, ENSG00000158050, ENSG00000138166, ENSG00000115241, ENSG00000084112, ENSG00000163590, ENSG00000221823, ENSG00000070778	967	126	16792	1.92945	1	1	0.99607
GOTERM_BP_DIRECT	GO:1903251	multi-ciliated epithelial cell differentiation	3	0.275482	0.0294261	ENSG00000234602, ENSG00000152669, ENSG00000205250	967	5	16792	10.419	1	1	0.99607
GOTERM_BP_DIRECT	GO:0048844	artery morphogenesis	5	0.459137	0.029744	ENSG00000112715, ENSG00000137868, ENSG00000114315, ENSG00000184058, ENSG00000099250	967	21	16792	4.13453	1	1	0.99607
GOTERM_BP_DIRECT	GO:0030032	lamellipodium assembly	6	0.550964	0.0304803	ENSG00000129474, ENSG00000182957, ENSG00000151490, ENSG00000173210, ENSG00000160293, ENSG00000136002	967	31	16792	3.36098	1	1	0.99607
GOTERM_BP_DIRECT	GO:0008360	regulation of cell shape	15	1.37741	0.0308386	ENSG00000112715, ENSG00000198121, ENSG00000131504, ENSG00000128283, ENSG00000136244, ENSG00000197622, ENSG00000213923, ENSG00000115414, ENSG00000175866, ENSG00000169118, ENSG00000149930, ENSG00000149798, ENSG00000144791, ENSG00000108691, ENSG00000095739	967	140	16792	1.86054	1	1	0.99607
GOTERM_BP_DIRECT	GO:0006974	cellular response to DNA damage stimulus	20	1.83655	0.0313004	ENSG00000103264, ENSG00000103194, ENSG00000174013, ENSG00000171791, ENSG00000075131, ENSG00000170485, ENSG00000074590, ENSG00000136997, ENSG00000110395, ENSG00000139842, ENSG00000009954, ENSG00000110092, ENSG00000112130, ENSG00000137693, ENSG00000118515, ENSG00000149930, ENSG00000057757, ENSG00000141867, ENSG00000132906, ENSG00000163840	967	208	16792	1.66972	1	1	0.99607
GOTERM_BP_DIRECT	GO:0007565	female pregnancy	11	1.0101	0.0315292	ENSG00000148926, ENSG00000175592, ENSG00000101846, ENSG00000114491, ENSG00000171791, ENSG00000131759, ENSG00000084774, ENSG00000105835, ENSG00000178726, ENSG00000112578, ENSG00000164171	967	89	16792	2.14624	1	1	0.99607
GOTERM_BP_DIRECT	GO:0007517	muscle organ development	11	1.0101	0.0315292	ENSG00000163132, ENSG00000149591, ENSG00000197905, ENSG00000104369, ENSG00000113070, ENSG00000052850, ENSG00000183386, ENSG00000184058, ENSG00000117318, ENSG00000172301, ENSG00000006468	967	89	16792	2.14624	1	1	0.99607
GOTERM_BP_DIRECT	GO:0007566	embryo implantation	7	0.642792	0.0318459	ENSG00000160714, ENSG00000073756, ENSG00000113739, ENSG00000128342, ENSG00000163513, ENSG00000004478, ENSG00000125630	967	42	16792	2.89417	1	1	0.99607
GOTERM_BP_DIRECT	GO:0045454	cell redox homeostasis	10	0.918274	0.0322072	ENSG00000165661, ENSG00000091164, ENSG00000130489, ENSG00000104687, ENSG00000198431, ENSG00000023572, ENSG00000167693, ENSG00000136244, ENSG00000213593, ENSG00000233276	967	77	16792	2.2552	1	1	0.99607
GOTERM_BP_DIRECT	GO:0043066	negative regulation of apoptotic process	37	3.39761	0.0330413	ENSG00000196182, ENSG00000026508, ENSG00000172175, ENSG00000136158, ENSG00000165060, ENSG00000136997, ENSG00000156502, ENSG00000198959, ENSG00000168610, ENSG00000125968, ENSG00000071205, ENSG00000162894, ENSG00000181019, ENSG00000145632, ENSG00000023445, ENSG00000112715, ENSG00000102096, ENSG00000171791, ENSG00000131759, ENSG00000197785, ENSG00000136244, ENSG00000137834, ENSG00000170542, ENSG0000…	967	455	16792	1.4121	1	1	0.99607
GOTERM_BP_DIRECT	GO:0006355	regulation of transcription, DNA-templated	104	9.55005	0.0339092	ENSG00000170291, ENSG00000187607, ENSG00000023572, ENSG00000181220, ENSG00000112561, ENSG00000151014, ENSG00000171700, ENSG00000171425, ENSG00000158161, ENSG00000167840, ENSG00000151090, ENSG00000148400, ENSG00000126457, ENSG00000100462, ENSG00000198182, ENSG00000197362, ENSG00000142409, ENSG00000196793, ENSG00000155846, ENSG00000170100, ENSG00000020633, ENSG00000163132, ENSG00000186230, ENSG0000…	967	1504	16792	1.20077	1	1	0.99607
GOTERM_BP_DIRECT	GO:0001974	blood vessel remodeling	6	0.550964	0.0344719	ENSG00000198959, ENSG00000128342, ENSG00000030110, ENSG00000146374, ENSG00000116016, ENSG00000092969	967	32	16792	3.25595	1	1	0.99607
GOTERM_BP_DIRECT	GO:0032212	positive regulation of telomere maintenance via telomerase	6	0.550964	0.0344719	ENSG00000135549, ENSG00000135624, ENSG00000150753, ENSG00000146731, ENSG00000166226, ENSG00000163468	967	32	16792	3.25595	1	1	0.99607
GOTERM_BP_DIRECT	GO:0006409	tRNA export from nucleus	6	0.550964	0.0344719	ENSG00000085415, ENSG00000272391, ENSG00000095319, ENSG00000165271, ENSG00000196313, ENSG00000132341	967	32	16792	3.25595	1	1	0.99607
GOTERM_BP_DIRECT	GO:0046427	positive regulation of JAK-STAT cascade	5	0.459137	0.0347473	ENSG00000138061, ENSG00000114315, ENSG00000148400, ENSG00000136244, ENSG00000176390	967	22	16792	3.9466	1	1	0.99607
GOTERM_BP_DIRECT	GO:0043687	post-translational protein modification	5	0.459137	0.0347473	ENSG00000170854, ENSG00000134910, ENSG00000101846, ENSG00000180801, ENSG00000170468	967	22	16792	3.9466	1	1	0.99607
GOTERM_BP_DIRECT	GO:0038061	NIK/NF-kappaB signaling	9	0.826446	0.0349185	ENSG00000131467, ENSG00000077150, ENSG00000023445, ENSG00000006062, ENSG00000130725, ENSG00000104856, ENSG00000108671, ENSG00000109320, ENSG00000108344	967	66	16792	2.36796	1	1	0.99607
GOTERM_BP_DIRECT	GO:0071318	cellular response to ATP	4	0.367309	0.0351893	ENSG00000073756, ENSG00000084112, ENSG00000108691, ENSG00000244165	967	13	16792	5.34309	1	1	0.99607
GOTERM_BP_DIRECT	GO:0001522	pseudouridine synthesis	4	0.367309	0.0351893	ENSG00000145414, ENSG00000007376, ENSG00000177192, ENSG00000165526	967	13	16792	5.34309	1	1	0.99607
GOTERM_BP_DIRECT	GO:0003198	epithelial to mesenchymal transition involved in endocardial cushion formation	4	0.367309	0.0351893	ENSG00000120149, ENSG00000163132, ENSG00000148400, ENSG00000124216	967	13	16792	5.34309	1	1	0.99607
GOTERM_BP_DIRECT	GO:0007179	transforming growth factor beta receptor signaling pathway	11	1.0101	0.0384072	ENSG00000064393, ENSG00000082781, ENSG00000130725, ENSG00000125968, ENSG00000163513, ENSG00000108691, ENSG00000137834, ENSG00000159840, ENSG00000110395, ENSG00000095739, ENSG00000092969	967	92	16792	2.07626	1	1	0.99607
GOTERM_BP_DIRECT	GO:0009887	organ morphogenesis	11	1.0101	0.0384072	ENSG00000179348, ENSG00000197461, ENSG00000099942, ENSG00000151090, ENSG00000108691, ENSG00000164171, ENSG00000205250, ENSG00000099250, ENSG00000140332, ENSG00000150630, ENSG00000133740	967	92	16792	2.07626	1	1	0.99607
GOTERM_BP_DIRECT	GO:0006879	cellular iron ion homeostasis	7	0.642792	0.0389345	ENSG00000118777, ENSG00000162769, ENSG00000115657, ENSG00000165060, ENSG00000072274, ENSG00000135766, ENSG00000136997	967	44	16792	2.76262	1	1	0.99607
GOTERM_BP_DIRECT	GO:0009952	anterior/posterior pattern specification	10	0.918274	0.039832	ENSG00000120149, ENSG00000106004, ENSG00000163132, ENSG00000005073, ENSG00000064393, ENSG00000172819, ENSG00000099942, ENSG00000052850, ENSG00000184058, ENSG00000123364	967	80	16792	2.17063	1	1	0.99607
GOTERM_BP_DIRECT	GO:0046718	viral entry into host cell	10	0.918274	0.039832	ENSG00000185803, ENSG00000073008, ENSG00000121864, ENSG00000082781, ENSG00000173020, ENSG00000166825, ENSG00000105281, ENSG00000072274, ENSG00000164171, ENSG00000163347	967	80	16792	2.17063	1	1	0.99607
GOTERM_BP_DIRECT	GO:0001570	vasculogenesis	8	0.734619	0.0406247	ENSG00000148926, ENSG00000103241, ENSG00000112715, ENSG00000137693, ENSG00000185650, ENSG00000142627, ENSG00000163513, ENSG00000182963	967	56	16792	2.48072	1	1	0.99607
GOTERM_BP_DIRECT	GO:0031119	tRNA pseudouridine synthesis	3	0.275482	0.0424748	ENSG00000007376, ENSG00000166133, ENSG00000165526	967	6	16792	8.68252	1	1	0.99607
GOTERM_BP_DIRECT	GO:0043985	histone H4-R3 methylation	3	0.275482	0.0424748	ENSG00000172301, ENSG00000126457, ENSG00000100462	967	6	16792	8.68252	1	1	0.99607
GOTERM_BP_DIRECT	GO:0006449	regulation of translational termination	3	0.275482	0.0424748	ENSG00000120705, ENSG00000087263, ENSG00000005007	967	6	16792	8.68252	1	1	0.99607
GOTERM_BP_DIRECT	GO:0006360	transcription from RNA polymerase I promoter	3	0.275482	0.0424748	ENSG00000171453, ENSG00000108312, ENSG00000143498	967	6	16792	8.68252	1	1	0.99607
GOTERM_BP_DIRECT	GO:0000480	endonucleolytic cleavage in 5'-ETS of tricistronic rRNA transcript (SSU-rRNA, 5.8S rRNA, LSU-rRNA)	3	0.275482	0.0424748	ENSG00000120158, ENSG00000087269, ENSG00000120800	967	6	16792	8.68252	1	1	0.99607
GOTERM_BP_DIRECT	GO:0051092	positive regulation of NF-kappaB transcription factor activity	14	1.28558	0.0427297	ENSG00000106785, ENSG00000172175, ENSG00000104825, ENSG00000136244, ENSG00000127191, ENSG00000169083, ENSG00000100906, ENSG00000134070, ENSG00000116761, ENSG00000077150, ENSG00000116584, ENSG00000109320, ENSG00000127666, ENSG00000162302	967	133	16792	1.8279	1	1	0.99607
GOTERM_BP_DIRECT	GO:0032147	activation of protein kinase activity	7	0.642792	0.0428257	ENSG00000112715, ENSG00000167034, ENSG00000163513, ENSG00000072518, ENSG00000103126, ENSG00000262919, ENSG00000092969	967	45	16792	2.70123	1	1	0.99607
GOTERM_BP_DIRECT	GO:0010801	negative regulation of peptidyl-threonine phosphorylation	4	0.367309	0.0429191	ENSG00000166068, ENSG00000136158, ENSG00000198369, ENSG00000168209	967	14	16792	4.96144	1	1	0.99607
GOTERM_BP_DIRECT	GO:0035729	cellular response to hepatocyte growth factor stimulus	4	0.367309	0.0429191	ENSG00000023909, ENSG00000136244, ENSG00000099250, ENSG00000050820	967	14	16792	4.96144	1	1	0.99607
GOTERM_BP_DIRECT	GO:0045787	positive regulation of cell cycle	6	0.550964	0.0433851	ENSG00000110092, ENSG00000175592, ENSG00000131759, ENSG00000257365, ENSG00000136997, ENSG00000092969	967	34	16792	3.06442	1	1	0.99607
GOTERM_BP_DIRECT	GO:0035690	cellular response to drug	9	0.826446	0.0438197	ENSG00000167034, ENSG00000114491, ENSG00000163162, ENSG00000084774, ENSG00000108691, ENSG00000072274, ENSG00000136997, ENSG00000096384, ENSG00000108883	967	69	16792	2.26501	1	1	0.99607
GOTERM_BP_DIRECT	GO:0043401	steroid hormone mediated signaling pathway	8	0.734619	0.0441099	ENSG00000137819, ENSG00000132170, ENSG00000172819, ENSG00000131759, ENSG00000173153, ENSG00000151090, ENSG00000169297, ENSG00000148200	967	57	16792	2.4372	1	1	0.99607
GOTERM_BP_DIRECT	GO:0043123	positive regulation of I-kappaB kinase/NF-kappaB signaling	16	1.46924	0.0446287	ENSG00000023445, ENSG00000102096, ENSG00000129474, ENSG00000198121, ENSG00000152661, ENSG00000172175, ENSG00000104529, ENSG00000116761, ENSG00000198959, ENSG00000168884, ENSG00000006062, ENSG00000119408, ENSG00000141867, ENSG00000144136, ENSG00000127666, ENSG00000145632	967	161	16792	1.72572	1	1	0.99607
GOTERM_BP_DIRECT	GO:0048565	digestive tract development	6	0.550964	0.0483132	ENSG00000103241, ENSG00000091409, ENSG00000179348, ENSG00000052850, ENSG00000163513, ENSG00000106078	967	35	16792	2.97687	1	1	0.99607
GOTERM_BP_DIRECT	GO:0060070	canonical Wnt signaling pathway	10	0.918274	0.0485949	ENSG00000110092, ENSG00000154124, ENSG00000101849, ENSG00000081059, ENSG00000172819, ENSG00000163251, ENSG00000111432, ENSG00000103126, ENSG00000136997, ENSG00000183579	967	83	16792	2.09217	1	1	0.99607
GOTERM_BP_DIRECT	GO:0071347	cellular response to interleukin-1	9	0.826446	0.0505158	ENSG00000167034, ENSG00000103194, ENSG00000109320, ENSG00000136244, ENSG00000108691, ENSG00000172216, ENSG00000136997, ENSG00000169429, ENSG00000005007	967	71	16792	2.2012	1	1	0.99607
GOTERM_BP_DIRECT	GO:1903507	negative regulation of nucleic acid-templated transcription	7	0.642792	0.0513168	ENSG00000100084, ENSG00000137693, ENSG00000115041, ENSG00000100462, ENSG00000183864, ENSG00000142279, ENSG00000181788	967	47	16792	2.58628	1	1	0.99607
GOTERM_BP_DIRECT	GO:0031100	organ regeneration	7	0.642792	0.0513168	ENSG00000148926, ENSG00000132170, ENSG00000030110, ENSG00000084774, ENSG00000148400, ENSG00000163513, ENSG00000108691	967	47	16792	2.58628	1	1	0.99607
GOTERM_BP_DIRECT	GO:0043149	stress fiber assembly	4	0.367309	0.0514196	ENSG00000082781, ENSG00000112658, ENSG00000159840, ENSG00000174943	967	15	16792	4.63068	1	1	0.99607
GOTERM_BP_DIRECT	GO:0002042	cell migration involved in sprouting angiogenesis	4	0.367309	0.0514196	ENSG00000112715, ENSG00000112658, ENSG00000145147, ENSG00000099250	967	15	16792	4.63068	1	1	0.99607
GOTERM_BP_DIRECT	GO:0030307	positive regulation of cell growth	10	0.918274	0.0517777	ENSG00000121864, ENSG00000113070, ENSG00000171791, ENSG00000175793, ENSG00000165060, ENSG00000157168, ENSG00000161921, ENSG00000171612, ENSG00000156502, ENSG00000092969	967	84	16792	2.06727	1	1	0.99607
GOTERM_BP_DIRECT	GO:0001501	skeletal system development	14	1.28558	0.0520556	ENSG00000196363, ENSG00000138696, ENSG00000005073, ENSG00000164761, ENSG00000197905, ENSG00000127418, ENSG00000182197, ENSG00000088256, ENSG00000052850, ENSG00000142627, ENSG00000070814, ENSG00000162878, ENSG00000106031, ENSG00000092969	967	137	16792	1.77453	1	1	0.99607
GOTERM_BP_DIRECT	GO:0030878	thyroid gland development	5	0.459137	0.0525058	ENSG00000106004, ENSG00000112658, ENSG00000184058, ENSG00000126778, ENSG00000135346	967	25	16792	3.47301	1	1	0.99607
GOTERM_BP_DIRECT	GO:1901998	toxin transport	6	0.550964	0.0535581	ENSG00000135624, ENSG00000150753, ENSG00000099250, ENSG00000166226, ENSG00000086061, ENSG00000163468	967	36	16792	2.89417	1	1	0.99607
GOTERM_BP_DIRECT	GO:0050679	positive regulation of epithelial cell proliferation	8	0.734619	0.0556947	ENSG00000112715, ENSG00000125968, ENSG00000091136, ENSG00000184058, ENSG00000148400, ENSG00000136244, ENSG00000182585, ENSG00000136997	967	60	16792	2.31534	1	1	0.99607
GOTERM_BP_DIRECT	GO:0006915	apoptotic process	43	3.94858	0.0559902	ENSG00000131467, ENSG00000076604, ENSG00000131323, ENSG00000090470, ENSG00000106546, ENSG00000107338, ENSG00000152661, ENSG00000130479, ENSG00000023572, ENSG00000104689, ENSG00000104228, ENSG00000139289, ENSG00000143878, ENSG00000118515, ENSG00000119408, ENSG00000185650, ENSG00000149930, ENSG00000108561, ENSG00000125347, ENSG00000132906, ENSG00000126778, ENSG00000023445, ENSG00000102096, ENSG0000…	967	567	16792	1.31693	1	1	0.99607
GOTERM_BP_DIRECT	GO:0060463	lung lobe morphogenesis	3	0.275482	0.057234	ENSG00000103241, ENSG00000128342, ENSG00000163513	967	7	16792	7.44216	1	1	0.99607
GOTERM_BP_DIRECT	GO:0035335	peptidyl-tyrosine dephosphorylation	11	1.0101	0.0583054	ENSG00000120875, ENSG00000164045, ENSG00000158050, ENSG00000138166, ENSG00000158161, ENSG00000149177, ENSG00000151490, ENSG00000084112, ENSG00000164086, ENSG00000070778, ENSG00000154127	967	99	16792	1.92945	1	1	0.99607
GOTERM_BP_DIRECT	GO:0071222	cellular response to lipopolysaccharide	12	1.10193	0.0604876	ENSG00000168884, ENSG00000131759, ENSG00000109320, ENSG00000104825, ENSG00000136244, ENSG00000108691, ENSG00000172216, ENSG00000161921, ENSG00000064932, ENSG00000169429, ENSG00000127666, ENSG00000005007	967	113	16792	1.84408	1	1	0.99607
GOTERM_BP_DIRECT	GO:0048566	embryonic digestive tract development	4	0.367309	0.0606649	ENSG00000137868, ENSG00000162878, ENSG00000169429, ENSG00000092969	967	16	16792	4.34126	1	1	0.99607
GOTERM_BP_DIRECT	GO:0030279	negative regulation of ossification	4	0.367309	0.0606649	ENSG00000131873, ENSG00000171791, ENSG00000148400, ENSG00000137834	967	16	16792	4.34126	1	1	0.99607
GOTERM_BP_DIRECT	GO:0018107	peptidyl-threonine phosphorylation	6	0.550964	0.0649988	ENSG00000064393, ENSG00000171791, ENSG00000173020, ENSG00000084774, ENSG00000163513, ENSG00000072518	967	38	16792	2.74185	1	1	0.99607
GOTERM_BP_DIRECT	GO:0042517	positive regulation of tyrosine phosphorylation of Stat3 protein	6	0.550964	0.0649988	ENSG00000112715, ENSG00000168610, ENSG00000128342, ENSG00000114315, ENSG00000136244, ENSG00000184557	967	38	16792	2.74185	1	1	0.99607
GOTERM_BP_DIRECT	GO:0030335	positive regulation of cell migration	17	1.56107	0.0651652	ENSG00000103241, ENSG00000112715, ENSG00000170291, ENSG00000197461, ENSG00000131504, ENSG00000091136, ENSG00000117525, ENSG00000135346, ENSG00000091409, ENSG00000184371, ENSG00000113070, ENSG00000148400, ENSG00000133818, ENSG00000124216, ENSG00000161921, ENSG00000180921, ENSG00000050820	967	184	16792	1.60438	1	1	0.99607
GOTERM_BP_DIRECT	GO:0000209	protein polyubiquitination	17	1.56107	0.0651652	ENSG00000103264, ENSG00000131467, ENSG00000181852, ENSG00000108578, ENSG00000171791, ENSG00000110107, ENSG00000138646, ENSG00000067955, ENSG00000138642, ENSG00000145604, ENSG00000009335, ENSG00000108671, ENSG00000124226, ENSG00000145860, ENSG00000163840, ENSG00000108344, ENSG00000181788	967	184	16792	1.60438	1	1	0.99607
GOTERM_BP_DIRECT	GO:0032728	positive regulation of interferon-beta production	5	0.459137	0.0666164	ENSG00000013503, ENSG00000148606, ENSG00000168495, ENSG00000125347, ENSG00000107201	967	27	16792	3.21575	1	1	0.99607
GOTERM_BP_DIRECT	GO:0010575	positive regulation of vascular endothelial growth factor production	5	0.459137	0.0666164	ENSG00000170425, ENSG00000073756, ENSG00000138061, ENSG00000183287, ENSG00000125730	967	27	16792	3.21575	1	1	0.99607
GOTERM_BP_DIRECT	GO:0048863	stem cell differentiation	5	0.459137	0.0666164	ENSG00000120149, ENSG00000163132, ENSG00000128342, ENSG00000108671, ENSG00000175832	967	27	16792	3.21575	1	1	0.99607
GOTERM_BP_DIRECT	GO:0045766	positive regulation of angiogenesis	12	1.10193	0.0669029	ENSG00000148926, ENSG00000112715, ENSG00000179348, ENSG00000064393, ENSG00000143878, ENSG00000138061, ENSG00000163513, ENSG00000183287, ENSG00000117525, ENSG00000169429, ENSG00000125730, ENSG00000150630	967	115	16792	1.812	1	1	0.99607
GOTERM_BP_DIRECT	GO:0007165	signal transduction	80	7.34619	0.0669983	ENSG00000131323, ENSG00000107338, ENSG00000186716, ENSG00000152661, ENSG00000077238, ENSG00000105835, ENSG00000104825, ENSG00000109917, ENSG00000247077, ENSG00000148926, ENSG00000168610, ENSG00000157193, ENSG00000134470, ENSG00000132170, ENSG00000034152, ENSG00000119408, ENSG00000160293, ENSG00000147036, ENSG00000107295, ENSG00000088256, ENSG00000144681, ENSG00000071205, ENSG00000169429, ENSG0000…	967	1161	16792	1.19656	1	1	0.99607
GOTERM_BP_DIRECT	GO:0000082	G1/S transition of mitotic cell cycle	11	1.0101	0.0685762	ENSG00000110092, ENSG00000164045, ENSG00000102096, ENSG00000145604, ENSG00000180198, ENSG00000172943, ENSG00000176390, ENSG00000133101, ENSG00000145632, ENSG00000139842, ENSG00000103342	967	102	16792	1.8727	1	1	0.99607
GOTERM_BP_DIRECT	GO:0030324	lung development	9	0.826446	0.0700241	ENSG00000103241, ENSG00000112715, ENSG00000137868, ENSG00000070495, ENSG00000114315, ENSG00000148400, ENSG00000105649, ENSG00000183287, ENSG00000116016	967	76	16792	2.05639	1	1	0.99607
GOTERM_BP_DIRECT	GO:0060749	mammary gland alveolus development	4	0.367309	0.0706244	ENSG00000110092, ENSG00000106004, ENSG00000112715, ENSG00000169083	967	17	16792	4.08589	1	1	0.99607
GOTERM_BP_DIRECT	GO:0031589	cell-substrate adhesion	4	0.367309	0.0706244	ENSG00000091409, ENSG00000164171, ENSG00000137834, ENSG00000183943	967	17	16792	4.08589	1	1	0.99607
GOTERM_BP_DIRECT	GO:0048514	blood vessel morphogenesis	4	0.367309	0.0706244	ENSG00000152661, ENSG00000138061, ENSG00000125968, ENSG00000184058	967	17	16792	4.08589	1	1	0.99607
GOTERM_BP_DIRECT	GO:0001666	response to hypoxia	16	1.46924	0.0710268	ENSG00000112715, ENSG00000129474, ENSG00000112658, ENSG00000164171, ENSG00000135766, ENSG00000116016, ENSG00000150630, ENSG00000148926, ENSG00000169057, ENSG00000163513, ENSG00000144791, ENSG00000108691, ENSG00000103245, ENSG00000168209, ENSG00000092969, ENSG00000142279	967	172	16792	1.61535	1	1	0.99607
GOTERM_BP_DIRECT	GO:0042493	response to drug	25	2.29568	0.0726021	ENSG00000073756, ENSG00000152669, ENSG00000164171, ENSG00000136997, ENSG00000198900, ENSG00000118777, ENSG00000023909, ENSG00000168610, ENSG00000140263, ENSG00000157193, ENSG00000132170, ENSG00000030110, ENSG00000092969, ENSG00000175592, ENSG00000108578, ENSG00000171791, ENSG00000171793, ENSG00000136244, ENSG00000178921, ENSG00000150630, ENSG00000110092, ENSG00000198805, ENSG00000164761, ENSG0000…	967	304	16792	1.42805	1	1	0.99607
GOTERM_BP_DIRECT	GO:0001701	in utero embryonic development	17	1.56107	0.0730261	ENSG00000103241, ENSG00000175592, ENSG00000112715, ENSG00000130489, ENSG00000152661, ENSG00000162769, ENSG00000112658, ENSG00000136997, ENSG00000169083, ENSG00000139842, ENSG00000163132, ENSG00000100601, ENSG00000163513, ENSG00000148400, ENSG00000126457, ENSG00000188910, ENSG00000079999	967	187	16792	1.57864	1	1	0.99607
GOTERM_BP_DIRECT	GO:0072091	regulation of stem cell proliferation	3	0.275482	0.0734641	ENSG00000137693, ENSG00000186575, ENSG00000185650	967	8	16792	6.51189	1	1	0.99607
GOTERM_BP_DIRECT	GO:0060100	positive regulation of phagocytosis, engulfment	3	0.275482	0.0734641	ENSG00000179348, ENSG00000132170, ENSG00000164171	967	8	16792	6.51189	1	1	0.99607
GOTERM_BP_DIRECT	GO:0016264	gap junction assembly	3	0.275482	0.0734641	ENSG00000152661, ENSG00000057294, ENSG00000182963	967	8	16792	6.51189	1	1	0.99607
GOTERM_BP_DIRECT	GO:0043497	regulation of protein heterodimerization activity	3	0.275482	0.0734641	ENSG00000030110, ENSG00000171791, ENSG00000157168	967	8	16792	6.51189	1	1	0.99607
GOTERM_BP_DIRECT	GO:0045630	positive regulation of T-helper 2 cell differentiation	3	0.275482	0.0734641	ENSG00000077238, ENSG00000131759, ENSG00000136244	967	8	16792	6.51189	1	1	0.99607
GOTERM_BP_DIRECT	GO:0035148	tube formation	3	0.275482	0.0734641	ENSG00000112715, ENSG00000168874, ENSG00000148400	967	8	16792	6.51189	1	1	0.99607
GOTERM_BP_DIRECT	GO:0030850	prostate gland development	3	0.275482	0.0734641	ENSG00000131759, ENSG00000169083, ENSG00000004478	967	8	16792	6.51189	1	1	0.99607
GOTERM_BP_DIRECT	GO:0043129	surfactant homeostasis	3	0.275482	0.0734641	ENSG00000112715, ENSG00000153395, ENSG00000116016	967	8	16792	6.51189	1	1	0.99607
GOTERM_BP_DIRECT	GO:0070544	histone H3-K36 demethylation	3	0.275482	0.0734641	ENSG00000173120, ENSG00000172943, ENSG00000170468	967	8	16792	6.51189	1	1	0.99607
GOTERM_BP_DIRECT	GO:0033598	mammary gland epithelial cell proliferation	3	0.275482	0.0734641	ENSG00000110092, ENSG00000142627, ENSG00000172216	967	8	16792	6.51189	1	1	0.99607
GOTERM_BP_DIRECT	GO:0001707	mesoderm formation	5	0.459137	0.0743357	ENSG00000107984, ENSG00000198431, ENSG00000186575, ENSG00000112658, ENSG00000124216	967	28	16792	3.1009	1	1	0.99607
GOTERM_BP_DIRECT	GO:0035116	embryonic hindlimb morphogenesis	5	0.459137	0.0743357	ENSG00000120149, ENSG00000163132, ENSG00000172819, ENSG00000052850, ENSG00000148400	967	28	16792	3.1009	1	1	0.99607
GOTERM_BP_DIRECT	GO:0000387	spliceosomal snRNP assembly	5	0.459137	0.0743357	ENSG00000179409, ENSG00000082516, ENSG00000100462, ENSG00000152147, ENSG00000116455	967	28	16792	3.1009	1	1	0.99607
GOTERM_BP_DIRECT	GO:0043388	positive regulation of DNA binding	5	0.459137	0.0743357	ENSG00000064393, ENSG00000114315, ENSG00000153879, ENSG00000164171, ENSG00000136997	967	28	16792	3.1009	1	1	0.99607
GOTERM_BP_DIRECT	GO:0001649	osteoblast differentiation	11	1.0101	0.0760235	ENSG00000120149, ENSG00000100084, ENSG00000171490, ENSG00000152661, ENSG00000142627, ENSG00000132382, ENSG00000067955, ENSG00000133818, ENSG00000124216, ENSG00000041982, ENSG00000165732	967	104	16792	1.83669	1	1	0.99607
GOTERM_BP_DIRECT	GO:0033209	tumor necrosis factor-mediated signaling pathway	12	1.10193	0.0773221	ENSG00000131467, ENSG00000023445, ENSG00000131323, ENSG00000164761, ENSG00000146072, ENSG00000006062, ENSG00000104689, ENSG00000108671, ENSG00000006327, ENSG00000127191, ENSG00000054967, ENSG00000108344	967	118	16792	1.76594	1	1	0.99607
GOTERM_BP_DIRECT	GO:0035019	somatic stem cell population maintenance	8	0.734619	0.0788506	ENSG00000179348, ENSG00000137693, ENSG00000168610, ENSG00000163882, ENSG00000114315, ENSG00000144231, ENSG00000116016, ENSG00000139842	967	65	16792	2.13724	1	1	0.99607
GOTERM_BP_DIRECT	GO:0007275	multicellular organism development	39	3.58127	0.0790293	ENSG00000106004, ENSG00000178951, ENSG00000162769, ENSG00000104689, ENSG00000111432, ENSG00000198369, ENSG00000117318, ENSG00000172530, ENSG00000135048, ENSG00000158161, ENSG00000158480, ENSG00000124459, ENSG00000185252, ENSG00000171617, ENSG00000142627, ENSG00000148400, ENSG00000187555, ENSG00000054967, ENSG00000127124, ENSG00000140961, ENSG00000140563, ENSG00000143157, ENSG00000137819, ENSG0000…	967	521	16792	1.29988	1	1	0.99607
GOTERM_BP_DIRECT	GO:0001764	neuron migration	11	1.0101	0.0799287	ENSG00000179348, ENSG00000152661, ENSG00000174013, ENSG00000112658, ENSG00000100601, ENSG00000072518, ENSG00000164438, ENSG00000099250, ENSG00000163697, ENSG00000152377, ENSG00000168209	967	105	16792	1.8192	1	1	0.99607
GOTERM_BP_DIRECT	GO:0048384	retinoic acid receptor signaling pathway	4	0.367309	0.0812639	ENSG00000095794, ENSG00000172819, ENSG00000131759, ENSG00000184058	967	18	16792	3.8589	1	1	0.99607
GOTERM_BP_DIRECT	GO:0007250	activation of NF-kappaB-inducing kinase activity	4	0.367309	0.0812639	ENSG00000076604, ENSG00000172175, ENSG00000104689, ENSG00000127191	967	18	16792	3.8589	1	1	0.99607
GOTERM_BP_DIRECT	GO:0070266	necroptotic process	4	0.367309	0.0812639	ENSG00000247077, ENSG00000127666, ENSG00000168404, ENSG00000108179	967	18	16792	3.8589	1	1	0.99607
GOTERM_BP_DIRECT	GO:0048008	platelet-derived growth factor receptor signaling pathway	5	0.459137	0.0824852	ENSG00000186716, ENSG00000197461, ENSG00000149177, ENSG00000099250, ENSG00000050820	967	29	16792	2.99397	1	1	0.99607
GOTERM_BP_DIRECT	GO:0097421	liver regeneration	5	0.459137	0.0824852	ENSG00000110092, ENSG00000100462, ENSG00000172216, ENSG00000136997, ENSG00000100906	967	29	16792	2.99397	1	1	0.99607
GOTERM_BP_DIRECT	GO:0071549	cellular response to dexamethasone stimulus	5	0.459137	0.0824852	ENSG00000136244, ENSG00000108691, ENSG00000132906, ENSG00000090447, ENSG00000168209	967	29	16792	2.99397	1	1	0.99607
GOTERM_BP_DIRECT	GO:0035264	multicellular organism growth	9	0.826446	0.088534	ENSG00000196182, ENSG00000106004, ENSG00000162769, ENSG00000172819, ENSG00000131759, ENSG00000185650, ENSG00000162878, ENSG00000148339, ENSG00000169083	967	80	16792	1.95357	1	1	0.99607
GOTERM_BP_DIRECT	GO:0030903	notochord development	3	0.275482	0.0909475	ENSG00000137693, ENSG00000117318, ENSG00000106078	967	9	16792	5.78835	1	1	0.99607
GOTERM_BP_DIRECT	GO:0090136	epithelial cell-cell adhesion	3	0.275482	0.0909475	ENSG00000082781, ENSG00000140859, ENSG00000112658	967	9	16792	5.78835	1	1	0.99607
GOTERM_BP_DIRECT	GO:0090244	Wnt signaling pathway involved in somitogenesis	3	0.275482	0.0909475	ENSG00000107984, ENSG00000103126, ENSG00000171700	967	9	16792	5.78835	1	1	0.99607
GOTERM_BP_DIRECT	GO:0035313	wound healing, spreading of epidermal cells	3	0.275482	0.0909475	ENSG00000120149, ENSG00000129474, ENSG00000113070	967	9	16792	5.78835	1	1	0.99607
GOTERM_BP_DIRECT	GO:0000463	maturation of LSU-rRNA from tricistronic rRNA transcript (SSU-rRNA, 5.8S rRNA, LSU-rRNA)	3	0.275482	0.0909475	ENSG00000100029, ENSG00000197498, ENSG00000146223	967	9	16792	5.78835	1	1	0.99607
GOTERM_BP_DIRECT	GO:0090073	positive regulation of protein homodimerization activity	3	0.275482	0.0909475	ENSG00000076604, ENSG00000130119, ENSG00000127191	967	9	16792	5.78835	1	1	0.99607
GOTERM_BP_DIRECT	GO:0001973	adenosine receptor signaling pathway	3	0.275482	0.0909475	ENSG00000170425, ENSG00000169860, ENSG00000244165	967	9	16792	5.78835	1	1	0.99607
GOTERM_BP_DIRECT	GO:0015886	heme transport	3	0.275482	0.0909475	ENSG00000118777, ENSG00000162769, ENSG00000115657	967	9	16792	5.78835	1	1	0.99607
GOTERM_BP_DIRECT	GO:0035767	endothelial cell chemotaxis	3	0.275482	0.0909475	ENSG00000112715, ENSG00000136999, ENSG00000099250	967	9	16792	5.78835	1	1	0.99607
GOTERM_BP_DIRECT	GO:0060325	face morphogenesis	5	0.459137	0.0910534	ENSG00000163132, ENSG00000107984, ENSG00000137868, ENSG00000184058, ENSG00000092969	967	30	16792	2.89417	1	1	0.99607
GOTERM_BP_DIRECT	GO:0006611	protein export from nucleus	5	0.459137	0.0910534	ENSG00000124571, ENSG00000132341, ENSG00000160117, ENSG00000132661, ENSG00000169180	967	30	16792	2.89417	1	1	0.99607
GOTERM_BP_DIRECT	GO:0007595	lactation	6	0.550964	0.0916278	ENSG00000110092, ENSG00000112715, ENSG00000107954, ENSG00000114491, ENSG00000084774, ENSG00000159399	967	42	16792	2.48072	1	1	0.99607
GOTERM_BP_DIRECT	GO:0006986	response to unfolded protein	6	0.550964	0.0916278	ENSG00000136816, ENSG00000128965, ENSG00000132002, ENSG00000086061, ENSG00000109971, ENSG00000096384	967	42	16792	2.48072	1	1	0.99607
GOTERM_BP_DIRECT	GO:0001541	ovarian follicle development	6	0.550964	0.0916278	ENSG00000112715, ENSG00000171791, ENSG00000183770, ENSG00000049130, ENSG00000172216, ENSG00000136997	967	42	16792	2.48072	1	1	0.99607
GOTERM_BP_DIRECT	GO:0045599	negative regulation of fat cell differentiation	6	0.550964	0.0916278	ENSG00000140044, ENSG00000120149, ENSG00000179348, ENSG00000136244, ENSG00000103126, ENSG00000101255	967	42	16792	2.48072	1	1	0.99607
GOTERM_BP_DIRECT	GO:0050821	protein stabilization	13	1.19376	0.0924039	ENSG00000102096, ENSG00000135624, ENSG00000162407, ENSG00000150753, ENSG00000096384, ENSG00000069849, ENSG00000163132, ENSG00000168884, ENSG00000187555, ENSG00000088992, ENSG00000146731, ENSG00000166226, ENSG00000163468	967	136	16792	1.65989	1	1	0.99607
GOTERM_BP_DIRECT	GO:0007026	negative regulation of microtubule depolymerization	4	0.367309	0.0925461	ENSG00000116584, ENSG00000165175, ENSG00000180834, ENSG00000101871	967	19	16792	3.6558	1	1	0.99607
GOTERM_BP_DIRECT	GO:0008637	apoptotic mitochondrial changes	4	0.367309	0.0925461	ENSG00000023909, ENSG00000042286, ENSG00000159399, ENSG00000108179	967	19	16792	3.6558	1	1	0.99607
GOTERM_BP_DIRECT	GO:0051607	defense response to virus	15	1.37741	0.093914	ENSG00000171791, ENSG00000138646, ENSG00000136244, ENSG00000135114, ENSG00000013503, ENSG00000148606, ENSG00000164430, ENSG00000142089, ENSG00000100413, ENSG00000168495, ENSG00000125347, ENSG00000161980, ENSG00000185745, ENSG00000168209, ENSG00000127666	967	165	16792	1.57864	1	1	0.99607
GOTERM_BP_DIRECT	GO:0042475	odontogenesis of dentin-containing tooth	7	0.642792	0.0948739	ENSG00000148926, ENSG00000163132, ENSG00000186575, ENSG00000184058, ENSG00000115844, ENSG00000041982, ENSG00000144355	967	55	16792	2.2101	1	1	0.99607
GOTERM_BP_DIRECT	GO:0030336	negative regulation of cell migration	10	0.918274	0.0958005	ENSG00000181852, ENSG00000149177, ENSG00000143878, ENSG00000138061, ENSG00000186575, ENSG00000171791, ENSG00000112658, ENSG00000145147, ENSG00000057294, ENSG00000163686	967	95	16792	1.8279	1	1	0.99607
GOTERM_BP_DIRECT	GO:0008543	fibroblast growth factor receptor signaling pathway	9	0.826446	0.0987568	ENSG00000166068, ENSG00000137440, ENSG00000163882, ENSG00000127418, ENSG00000198369, ENSG00000144231, ENSG00000169813, ENSG00000110395, ENSG00000185070	967	82	16792	1.90592	1	1	0.99607
GOTERM_BP_DIRECT	GO:0034613	cellular protein localization	6	0.550964	0.0990426	ENSG00000129474, ENSG00000139926, ENSG00000110107, ENSG00000109133, ENSG00000213923, ENSG00000204160	967	43	16792	2.42303	1	1	0.99607
GOTERM_BP_DIRECT	GO:0048538	thymus development	6	0.550964	0.0990426	ENSG00000171791, ENSG00000099942, ENSG00000112658, ENSG00000114315, ENSG00000184058, ENSG00000126778	967	43	16792	2.42303	1	1	0.99607
GOTERM_BP_DIRECT	GO:0045785	positive regulation of cell adhesion	6	0.550964	0.0990426	ENSG00000198959, ENSG00000112715, ENSG00000149177, ENSG00000108561, ENSG00000164171, ENSG00000157168	967	43	16792	2.42303	1	1	0.99607

## Sheet: HEG_all pep intersect_UP_CC
Category	Term		Count	%	PValue	Genes	List Total	Pop Hits	Pop Total	Fold Enrichment	Bonferroni	Benjamini	FDR	log(p-value)
GOTERM_CC_DIRECT	GO:0005730	nucleolus	129	11.8457	4.25212e-26	ENSG00000197498, ENSG00000254093, ENSG00000083635, ENSG00000187051, ENSG00000198900, ENSG00000169180, ENSG00000167721, ENSG00000166197, ENSG00000005100, ENSG00000136891, ENSG00000107371, ENSG00000146223, ENSG00000161980, ENSG00000125485, ENSG00000133316, ENSG00000184967, ENSG00000052749, ENSG00000239306, ENSG00000115946, ENSG00000068654, ENSG00000132341, ENSG00000165271, ENSG00000170468, ENSG0000…	1000	857	18224	2.74317	2.2026e-23	2.2026e-23	2.14732e-23	22.6571
GOTERM_CC_DIRECT	GO:0005654	nucleoplasm	278	25.528	1.18254e-25	ENSG00000151014, ENSG00000198900, ENSG00000170577, ENSG00000120875, ENSG00000167721, ENSG00000166197, ENSG00000136891, ENSG00000132170, ENSG00000188786, ENSG00000119408, ENSG00000168495, ENSG00000148400, ENSG00000161980, ENSG00000100462, ENSG00000184967, ENSG00000130204, ENSG00000239306, ENSG00000115946, ENSG00000068654, ENSG00000155846, ENSG00000174943, ENSG00000170468, ENSG00000163132, ENSG0000…	1000	2784	18224	1.81978	6.12554e-23	3.06277e-23	2.9859e-23	22.5139
GOTERM_CC_DIRECT	GO:0005634	nucleus	427	39.2103	1.44958e-19	ENSG00000181588, ENSG00000181220, ENSG00000139800, ENSG00000104825, ENSG00000040199, ENSG00000112561, ENSG00000198900, ENSG00000171425, ENSG00000170577, ENSG00000132170, ENSG00000183770, ENSG00000148400, ENSG00000057757, ENSG00000090447, ENSG00000100462, ENSG00000184967, ENSG00000239306, ENSG00000115946, ENSG00000171791, ENSG00000068654, ENSG00000113645, ENSG00000170100, ENSG00000170468, ENSG0000…	1000	5415	18224	1.43705	7.50883e-17	2.50294e-17	2.44013e-17	16.6015
GOTERM_CC_DIRECT	GO:0005737	cytoplasm	374	34.3434	6.64434e-10	ENSG00000139926, ENSG00000130559, ENSG00000181220, ENSG00000160408, ENSG00000040199, ENSG00000151014, ENSG00000112561, ENSG00000040633, ENSG00000170577, ENSG00000166197, ENSG00000136891, ENSG00000119408, ENSG00000088256, ENSG00000039523, ENSG00000100462, ENSG00000100221, ENSG00000180921, ENSG00000183655, ENSG00000130204, ENSG00000185818, ENSG00000239306, ENSG00000171791, ENSG00000068654, ENSG0000…	1000	5222	18224	1.3052	3.44177e-07	8.60442e-08	8.38848e-08	7.06528
GOTERM_CC_DIRECT	GO:0032040	small-subunit processome	15	1.37741	1.58965e-09	ENSG00000065183, ENSG00000177971, ENSG00000184967, ENSG00000156697, ENSG00000241945, ENSG00000136718, ENSG00000011260, ENSG00000114767, ENSG00000119285, ENSG00000165271, ENSG00000087269, ENSG00000120800, ENSG00000126749, ENSG00000275464, ENSG00000148843	1000	35	18224	7.81029	8.23436e-07	1.64687e-07	1.60554e-07	6.78334
GOTERM_CC_DIRECT	GO:0030687	preribosome, large subunit precursor	13	1.19376	1.50284e-08	ENSG00000133316, ENSG00000160208, ENSG00000198042, ENSG00000110104, ENSG00000130810, ENSG00000132603, ENSG00000242372, ENSG00000173545, ENSG00000053372, ENSG00000136891, ENSG00000100029, ENSG00000179041, ENSG00000160214	1000	29	18224	8.16938	7.78469e-06	1.29745e-06	1.26489e-06	5.88691
GOTERM_CC_DIRECT	GO:0005829	cytosol	250	22.9568	2.96885e-08	ENSG00000112208, ENSG00000099942, ENSG00000104825, ENSG00000040199, ENSG00000167721, ENSG00000132170, ENSG00000143878, ENSG00000119408, ENSG00000168495, ENSG00000148400, ENSG00000161980, ENSG00000101311, ENSG00000100462, ENSG00000142544, ENSG00000175592, ENSG00000115946, ENSG00000171791, ENSG00000155849, ENSG00000171793, ENSG00000179958, ENSG00000113645, ENSG00000099250, ENSG00000085415, ENSG0000…	1000	3315	18224	1.37436	1.53785e-05	2.19695e-06	2.14181e-06	5.65818
GOTERM_CC_DIRECT	GO:0005667	transcription factor complex	27	2.47934	2.04203e-05	ENSG00000179348, ENSG00000106546, ENSG00000137309, ENSG00000167081, ENSG00000133740, ENSG00000158161, ENSG00000148200, ENSG00000126778, ENSG00000103241, ENSG00000149480, ENSG00000129474, ENSG00000198176, ENSG00000095794, ENSG00000239306, ENSG00000106459, ENSG00000137834, ENSG00000170485, ENSG00000205250, ENSG00000116016, ENSG00000170854, ENSG00000005073, ENSG00000137693, ENSG00000081059, ENSG0000…	1000	193	18224	2.54947	0.0105221	0.00132221	0.00128903	2.8787
GOTERM_CC_DIRECT	GO:0016020	membrane	158	14.5087	0.000262864	ENSG00000134910, ENSG00000153395, ENSG00000067955, ENSG00000171700, ENSG00000196449, ENSG00000157193, ENSG00000130706, ENSG00000023171, ENSG00000133818, ENSG00000276045, ENSG00000128512, ENSG00000100221, ENSG00000198182, ENSG00000108344, ENSG00000112715, ENSG00000069345, ENSG00000171791, ENSG00000155849, ENSG00000171793, ENSG00000132341, ENSG00000099250, ENSG00000096384, ENSG00000132740, ENSG0000…	1000	2200	18224	1.30881	0.127316	0.0142405	0.0138831
GOTERM_CC_DIRECT	GO:0030688	preribosome, small subunit precursor	5	0.459137	0.000274914	ENSG00000141101, ENSG00000160208, ENSG00000167721, ENSG00000120800, ENSG00000160214	1000	7	18224	13.0171	0.132747	0.0142405	0.0138831
GOTERM_CC_DIRECT	GO:0005666	DNA-directed RNA polymerase III complex	7	0.642792	0.000391182	ENSG00000013503, ENSG00000148606, ENSG00000163882, ENSG00000100413, ENSG00000168495, ENSG00000161980, ENSG00000171453	1000	19	18224	6.71411	0.183454	0.0184211	0.0179588
GOTERM_CC_DIRECT	GO:0005736	DNA-directed RNA polymerase I complex	6	0.550964	0.000435694	ENSG00000163882, ENSG00000137054, ENSG00000068654, ENSG00000117877, ENSG00000171453, ENSG00000125630	1000	13	18224	8.41108	0.202074	0.0188075	0.0183355
GOTERM_CC_DIRECT	GO:0005832	chaperonin-containing T-complex	5	0.459137	0.000905647	ENSG00000135624, ENSG00000150753, ENSG00000146731, ENSG00000166226, ENSG00000163468	1000	9	18224	10.1244	0.374584	0.0360866	0.0351809
GOTERM_CC_DIRECT	GO:0005739	mitochondrion	100	9.18274	0.00105889	ENSG00000023572, ENSG00000107815, ENSG00000254093, ENSG00000196449, ENSG00000169860, ENSG00000124279, ENSG00000233276, ENSG00000142544, ENSG00000100294, ENSG00000198176, ENSG00000130204, ENSG00000122140, ENSG00000185818, ENSG00000171791, ENSG00000165271, ENSG00000155846, ENSG00000065427, ENSG00000096384, ENSG00000166123, ENSG00000139131, ENSG00000122386, ENSG00000100335, ENSG00000086061, ENSG0000…	1000	1331	18224	1.3692	0.422355	0.0391789	0.0381957
GOTERM_CC_DIRECT	GO:0032587	ruffle membrane	13	1.19376	0.00164232	ENSG00000182957, ENSG00000131504, ENSG00000149177, ENSG00000136158, ENSG00000113645, ENSG00000136002, ENSG00000116584, ENSG00000127507, ENSG00000186575, ENSG00000142627, ENSG00000088992, ENSG00000101311, ENSG00000107201	1000	82	18224	2.88917	0.573191	0.0567146	0.0552913
GOTERM_CC_DIRECT	GO:0031965	nuclear membrane	24	2.20386	0.00377875	ENSG00000065183, ENSG00000184967, ENSG00000181026, ENSG00000188807, ENSG00000052749, ENSG00000174574, ENSG00000180198, ENSG00000171791, ENSG00000136816, ENSG00000115556, ENSG00000196313, ENSG00000172943, ENSG00000170577, ENSG00000165661, ENSG00000053372, ENSG00000185085, ENSG00000136891, ENSG00000134470, ENSG00000189159, ENSG00000143418, ENSG00000272391, ENSG00000100401, ENSG00000101255, ENSG0000…	1000	229	18224	1.90994	0.859297	0.122337	0.119267
GOTERM_CC_DIRECT	GO:0032797	SMN complex	5	0.459137	0.00430803	ENSG00000179409, ENSG00000082516, ENSG00000109917, ENSG00000152147, ENSG00000132740	1000	13	18224	7.00923	0.893155	0.131268	0.127974
GOTERM_CC_DIRECT	GO:0034388	Pwp2p-containing subcomplex of 90S preribosome	4	0.367309	0.00486625	ENSG00000065183, ENSG00000241945, ENSG00000011260, ENSG00000275464	1000	7	18224	10.4137	0.920091	0.14004	0.136525
GOTERM_CC_DIRECT	GO:0005921	gap junction	5	0.459137	0.00753416	ENSG00000110218, ENSG00000136999, ENSG00000152661, ENSG00000188910, ENSG00000182963	1000	15	18224	6.07467	0.980109	0.204326	0.199198
GOTERM_CC_DIRECT	GO:0032545	CURI complex	3	0.275482	0.00867793	ENSG00000189306, ENSG00000165271, ENSG00000182841	1000	3	18224	18.224	0.989054	0.204326	0.199198
GOTERM_CC_DIRECT	GO:0034455	t-UTP complex	3	0.275482	0.00867793	ENSG00000141076, ENSG00000130935, ENSG00000119285	1000	3	18224	18.224	0.989054	0.204326	0.199198
GOTERM_CC_DIRECT	GO:0034456	UTP-C complex	3	0.275482	0.00867793	ENSG00000189306, ENSG00000165271, ENSG00000182841	1000	3	18224	18.224	0.989054	0.204326	0.199198
GOTERM_CC_DIRECT	GO:0000932	cytoplasmic mRNA processing body	11	1.0101	0.0099841	ENSG00000129474, ENSG00000164167, ENSG00000161011, ENSG00000254726, ENSG00000185650, ENSG00000144791, ENSG00000144231, ENSG00000151014, ENSG00000198900, ENSG00000005007, ENSG00000142279	1000	78	18224	2.57005	0.994471	0.224859	0.219216
GOTERM_CC_DIRECT	GO:0002199	zona pellucida receptor complex	4	0.367309	0.0107528	ENSG00000135624, ENSG00000150753, ENSG00000166226, ENSG00000163468	1000	9	18224	8.09956	0.996303	0.232082	0.226258
GOTERM_CC_DIRECT	GO:0005913	cell-cell adherens junction	29	2.66299	0.011327	ENSG00000099942, ENSG00000104529, ENSG00000110047, ENSG00000057294, ENSG00000175866, ENSG00000135048, ENSG00000142627, ENSG00000100401, ENSG00000072518, ENSG00000127527, ENSG00000109971, ENSG00000171490, ENSG00000073008, ENSG00000175793, ENSG00000175792, ENSG00000128283, ENSG00000178209, ENSG00000155506, ENSG00000163191, ENSG00000132341, ENSG00000159840, ENSG00000132002, ENSG00000110395, ENSG0000…	1000	323	18224	1.63621	0.997263	0.234696	0.228806
GOTERM_CC_DIRECT	GO:0030686	90S preribosome	4	0.367309	0.0194564	ENSG00000171490, ENSG00000087269, ENSG00000120800, ENSG00000119285	1000	11	18224	6.62691	0.999962	0.373275	0.363907
GOTERM_CC_DIRECT	GO:0097504	Gemini of coiled bodies	4	0.367309	0.0194564	ENSG00000179409, ENSG00000082516, ENSG00000109917, ENSG00000152147	1000	11	18224	6.62691	0.999962	0.373275	0.363907
GOTERM_CC_DIRECT	GO:0015030	Cajal body	8	0.734619	0.0205128	ENSG00000119953, ENSG00000166197, ENSG00000144736, ENSG00000142528, ENSG00000109917, ENSG00000136875, ENSG00000132773, ENSG00000108883	1000	51	18224	2.85867	0.999978	0.379487	0.369963
GOTERM_CC_DIRECT	GO:0005697	telomerase holoenzyme complex	5	0.459137	0.0254533	ENSG00000135372, ENSG00000130119, ENSG00000198952, ENSG00000109534, ENSG00000116698	1000	21	18224	4.33905	0.999998	0.454648	0.443238
GOTERM_CC_DIRECT	GO:0033256	I-kappaB/NF-kappaB complex	3	0.275482	0.026869	ENSG00000104856, ENSG00000109320, ENSG00000100906	1000	5	18224	10.9344	0.999999	0.463939	0.452295
GOTERM_CC_DIRECT	GO:0031463	Cul3-RING ubiquitin ligase complex	9	0.826446	0.0295522	ENSG00000167487, ENSG00000171617, ENSG00000165572, ENSG00000114648, ENSG00000079999, ENSG00000180901, ENSG00000167977, ENSG00000183655, ENSG00000174943	1000	67	18224	2.448	1	0.493807	0.481414
GOTERM_CC_DIRECT	GO:0016604	nuclear body	6	0.550964	0.0324508	ENSG00000064393, ENSG00000160877, ENSG00000082516, ENSG00000187555, ENSG00000152147, ENSG00000078902	1000	33	18224	3.31345	1	0.50938	0.496596
GOTERM_CC_DIRECT	GO:0090575	RNA polymerase II transcription factor complex	6	0.550964	0.0324508	ENSG00000064393, ENSG00000116560, ENSG00000168610, ENSG00000132170, ENSG00000197451, ENSG00000137309	1000	33	18224	3.31345	1	0.50938	0.496596
GOTERM_CC_DIRECT	GO:0001650	fibrillar center	3	0.275482	0.0388543	ENSG00000141076, ENSG00000163811, ENSG00000108312	1000	6	18224	9.112	1	0.591956	0.5771
GOTERM_CC_DIRECT	GO:0005912	adherens junction	7	0.642792	0.0545356	ENSG00000129474, ENSG00000186575, ENSG00000162407, ENSG00000148400, ENSG00000144791, ENSG00000057294, ENSG00000142279	1000	50	18224	2.55136	1	0.807126	0.78687
GOTERM_CC_DIRECT	GO:0005874	microtubule	25	2.29568	0.0579892	ENSG00000135624, ENSG00000130479, ENSG00000176014, ENSG00000140859, ENSG00000130559, ENSG00000136158, ENSG00000175764, ENSG00000171368, ENSG00000137267, ENSG00000004478, ENSG00000116584, ENSG00000119408, ENSG00000188229, ENSG00000101871, ENSG00000163468, ENSG00000135912, ENSG00000150753, ENSG00000264364, ENSG00000144635, ENSG00000167553, ENSG00000165175, ENSG00000163811, ENSG00000146731, ENSG0000…	1000	311	18224	1.46495	1	0.8344	0.81346
GOTERM_CC_DIRECT	GO:0005925	focal adhesion	30	2.75482	0.0609603	ENSG00000152661, ENSG00000026508, ENSG00000137309, ENSG00000083857, ENSG00000164171, ENSG00000041982, ENSG00000185070, ENSG00000198959, ENSG00000116584, ENSG00000143878, ENSG00000124614, ENSG00000142627, ENSG00000133818, ENSG00000101311, ENSG00000050820, ENSG00000109971, ENSG00000129474, ENSG00000073008, ENSG00000128283, ENSG00000112576, ENSG00000178209, ENSG00000159840, ENSG00000099250, ENSG0000…	1000	391	18224	1.39826	1	0.848528	0.827233
GOTERM_CC_DIRECT	GO:0000794	condensed nuclear chromosome	5	0.459137	0.0645314	ENSG00000180198, ENSG00000179041, ENSG00000141867, ENSG00000165271, ENSG00000155438	1000	28	18224	3.25429	1	0.848528	0.827233
GOTERM_CC_DIRECT	GO:0000790	nuclear chromatin	17	1.56107	0.0652542	ENSG00000100084, ENSG00000149480, ENSG00000180198, ENSG00000131759, ENSG00000112658, ENSG00000075131, ENSG00000205250, ENSG00000172216, ENSG00000169083, ENSG00000020633, ENSG00000168610, ENSG00000169598, ENSG00000171617, ENSG00000172819, ENSG00000168495, ENSG00000125347, ENSG00000151090	1000	193	18224	1.60522	1	0.848528	0.827233
GOTERM_CC_DIRECT	GO:0008541	proteasome regulatory particle, lid subcomplex	3	0.275482	0.0674425	ENSG00000108671, ENSG00000130706, ENSG00000108344	1000	8	18224	6.834	1	0.848528	0.827233
GOTERM_CC_DIRECT	GO:0005655	nucleolar ribonuclease P complex	3	0.275482	0.0674425	ENSG00000104356, ENSG00000124787, ENSG00000172336	1000	8	18224	6.834	1	0.848528	0.827233
GOTERM_CC_DIRECT	GO:0016328	lateral plasma membrane	7	0.642792	0.0687995	ENSG00000168502, ENSG00000152661, ENSG00000151490, ENSG00000072518, ENSG00000103126, ENSG00000173218, ENSG00000163347	1000	53	18224	2.40694	1	0.848528	0.827233
GOTERM_CC_DIRECT	GO:0046930	pore complex	3	0.275482	0.0836395	ENSG00000130204, ENSG00000030110, ENSG00000171791	1000	9	18224	6.07467	1	1	0.976789
GOTERM_CC_DIRECT	GO:0030659	cytoplasmic vesicle membrane	12	1.10193	0.0853836	ENSG00000145911, ENSG00000178996, ENSG00000134470, ENSG00000145194, ENSG00000140859, ENSG00000142185, ENSG00000175793, ENSG00000149930, ENSG00000198018, ENSG00000105186, ENSG00000134278, ENSG00000170027	1000	126	18224	1.73562	1	1	0.976789
GOTERM_CC_DIRECT	GO:0031012	extracellular matrix	23	2.11203	0.091311	ENSG00000204291, ENSG00000136999, ENSG00000091136, ENSG00000105825, ENSG00000178209, ENSG00000132341, ENSG00000117525, ENSG00000041982, ENSG00000115414, ENSG00000198959, ENSG00000116560, ENSG00000124614, ENSG00000185761, ENSG00000188229, ENSG00000161960, ENSG00000187720, ENSG00000135919, ENSG00000146731, ENSG00000166226, ENSG00000109971, ENSG00000106333, ENSG00000092969, ENSG00000108883	1000	296	18224	1.41605	1	1	0.976789
GOTERM_CC_DIRECT	GO:0030175	filopodium	8	0.734619	0.0934325	ENSG00000160714, ENSG00000091409, ENSG00000188042, ENSG00000182957, ENSG00000186575, ENSG00000083857, ENSG00000049130, ENSG00000175866	1000	71	18224	2.05341	1	1	0.976789

## Sheet: HEG_all pep intersect_UP_MF
Category	Term		Count	%	PValue	Genes	List Total	Pop Hits	Pop Total	Fold Enrichment	Bonferroni	Benjamini	FDR	log(p-value)
GOTERM_MF_DIRECT	GO:0044822	poly(A) RNA binding	146	13.4068	1.79601e-20	ENSG00000181588, ENSG00000099942, ENSG00000197498, ENSG00000187051, ENSG00000198900, ENSG00000167721, ENSG00000145414, ENSG00000166197, ENSG00000005100, ENSG00000059378, ENSG00000124279, ENSG00000126457, ENSG00000146223, ENSG00000125485, ENSG00000164610, ENSG00000184967, ENSG00000100294, ENSG00000052749, ENSG00000160818, ENSG00000239306, ENSG00000115946, ENSG00000132341, ENSG00000165271, ENSG0000…	984	1129	16881	2.21851	1.8445e-17	1.8445e-17	1.83014e-17	16.7341
GOTERM_MF_DIRECT	GO:0005515	protein binding	627	57.5758	2.17664e-14	ENSG00000139926, ENSG00000077238, ENSG00000112208, ENSG00000181220, ENSG00000116922, ENSG00000104825, ENSG00000040199, ENSG00000198900, ENSG00000171425, ENSG00000166197, ENSG00000132170, ENSG00000134470, ENSG00000136891, ENSG00000183770, ENSG00000148400, ENSG00000182685, ENSG00000090447, ENSG00000100462, ENSG00000100221, ENSG00000184967, ENSG00000239306, ENSG00000171791, ENSG00000068654, ENSG0000…	984	8785	16881	1.22442	2.23479e-11	1.1177e-11	1.109e-11	10.9517
GOTERM_MF_DIRECT	GO:0008134	transcription factor binding	44	4.0404	7.74063e-09	ENSG00000179348, ENSG00000106546, ENSG00000104885, ENSG00000108788, ENSG00000104689, ENSG00000137309, ENSG00000153879, ENSG00000117318, ENSG00000172216, ENSG00000136997, ENSG00000169083, ENSG00000133740, ENSG00000170577, ENSG00000116584, ENSG00000168610, ENSG00000132170, ENSG00000125968, ENSG00000108561, ENSG00000148840, ENSG00000187555, ENSG00000148843, ENSG00000134504, ENSG00000198176, ENSG0000…	984	284	16881	2.65789	7.9496e-06	2.64988e-06	2.62923e-06	5.57677
GOTERM_MF_DIRECT	GO:0003700	transcription factor activity, sequence-specific DNA binding	91	8.35629	4.76678e-06	ENSG00000106004, ENSG00000179348, ENSG00000187607, ENSG00000108788, ENSG00000197451, ENSG00000181220, ENSG00000137309, ENSG00000244405, ENSG00000214717, ENSG00000067955, ENSG00000112561, ENSG00000151014, ENSG00000167081, ENSG00000133740, ENSG00000170577, ENSG00000077150, ENSG00000140044, ENSG00000167840, ENSG00000168610, ENSG00000100426, ENSG00000188786, ENSG00000132170, ENSG00000006194, ENSG0000…	984	961	16881	1.62451	0.00488353	0.00122387	0.00121434	2.91226
GOTERM_MF_DIRECT	GO:0003899	DNA-directed RNA polymerase activity	12	1.10193	6.93301e-06	ENSG00000013503, ENSG00000148606, ENSG00000163882, ENSG00000100413, ENSG00000168495, ENSG00000137054, ENSG00000068654, ENSG00000144231, ENSG00000161980, ENSG00000117877, ENSG00000171453, ENSG00000125630	984	38	16881	5.41752	0.00709493	0.00142404	0.00141295	2.84648
GOTERM_MF_DIRECT	GO:0030515	snoRNA binding	9	0.826446	1.32307e-05	ENSG00000065183, ENSG00000177971, ENSG00000241945, ENSG00000087269, ENSG00000136718, ENSG00000119285, ENSG00000083635, ENSG00000165732, ENSG00000275464	984	21	16881	7.35235	0.0134961	0.00226466	0.00224702	2.645
GOTERM_MF_DIRECT	GO:0003677	DNA binding	138	12.6722	2.05393e-05	ENSG00000125484, ENSG00000187607, ENSG00000139800, ENSG00000067955, ENSG00000083635, ENSG00000198900, ENSG00000171425, ENSG00000170577, ENSG00000163882, ENSG00000132170, ENSG00000188786, ENSG00000168495, ENSG00000183770, ENSG00000151090, ENSG00000090447, ENSG00000198182, ENSG00000175592, ENSG00000198176, ENSG00000197362, ENSG00000142409, ENSG00000196793, ENSG00000068654, ENSG00000170100, ENSG0000…	984	1674	16881	1.41425	0.0208732	0.00301341	0.00298994	2.52094
GOTERM_MF_DIRECT	GO:0003714	transcription corepressor activity	27	2.47934	0.000130847	ENSG00000100084, ENSG00000163935, ENSG00000117318, ENSG00000108561, ENSG00000151090, ENSG00000101255, ENSG00000100462, ENSG00000134504, ENSG00000183955, ENSG00000064393, ENSG00000129474, ENSG00000105722, ENSG00000131759, ENSG00000104856, ENSG00000169297, ENSG00000132382, ENSG00000110092, ENSG00000101849, ENSG00000137693, ENSG00000115041, ENSG00000169057, ENSG00000144791, ENSG00000102974, ENSG0000…	984	203	16881	2.28176	0.12575	0.0167975	0.0166666	1.77476
GOTERM_MF_DIRECT	GO:0043565	sequence-specific DNA binding	52	4.77502	0.000167489	ENSG00000106004, ENSG00000197451, ENSG00000153879, ENSG00000167081, ENSG00000140044, ENSG00000167840, ENSG00000132170, ENSG00000006194, ENSG00000183770, ENSG00000151090, ENSG00000148400, ENSG00000148200, ENSG00000126778, ENSG00000090447, ENSG00000103241, ENSG00000149480, ENSG00000171791, ENSG00000175832, ENSG00000132382, ENSG00000167491, ENSG00000006468, ENSG00000163132, ENSG00000081059, ENSG0000…	984	518	16881	1.72217	0.158043	0.0191124	0.0189635	1.71868
GOTERM_MF_DIRECT	GO:0001056	RNA polymerase III activity	7	0.642792	0.000388771	ENSG00000013503, ENSG00000148606, ENSG00000163882, ENSG00000100413, ENSG00000168495, ENSG00000161980, ENSG00000171453	984	18	16881	6.67158	0.329241	0.0399267	0.0396157	1.39874
GOTERM_MF_DIRECT	GO:0001077	transcriptional activator activity, RNA polymerase II core promoter proximal region sequence-specific binding	27	2.47934	0.00134411	ENSG00000106004, ENSG00000179348, ENSG00000153879, ENSG00000172216, ENSG00000136997, ENSG00000169083, ENSG00000170577, ENSG00000077150, ENSG00000121864, ENSG00000168610, ENSG00000188786, ENSG00000183770, ENSG00000125347, ENSG00000148200, ENSG00000126778, ENSG00000090447, ENSG00000123364, ENSG00000175592, ENSG00000106459, ENSG00000112658, ENSG00000173153, ENSG00000175832, ENSG00000205250, ENSG0000…	984	236	16881	1.9627	0.748755	0.125491	0.124513
GOTERM_MF_DIRECT	GO:0044212	transcription regulatory region DNA binding	25	2.29568	0.00148922	ENSG00000106546, ENSG00000181220, ENSG00000244405, ENSG00000112561, ENSG00000169083, ENSG00000001167, ENSG00000165684, ENSG00000121864, ENSG00000116560, ENSG00000168610, ENSG00000132170, ENSG00000126778, ENSG00000090447, ENSG00000167548, ENSG00000127124, ENSG00000149480, ENSG00000171056, ENSG00000137834, ENSG00000120149, ENSG00000101849, ENSG00000137693, ENSG00000081059, ENSG00000167034, ENSG0000…	984	213	16881	2.01355	0.783587	0.127452	0.12646
GOTERM_MF_DIRECT	GO:0000049	tRNA binding	10	0.918274	0.00247175	ENSG00000179115, ENSG00000124571, ENSG00000174177, ENSG00000037474, ENSG00000139131, ENSG00000065427, ENSG00000142544, ENSG00000104907, ENSG00000196449, ENSG00000132740	984	51	16881	3.36382	0.921262	0.195269	0.193748
GOTERM_MF_DIRECT	GO:0005524	ATP binding	113	10.3765	0.00309087	ENSG00000108106, ENSG00000107815, ENSG00000136816, ENSG00000134070, ENSG00000143479, ENSG00000166197, ENSG00000005100, ENSG00000119408, ENSG00000169860, ENSG00000125485, ENSG00000069345, ENSG00000130725, ENSG00000171793, ENSG00000038382, ENSG00000065427, ENSG00000020633, ENSG00000096384, ENSG00000132740, ENSG00000169118, ENSG00000139131, ENSG00000145246, ENSG00000146731, ENSG00000086061, ENSG0000…	984	1495	16881	1.2967	0.958383	0.226737	0.224971
GOTERM_MF_DIRECT	GO:0001054	RNA polymerase I activity	5	0.459137	0.00387998	ENSG00000163882, ENSG00000137054, ENSG00000068654, ENSG00000171453, ENSG00000125630	984	12	16881	7.14812	0.981546	0.249193	0.247252
GOTERM_MF_DIRECT	GO:0016706	oxidoreductase activity, acting on paired donors, with incorporation or reduction of molecular oxygen, 2-oxoglutarate as one donor, and incorporation of one atom each of oxygen into both donors	6	0.550964	0.00388226	ENSG00000170854, ENSG00000160993, ENSG00000135766, ENSG00000172943, ENSG00000170468, ENSG00000087263	984	19	16881	5.41752	0.98159	0.249193	0.247252
GOTERM_MF_DIRECT	GO:0003682	chromatin binding	36	3.30579	0.007629	ENSG00000179348, ENSG00000180198, ENSG00000137309, ENSG00000173145, ENSG00000172216, ENSG00000198900, ENSG00000169083, ENSG00000005007, ENSG00000140044, ENSG00000077150, ENSG00000148606, ENSG00000116560, ENSG00000165124, ENSG00000132170, ENSG00000136891, ENSG00000168495, ENSG00000126778, ENSG00000123364, ENSG00000149480, ENSG00000129474, ENSG00000173011, ENSG00000104856, ENSG00000068654, ENSG0000…	984	391	16881	1.57953	0.999616	0.453811	0.450276
GOTERM_MF_DIRECT	GO:0004871	signal transducer activity	22	2.0202	0.00806524	ENSG00000131323, ENSG00000107984, ENSG00000152661, ENSG00000172175, ENSG00000110721, ENSG00000099942, ENSG00000104825, ENSG00000115556, ENSG00000104529, ENSG00000134363, ENSG00000127191, ENSG00000110395, ENSG00000168610, ENSG00000134470, ENSG00000119408, ENSG00000088256, ENSG00000103126, ENSG00000078902, ENSG00000144136, ENSG00000127666, ENSG00000050820, ENSG00000145632	984	204	16881	1.8501	0.999756	0.453811	0.450276
GOTERM_MF_DIRECT	GO:0003725	double-stranded RNA binding	10	0.918274	0.00839573	ENSG00000131378, ENSG00000161960, ENSG00000188229, ENSG00000072274, ENSG00000165732, ENSG00000196449, ENSG00000096384, ENSG00000156502, ENSG00000107201, ENSG00000135114	984	61	16881	2.81238	0.999826	0.453811	0.450276
GOTERM_MF_DIRECT	GO:0005173	stem cell factor receptor binding	3	0.275482	0.00976908	ENSG00000166068, ENSG00000198369, ENSG00000049130	984	3	16881	17.1555	0.999958	0.468026	0.46438
GOTERM_MF_DIRECT	GO:0000977	RNA polymerase II regulatory region sequence-specific DNA binding	22	2.0202	0.00996177	ENSG00000103241, ENSG00000179348, ENSG00000108788, ENSG00000131759, ENSG00000244405, ENSG00000104856, ENSG00000214717, ENSG00000115844, ENSG00000171574, ENSG00000167491, ENSG00000172216, ENSG00000020633, ENSG00000120149, ENSG00000163132, ENSG00000143842, ENSG00000100426, ENSG00000121903, ENSG00000172819, ENSG00000052850, ENSG00000109320, ENSG00000124216, ENSG00000144355	984	208	16881	1.81452	0.999966	0.468026	0.46438
GOTERM_MF_DIRECT	GO:0031072	heat shock protein binding	8	0.734619	0.0100259	ENSG00000030110, ENSG00000069345, ENSG00000104529, ENSG00000109971, ENSG00000096384, ENSG00000004478, ENSG00000100906, ENSG00000170775	984	42	16881	3.26771	0.999968	0.468026	0.46438
GOTERM_MF_DIRECT	GO:0051082	unfolded protein binding	14	1.28558	0.0115238	ENSG00000135624, ENSG00000109519, ENSG00000069345, ENSG00000150753, ENSG00000132002, ENSG00000096384, ENSG00000144736, ENSG00000188229, ENSG00000146731, ENSG00000086061, ENSG00000166226, ENSG00000109971, ENSG00000143256, ENSG00000163468	984	110	16881	2.18343	0.999993	0.506725	0.502777
GOTERM_MF_DIRECT	GO:0070034	telomerase RNA binding	5	0.459137	0.0118417	ENSG00000145414, ENSG00000254093, ENSG00000198952, ENSG00000109534, ENSG00000116698	984	16	16881	5.36109	0.999995	0.506725	0.502777
GOTERM_MF_DIRECT	GO:0002039	p53 binding	10	0.918274	0.0152047	ENSG00000183955, ENSG00000131467, ENSG00000163132, ENSG00000103194, ENSG00000141867, ENSG00000187555, ENSG00000172530, ENSG00000074590, ENSG00000172315, ENSG00000165632	984	67	16881	2.56052	1	0.590885	0.586282
GOTERM_MF_DIRECT	GO:0003707	steroid hormone receptor activity	9	0.826446	0.0152064	ENSG00000137819, ENSG00000132170, ENSG00000172819, ENSG00000131759, ENSG00000173153, ENSG00000151090, ENSG00000169297, ENSG00000148200, ENSG00000169083	984	56	16881	2.75713	1	0.590885	0.586282
GOTERM_MF_DIRECT	GO:0000978	RNA polymerase II core promoter proximal region sequence-specific DNA binding	32	2.93848	0.0159501	ENSG00000106004, ENSG00000178951, ENSG00000181220, ENSG00000172216, ENSG00000136997, ENSG00000169083, ENSG00000170577, ENSG00000140044, ENSG00000077150, ENSG00000121864, ENSG00000168610, ENSG00000188786, ENSG00000183770, ENSG00000125347, ENSG00000148200, ENSG00000181418, ENSG00000126778, ENSG00000090447, ENSG00000175592, ENSG00000149480, ENSG00000106459, ENSG00000112658, ENSG00000173153, ENSG0000…	984	355	16881	1.54641	1	0.590885	0.586282
GOTERM_MF_DIRECT	GO:0004896	cytokine receptor activity	7	0.642792	0.0166852	ENSG00000145623, ENSG00000026508, ENSG00000134470, ENSG00000168685, ENSG00000077238, ENSG00000117525, ENSG00000185291	984	36	16881	3.33579	1	0.590885	0.586282
GOTERM_MF_DIRECT	GO:0004879	RNA polymerase II transcription factor activity, ligand-activated sequence-specific DNA binding	7	0.642792	0.0166852	ENSG00000106546, ENSG00000168610, ENSG00000132170, ENSG00000173153, ENSG00000169297, ENSG00000148200, ENSG00000169083	984	36	16881	3.33579	1	0.590885	0.586282
GOTERM_MF_DIRECT	GO:0098641	cadherin binding involved in cell-cell adhesion	27	2.47934	0.0191515	ENSG00000099942, ENSG00000104529, ENSG00000110047, ENSG00000057294, ENSG00000175866, ENSG00000135048, ENSG00000142627, ENSG00000100401, ENSG00000072518, ENSG00000127527, ENSG00000109971, ENSG00000171490, ENSG00000175793, ENSG00000175792, ENSG00000128283, ENSG00000178209, ENSG00000155506, ENSG00000163191, ENSG00000132341, ENSG00000132002, ENSG00000110395, ENSG00000096384, ENSG00000119139, ENSG0000…	984	290	16881	1.59724	1	0.655621	0.650514
GOTERM_MF_DIRECT	GO:0008168	methyltransferase activity	12	1.10193	0.0205302	ENSG00000010165, ENSG00000145194, ENSG00000070495, ENSG00000173120, ENSG00000126749, ENSG00000111641, ENSG00000126457, ENSG00000132275, ENSG00000100462, ENSG00000167548, ENSG00000122687, ENSG00000135632	984	94	16881	2.19006	1	0.680144	0.674846
GOTERM_MF_DIRECT	GO:0004526	ribonuclease P activity	4	0.367309	0.0228399	ENSG00000104356, ENSG00000124787, ENSG00000178718, ENSG00000172336	984	11	16881	6.23836	1	0.713243	0.707687
GOTERM_MF_DIRECT	GO:0042802	identical protein binding	58	5.32599	0.0229182	ENSG00000129245, ENSG00000160803, ENSG00000130479, ENSG00000112208, ENSG00000116649, ENSG00000110107, ENSG00000214717, ENSG00000083635, ENSG00000175866, ENSG00000154127, ENSG00000116761, ENSG00000168610, ENSG00000132170, ENSG00000030110, ENSG00000084774, ENSG00000234602, ENSG00000107295, ENSG00000126457, ENSG00000276045, ENSG00000103653, ENSG00000101871, ENSG00000176390, ENSG00000181019, ENSG0000…	984	749	16881	1.32846	1	0.713243	0.707687
GOTERM_MF_DIRECT	GO:0016791	phosphatase activity	7	0.642792	0.0270385	ENSG00000120875, ENSG00000144677, ENSG00000247077, ENSG00000138166, ENSG00000149177, ENSG00000151490, ENSG00000084112	984	40	16881	3.00221	1	0.805179	0.798907
GOTERM_MF_DIRECT	GO:0004842	ubiquitin-protein transferase activity	29	2.66299	0.0284891	ENSG00000076604, ENSG00000131323, ENSG00000107954, ENSG00000108106, ENSG00000172175, ENSG00000110107, ENSG00000114648, ENSG00000110042, ENSG00000167487, ENSG00000163840, ENSG00000183579, ENSG00000023445, ENSG00000103264, ENSG00000181852, ENSG00000130725, ENSG00000175931, ENSG00000138646, ENSG00000127191, ENSG00000138642, ENSG00000174943, ENSG00000110395, ENSG00000171823, ENSG00000112130, ENSG0000…	984	329	16881	1.51219	1	0.805179	0.798907
GOTERM_MF_DIRECT	GO:0046983	protein dimerization activity	16	1.46924	0.0286251	ENSG00000106546, ENSG00000214717, ENSG00000117318, ENSG00000171453, ENSG00000170485, ENSG00000112561, ENSG00000205250, ENSG00000136997, ENSG00000169083, ENSG00000096384, ENSG00000133740, ENSG00000233608, ENSG00000168874, ENSG00000168610, ENSG00000100426, ENSG00000184058	984	150	16881	1.82992	1	0.805179	0.798907
GOTERM_MF_DIRECT	GO:0031625	ubiquitin protein ligase binding	26	2.38751	0.0290084	ENSG00000076604, ENSG00000131323, ENSG00000108106, ENSG00000181220, ENSG00000139842, ENSG00000170775, ENSG00000100401, ENSG00000187555, ENSG00000101255, ENSG00000101871, ENSG00000109971, ENSG00000171791, ENSG00000130725, ENSG00000175931, ENSG00000198952, ENSG00000127191, ENSG00000137834, ENSG00000100906, ENSG00000112130, ENSG00000170515, ENSG00000161011, ENSG00000163251, ENSG00000103126, ENSG0000…	984	287	16881	1.55416	1	0.805179	0.798907
GOTERM_MF_DIRECT	GO:0004004	ATP-dependent RNA helicase activity	9	0.826446	0.0343067	ENSG00000136271, ENSG00000150990, ENSG00000005100, ENSG00000134815, ENSG00000161960, ENSG00000165732, ENSG00000125485, ENSG00000005007, ENSG00000156502	984	65	16881	2.37538	1	0.909353	0.90227
GOTERM_MF_DIRECT	GO:0042826	histone deacetylase binding	12	1.10193	0.0349857	ENSG00000110092, ENSG00000149480, ENSG00000116560, ENSG00000167034, ENSG00000131759, ENSG00000169057, ENSG00000112658, ENSG00000114315, ENSG00000198952, ENSG00000090447, ENSG00000172216, ENSG00000096384	984	102	16881	2.01829	1	0.909353	0.90227
GOTERM_MF_DIRECT	GO:0017017	MAP kinase tyrosine/serine/threonine phosphatase activity	4	0.367309	0.0363033	ENSG00000120875, ENSG00000158050, ENSG00000138166, ENSG00000164086	984	13	16881	5.27861	1	0.909353	0.90227
GOTERM_MF_DIRECT	GO:0009982	pseudouridine synthase activity	4	0.367309	0.0363033	ENSG00000007376, ENSG00000166133, ENSG00000177192, ENSG00000165526	984	13	16881	5.27861	1	0.909353	0.90227
GOTERM_MF_DIRECT	GO:0003747	translation release factor activity	3	0.275482	0.0434375	ENSG00000130921, ENSG00000120705, ENSG00000103342	984	6	16881	8.57774	1	1	0.993177
GOTERM_MF_DIRECT	GO:0030291	protein serine/threonine kinase inhibitor activity	3	0.275482	0.0434375	ENSG00000166068, ENSG00000136158, ENSG00000198369	984	6	16881	8.57774	1	1	0.993177
GOTERM_MF_DIRECT	GO:0005243	gap junction channel activity	4	0.367309	0.044255	ENSG00000110218, ENSG00000152661, ENSG00000188910, ENSG00000182963	984	14	16881	4.90157	1	1	0.993177
GOTERM_MF_DIRECT	GO:0044183	protein binding involved in protein folding	4	0.367309	0.044255	ENSG00000146731, ENSG00000166226, ENSG00000143256, ENSG00000163468	984	14	16881	4.90157	1	1	0.993177
GOTERM_MF_DIRECT	GO:0051087	chaperone binding	10	0.918274	0.0454595	ENSG00000109519, ENSG00000030110, ENSG00000069345, ENSG00000112208, ENSG00000114315, ENSG00000168439, ENSG00000132002, ENSG00000086061, ENSG00000102178, ENSG00000100372	984	81	16881	2.11796	1	1	0.993177
GOTERM_MF_DIRECT	GO:0051864	histone demethylase activity (H3-K36 specific)	3	0.275482	0.0585039	ENSG00000173120, ENSG00000172943, ENSG00000170468	984	7	16881	7.35235	1	1	0.993177
GOTERM_MF_DIRECT	GO:0004725	protein tyrosine phosphatase activity	11	1.0101	0.0657507	ENSG00000120875, ENSG00000164045, ENSG00000158050, ENSG00000138166, ENSG00000158161, ENSG00000149177, ENSG00000151490, ENSG00000084112, ENSG00000164086, ENSG00000070778, ENSG00000154127	984	100	16881	1.8871	1	1	0.993177
GOTERM_MF_DIRECT	GO:0002020	protease binding	11	1.0101	0.069364	ENSG00000110218, ENSG00000172175, ENSG00000104689, ENSG00000171791, ENSG00000107815, ENSG00000183287, ENSG00000130706, ENSG00000117525, ENSG00000115414, ENSG00000170542, ENSG00000170322	984	101	16881	1.86842	1	1	0.993177
GOTERM_MF_DIRECT	GO:0003831	beta-N-acetylglucosaminylglycopeptide beta-1,4-galactosyltransferase activity	3	0.275482	0.0750594	ENSG00000158470, ENSG00000158850, ENSG00000118276	984	8	16881	6.43331	1	1	0.993177
GOTERM_MF_DIRECT	GO:0019239	deaminase activity	3	0.275482	0.0750594	ENSG00000007376, ENSG00000166133, ENSG00000165526	984	8	16881	6.43331	1	1	0.993177
GOTERM_MF_DIRECT	GO:0015232	heme transporter activity	3	0.275482	0.0750594	ENSG00000118777, ENSG00000162769, ENSG00000115657	984	8	16881	6.43331	1	1	0.993177
GOTERM_MF_DIRECT	GO:0019901	protein kinase binding	30	2.75482	0.0754325	ENSG00000076604, ENSG00000131323, ENSG00000149177, ENSG00000136158, ENSG00000198369, ENSG00000175920, ENSG00000171700, ENSG00000168610, ENSG00000034152, ENSG00000119408, ENSG00000132906, ENSG00000101255, ENSG00000180921, ENSG00000050820, ENSG00000127666, ENSG00000141639, ENSG00000197442, ENSG00000175793, ENSG00000112576, ENSG00000159069, ENSG00000127191, ENSG00000096384, ENSG00000110092, ENSG0000…	984	376	16881	1.36879	1	1	0.993177
GOTERM_MF_DIRECT	GO:0004674	protein serine/threonine kinase activity	30	2.75482	0.0754325	ENSG00000196182, ENSG00000186716, ENSG00000213923, ENSG00000138696, ENSG00000172315, ENSG00000134070, ENSG00000143479, ENSG00000118515, ENSG00000034152, ENSG00000119408, ENSG00000149930, ENSG00000072518, ENSG00000145632, ENSG00000064393, ENSG00000102096, ENSG00000132964, ENSG00000141639, ENSG00000197442, ENSG00000065883, ENSG00000152953, ENSG00000074590, ENSG00000038382, ENSG00000169118, ENSG0000…	984	376	16881	1.36879	1	1	0.993177
GOTERM_MF_DIRECT	GO:0001047	core promoter binding	8	0.734619	0.077675	ENSG00000116560, ENSG00000081059, ENSG00000188786, ENSG00000167034, ENSG00000104856, ENSG00000148400, ENSG00000132382, ENSG00000170485	984	64	16881	2.14444	1	1	0.993177
GOTERM_MF_DIRECT	GO:0003676	nucleic acid binding	69	6.33609	0.0800778	ENSG00000103495, ENSG00000181026, ENSG00000187607, ENSG00000197451, ENSG00000181220, ENSG00000254093, ENSG00000171425, ENSG00000132773, ENSG00000116560, ENSG00000167840, ENSG00000005100, ENSG00000006194, ENSG00000112081, ENSG00000148840, ENSG00000161980, ENSG00000143157, ENSG00000198182, ENSG00000150990, ENSG00000197362, ENSG00000160818, ENSG00000239306, ENSG00000142409, ENSG00000155846, ENSG0000…	984	985	16881	1.20175	1	1	0.993177
GOTERM_MF_DIRECT	GO:0008083	growth factor activity	15	1.37741	0.090341	ENSG00000095752, ENSG00000112715, ENSG00000107984, ENSG00000197461, ENSG00000128342, ENSG00000136999, ENSG00000136244, ENSG00000157168, ENSG00000150630, ENSG00000184371, ENSG00000113070, ENSG00000049130, ENSG00000182585, ENSG00000140961, ENSG00000092969	984	162	16881	1.58847	1	1	0.993177
GOTERM_MF_DIRECT	GO:0016274	protein-arginine N-methyltransferase activity	3	0.275482	0.09288	ENSG00000126457, ENSG00000100462, ENSG00000116455	984	9	16881	5.7185	1	1	0.993177
GOTERM_MF_DIRECT	GO:0008378	galactosyltransferase activity	4	0.367309	0.0951869	ENSG00000176022, ENSG00000158470, ENSG00000158850, ENSG00000118276	984	19	16881	3.61168	1	1	0.993177
GOTERM_MF_DIRECT	GO:0070064	proline-rich region binding	4	0.367309	0.0951869	ENSG00000110092, ENSG00000137693, ENSG00000103653, ENSG00000175866	984	19	16881	3.61168	1	1	0.993177

## Sheet: HEG_all pep intersect_UP_PTH
Category	Term		Count	%	PValue	Genes	List Total	Pop Hits	Pop Total	Fold Enrichment	Bonferroni	Benjamini	FDR	log(p-value)
KEGG_PATHWAY	hsa03008	Ribosome biogenesis in eukaryotes	26	2.38751	2.50232e-11	ENSG00000130119, ENSG00000136718, ENSG00000119285, ENSG00000178718, ENSG00000172336, ENSG00000120158, ENSG00000141076, ENSG00000070814, ENSG00000109534, ENSG00000065183, ENSG00000177971, ENSG00000104356, ENSG00000156697, ENSG00000241945, ENSG00000011260, ENSG00000132341, ENSG00000165271, ENSG00000242372, ENSG00000132661, ENSG00000141101, ENSG00000135372, ENSG00000126749, ENSG00000189306, ENSG0000…	419	87	6879	4.90643	6.18073e-09	6.18073e-09	5.95552e-09	8.20896
KEGG_PATHWAY	hsa03020	RNA polymerase	11	1.0101	1.18478e-05	ENSG00000013503, ENSG00000148606, ENSG00000163882, ENSG00000100413, ENSG00000168495, ENSG00000137054, ENSG00000068654, ENSG00000144231, ENSG00000161980, ENSG00000171453, ENSG00000125630	419	32	6879	5.64357	0.00292215	0.0014632	0.00140989	2.8347
KEGG_PATHWAY	hsa05169	Epstein-Barr virus infection	21	1.92837	3.93283e-05	ENSG00000131323, ENSG00000026508, ENSG00000171791, ENSG00000104856, ENSG00000104825, ENSG00000127191, ENSG00000136997, ENSG00000133101, ENSG00000100906, ENSG00000077150, ENSG00000145604, ENSG00000168610, ENSG00000034152, ENSG00000006062, ENSG00000138185, ENSG00000108671, ENSG00000109320, ENSG00000146232, ENSG00000187555, ENSG00000107201, ENSG00000108344	419	122	6879	2.82599	0.00966725	0.00258713	0.00249286	2.58718
KEGG_PATHWAY	hsa05222	Small cell lung cancer	17	1.56107	4.18969e-05	ENSG00000023445, ENSG00000076604, ENSG00000131323, ENSG00000073756, ENSG00000171791, ENSG00000091136, ENSG00000127191, ENSG00000164171, ENSG00000115414, ENSG00000136997, ENSG00000100906, ENSG00000110092, ENSG00000091409, ENSG00000145604, ENSG00000109320, ENSG00000132906, ENSG00000050555	419	85	6879	3.28353	0.0102954	0.00258713	0.00249286	2.58718
KEGG_PATHWAY	hsa05200	Pathways in cancer	44	4.0404	9.96028e-05	ENSG00000076604, ENSG00000131323, ENSG00000186716, ENSG00000198121, ENSG00000073756, ENSG00000099942, ENSG00000111432, ENSG00000164171, ENSG00000115414, ENSG00000135766, ENSG00000136997, ENSG00000169083, ENSG00000077150, ENSG00000168610, ENSG00000132170, ENSG00000088256, ENSG00000132906, ENSG00000169429, ENSG00000092969, ENSG00000023445, ENSG00000112715, ENSG00000197461, ENSG00000171791, ENSG0000…	419	393	6879	1.83811	0.0243029	0.00437273	0.0042134	2.35925
KEGG_PATHWAY	hsa00240	Pyrimidine metabolism	18	1.65289	0.00010622	ENSG00000135318, ENSG00000068654, ENSG00000171793, ENSG00000179958, ENSG00000171453, ENSG00000013503, ENSG00000148606, ENSG00000198805, ENSG00000163882, ENSG00000114491, ENSG00000137054, ENSG00000100413, ENSG00000168495, ENSG00000084774, ENSG00000138185, ENSG00000144231, ENSG00000161980, ENSG00000125630	419	101	6879	2.92592	0.0258966	0.00437273	0.0042134	2.35925
KEGG_PATHWAY	hsa04668	TNF signaling pathway	18	1.65289	0.000220002	ENSG00000023445, ENSG00000131323, ENSG00000073756, ENSG00000128342, ENSG00000197442, ENSG00000136244, ENSG00000127191, ENSG00000172216, ENSG00000100906, ENSG00000247077, ENSG00000184371, ENSG00000034152, ENSG00000006062, ENSG00000109320, ENSG00000108691, ENSG00000184557, ENSG00000168404, ENSG00000162302	419	107	6879	2.76185	0.0528962	0.00776294	0.00748008
KEGG_PATHWAY	hsa04623	Cytosolic DNA-sensing pathway	13	1.19376	0.000394817	ENSG00000104825, ENSG00000136244, ENSG00000171453, ENSG00000100906, ENSG00000013503, ENSG00000148606, ENSG00000164430, ENSG00000163882, ENSG00000100413, ENSG00000168495, ENSG00000109320, ENSG00000161980, ENSG00000107201	419	64	6879	3.33484	0.0929332	0.01219	0.0117458
KEGG_PATHWAY	hsa04390	Hippo signaling pathway	21	1.92837	0.0007574	ENSG00000129474, ENSG00000139926, ENSG00000112576, ENSG00000111432, ENSG00000113645, ENSG00000213923, ENSG00000138696, ENSG00000136997, ENSG00000170027, ENSG00000110092, ENSG00000137693, ENSG00000197905, ENSG00000081059, ENSG00000186575, ENSG00000125968, ENSG00000163251, ENSG00000163513, ENSG00000144791, ENSG00000103126, ENSG00000092969, ENSG00000142279	419	151	6879	2.28325	0.17068	0.0207864	0.020029
KEGG_PATHWAY	hsa03013	RNA transport	22	2.0202	0.00163052	ENSG00000129245, ENSG00000104356, ENSG00000124571, ENSG00000179409, ENSG00000082516, ENSG00000006744, ENSG00000132341, ENSG00000196313, ENSG00000178718, ENSG00000152147, ENSG00000132661, ENSG00000005007, ENSG00000172336, ENSG00000085415, ENSG00000272391, ENSG00000095319, ENSG00000100401, ENSG00000161960, ENSG00000090621, ENSG00000124787, ENSG00000106263, ENSG00000100462	419	172	6879	2.09993	0.331733	0.0402739	0.0388064
KEGG_PATHWAY	hsa04064	NF-kappa B signaling pathway	14	1.28558	0.00211539	ENSG00000023445, ENSG00000131323, ENSG00000073756, ENSG00000172175, ENSG00000171791, ENSG00000104856, ENSG00000127191, ENSG00000100906, ENSG00000077150, ENSG00000006062, ENSG00000109320, ENSG00000169429, ENSG00000127666, ENSG00000107201	419	87	6879	2.64192	0.407293	0.0475002	0.0457694
KEGG_PATHWAY	hsa04350	TGF-beta signaling pathway	13	1.19376	0.00451884	ENSG00000198176, ENSG00000117318, ENSG00000134363, ENSG00000137834, ENSG00000138696, ENSG00000205250, ENSG00000136997, ENSG00000133740, ENSG00000125968, ENSG00000163513, ENSG00000118707, ENSG00000095739, ENSG00000092969	419	84	6879	2.54083	0.673291	0.0930129	0.0896238
KEGG_PATHWAY	hsa04210	Apoptosis	10	0.918274	0.011896	ENSG00000023445, ENSG00000169598, ENSG00000006062, ENSG00000104689, ENSG00000171791, ENSG00000109320, ENSG00000127191, ENSG00000132906, ENSG00000185291, ENSG00000100906	419	62	6879	2.64801	0.947969	0.226023	0.217788
KEGG_PATHWAY	hsa05145	Toxoplasmosis	14	1.28558	0.0154922	ENSG00000023445, ENSG00000171791, ENSG00000091136, ENSG00000104825, ENSG00000100906, ENSG00000091409, ENSG00000168610, ENSG00000034152, ENSG00000109320, ENSG00000132906, ENSG00000050555, ENSG00000109971, ENSG00000092969, ENSG00000108179	419	110	6879	2.08952	0.978858	0.25837	0.248955
KEGG_PATHWAY	hsa04640	Hematopoietic cell lineage	12	1.10193	0.0156905	ENSG00000095752, ENSG00000091409, ENSG00000184371, ENSG00000026508, ENSG00000168685, ENSG00000077238, ENSG00000166825, ENSG00000136244, ENSG00000072274, ENSG00000049130, ENSG00000164171, ENSG00000185291	419	87	6879	2.2645	0.979885	0.25837	0.248955
KEGG_PATHWAY	hsa04380	Osteoclast differentiation	15	1.37741	0.0273074	ENSG00000175592, ENSG00000104856, ENSG00000127191, ENSG00000100906, ENSG00000077150, ENSG00000164761, ENSG00000184371, ENSG00000161011, ENSG00000132170, ENSG00000006062, ENSG00000163513, ENSG00000109320, ENSG00000221823, ENSG00000184557, ENSG00000092969	419	131	6879	1.87988	0.998929	0.40287	0.388191
KEGG_PATHWAY	hsa05168	Herpes simplex infection	19	1.74472	0.0287675	ENSG00000131323, ENSG00000104825, ENSG00000104529, ENSG00000136244, ENSG00000127191, ENSG00000100906, ENSG00000145604, ENSG00000141384, ENSG00000112081, ENSG00000108561, ENSG00000109320, ENSG00000187555, ENSG00000108691, ENSG00000185745, ENSG00000184557, ENSG00000165632, ENSG00000125730, ENSG00000127666, ENSG00000107201	419	183	6879	1.70457	0.999261	0.40287	0.388191
KEGG_PATHWAY	hsa05220	Chronic myeloid leukemia	10	0.918274	0.029359	ENSG00000110092, ENSG00000186716, ENSG00000099942, ENSG00000109320, ENSG00000163513, ENSG00000167193, ENSG00000136997, ENSG00000110395, ENSG00000092969, ENSG00000100906	419	72	6879	2.28023	0.999364	0.40287	0.388191
KEGG_PATHWAY	hsa05166	HTLV-I infection	24	2.20386	0.0349427	ENSG00000175592, ENSG00000197461, ENSG00000095794, ENSG00000112658, ENSG00000104856, ENSG00000112576, ENSG00000111432, ENSG00000132341, ENSG00000136244, ENSG00000099250, ENSG00000136997, ENSG00000100906, ENSG00000120149, ENSG00000110092, ENSG00000077150, ENSG00000163132, ENSG00000134470, ENSG00000006062, ENSG00000163251, ENSG00000163513, ENSG00000109320, ENSG00000133818, ENSG00000221823, ENSG0000…	419	254	6879	1.55128	0.999847	0.454255	0.437703
KEGG_PATHWAY	hsa05131	Shigellosis	9	0.826446	0.0387951	ENSG00000026508, ENSG00000131504, ENSG00000099942, ENSG00000155849, ENSG00000109320, ENSG00000104825, ENSG00000167193, ENSG00000169429, ENSG00000100906	419	64	6879	2.30873	0.999943	0.458117	0.441424
KEGG_PATHWAY	hsa04310	Wnt signaling pathway	15	1.37741	0.0401245	ENSG00000175592, ENSG00000107984, ENSG00000175792, ENSG00000112576, ENSG00000111432, ENSG00000213923, ENSG00000136997, ENSG00000173218, ENSG00000110092, ENSG00000101849, ENSG00000081059, ENSG00000163251, ENSG00000103126, ENSG00000221823, ENSG00000095739	419	138	6879	1.78453	0.99996	0.458117	0.441424
KEGG_PATHWAY	hsa05134	Legionellosis	8	0.734619	0.0435738	ENSG00000077150, ENSG00000109320, ENSG00000136244, ENSG00000132906, ENSG00000169429, ENSG00000109971, ENSG00000125730, ENSG00000100906	419	54	6879	2.43225	0.999983	0.458117	0.441424
KEGG_PATHWAY	hsa04510	Focal adhesion	20	1.83655	0.04437	ENSG00000023445, ENSG00000112715, ENSG00000197461, ENSG00000131504, ENSG00000171791, ENSG00000099942, ENSG00000091136, ENSG00000112576, ENSG00000167193, ENSG00000041982, ENSG00000159840, ENSG00000164171, ENSG00000115414, ENSG00000150630, ENSG00000110092, ENSG00000091409, ENSG00000082781, ENSG00000160293, ENSG00000050555, ENSG00000050820	419	206	6879	1.59395	0.999986	0.458117	0.441424
KEGG_PATHWAY	hsa04151	PI3K-Akt signaling pathway	30	2.75482	0.0457495	ENSG00000198121, ENSG00000077238, ENSG00000040199, ENSG00000164171, ENSG00000115414, ENSG00000041982, ENSG00000136997, ENSG00000185291, ENSG00000118515, ENSG00000142627, ENSG00000132906, ENSG00000112715, ENSG00000197461, ENSG00000171791, ENSG00000091136, ENSG00000112576, ENSG00000136244, ENSG00000096384, ENSG00000150630, ENSG00000170027, ENSG00000110092, ENSG00000091409, ENSG00000145623, ENSG0000…	419	345	6879	1.42762	0.999991	0.458117	0.441424
KEGG_PATHWAY	hsa05202	Transcriptional misregulation in cancer	17	1.56107	0.0463681	ENSG00000197461, ENSG00000104885, ENSG00000131759, ENSG00000244405, ENSG00000175832, ENSG00000136244, ENSG00000167081, ENSG00000172216, ENSG00000136997, ENSG00000006468, ENSG00000132170, ENSG00000163513, ENSG00000143294, ENSG00000109320, ENSG00000164438, ENSG00000126778, ENSG00000169429	419	167	6879	1.67126	0.999992	0.458117	0.441424
KEGG_PATHWAY	hsa04621	NOD-like receptor signaling pathway	8	0.734619	0.0515106	ENSG00000023445, ENSG00000109320, ENSG00000104825, ENSG00000136244, ENSG00000108691, ENSG00000169429, ENSG00000096384, ENSG00000100906	419	56	6879	2.34538	0.999998	0.489351	0.47152
KEGG_PATHWAY	hsa04010	MAPK signaling pathway	23	2.11203	0.0558793	ENSG00000197461, ENSG00000099942, ENSG00000197442, ENSG00000112658, ENSG00000104856, ENSG00000167193, ENSG00000127191, ENSG00000136997, ENSG00000120875, ENSG00000077150, ENSG00000158050, ENSG00000138166, ENSG00000034152, ENSG00000006062, ENSG00000164086, ENSG00000149930, ENSG00000163513, ENSG00000109320, ENSG00000133818, ENSG00000221823, ENSG00000109971, ENSG00000092969, ENSG00000162302	419	253	6879	1.49251	0.999999	0.511192	0.492565
KEGG_PATHWAY	hsa00450	Selenocompound metabolism	4	0.367309	0.0803232	ENSG00000116761, ENSG00000198431, ENSG00000247626, ENSG00000132330	419	17	6879	3.86298	1	0.685592	0.660611
KEGG_PATHWAY	hsa05210	Colorectal cancer	8	0.734619	0.0804947	ENSG00000110092, ENSG00000081059, ENSG00000171791, ENSG00000163513, ENSG00000103126, ENSG00000132906, ENSG00000136997, ENSG00000092969	419	62	6879	2.11841	1	0.685592	0.660611
KEGG_PATHWAY	hsa05215	Prostate cancer	10	0.918274	0.0852121	ENSG00000110092, ENSG00000197461, ENSG00000081059, ENSG00000167034, ENSG00000171791, ENSG00000109320, ENSG00000132906, ENSG00000169083, ENSG00000096384, ENSG00000100906	419	88	6879	1.86564	1	0.701579	0.676016

## Sheet: HEG_all pep intersect_DOWN_BP
Category	Term		Count	%	PValue	Genes	List Total	Pop Hits	Pop Total	Fold Enrichment	Bonferroni	Benjamini	FDR	log(p-value)
GOTERM_BP_DIRECT	GO:0060271	cilium morphogenesis	18	1.81452	5.88865e-05	ENSG00000110318, ENSG00000179029, ENSG00000046651, ENSG00000146350, ENSG00000068885, ENSG00000170264, ENSG00000157796, ENSG00000135315, ENSG00000197603, ENSG00000148180, ENSG00000113971, ENSG00000112144, ENSG00000198707, ENSG00000187240, ENSG00000144451, ENSG00000032742, ENSG00000125124, ENSG00000122970	709	136	16792	3.13466	0.133739	0.128061	0.128008	4.22998
GOTERM_BP_DIRECT	GO:0007062	sister chromatid cohesion	15	1.5121	0.000105054	ENSG00000080986, ENSG00000138778, ENSG00000117724, ENSG00000020922, ENSG00000137812, ENSG00000121621, ENSG00000143228, ENSG00000123219, ENSG00000031691, ENSG00000108055, ENSG00000163535, ENSG00000145241, ENSG00000184445, ENSG00000161888, ENSG00000141446	709	103	16792	3.44914	0.225963	0.128061	0.128008	3.97859
GOTERM_BP_DIRECT	GO:0042384	cilium assembly	16	1.6129	0.000227823	ENSG00000110318, ENSG00000179029, ENSG00000099204, ENSG00000068885, ENSG00000170264, ENSG00000157796, ENSG00000138036, ENSG00000135315, ENSG00000197603, ENSG00000112144, ENSG00000198707, ENSG00000187240, ENSG00000166004, ENSG00000144451, ENSG00000125124, ENSG00000122970	709	124	16792	3.05601	0.426213	0.185144	0.185068	3.6424
GOTERM_BP_DIRECT	GO:0030198	extracellular matrix organization	20	2.01613	0.000644054	ENSG00000158769, ENSG00000137809, ENSG00000108821, ENSG00000130635, ENSG00000105855, ENSG00000169031, ENSG00000084636, ENSG00000197614, ENSG00000113971, ENSG00000135424, ENSG00000168743, ENSG00000166145, ENSG00000117122, ENSG00000185585, ENSG00000091986, ENSG00000081052, ENSG00000092758, ENSG00000106366, ENSG00000105376, ENSG00000163435	709	196	16792	2.41674	0.792102	0.392551	0.39239	3.19108
GOTERM_BP_DIRECT	GO:0006357	regulation of transcription from RNA polymerase II promoter	33	3.32661	0.00202391	ENSG00000178177, ENSG00000112983, ENSG00000114861, ENSG00000138433, ENSG00000164331, ENSG00000204219, ENSG00000135164, ENSG00000144802, ENSG00000082014, ENSG00000182463, ENSG00000032219, ENSG00000103479, ENSG00000012048, ENSG00000237765, ENSG00000178567, ENSG00000170581, ENSG00000198157, ENSG00000154957, ENSG00000118263, ENSG00000134324, ENSG00000177853, ENSG00000119138, ENSG00000196507, ENSG0000…	709	441	16792	1.77228	0.99284	0.986857	0.986452	2.69381
GOTERM_BP_DIRECT	GO:0007229	integrin-mediated signaling pathway	12	1.20968	0.00299665	ENSG00000118523, ENSG00000137809, ENSG00000111859, ENSG00000105855, ENSG00000120899, ENSG00000149451, ENSG00000198542, ENSG00000153071, ENSG00000168615, ENSG00000084636, ENSG00000142303, ENSG00000135424	709	99	16792	2.8708	0.999336	1	1	2.52336
GOTERM_BP_DIRECT	GO:0043001	Golgi to plasma membrane protein transport	6	0.604839	0.00489965	ENSG00000135968, ENSG00000220205, ENSG00000144674, ENSG00000117533, ENSG00000125124, ENSG00000167964	709	27	16792	5.26312	0.999994	1	1	2.30984
GOTERM_BP_DIRECT	GO:0006351	transcription, DNA-templated	106	10.6855	0.00503398	ENSG00000173041, ENSG00000176399, ENSG00000114861, ENSG00000138433, ENSG00000160094, ENSG00000164330, ENSG00000135164, ENSG00000186487, ENSG00000012048, ENSG00000196391, ENSG00000196275, ENSG00000170581, ENSG00000189180, ENSG00000136144, ENSG00000134884, ENSG00000119138, ENSG00000164463, ENSG00000123636, ENSG00000102878, ENSG00000089335, ENSG00000162601, ENSG00000164104, ENSG00000213096, ENSG0000…	709	1955	16792	1.28415	0.999995	1	1	2.29809
GOTERM_BP_DIRECT	GO:0051127	positive regulation of actin nucleation	4	0.403226	0.00518054	ENSG00000248905, ENSG00000115935, ENSG00000006747, ENSG00000148180	709	9	16792	10.5262	0.999997	1	1	2.28563
GOTERM_BP_DIRECT	GO:0045010	actin nucleation	4	0.403226	0.00717071	ENSG00000248905, ENSG00000204991, ENSG00000006747, ENSG00000148180	709	10	16792	9.47362	1	1	1	2.14444
GOTERM_BP_DIRECT	GO:0051310	metaphase plate congression	4	0.403226	0.0123444	ENSG00000031691, ENSG00000080986, ENSG00000138778, ENSG00000117724	709	12	16792	7.89469	1	1	1	1.90853
GOTERM_BP_DIRECT	GO:0090316	positive regulation of intracellular protein transport	5	0.504032	0.0125029	ENSG00000198707, ENSG00000138182, ENSG00000220205, ENSG00000009694, ENSG00000047410	709	22	16792	5.38274	1	1	1	1.90299
GOTERM_BP_DIRECT	GO:0006869	lipid transport	9	0.907258	0.0145185	ENSG00000154265, ENSG00000174640, ENSG00000185101, ENSG00000117859, ENSG00000141338, ENSG00000006025, ENSG00000144366, ENSG00000178878, ENSG00000137642	709	76	16792	2.80469	1	1	1
GOTERM_BP_DIRECT	GO:0045053	protein retention in Golgi apparatus	3	0.302419	0.0163066	ENSG00000129003, ENSG00000197969, ENSG00000137642	709	5	16792	14.2104	1	1	1
GOTERM_BP_DIRECT	GO:0007018	microtubule-based movement	9	0.907258	0.0206559	ENSG00000179532, ENSG00000187240, ENSG00000121621, ENSG00000138182, ENSG00000197892, ENSG00000118193, ENSG00000126777, ENSG00000138778, ENSG00000167702	709	81	16792	2.63156	1	1	1
GOTERM_BP_DIRECT	GO:0000732	strand displacement	5	0.504032	0.0223834	ENSG00000138376, ENSG00000139618, ENSG00000175643, ENSG00000020922, ENSG00000012048	709	26	16792	4.55463	1	1	1
GOTERM_BP_DIRECT	GO:0017157	regulation of exocytosis	5	0.504032	0.0223834	ENSG00000220205, ENSG00000073350, ENSG00000099365, ENSG00000145087, ENSG00000167964	709	26	16792	4.55463	1	1	1
GOTERM_BP_DIRECT	GO:0007095	mitotic G2 DNA damage checkpoint	4	0.403226	0.0232431	ENSG00000184481, ENSG00000053254, ENSG00000020922, ENSG00000108465	709	15	16792	6.31575	1	1	1
GOTERM_BP_DIRECT	GO:0035058	nonmotile primary cilium assembly	5	0.504032	0.025424	ENSG00000110318, ENSG00000179029, ENSG00000179941, ENSG00000068885, ENSG00000125124	709	27	16792	4.38594	1	1	1
GOTERM_BP_DIRECT	GO:0050708	regulation of protein secretion	4	0.403226	0.0277298	ENSG00000007384, ENSG00000073350, ENSG00000154309, ENSG00000145087	709	16	16792	5.92102	1	1	1
GOTERM_BP_DIRECT	GO:0006275	regulation of DNA replication	4	0.403226	0.0277298	ENSG00000108055, ENSG00000141446, ENSG00000122257, ENSG00000115355	709	16	16792	5.92102	1	1	1
GOTERM_BP_DIRECT	GO:0007099	centriole replication	4	0.403226	0.0277298	ENSG00000103995, ENSG00000046651, ENSG00000142731, ENSG00000174799	709	16	16792	5.92102	1	1	1
GOTERM_BP_DIRECT	GO:0006355	regulation of transcription, DNA-templated	79	7.96371	0.031688	ENSG00000173041, ENSG00000176399, ENSG00000177683, ENSG00000177045, ENSG00000135365, ENSG00000196247, ENSG00000213626, ENSG00000066427, ENSG00000160094, ENSG00000164330, ENSG00000143995, ENSG00000120832, ENSG00000135164, ENSG00000186487, ENSG00000085224, ENSG00000100941, ENSG00000160179, ENSG00000101115, ENSG00000250571, ENSG00000185513, ENSG00000167766, ENSG00000196391, ENSG00000197044, ENSG0000…	709	1504	16792	1.24404	1	1	1
GOTERM_BP_DIRECT	GO:0048008	platelet-derived growth factor receptor signaling pathway	5	0.504032	0.0322173	ENSG00000109458, ENSG00000104368, ENSG00000113721, ENSG00000150347, ENSG00000265972	709	29	16792	4.08346	1	1	1
GOTERM_BP_DIRECT	GO:0034080	CENP-A containing nucleosome assembly	6	0.604839	0.0337211	ENSG00000123219, ENSG00000031691, ENSG00000145241, ENSG00000137812, ENSG00000129534, ENSG00000048649	709	43	16792	3.30475	1	1	1
GOTERM_BP_DIRECT	GO:0007517	muscle organ development	9	0.907258	0.0339753	ENSG00000109846, ENSG00000184481, ENSG00000137809, ENSG00000158186, ENSG00000036672, ENSG00000116604, ENSG00000117724, ENSG00000176401, ENSG00000135424	709	89	16792	2.39502	1	1	1
GOTERM_BP_DIRECT	GO:0007052	mitotic spindle organization	5	0.504032	0.0359745	ENSG00000066629, ENSG00000110318, ENSG00000080986, ENSG00000108055, ENSG00000112742	709	30	16792	3.94734	1	1	1
GOTERM_BP_DIRECT	GO:0006906	vesicle fusion	7	0.705645	0.0373766	ENSG00000103528, ENSG00000220205, ENSG00000147041, ENSG00000132718, ENSG00000139190, ENSG00000102189, ENSG00000136874	709	59	16792	2.80997	1	1	1
GOTERM_BP_DIRECT	GO:0051301	cell division	23	2.31855	0.0408103	ENSG00000196074, ENSG00000111859, ENSG00000133739, ENSG00000047410, ENSG00000118193, ENSG00000099910, ENSG00000080986, ENSG00000073350, ENSG00000113810, ENSG00000138778, ENSG00000117724, ENSG00000116117, ENSG00000119397, ENSG00000137812, ENSG00000138764, ENSG00000143228, ENSG00000138182, ENSG00000108055, ENSG00000163535, ENSG00000145241, ENSG00000184445, ENSG00000161888, ENSG00000129534	709	350	16792	1.55638	1	1	1
GOTERM_BP_DIRECT	GO:0060287	epithelial cilium movement involved in determination of left/right asymmetry	3	0.302419	0.0419775	ENSG00000141519, ENSG00000046651, ENSG00000113971	709	8	16792	8.88152	1	1	1
GOTERM_BP_DIRECT	GO:0050702	interleukin-1 beta secretion	3	0.302419	0.0419775	ENSG00000174130, ENSG00000164251, ENSG00000165029	709	8	16792	8.88152	1	1	1
GOTERM_BP_DIRECT	GO:0051315	attachment of mitotic spindle microtubules to kinetochore	3	0.302419	0.0419775	ENSG00000080986, ENSG00000145241, ENSG00000138778	709	8	16792	8.88152	1	1	1
GOTERM_BP_DIRECT	GO:0006950	response to stress	7	0.705645	0.0429678	ENSG00000175274, ENSG00000145040, ENSG00000120899, ENSG00000164938, ENSG00000143507, ENSG00000091436, ENSG00000103034	709	61	16792	2.71784	1	1	1
GOTERM_BP_DIRECT	GO:0008584	male gonad development	9	0.907258	0.044745	ENSG00000164442, ENSG00000087510, ENSG00000066279, ENSG00000137075, ENSG00000150347, ENSG00000134698, ENSG00000092758, ENSG00000164104, ENSG00000157227	709	94	16792	2.26762	1	1	1
GOTERM_BP_DIRECT	GO:0002088	lens development in camera-type eye	5	0.504032	0.0486998	ENSG00000109846, ENSG00000007372, ENSG00000146350, ENSG00000177045, ENSG00000184564	709	33	16792	3.58849	1	1	1
GOTERM_BP_DIRECT	GO:0007094	mitotic spindle assembly checkpoint	4	0.403226	0.0498766	ENSG00000047410, ENSG00000099910, ENSG00000117724, ENSG00000112742	709	20	16792	4.73681	1	1	1
GOTERM_BP_DIRECT	GO:0000042	protein targeting to Golgi	4	0.403226	0.0498766	ENSG00000135968, ENSG00000100815, ENSG00000144674, ENSG00000137642	709	20	16792	4.73681	1	1	1
GOTERM_BP_DIRECT	GO:0032330	regulation of chondrocyte differentiation	3	0.302419	0.0524909	ENSG00000118523, ENSG00000104447, ENSG00000006747	709	9	16792	7.89469	1	1	1
GOTERM_BP_DIRECT	GO:0055091	phospholipid homeostasis	3	0.302419	0.0524909	ENSG00000121769, ENSG00000160179, ENSG00000165029	709	9	16792	7.89469	1	1	1
GOTERM_BP_DIRECT	GO:0010469	regulation of receptor activity	3	0.302419	0.0524909	ENSG00000068971, ENSG00000094631, ENSG00000106366	709	9	16792	7.89469	1	1	1
GOTERM_BP_DIRECT	GO:0045494	photoreceptor cell maintenance	5	0.504032	0.053425	ENSG00000179941, ENSG00000113971, ENSG00000166402, ENSG00000125124, ENSG00000130045	709	34	16792	3.48295	1	1	1
GOTERM_BP_DIRECT	GO:0051056	regulation of small GTPase mediated signal transduction	11	1.10887	0.0570965	ENSG00000139132, ENSG00000072422, ENSG00000163947, ENSG00000136895, ENSG00000160145, ENSG00000130052, ENSG00000121690, ENSG00000131089, ENSG00000004777, ENSG00000100485, ENSG00000154358	709	134	16792	1.94421	1	1	1
GOTERM_BP_DIRECT	GO:0000731	DNA synthesis involved in DNA repair	5	0.504032	0.0583899	ENSG00000138376, ENSG00000139618, ENSG00000175643, ENSG00000020922, ENSG00000012048	709	35	16792	3.38344	1	1	1
GOTERM_BP_DIRECT	GO:0010506	regulation of autophagy	6	0.604839	0.0585761	ENSG00000177169, ENSG00000094631, ENSG00000164938, ENSG00000083290, ENSG00000006025, ENSG00000163565	709	50	16792	2.84209	1	1	1
GOTERM_BP_DIRECT	GO:0007067	mitotic nuclear division	17	1.71371	0.0607504	ENSG00000111859, ENSG00000133739, ENSG00000047410, ENSG00000046651, ENSG00000066279, ENSG00000080986, ENSG00000117724, ENSG00000070371, ENSG00000137812, ENSG00000138764, ENSG00000143228, ENSG00000138182, ENSG00000108055, ENSG00000145241, ENSG00000184445, ENSG00000161888, ENSG00000129534	709	248	16792	1.6235	1	1	1
GOTERM_BP_DIRECT	GO:0042542	response to hydrogen peroxide	6	0.604839	0.0627955	ENSG00000109846, ENSG00000108821, ENSG00000120899, ENSG00000113721, ENSG00000168615, ENSG00000265972	709	51	16792	2.78636	1	1	1
GOTERM_BP_DIRECT	GO:0035721	intraciliary retrograde transport	3	0.302419	0.0638209	ENSG00000187240, ENSG00000157796, ENSG00000112144	709	10	16792	7.10522	1	1	1
GOTERM_BP_DIRECT	GO:0034501	protein localization to kinetochore	3	0.302419	0.0638209	ENSG00000112742, ENSG00000137812, ENSG00000172167	709	10	16792	7.10522	1	1	1
GOTERM_BP_DIRECT	GO:0030522	intracellular receptor signaling pathway	5	0.504032	0.0746964	ENSG00000153234, ENSG00000174738, ENSG00000112983, ENSG00000143365, ENSG00000126368	709	38	16792	3.11632	1	1	1
GOTERM_BP_DIRECT	GO:0045892	negative regulation of transcription, DNA-templated	29	2.92339	0.0757635	ENSG00000128573, ENSG00000094631, ENSG00000171681, ENSG00000213347, ENSG00000177045, ENSG00000150347, ENSG00000172059, ENSG00000111653, ENSG00000114861, ENSG00000138433, ENSG00000053254, ENSG00000153071, ENSG00000032219, ENSG00000185513, ENSG00000163565, ENSG00000012048, ENSG00000197587, ENSG00000117724, ENSG00000048649, ENSG00000164442, ENSG00000174738, ENSG00000009950, ENSG00000121236, ENSG0000…	709	499	16792	1.37643	1	1	1
GOTERM_BP_DIRECT	GO:2000178	negative regulation of neural precursor cell proliferation	3	0.302419	0.0758802	ENSG00000166145, ENSG00000007372, ENSG00000072163	709	11	16792	6.45929	1	1	1
GOTERM_BP_DIRECT	GO:0030511	positive regulation of transforming growth factor beta receptor signaling pathway	4	0.403226	0.078338	ENSG00000168743, ENSG00000164442, ENSG00000153071, ENSG00000147883	709	24	16792	3.94734	1	1	1
GOTERM_BP_DIRECT	GO:0007088	regulation of mitotic nuclear division	4	0.403226	0.078338	ENSG00000138182, ENSG00000156509, ENSG00000124006, ENSG00000185513	709	24	16792	3.94734	1	1	1
GOTERM_BP_DIRECT	GO:0007368	determination of left/right symmetry	6	0.604839	0.0813314	ENSG00000164442, ENSG00000187240, ENSG00000146350, ENSG00000154309, ENSG00000138036, ENSG00000113971	709	55	16792	2.58372	1	1	1
GOTERM_BP_DIRECT	GO:1900424	regulation of defense response to bacterium	2	0.201613	0.0825506	ENSG00000132718, ENSG00000114861	709	2	16792	23.6841	1	1	1
GOTERM_BP_DIRECT	GO:0035926	chemokine (C-C motif) ligand 2 secretion	2	0.201613	0.0825506	ENSG00000164251, ENSG00000114861	709	2	16792	23.6841	1	1	1
GOTERM_BP_DIRECT	GO:0043065	positive regulation of apoptotic process	19	1.91532	0.0842458	ENSG00000104765, ENSG00000163947, ENSG00000071243, ENSG00000113721, ENSG00000138613, ENSG00000172059, ENSG00000006747, ENSG00000111653, ENSG00000265972, ENSG00000131089, ENSG00000240694, ENSG00000154358, ENSG00000139132, ENSG00000138376, ENSG00000152409, ENSG00000104081, ENSG00000160145, ENSG00000091436, ENSG00000100485	709	300	16792	1.49999	1	1	1
GOTERM_BP_DIRECT	GO:0050680	negative regulation of epithelial cell proliferation	6	0.604839	0.0863736	ENSG00000164751, ENSG00000007372, ENSG00000068885, ENSG00000108187, ENSG00000147883, ENSG00000170873	709	56	16792	2.53758	1	1	1
GOTERM_BP_DIRECT	GO:0051382	kinetochore assembly	3	0.302419	0.0885874	ENSG00000145241, ENSG00000138778, ENSG00000117724	709	12	16792	5.92102	1	1	1
GOTERM_BP_DIRECT	GO:0071498	cellular response to fluid shear stress	3	0.302419	0.0885874	ENSG00000104267, ENSG00000120899, ENSG00000170873	709	12	16792	5.92102	1	1	1
GOTERM_BP_DIRECT	GO:0060306	regulation of membrane repolarization	3	0.302419	0.0885874	ENSG00000123700, ENSG00000118507, ENSG00000127914	709	12	16792	5.92102	1	1	1
GOTERM_BP_DIRECT	GO:0060394	negative regulation of pathway-restricted SMAD protein phosphorylation	3	0.302419	0.0885874	ENSG00000168675, ENSG00000108187, ENSG00000166923	709	12	16792	5.92102	1	1	1
GOTERM_BP_DIRECT	GO:0030195	negative regulation of blood coagulation	3	0.302419	0.0885874	ENSG00000115718, ENSG00000106366, ENSG00000127324	709	12	16792	5.92102	1	1	1
GOTERM_BP_DIRECT	GO:0055003	cardiac myofibril assembly	3	0.302419	0.0885874	ENSG00000159251, ENSG00000113721, ENSG00000124006	709	12	16792	5.92102	1	1	1
GOTERM_BP_DIRECT	GO:0006289	nucleotide-excision repair	5	0.504032	0.0930452	ENSG00000139618, ENSG00000134574, ENSG00000154767, ENSG00000066427, ENSG00000140398	709	41	16792	2.8883	1	1	1
GOTERM_BP_DIRECT	GO:0090305	nucleic acid phosphodiester bond hydrolysis	7	0.705645	0.0962378	ENSG00000213689, ENSG00000197594, ENSG00000121988, ENSG00000020922, ENSG00000078177, ENSG00000154920, ENSG00000009413	709	75	16792	2.21051	1	1	1
GOTERM_BP_DIRECT	GO:0006986	response to unfolded protein	5	0.504032	0.0995941	ENSG00000135924, ENSG00000164463, ENSG00000122557, ENSG00000137094, ENSG00000144224	709	42	16792	2.81953	1	1	1

## Sheet: HEG_all pep intersect_DOWN_CC
Category	Term		Count	%	PValue	Genes	List Total	Pop Hits	Pop Total	Fold Enrichment	Bonferroni	Benjamini	FDR	log(p-value)
GOTERM_CC_DIRECT	GO:0005813	centrosome	34	3.42742	0.000727692	ENSG00000051825, ENSG00000103995, ENSG00000068885, ENSG00000046651, ENSG00000154240, ENSG00000114107, ENSG00000099365, ENSG00000096093, ENSG00000005206, ENSG00000174799, ENSG00000036672, ENSG00000122417, ENSG00000164118, ENSG00000184588, ENSG00000169607, ENSG00000088970, ENSG00000034677, ENSG00000108465, ENSG00000122970, ENSG00000110318, ENSG00000133739, ENSG00000139618, ENSG00000099910, ENSG0000…	778	426	18224	1.86953	0.293875	0.17481	0.17481	3.13805
GOTERM_CC_DIRECT	GO:0005929	cilium	17	1.71371	0.000731424	ENSG00000126870, ENSG00000135338, ENSG00000179941, ENSG00000177042, ENSG00000141519, ENSG00000046651, ENSG00000146350, ENSG00000068885, ENSG00000157796, ENSG00000138036, ENSG00000154678, ENSG00000113971, ENSG00000112144, ENSG00000186862, ENSG00000032742, ENSG00000166402, ENSG00000122970	778	151	18224	2.63716	0.295135	0.17481	0.17481	3.13583
GOTERM_CC_DIRECT	GO:0097542	ciliary tip	8	0.806452	0.00240897	ENSG00000126870, ENSG00000187240, ENSG00000068885, ENSG00000157796, ENSG00000138036, ENSG00000032742, ENSG00000122970, ENSG00000112144	778	44	18224	4.25894	0.684273	0.38383	0.38383	2.61817
GOTERM_CC_DIRECT	GO:1990023	mitotic spindle midzone	4	0.403226	0.0053469	ENSG00000066629, ENSG00000121621, ENSG00000138182, ENSG00000138778	778	9	18224	10.4107	0.922902	0.638954	0.638954	2.2719
GOTERM_CC_DIRECT	GO:0005814	centriole	12	1.20968	0.00884813	ENSG00000198707, ENSG00000100629, ENSG00000051825, ENSG00000166004, ENSG00000103995, ENSG00000133739, ENSG00000046651, ENSG00000044459, ENSG00000135315, ENSG00000032742, ENSG00000142731, ENSG00000174799	778	113	18224	2.48752	0.98571	0.653522	0.653522	2.05315
GOTERM_CC_DIRECT	GO:0031262	Ndc80 complex	3	0.302419	0.0102857	ENSG00000143228, ENSG00000080986, ENSG00000161888	778	4	18224	17.5681	0.99286	0.653522	0.653522	1.98777
GOTERM_CC_DIRECT	GO:0005578	proteinaceous extracellular matrix	21	2.11694	0.0111688	ENSG00000178226, ENSG00000130635, ENSG00000136378, ENSG00000169031, ENSG00000132561, ENSG00000154736, ENSG00000064205, ENSG00000084636, ENSG00000145536, ENSG00000168743, ENSG00000118523, ENSG00000100767, ENSG00000185585, ENSG00000125848, ENSG00000187689, ENSG00000164932, ENSG00000142303, ENSG00000081052, ENSG00000092758, ENSG00000049192, ENSG00000011201	778	268	18224	1.83548	0.99534	0.653522	0.653522	1.95199
GOTERM_CC_DIRECT	GO:0030018	Z disc	12	1.20968	0.0120459	ENSG00000163395, ENSG00000109846, ENSG00000078114, ENSG00000144285, ENSG00000124006, ENSG00000184588, ENSG00000156804, ENSG00000185567, ENSG00000162614, ENSG00000172403, ENSG00000171345, ENSG00000154358	778	118	18224	2.38212	0.996951	0.653522	0.653522	1.91916
GOTERM_CC_DIRECT	GO:0015629	actin cytoskeleton	18	1.81452	0.0123048	ENSG00000158856, ENSG00000099204, ENSG00000115935, ENSG00000147394, ENSG00000189060, ENSG00000114854, ENSG00000172403, ENSG00000170873, ENSG00000005206, ENSG00000148180, ENSG00000139132, ENSG00000031691, ENSG00000147894, ENSG00000160145, ENSG00000184445, ENSG00000122786, ENSG00000143079, ENSG00000167549	778	218	18224	1.93411	0.99731	0.653522	0.653522	1.90993
GOTERM_CC_DIRECT	GO:0031514	motile cilium	9	0.907258	0.0154522	ENSG00000111319, ENSG00000166004, ENSG00000144451, ENSG00000157796, ENSG00000138036, ENSG00000138587, ENSG00000032742, ENSG00000125124, ENSG00000122970	778	76	18224	2.77391	0.999415	0.738617	0.738617	1.81101
GOTERM_CC_DIRECT	GO:0072372	primary cilium	9	0.907258	0.017853	ENSG00000203965, ENSG00000126870, ENSG00000187240, ENSG00000068885, ENSG00000157796, ENSG00000138036, ENSG00000032742, ENSG00000113971, ENSG00000122970	778	78	18224	2.70279	0.999818	0.775793	0.775793	1.74829
GOTERM_CC_DIRECT	GO:0000800	lateral element	4	0.403226	0.0197642	ENSG00000196074, ENSG00000139618, ENSG00000108055, ENSG00000012048	778	14	18224	6.69262	0.999928	0.787275	0.787275	1.70412
GOTERM_CC_DIRECT	GO:0031201	SNARE complex	7	0.705645	0.0246575	ENSG00000220205, ENSG00000132639, ENSG00000139190, ENSG00000099365, ENSG00000145087, ENSG00000117533, ENSG00000136874	778	53	18224	3.09376	0.999993	0.841877	0.841877
GOTERM_CC_DIRECT	GO:0005871	kinesin complex	7	0.705645	0.0246575	ENSG00000121621, ENSG00000138182, ENSG00000197892, ENSG00000118193, ENSG00000138778, ENSG00000167702, ENSG00000113971	778	53	18224	3.09376	0.999993	0.841877	0.841877
GOTERM_CC_DIRECT	GO:0005815	microtubule organizing center	13	1.31048	0.0308492	ENSG00000135338, ENSG00000103995, ENSG00000099365, ENSG00000173267, ENSG00000138433, ENSG00000100629, ENSG00000173406, ENSG00000121621, ENSG00000184381, ENSG00000010318, ENSG00000122257, ENSG00000125124, ENSG00000140398	778	153	18224	1.99029	1	0.898588	0.898588
GOTERM_CC_DIRECT	GO:0000777	condensed chromosome kinetochore	9	0.907258	0.032008	ENSG00000143228, ENSG00000123219, ENSG00000080986, ENSG00000163535, ENSG00000145241, ENSG00000138778, ENSG00000184445, ENSG00000137812, ENSG00000161888	778	87	18224	2.42319	1	0.898588	0.898588
GOTERM_CC_DIRECT	GO:0005801	cis-Golgi network	6	0.604839	0.0321516	ENSG00000100815, ENSG00000118523, ENSG00000005243, ENSG00000173230, ENSG00000127914, ENSG00000142920	778	42	18224	3.34631	1	0.898588	0.898588
GOTERM_CC_DIRECT	GO:0000775	chromosome, centromeric region	7	0.705645	0.033838	ENSG00000143228, ENSG00000031691, ENSG00000080986, ENSG00000108055, ENSG00000163535, ENSG00000138778, ENSG00000117724	778	57	18224	2.87665	1	0.898588	0.898588
GOTERM_CC_DIRECT	GO:0045177	apical part of cell	8	0.806452	0.04047	ENSG00000104267, ENSG00000173406, ENSG00000187240, ENSG00000104368, ENSG00000153291, ENSG00000134830, ENSG00000138036, ENSG00000240583	778	75	18224	2.49858	1	1	1
GOTERM_CC_DIRECT	GO:0005829	cytosol	161	16.2298	0.0435933	ENSG00000135968, ENSG00000134516, ENSG00000130158, ENSG00000104267, ENSG00000197892, ENSG00000113810, ENSG00000114107, ENSG00000065534, ENSG00000135722, ENSG00000138036, ENSG00000131089, ENSG00000004777, ENSG00000164331, ENSG00000159251, ENSG00000275074, ENSG00000184588, ENSG00000122257, ENSG00000125124, ENSG00000170581, ENSG00000114854, ENSG00000117724, ENSG00000099256, ENSG00000078177, ENSG0000…	778	3315	18224	1.13764	1	1	1
GOTERM_CC_DIRECT	GO:0005856	cytoskeleton	24	2.41935	0.0475619	ENSG00000134516, ENSG00000266714, ENSG00000151474, ENSG00000146021, ENSG00000137831, ENSG00000007944, ENSG00000152527, ENSG00000006747, ENSG00000204991, ENSG00000157796, ENSG00000136436, ENSG00000100815, ENSG00000164331, ENSG00000118898, ENSG00000054690, ENSG00000166004, ENSG00000158062, ENSG00000009694, ENSG00000120899, ENSG00000152409, ENSG00000127914, ENSG00000162614, ENSG00000122786, ENSG0000…	778	371	18224	1.51531	1	1	1
GOTERM_CC_DIRECT	GO:0012505	endomembrane system	10	1.00806	0.0547225	ENSG00000158856, ENSG00000134516, ENSG00000133138, ENSG00000144426, ENSG00000121749, ENSG00000172915, ENSG00000116117, ENSG00000141258, ENSG00000146411, ENSG00000108465	778	114	18224	2.05475	1	1	1
GOTERM_CC_DIRECT	GO:0000776	kinetochore	8	0.806452	0.0572247	ENSG00000121621, ENSG00000047410, ENSG00000080986, ENSG00000145241, ENSG00000138778, ENSG00000117724, ENSG00000112742, ENSG00000172167	778	81	18224	2.3135	1	1	1
GOTERM_CC_DIRECT	GO:0036064	ciliary basal body	9	0.907258	0.057824	ENSG00000198707, ENSG00000046651, ENSG00000170264, ENSG00000117724, ENSG00000138036, ENSG00000032742, ENSG00000125124, ENSG00000122970, ENSG00000112144	778	98	18224	2.1512	1	1	1
GOTERM_CC_DIRECT	GO:0001527	microfibril	3	0.302419	0.0651015	ENSG00000117122, ENSG00000142303, ENSG00000197614	778	10	18224	7.02725	1	1	1
GOTERM_CC_DIRECT	GO:0097431	mitotic spindle pole	3	0.302419	0.0651015	ENSG00000066629, ENSG00000138182, ENSG00000066279	778	10	18224	7.02725	1	1	1
GOTERM_CC_DIRECT	GO:0031430	M band	4	0.403226	0.07258	ENSG00000109846, ENSG00000142661, ENSG00000124006, ENSG00000154358	778	23	18224	4.07377	1	1	1
GOTERM_CC_DIRECT	GO:0005737	cytoplasm	242	24.3952	0.0747801	ENSG00000104267, ENSG00000128590, ENSG00000068885, ENSG00000114626, ENSG00000131089, ENSG00000154767, ENSG00000004777, ENSG00000164331, ENSG00000184060, ENSG00000138398, ENSG00000108187, ENSG00000104381, ENSG00000079308, ENSG00000143079, ENSG00000012048, ENSG00000135338, ENSG00000170581, ENSG00000243244, ENSG00000179954, ENSG00000137872, ENSG00000157227, ENSG00000139132, ENSG00000164463, ENSG0000…	778	5222	18224	1.08553	1	1	1
GOTERM_CC_DIRECT	GO:0035869	ciliary transition zone	4	0.403226	0.0804277	ENSG00000198707, ENSG00000179029, ENSG00000177042, ENSG00000197603	778	24	18224	3.90403	1	1	1
GOTERM_CC_DIRECT	GO:0031436	BRCA1-BARD1 complex	2	0.201613	0.0834566	ENSG00000138376, ENSG00000012048	778	2	18224	23.4242	1	1	1
GOTERM_CC_DIRECT	GO:0000785	chromatin	8	0.806452	0.0853875	ENSG00000171988, ENSG00000198157, ENSG00000108055, ENSG00000117724, ENSG00000172167, ENSG00000141446, ENSG00000185513, ENSG00000166801	778	89	18224	2.10554	1	1	1

## Sheet: HEG_all pep intersect_DOWN_MF
Category	Term		Count	%	PValue	Genes	List Total	Pop Hits	Pop Total	Fold Enrichment	Bonferroni	Benjamini	FDR	log(p-value)
GOTERM_MF_DIRECT	GO:0008270	zinc ion binding	74	7.45968	0.000513246	ENSG00000214357, ENSG00000153234, ENSG00000104267, ENSG00000172594, ENSG00000149451, ENSG00000147394, ENSG00000136378, ENSG00000159256, ENSG00000135365, ENSG00000132256, ENSG00000145536, ENSG00000140043, ENSG00000145416, ENSG00000186487, ENSG00000166436, ENSG00000142303, ENSG00000185513, ENSG00000034677, ENSG00000122257, ENSG00000128510, ENSG00000012048, ENSG00000239305, ENSG00000183718, ENSG0000…	716	1169	16881	1.49246	0.298647	0.354653	0.354653	3.28967
GOTERM_MF_DIRECT	GO:0005515	protein binding	411	41.4315	0.00207021	ENSG00000214357, ENSG00000115718, ENSG00000178177, ENSG00000114626, ENSG00000114861, ENSG00000000971, ENSG00000183891, ENSG00000108187, ENSG00000079308, ENSG00000100100, ENSG00000143079, ENSG00000122257, ENSG00000157107, ENSG00000239305, ENSG00000135338, ENSG00000170581, ENSG00000189060, ENSG00000114854, ENSG00000099256, ENSG00000172403, ENSG00000006025, ENSG00000158555, ENSG00000009413, ENSG0000…	716	8785	16881	1.10302	0.761168	0.600301	0.600301	2.68399
GOTERM_MF_DIRECT	GO:0003700	transcription factor activity, sequence-specific DNA binding	60	6.04839	0.00260623	ENSG00000176399, ENSG00000116604, ENSG00000114861, ENSG00000138433, ENSG00000135164, ENSG00000186487, ENSG00000101115, ENSG00000032219, ENSG00000250571, ENSG00000185513, ENSG00000167766, ENSG00000170581, ENSG00000154957, ENSG00000196597, ENSG00000189180, ENSG00000133111, ENSG00000177853, ENSG00000119138, ENSG00000164463, ENSG00000174738, ENSG00000087510, ENSG00000102878, ENSG00000089335, ENSG0000…	716	961	16881	1.47202	0.835238	0.600301	0.600301	2.58399
GOTERM_MF_DIRECT	GO:0003779	actin binding	23	2.31855	0.00375171	ENSG00000158856, ENSG00000248905, ENSG00000099204, ENSG00000115935, ENSG00000146021, ENSG00000094631, ENSG00000135596, ENSG00000065534, ENSG00000152527, ENSG00000006747, ENSG00000204991, ENSG00000172403, ENSG00000148180, ENSG00000115355, ENSG00000139132, ENSG00000121621, ENSG00000152409, ENSG00000147364, ENSG00000128833, ENSG00000134709, ENSG00000122786, ENSG00000079308, ENSG00000143375	716	278	16881	1.9506	0.925526	0.648108	0.648108	2.42577
GOTERM_MF_DIRECT	GO:0005178	integrin binding	12	1.20968	0.00488596	ENSG00000168743, ENSG00000118523, ENSG00000213694, ENSG00000130635, ENSG00000169031, ENSG00000154736, ENSG00000168615, ENSG00000064205, ENSG00000084636, ENSG00000157227, ENSG00000105376, ENSG00000127324	716	105	16881	2.69449	0.966105	0.67524	0.67524	2.31105
GOTERM_MF_DIRECT	GO:0003777	microtubule motor activity	10	1.00806	0.00660408	ENSG00000179532, ENSG00000187240, ENSG00000121621, ENSG00000138182, ENSG00000197892, ENSG00000118193, ENSG00000108055, ENSG00000138778, ENSG00000167702, ENSG00000113971	716	80	16881	2.9471	0.98973	0.76057	0.76057	2.18019
GOTERM_MF_DIRECT	GO:0005085	guanyl-nucleotide exchange factor activity	12	1.20968	0.0114879	ENSG00000215644, ENSG00000139132, ENSG00000134516, ENSG00000130158, ENSG00000088538, ENSG00000163947, ENSG00000136828, ENSG00000217128, ENSG00000160145, ENSG00000131089, ENSG00000100485, ENSG00000154358	716	118	16881	2.39764	0.999659	0.974927	0.974927	1.93976
GOTERM_MF_DIRECT	GO:0008081	phosphoric diester hydrolase activity	4	0.403226	0.0124981	ENSG00000182836, ENSG00000172594, ENSG00000125772, ENSG00000240891	716	12	16881	7.85894	0.999832	0.974927	0.974927	1.90316
GOTERM_MF_DIRECT	GO:0004520	endodeoxyribonuclease activity	5	0.504032	0.012698	ENSG00000134899, ENSG00000121988, ENSG00000020922, ENSG00000154920, ENSG00000134897	716	22	16881	5.35837	0.999854	0.974927	0.974927	1.89626
GOTERM_MF_DIRECT	GO:0004222	metalloendopeptidase activity	11	1.10887	0.0216226	ENSG00000145536, ENSG00000128694, ENSG00000100767, ENSG00000149451, ENSG00000136378, ENSG00000182463, ENSG00000154736, ENSG00000168615, ENSG00000142303, ENSG00000049192, ENSG00000157227	716	113	16881	2.29509	1	1	1	1.66509
GOTERM_MF_DIRECT	GO:0005484	SNAP receptor activity	6	0.604839	0.0235217	ENSG00000220205, ENSG00000132639, ENSG00000139190, ENSG00000099365, ENSG00000117533, ENSG00000136874	716	39	16881	3.6272	1	1	1	1.62853
GOTERM_MF_DIRECT	GO:0004842	ubiquitin-protein transferase activity	23	2.31855	0.023625	ENSG00000239305, ENSG00000212864, ENSG00000146021, ENSG00000198961, ENSG00000099910, ENSG00000134574, ENSG00000007944, ENSG00000156804, ENSG00000135722, ENSG00000114796, ENSG00000132256, ENSG00000138376, ENSG00000145416, ENSG00000198919, ENSG00000007372, ENSG00000137075, ENSG00000109046, ENSG00000147364, ENSG00000124743, ENSG00000034677, ENSG00000122257, ENSG00000012048, ENSG00000165338	716	329	16881	1.64823	1	1	1	1.62663
GOTERM_MF_DIRECT	GO:0003677	DNA binding	88	8.87097	0.0252856	ENSG00000153234, ENSG00000246705, ENSG00000178177, ENSG00000177683, ENSG00000213347, ENSG00000090971, ENSG00000196247, ENSG00000154920, ENSG00000160094, ENSG00000164330, ENSG00000143995, ENSG00000135164, ENSG00000186487, ENSG00000085224, ENSG00000100941, ENSG00000164296, ENSG00000032219, ENSG00000250571, ENSG00000012048, ENSG00000167766, ENSG00000196391, ENSG00000196074, ENSG00000237765, ENSG0000…	716	1674	16881	1.2394	1	1	1
GOTERM_MF_DIRECT	GO:0000981	RNA polymerase II transcription factor activity, sequence-specific DNA binding	14	1.41129	0.0301128	ENSG00000128573, ENSG00000237765, ENSG00000178567, ENSG00000154957, ENSG00000116604, ENSG00000172059, ENSG00000114861, ENSG00000177853, ENSG00000184481, ENSG00000135164, ENSG00000007372, ENSG00000221886, ENSG00000109101, ENSG00000163435	716	171	16881	1.93027	1	1	1
GOTERM_MF_DIRECT	GO:0008017	microtubule binding	16	1.6129	0.0315455	ENSG00000109846, ENSG00000248905, ENSG00000197892, ENSG00000078018, ENSG00000118193, ENSG00000094631, ENSG00000138778, ENSG00000206530, ENSG00000157601, ENSG00000115355, ENSG00000197959, ENSG00000066629, ENSG00000121621, ENSG00000138182, ENSG00000134709, ENSG00000167702	716	208	16881	1.8136	1	1	1
GOTERM_MF_DIRECT	GO:0016874	ligase activity	19	1.91532	0.03917	ENSG00000214357, ENSG00000179455, ENSG00000239305, ENSG00000198961, ENSG00000179046, ENSG00000007944, ENSG00000139946, ENSG00000132256, ENSG00000138376, ENSG00000145416, ENSG00000121236, ENSG00000198919, ENSG00000137075, ENSG00000014123, ENSG00000034677, ENSG00000122257, ENSG00000012048, ENSG00000165338, ENSG00000167107	716	270	16881	1.65911	1	1	1
GOTERM_MF_DIRECT	GO:0019905	syntaxin binding	8	0.806452	0.0442904	ENSG00000116266, ENSG00000103528, ENSG00000220205, ENSG00000147041, ENSG00000132718, ENSG00000073350, ENSG00000145087, ENSG00000165029	716	77	16881	2.44954	1	1	1
GOTERM_MF_DIRECT	GO:0016887	ATPase activity	14	1.41129	0.0477637	ENSG00000154265, ENSG00000197892, ENSG00000118193, ENSG00000171681, ENSG00000138778, ENSG00000064933, ENSG00000048649, ENSG00000187240, ENSG00000138182, ENSG00000159251, ENSG00000160179, ENSG00000141338, ENSG00000167702, ENSG00000165029	716	183	16881	1.80369	1	1	1
GOTERM_MF_DIRECT	GO:0042803	protein homodimerization activity	41	4.13306	0.0582733	ENSG00000153234, ENSG00000158825, ENSG00000134899, ENSG00000128573, ENSG00000213689, ENSG00000104765, ENSG00000197594, ENSG00000176399, ENSG00000116604, ENSG00000139625, ENSG00000112742, ENSG00000005882, ENSG00000136436, ENSG00000005206, ENSG00000115355, ENSG00000132256, ENSG00000120832, ENSG00000142661, ENSG00000138376, ENSG00000125848, ENSG00000122694, ENSG00000160179, ENSG00000186862, ENSG0000…	716	730	16881	1.32418	1	1	1
GOTERM_MF_DIRECT	GO:0005201	extracellular matrix structural constituent	7	0.705645	0.0638685	ENSG00000172638, ENSG00000108821, ENSG00000130635, ENSG00000169031, ENSG00000081052, ENSG00000197614, ENSG00000011201	716	67	16881	2.46325	1	1	1
GOTERM_MF_DIRECT	GO:0048407	platelet-derived growth factor binding	3	0.302419	0.0764869	ENSG00000108821, ENSG00000130635, ENSG00000113721	716	11	16881	6.43004	1	1	1
GOTERM_MF_DIRECT	GO:0047389	glycerophosphocholine phosphodiesterase activity	2	0.201613	0.0829191	ENSG00000125772, ENSG00000158555	716	2	16881	23.5768	1	1	1
GOTERM_MF_DIRECT	GO:0001968	fibronectin binding	4	0.403226	0.0956882	ENSG00000172061, ENSG00000118523, ENSG00000091986, ENSG00000179954	716	26	16881	3.6272	1	1	1
GOTERM_MF_DIRECT	GO:0003697	single-stranded DNA binding	8	0.806452	0.0993091	ENSG00000134899, ENSG00000213689, ENSG00000139618, ENSG00000154767, ENSG00000134897, ENSG00000164104, ENSG00000064933, ENSG00000145687	716	93	16881	2.02811	1	1	1

## Sheet: HEG_all pep intersect_DOWN_PTH
Category	Term		Count	%	PValue	Genes	List Total	Pop Hits	Pop Total	Fold Enrichment	Bonferroni	Benjamini	FDR	log(p-value)
KEGG_PATHWAY	hsa04512	ECM-receptor interaction	10	1.00806	0.00114133	ENSG00000185518, ENSG00000137809, ENSG00000108821, ENSG00000105855, ENSG00000130635, ENSG00000169231, ENSG00000169031, ENSG00000072571, ENSG00000081052, ENSG00000135424	208	87	6879	3.80139	0.215023	0.241962	0.241962	2.94259
KEGG_PATHWAY	hsa04071	Sphingolipid signaling pathway	10	1.00806	0.00994142	ENSG00000213694, ENSG00000073711, ENSG00000172296, ENSG00000068971, ENSG00000075651, ENSG00000101333, ENSG00000198964, ENSG00000163082, ENSG00000166501, ENSG00000033327	208	120	6879	2.75601	0.879743	1	1	2.00255
KEGG_PATHWAY	hsa04130	SNARE interactions in vesicular transport	5	0.504032	0.018224	ENSG00000220205, ENSG00000139190, ENSG00000099365, ENSG00000117533, ENSG00000136874	208	34	6879	4.86355	0.97974	1	1	1.73936
KEGG_PATHWAY	hsa03460	Fanconi anemia pathway	6	0.604839	0.0209317	ENSG00000139618, ENSG00000175643, ENSG00000101751, ENSG00000154920, ENSG00000009413, ENSG00000012048	208	53	6879	3.74401	0.988719	1	1	1.6792
KEGG_PATHWAY	hsa04151	PI3K-Akt signaling pathway	18	1.81452	0.0303508	ENSG00000070388, ENSG00000137809, ENSG00000073711, ENSG00000108821, ENSG00000130635, ENSG00000105855, ENSG00000068971, ENSG00000113721, ENSG00000169231, ENSG00000169031, ENSG00000135424, ENSG00000187266, ENSG00000184574, ENSG00000103479, ENSG00000182158, ENSG00000081052, ENSG00000100485, ENSG00000012048	208	345	6879	1.7255	0.998547	1	1	1.51783
KEGG_PATHWAY	hsa04666	Fc gamma R-mediated phagocytosis	7	0.705645	0.0403018	ENSG00000134516, ENSG00000088280, ENSG00000075651, ENSG00000006747, ENSG00000148180, ENSG00000166501, ENSG00000033327	208	84	6879	2.75601	0.999837	1	1	1.39468
KEGG_PATHWAY	hsa02010	ABC transporters	5	0.504032	0.0423503	ENSG00000069431, ENSG00000154265, ENSG00000160179, ENSG00000141338, ENSG00000165029	208	44	6879	3.75819	0.999896	1	1	1.37314
KEGG_PATHWAY	hsa04020	Calcium signaling pathway	11	1.10887	0.0430144	ENSG00000175938, ENSG00000120899, ENSG00000113721, ENSG00000114854, ENSG00000169252, ENSG00000065534, ENSG00000152207, ENSG00000101333, ENSG00000154678, ENSG00000074370, ENSG00000166501	208	179	6879	2.03236	0.99991	1	1	1.36639
KEGG_PATHWAY	hsa04510	Focal adhesion	12	1.20968	0.045818	ENSG00000137809, ENSG00000108821, ENSG00000105855, ENSG00000130635, ENSG00000169231, ENSG00000113721, ENSG00000169031, ENSG00000065534, ENSG00000081052, ENSG00000166501, ENSG00000100485, ENSG00000135424	208	206	6879	1.92653	0.999952	1	1	1.33896
KEGG_PATHWAY	hsa05410	Hypertrophic cardiomyopathy (HCM)	6	0.604839	0.0851398	ENSG00000137809, ENSG00000105855, ENSG00000159251, ENSG00000114854, ENSG00000075461, ENSG00000135424	208	78	6879	2.54401	1	1	1
