# Supplementary material for: Transcriptional Profiling Reveals Ribosome Biogenesis, Microtubule Dynamics and Expression of Specific lncRNAs to be Part of a Common Response to Cell-Penetrating Peptides
Source: Biomolecules. 2020 Nov 17;10(11):1567. doi: 10.3390/biom10111567 (PMC7698553; doi:10.3390/biom10111567)
Supplement: Supplementary file 1 [file biomolecules-10-01567-s001.zip › proofed manuscript and supplemental data/Supplementary table 8r_LncRNAs.xlsx]

## Sheet: LncBook featured LncRNAs all
HSALNT0289501	HSALNG0141612	HPVC1	PE5L,HPV18E5L	7581372	NA	pathogenic process	NA	NA	1	HPVC1	-
HSALNT0289605	HSALNG0141720	Alpha 250/ Alpha 280	NONHSAT104559,lnc-C9orf53-2:1	7867928	NA	NA	NA	NA	2	NONHSAT104559	-
HSALNT0199632	HSALNG0096226	N4BP2L2-IT2	CG030	8812419	NA	NA	NA	NA	3	N4BP2L2-IT2	ENSG00000281026
HSALNT0171094	HSALNG0082161	LINC01150	2G7,TCONS_00019134	8968746	NA	pathogenic process	Wilms' tumor	Neoplasms	4	LINC01150	-
HSALNT0289115	HSALNG0032599	LINC01587	C4orf6,aC1	9016955	NA	pathogenic process	neuroblastoma	Neoplasms	5	LINC01587	ENSG00000082929
HSALNT0290105	HSALNG0142220	NTT	NONHSAT115106	9027504	NA	NA	NA	NA	6	NONHSAT115106	-
HSALNT0289234	HSALNG0053252	RNF217-AS1	STL	9087565	NA	pathogenic process	acute lymphoblastic leukemia	Immune System Diseases;Neoplasms;Hemic and Lymphatic Diseases	7	RNF217-AS1	ENSG00000236548
HSALNT0280481	HSALNG0136795	INE2	NCRNA00011	9244435	NA	NA	NA	NA	8	INE2	ENSG00000281371
HSALNT0289485	HSALNG0137683	INE1	NCRNA00010	9244435	NA	NA	NA	NA	9	INE1	ENSG00000224975
HSALNT0289511	HSALNG0141622	LINC01565	C3orf27,GR6	9307271	NA	pathogenic process	leukemia	Neoplasms	10	LINC01565	ENSG00000198685
HSALNT0289068	HSALNG0006924	LINC00869	KIAA0493	9455484	NA	NA	NA	NA	11	LINC00869	ENSG00000277147
HSALNT0289430	HSALNG0026312	ERC2-IT1	C1orf1,C3orf51,Po42	9653645	NA	pathogenic process	NA	NA	12	ERC2-IT1	ENSG00000281708
HSALNT0290394	HSALNG0142509	Y RNAs	lnc-PDIA4-1:1	9710533	NA	NA	NA	NA	13	Lnc-PDIA4-1:1	-
HSALNT0289195	HSALNG0032409	NOP14-AS1	C4orf10,RES4-24	9734812	NA	NA	NA	NA	14	NOP14-AS1	ENSG00000249673
HSALNT0290309	HSALNG0142424	TncRNA	NONHSAT022116,AF080092,TSU	9858482	NA	developmental process	NA	NA	15	NONHSAT022116	-
HSALNT0289243	HSALNG0045080	SMAD5-AS1	SMAD5O,DAMS	10049768	NA	pathogenic process	malignant hematopoietic	Cell Physiological Phenomena	16	SMAD5-AS1	ENSG00000164621
HSALNT0289025	HSALNG0062672	LINC00244	C7orf4,NCRNA00244	10329000	NA	pathogenic process	preaxial polydactyly	NA	17	LINC00244	ENSG00000279418
HSALNT0289017	HSALNG0055219	KIF25-AS1	C6orf54,NCRNA00300,HGC6.1.1	10382971	NA	pathogenic process	ovarian cancer	Endocrine System Diseases;Female Urogenital Diseases and Pregnancy Complications;Neoplasms	18	KIF25-AS1	ENSG00000229921
HSALNT0289332	HSALNG0055207	LINC01558	C6orf123,LINC01557,HGC6.2,dJ431P23.4	10382971	NA	pathogenic process	ovarian cancer	Endocrine System Diseases;Female Urogenital Diseases and Pregnancy Complications;Neoplasms	19	LINC01558	ENSG00000146521
HSALNT0289438	HSALNG0055209	AFDN-AS1	C6orf124,MLLT4-AS1,HGC6.4,dJ431P23.3	10382971	NA	pathogenic process	NA	NA	20	AFDN-AS1	-
HSALNT0289232	HSALNG0135027	RFPL3S	RFPL3-AS1,RFPL3-A, NCRNA00005	10508838	NA	pathogenic process	opitz syndrome	NA	21	RFPL3S	ENSG00000205853
HSALNT0289393	HSALNG0134830	RFPL1S	RFPL1-AS1,RFPL1-A, NCRNA00006	10508838	NA	pathogenic process	NA	NA	22	RFPL1S	-
HSALNT0289500	HSALNG0141611	HCG4B	HCG4P6,HCGIV-6,HCGIV.5,HCGIV-06,bCX67J3.3,Em:AB023056.16,bPG309N1.1,bQB90C11.3	10557312	NA	NA	NA	NA	23	HCG4B	-
HSALNT0289894	HSALNG0142009	LINC00294	NA	10568747	NA	NA	NA	NA	24	LINC00294	ENSG00000280798
HSALNT0289345	HSALNG0140599	LINC00893	NA	10737977	NA	pathogenic process	hunter syndrome	Congenital, Hereditary, and Neonatal Diseases and Abnormalities	25	LINC00893	ENSG00000241769
HSALNT0290133	HSALNG0142248	PCBP3-OT1	PCBP3-OT1,FLJ44028	10936052	NA	NA	NA	NA	26	PCBP3-OT1	-
HSALNT0289488	HSALNG0141599	BPESC1	NCRNA00187	10995571	NA	pathogenic process	blepharophimosis syndrome	Eye Diseases	27	ENST00000418282.1	-
HSALNT0289712	HSALNG0141827	COPG2IT1	CIT1,NCRNA00170,COPG2AS	10995575	NA	NA	NA	NA	28	COPG2IT1	-
HSALNT0265040	HSALNG0128978	LINC00652	HSPC072	11042152	NA	developmental process	NA	NA	29	LINC00652	-
HSALNT0289282	HSALNG0108689	WASIR2	NCRNA00286A	11157797	NA	NA	NA	NA	30	WASIR2	ENSG00000231439
HSALNT0246856	HSALNG0119601	LINC00470	C18orf2	11173868	NA	pathogenic process	age-related macular degeneration	Eye Diseases	31	LINC00470	-
HSALNT0289507	HSALNG0141618	LINC00588	C8orf71,DKFZP434F122	11230166	NA	NA	NA	NA	32	LINC00588	ENSG00000215117
HSALNT0276604	HSALNG0134754	TTC28-AS1	TTC28AS,TTC28-AS,KIAA1648	11258795	NA	NA	NA	NA	33	TTC28-AS1	ENSG00000235954
HSALNT0237577	HSALNG0114754	CDRT7	NCRNA00025,LINC00025	11381029	NA	NA	NA	NA	34	CDRT7	ENSG00000259944
HSALNT0288912	HSALNG0114755	CDRT8	NA	11381029	NA	NA	NA	NA	35	CDRT8	-
HSALNT0275048	HSALNG0133887	CECR3	NA	11381032	NA	pathogenic process	cat eye syndrome	Congenital, Hereditary, and Neonatal Diseases and Abnormalities	36	CECR3	ENSG00000241832
HSALNT0288915	HSALNG0133890	CECR9	NA	11381032	NA	pathogenic process	cat eye syndrome	Congenital, Hereditary, and Neonatal Diseases and Abnormalities	37	CECR9	-
HSALNT0288998	HSALNG0133878	HDHD5-AS1	CECR4,CECR5-AS1,NCRNA00017	11381032	NA	pathogenic process	cat eye syndrome	Congenital, Hereditary, and Neonatal Diseases and Abnormalities	38	HDHD5-AS1	ENSG00000185837
HSALNT0288914	HSALNG0133878	CECR5-AS1	NCRNA00017	11381032	NA	pathogenic process	cat eye syndrome	Congenital, Hereditary, and Neonatal Diseases and Abnormalities	39	CECR5-AS1	-
HSALNT0288919	HSALNG0029809	CLRN1-AS1	CLRN1O,UCRP	11524702	NA	pathogenic process	usher syndrome type 3	NA	40	CLRN1-AS1	-
HSALNT0289271	HSALNG0082585	TMEM9B-AS1	C11orf18	11528127	NA	NA	NA	NA	41	TMEM9B-AS1	ENSG00000254860
HSALNT0289324	HSALNG0133586	LINC01547	C21orf69,C21orf67	11707072	NA	pathogenic process	Down syndrome	Congenital, Hereditary, and Neonatal Diseases and Abnormalities;Nervous System Diseases	42	LINC01547	ENSG00000183250
HSALNT0270409	HSALNG0131587	LINC00029	C20orf51,NCRNA00029,bA305P22.4	11780052	NA	NA	NA	NA	43	LINC00029	-
HSALNT0289336	HSALNG0141634	LINC00529	C8orf8	11896452	NA	pathogenic process	keratolytic winter erythema	NA	44	LINC00529	-
HSALNT0288978	HSALNG0010403	FLVCR1-AS1	FLVCR1-DT,LQK1	11943475	NA	NA	NA	NA	45	FLVCR1-AS1	-
HSALNT0238050	HSALNG0114969	SMCR2	NA	11997338	NA	pathogenic process	Smith-Magenis syndrome	Congenital, Hereditary, and Neonatal Diseases and Abnormalities;Nervous System Diseases	46	SMCR2	ENSG00000223979
HSALNT0289401	HSALNG0114982	SMCR5	NCRNA00034	11997338	NA	pathogenic process	Smith-Magenis syndrome	Congenital, Hereditary, and Neonatal Diseases and Abnormalities;Nervous System Diseases	47	SMCR5	ENSG00000226746
HSALNT0290246	HSALNG0142361	SMCR6	NA	11997338	NA	pathogenic process	Smith-Magenis syndrome	Congenital, Hereditary, and Neonatal Diseases and Abnormalities;Nervous System Diseases	48	SMCR6	-
HSALNT0274626	HSALNG0133620	LINC00205	C21orf86,NCRNA00205,	12036297	NA	pathogenic process	NA	NA	49	LINC00205	ENSG00000223768
HSALNT0271512	HSALNG0132117	C21orf91-OT1	NCRNA00285,D21S2089E	12036297	NA	NA	NA	NA	50	C21orf91-OT1	ENSG00000240770
HSALNT0272596	HSALNG0132582	LINC00307	NCRNA00307,D21S2091E	12036297	NA	NA	NA	NA	51	LINC00307	ENSG00000227342
HSALNT0274502	HSALNG0133549	TSPEAR-AS2	C21orf90	12036297	NA	NA	NA	NA	52	TSPEAR-AS2	-
HSALNT0274807	HSALNG0133721	MCM3AP-AS1	C21orf85,MCM3APAS,MCM3AP-AS,FLJ10508,NCRNA00031	12036297	NA	NA	NA	NA	53	MCM3AP-AS1	ENSG00000215424
HSALNT0288888	HSALNG0133144	B3GALT5-AS1	C21orf88	12036297	NA	NA	NA	NA	54	B3GALT5-AS1	ENSG00000184809
HSALNT0288898	HSALNG0133127	BRWD1-AS2	C21orf87,NCRNA00257,BRWD1-IT2	12036297	NA	NA	NA	NA	55	BRWD1-AS2	ENSG00000255568
HSALNT0289031	HSALNG0133621	LINC00315	C21orf93,NCRNA00315	12036297	NA	NA	NA	NA	56	LINC00315	-
HSALNT0289033	HSALNG0133612	LINC00334	C21orf89,NCRNA00334	12036297	NA	NA	NA	NA	57	LINC00334	ENSG00000182586
HSALNT0289322	HSALNG0132477	LINC00314	C21orf94,NCRNA00314	12036297	NA	NA	NA	NA	58	LINC00314	ENSG00000178457
HSALNT0271821	HSALNG0132261	LINC00308	C21orf74,NCRNA00308,PRED16	12036298	NA	pathogenic process	NA	NA	59	LINC00308	ENSG00000184856
HSALNT0289023	HSALNG0132537	LINC00189	C21orf109,NCRNA00189	12036298	NA	pathogenic process	NA	NA	60	LINC00189	ENSG00000215533
HSALNT0289375	HSALNG0042788	NCRUPAR	ncR-uPAR,ncRuPAR,NCRNA00193	12084570	transcriptional regulation	developmental process	NA	NA	61	NCRUPAR	-
HSALNT0273467	HSALNG0133048	DSCR10	NA	12168953	NA	NA	NA	NA	62	DSCR10	ENSG00000233316
HSALNT0289480	HSALNG0132984	DSCR9	NCRNA00038	12168953	NA	NA	NA	NA	63	DSCR9	ENSG00000230366
HSALNT0290051	HSALNG0142166	MDS2	NA	12203785	NA	pathogenic process	myelodysplastic syndrome	Hemic and Lymphatic Diseases	64	MDS2	ENSG00000197880
HSALNT0127810	HSALNG0060777	ST7-AS2	ST7OT2,ST7AS2	12213198	NA	pathogenic process	autism	Mental Disorders	65	ST7-AS2	ENSG00000226367
HSALNT0127813	HSALNG0060778	ST7-OT3	ST7OT3,NCRNA00026	12213198	NA	pathogenic process	autism	Mental Disorders	66	ST7-OT3	ENSG00000004866
HSALNT0290258	HSALNG0142373	ST7-OT4	NA	12213198	NA	pathogenic process	autism	Mental Disorders	67	ST7-OT4	ENSG00000214188
HSALNT0290257	HSALNG0142372	ST7OT	NONHSAT122926	12213198	NA	NA	NA	NA	68	NONHSAT122926	-
HSALNT0289372	HSALNG0074272	MIR600HG	C9orf45,NCRNA00287,GL012,FLJ22161	12477932	NA	NA	NA	NA	69	MIR600HG	ENSG00000236901
HSALNT0013239	HSALNG0006325	ATP1A1-AS1	C1orf203,ATP1A1OS,MGC16179	12477932	NA	NA	NA	NA	70	ATP1A1-AS1	ENSG00000203865
HSALNT0048563	HSALNG0022910	SPATA3-AS1	NA	12477932	NA	NA	NA	NA	71	SPATA3-AS1	ENSG00000238062
HSALNT0050859	HSALNG0024100	LINC00852	C3orf42,GHRLOS2,NAG73,GHRL-AS2	12477932	NA	NA	NA	NA	72	LINC00852	ENSG00000231177
HSALNT0069395	HSALNG0033002	LINC01096	NA	12477932	NA	NA	NA	NA	73	LINC01096	-
HSALNT0072367	HSALNG0034486	LINC02260	NA	12477932	NA	NA	NA	NA	74	LINC02260	ENSG00000250456
HSALNT0077259	HSALNG0036896	LINC01091	NA	12477932	NA	NA	NA	NA	75	LINC01091	ENSG00000249464
HSALNT0096480	HSALNG0046004	SAP30L-AS1	FLJ38109,GALNT10-AS1	12477932	NA	NA	NA	NA	76	SAP30L-AS1	-
HSALNT0098558	HSALNG0046927	PRR7-AS1	NA	12477932	NA	NA	NA	NA	77	PRR7-AS1	-
HSALNT0099356	HSALNG0047338	LINC01622	TCONS_00011202	12477932	NA	NA	NA	NA	78	LINC01622	-
HSALNT0113415	HSALNG0053588	LINC01312	MGC34034	12477932	NA	NA	NA	NA	79	LINC01312	-
HSALNT0134652	HSALNG0064240	EXTL3-AS1	C8orf50	12477932	NA	NA	NA	NA	80	EXTL3-AS1	ENSG00000246339
HSALNT0138253	HSALNG0065979	C8orf34-AS1	NA	12477932	NA	NA	NA	NA	81	C8orf34-AS1	ENSG00000248801
HSALNT0154876	HSALNG0074139	PSMD5-AS1	NA	12477932	NA	NA	NA	NA	82	PSMD5-AS1	-
HSALNT0163228	HSALNG0078227	LINC01553	C10orf40,AC023904.2	12477932	NA	NA	NA	NA	83	LINC01553	ENSG00000235931
HSALNT0175689	HSALNG0084463	LINC00301	C11orf64,NCRNA00301,MGC39681	12477932	NA	NA	NA	NA	84	LINC00301	ENSG00000181995
HSALNT0247235	HSALNG0119722	DLGAP1-AS3	NA	12477932	NA	NA	NA	NA	85	DLGAP1-AS3	ENSG00000263724
HSALNT0254200	HSALNG0123001	CIRBP-AS1	C19orf23,MGC39338	12477932	NA	NA	NA	NA	86	CIRBP-AS1	-
HSALNT0257335	HSALNG0124987	LINC01785	NA	12477932	NA	NA	NA	NA	87	LINC01785	ENSG00000268038
HSALNT0261582	HSALNG0127139	LINC01869	MGC45922	12477932	NA	NA	NA	NA	88	LINC01869	ENSG00000180279
HSALNT0269743	HSALNG0131262	LINC01711	MGC4294	12477932	NA	NA	NA	NA	89	LINC01711	ENSG00000268941
HSALNT0288468	HSALNG0141311	FAM41AY1	FAM41AY	12477932	NA	NA	NA	NA	90	FAM41AY1	-
HSALNT0288899	HSALNG0045020	C5orf66-AS2	NA	12477932	NA	NA	NA	NA	91	C5orf66-AS2	ENSG00000249647
HSALNT0288922	HSALNG0083517	CSTF3-AS1	CSTF3-DT	12477932	NA	NA	NA	NA	92	CSTF3-AS1	-
HSALNT0288923	HSALNG0014289	CYP1B1-AS1	C2orf58,MGC34824	12477932	NA	NA	NA	NA	93	CYP1B1-AS1	ENSG00000232973
HSALNT0288957	HSALNG0025315	ENTPD3-AS1	FLJ36665	12477932	NA	NA	NA	NA	94	ENTPD3-AS1	ENSG00000223797
HSALNT0288970	HSALNG0071511	FAM27E3	MGC42630	12477932	NA	NA	NA	NA	95	FAM27E3	ENSG00000274026
HSALNT0288972	HSALNG0000046	FAM41C	NA	12477932	NA	NA	NA	NA	96	FAM41C	ENSG00000230368
HSALNT0288977	HSALNG0007223	FLG-AS1	NA	12477932	NA	NA	NA	NA	97	FLG-AS1	ENSG00000237975
HSALNT0288983	HSALNG0105871	GABPB1-IT1	FLJ10038	12477932	NA	NA	NA	NA	98	GABPB1-IT1	ENSG00000285410
HSALNT0289010	HSALNG0123950	ILF3-AS1	ILF3-DT	12477932	NA	NA	NA	NA	99	ILF3-AS1	-
HSALNT0289034	HSALNG0097943	LINC00347	NA	12477932	NA	NA	NA	NA	100	LINC00347	ENSG00000236678
HSALNT0289039	HSALNG0004105	LINC00466	NA	12477932	NA	NA	NA	NA	101	LINC00466	ENSG00000224209
HSALNT0289040	HSALNG0022951	LINC00471	C2orf52,MGC43122	12477932	NA	NA	NA	NA	102	LINC00471	ENSG00000181798
HSALNT0289044	HSALNG0119752	LINC00526	C18orf18,MGC17515,HsT959	12477932	NA	NA	NA	NA	103	LINC00526	-
HSALNT0289048	HSALNG0106873	LINC00593	C15orf50,MGC42951	12477932	NA	NA	NA	NA	104	LINC00593	ENSG00000245750
HSALNT0289050	HSALNG0022320	LINC00608	NA	12477932	NA	NA	NA	NA	105	LINC00608	-
HSALNT0289054	HSALNG0104144	LINC00638	MGC23270	12477932	NA	NA	NA	NA	106	LINC00638	ENSG00000258701
HSALNT0289056	HSALNG0124410	LINC00661	NA	12477932	NA	NA	NA	NA	107	LINC00661	ENSG00000205396
HSALNT0289057	HSALNG0125113	LINC00662	NA	12477932	NA	NA	NA	NA	108	LINC00662	ENSG00000261824
HSALNT0289062	HSALNG0024755	LINC00692	NA	12477932	NA	NA	NA	NA	109	LINC00692	ENSG00000230891
HSALNT0289064	HSALNG0075805	LINC00705	NA	12477932	NA	NA	NA	NA	110	LINC00705	-
HSALNT0289067	HSALNG0118878	LINC00868	C17orf52	12477932	NA	NA	NA	NA	111	LINC00868	ENSG00000267535
HSALNT0130693	HSALNG0062275	LINC00996	NA	12477932	NA	NA	NA	NA	112	LINC00996	ENSG00000242258
HSALNT0289101	HSALNG0089327	LINC01252	NA	12477932	NA	NA	NA	NA	113	LINC01252	ENSG00000247157
HSALNT0289131	HSALNG0113283	LINC02135	NA	12477932	NA	NA	NA	NA	114	LINC02135	ENSG00000268532
HSALNT0289193	HSALNG0018445	NIFK-AS1	NA	12477932	NA	NA	NA	NA	115	NIFK-AS1	ENSG00000236859
HSALNT0289244	HSALNG0008972	SMG7-AS1	DKFZP564C196	12477932	NA	NA	NA	NA	116	SMG7-AS1	ENSG00000232860
HSALNT0235326	HSALNG0113528	SNAI3-AS1	MGC23284	12477932	NA	NA	NA	NA	117	SNAI3-AS1	ENSG00000260630
HSALNT0215205	HSALNG0103442	SNHG10	C14orf62,FLJ40557,NCRNA00063,LINC00063	12477932	NA	NA	NA	NA	118	SNHG10	-
HSALNT0289290	HSALNG0109122	ZNF205-AS1	MGC3771	12477932	NA	NA	NA	NA	119	ZNF205-AS1	-
HSALNT0289294	HSALNG0009820	LINC00260	C1orf217,NCRNA00260,MGC5457	12477932	NA	NA	NA	NA	120	LINC00260	-
HSALNT0289295	HSALNG0000511	LINC00337	C1orf211,NCRNA00337,MGC40168	12477932	NA	NA	NA	NA	121	LINC00337	-
HSALNT0289298	HSALNG0076905	WAC-AS1	NA	12477932	NA	NA	NA	NA	122	WAC-AS1	-
HSALNT0289299	HSALNG0077486	LINC00839	NA	12477932	NA	NA	NA	NA	123	LINC00839	ENSG00000185904
HSALNT0289303	HSALNG0089110	LINC00612	C12orf33,MGC40170,FLJ41814	12477932	NA	NA	NA	NA	124	LINC00612	ENSG00000214851
HSALNT0289312	HSALNG0124755	LINC00663	MGC39821	12477932	NA	NA	NA	NA	125	LINC00663	-
HSALNT0289320	HSALNG0130611	LINC00494	NA	12477932	NA	NA	NA	NA	126	LINC00494	ENSG00000235621
HSALNT0289330	HSALNG0039733	LINC01019	NA	12477932	NA	NA	NA	NA	127	LINC01019	ENSG00000248118
HSALNT0289333	HSALNG0057380	LINC00265	NCRNA00265,NCRNA00265-1	12477932	NA	NA	NA	NA	128	LINC00265	-
HSALNT0289334	HSALNG0062824	LINC00689	NA	12477932	NA	NA	NA	NA	129	LINC00689	ENSG00000231419
HSALNT0289337	HSALNG0068847	LINC01591	NA	12477932	NA	NA	NA	NA	130	LINC01591	ENSG00000254083
HSALNT0289340	HSALNG0072666	LINC01501	NA	12477932	NA	NA	NA	NA	131	LINC01501	-
HSALNT0289346	HSALNG0137712	LINC01560	CXorf24	12477932	NA	NA	NA	NA	132	LINC01560	-
HSALNT0289352	HSALNG0045051	LINC01959	NA	12477932	NA	NA	NA	NA	133	LINC01959	-
HSALNT0289353	HSALNG0110333	LINC02175	NA	12477932	NA	NA	NA	NA	134	LINC02175	ENSG00000262155
HSALNT0289354	HSALNG0064321	LINC02209	FAM183CP	12477932	NA	NA	NA	NA	135	LINC02209	ENSG00000253279
HSALNT0289359	HSALNG0107406	LINGO1-AS1	NA	12477932	NA	NA	NA	NA	136	LINGO1-AS1	ENSG00000259666
HSALNT0289362	HSALNG0119342	MAFG-AS1	MAFG-DT	12477932	NA	NA	NA	NA	137	MAFG-AS1	-
HSALNT0289373	HSALNG0139326	MORF4L2-AS1	NA	12477932	NA	NA	NA	NA	138	MORF4L2-AS1	-
HSALNT0289381	HSALNG0029035	NPHP3-AS1	NCRNA00119	12477932	NA	NA	NA	NA	139	NPHP3-AS1	ENSG00000248724
HSALNT0289385	HSALNG0062543	PAXIP1-AS1	NA	12477932	NA	NA	NA	NA	140	PAXIP1-AS1	ENSG00000273344
HSALNT0289413	HSALNG0082091	TOLLIP-AS1	NA	12477932	NA	NA	NA	NA	141	TOLLIP-AS1	ENSG00000255153
HSALNT0289416	HSALNG0113198	LINC00311	TMEM148,NCRNA00311,MGC22001	12477932	NA	NA	NA	NA	142	LINC00311	ENSG00000179219
HSALNT0289422	HSALNG0069500	ZNF252P-AS1	C8orf77	12477932	NA	NA	NA	NA	143	ZNF252P-AS1	ENSG00000255559
HSALNT0289423	HSALNG0001624	ZNF436-AS1	C1orf213,FLJ90508	12477932	NA	NA	NA	NA	144	ZNF436-AS1	ENSG00000249087
HSALNT0289429	HSALNG0029047	BFSP2-AS1	MGC2848	12477932	NA	NA	NA	NA	145	BFSP2-AS1	ENSG00000249993
HSALNT0289432	HSALNG0032263	CTBP1-AS1	C4orf42,CTBP1-DT,CTBP1-DT,MGC21675	12477932	NA	NA	NA	NA	146	CTBP1-AS1	-
HSALNT0289436	HSALNG0039444	EXOC3-AS1	C5orf55	12477932	NA	NA	NA	NA	147	EXOC3-AS1	ENSG00000221990
HSALNT0289441	HSALNG0049246	HCG27	bPG299F13.9,bCX101P6.9,bQB115I13.2,FLJ40123	12477932	NA	NA	NA	NA	148	HCG27	ENSG00000206344
HSALNT0289450	HSALNG0067505	BAALC-AS2	C8orf56,BAALCOS,MGC39526	12477932	NA	NA	NA	NA	149	BAALC-AS2	ENSG00000236939
HSALNT0289453	HSALNG0062877	FAM87A	NA	12477932	NA	NA	NA	NA	150	FAM87A	ENSG00000182366
HSALNT0289459	HSALNG0078365	JMJD1C-AS1	NA	12477932	NA	NA	NA	NA	151	JMJD1C-AS1	ENSG00000272767
HSALNT0289465	HSALNG0092957	ATP2B1-AS1	LINC00936	12477932	NA	NA	NA	NA	152	ATP2B1-AS1	ENSG00000271614
HSALNT0289466	HSALNG0093183	CEP83-AS1	CEP83-DT	12477932	NA	NA	NA	NA	153	CEP83-AS1	-
HSALNT0289470	HSALNG0107054	HEXA-AS1	C15orf34,FLJ13315	12477932	NA	NA	NA	NA	154	HEXA-AS1	ENSG00000260339
HSALNT0289487	HSALNG0141598	BIN3-IT1	FLJ14107	12477932	NA	NA	NA	NA	155	BIN3-IT1	-
HSALNT0289490	HSALNG0141601	CSNK1G2-AS1	C19orf34,MGC39696	12477932	NA	NA	NA	NA	156	CSNK1G2-AS1	ENSG00000180846
HSALNT0289508	HSALNG0141619	LINC00634	NA	12477932	NA	NA	NA	NA	157	LINC00634	ENSG00000205704
HSALNT0289510	HSALNG0141621	LINC00685	CXYorf10,NCRNA00107,PPP2R3B-AS1,OTTHUMT00000055574	12477932	NA	NA	NA	NA	158	LINC00685	-
HSALNT0289515	HSALNG0141626	SHANK2-AS3	C11orf76	12477932	NA	NA	NA	NA	159	SHANK2-AS3	ENSG00000171671
HSALNT0290073	HSALNG0142188	NCBP2-AS2	NA	12477932	NA	NA	NA	NA	160	NCBP2-AS2	ENSG00000270170
HSALNT0289502	HSALNG0141613	KCNIP4-IT1	NCRNA00099,UM9-5	12515386	NA	NA	NA	NA	161	NONHSAT095745	-
HSALNT0289856	HSALNG0141971	GTSCR1	NA	12682296	NA	pathogenic process	Gilles de la Tourette syndrome	Mental Disorders;Congenital, Hereditary, and Neonatal Diseases and Abnormalities;Nervous System Diseases	162	GTSCR1	ENSG00000263417
HSALNT0289325	HSALNG0008917	LINC00272	C1orf120,NCRNA00272,RP1-223H12.3	12801632	NA	pathogenic process	prostate cancer	Male Urogenital Diseases;Neoplasms	163	LINC00272	ENSG00000203729
HSALNT0288512	HSALNG0141348	TTTY9B	NCRNA00132	12815422	NA	NA	NA	NA	164	TTTY9B	ENSG00000131007
HSALNT0290155	HSALNG0142270	Prion-associated RNAs	NA	14562104	NA	pathogenic process	prion disease	Nervous System Diseases	165	Prion-associated RNAs	-
HSALNT0289444	HSALNG0062567	BLACE	NA	14667812	NA	pathogenic process	acute B lymphoblastic leukemias	Hemic and Lymphatic Diseases	166	BLACE	ENSG00000204960
HSALNT0060411	HSALNG0028877	H1FX-AS1	C3orf47,FLJ34151	14702039	NA	NA	NA	NA	167	H1FX-AS1	-
HSALNT0186668	HSALNG0089868	LINC00477	C12orf67,FLJ32894,FAM191B	14702039	NA	NA	NA	NA	168	LINC00477	ENSG00000197503
HSALNT0275096	HSALNG0133923	LINC00528	C22orf37,FLJ40542	14702039	NA	NA	NA	NA	169	LINC00528	ENSG00000269220
HSALNT0287824	HSALNG0140941	ASMTL-AS1	CXYorf2,NCRNA00105,ASMTLAS,ASMTL-AS,FLJ13330	14702039	NA	NA	NA	NA	170	ASMTL-AS1	-
HSALNT0288887	HSALNG0106820	ANP32A-IT1	C15orf28,NCRNA00321,FLJ11722,HsT18971	14702039	NA	NA	NA	NA	171	ANP32A-IT1	-
HSALNT0289370	HSALNG0010128	MIR29B2CHG	C1orf132,FLJ35650	14702039	NA	NA	NA	NA	172	MIR29B2CHG	-
HSALNT0289396	HSALNG0007497	RUSC1-AS1	C1orf104,FLJ35976	14702039	NA	NA	NA	NA	173	RUSC1-AS1	ENSG00000225855	ENSMLEG00000038708	ENSPANG00000030470		ENSRROG00000031536
HSALNT0084628	HSALNG0040236	LINC01194	CT49,TAG	14871852	NA	pathogenic process	melanoma	Neoplasms	174	LINC01194	-
HSALNT0289468	HSALNG0103838	DIO3OS	C14orf134,NCRNA00041,DIO3-AS1,NONHSAT040032,NONHSAT040039,BC111049	14962667	NA	NA	NA	NA	175	NONHSAT040032	-
HSALNT0121060	HSALNG0057178	NPSR1-AS1	AAA1,IMAGE:4827585	15073379	NA	NA	NA	NA	176	NPSR1-AS1	ENSG00000197085
HSALNT0074370	HSALNG0035535	LINC00575	C4orf11	15218245	NA	pathogenic process	NA	NA	177	LINC00575	ENSG00000231782
HSALNT0137345	HSALNG0065537	LINC01602	T1560	15223130	NA	pathogenic process	NA	NA	178	LINC01602	ENSG00000205293
HSALNT0289433	HSALNG0035768	FAM13A-AS1	FAM13A1OS,FAM13AOS,NCRNA00039	15234000	NA	NA	NA	NA	179	FAM13A-AS1	ENSG00000248019
HSALNT0289186	HSALNG0072891	MIRLET7DHG	NA	15364901	NA	NA	NA	NA	180	MIRLET7DHG	-
HSALNT0155254	HSALNG0074353	MIR181A2HG	NA	15364906	NA	NA	NA	NA	181	MIR181A2HG	ENSG00000224020
HSALNT0289283	HSALNG0035624	WDFY3-AS2	C4orf12,NCRNA00247,FBI4	15580561	NA	NA	NA	NA	182	WDFY3-AS2	ENSG00000180769
HSALNT0154555	HSALNG0073990	PAPPA-AS1	PAPPAS,PAPPA-AS,DIPAS,TAF4B,TAF2C2,TAFII105,NCRNA00156	15656990	NA	NA	NA	NA	183	PAPPA-AS1	ENSG00000256040
HSALNT0136307	HSALNG0065020	LINC00293	BEYLA	15676287	NA	developmental process	NA	NA	184	LINC00293	-
HSALNT0030983	HSALNG0014614	SIX3-AS1	SIX3OS	15703187	NA	developmental process	NA	NA	185	SIX3-AS1	ENSG00000236502
HSALNT0211503	HSALNG0101546	OTX2-AS1	OTX2OS1	15703187	NA	developmental process	NA	NA	186	Lnc-C14orf101-5:1	-
HSALNT0063422	HSALNG0030360	LINC01192	CT64	15905330	NA	NA	NA	NA	187	LINC01192	ENSG00000241369
HSALNT0217123	HSALNG0104394	LINC01193	CT60,LOC348120	15905330	NA	NA	NA	NA	188	LINC01193	ENSG00000258710
HSALNT0289664	HSALNG0141779	C1QTNF9B-AS1	PCOTH	15930275	NA	pathogenic process	prostate cancer	Male Urogenital Diseases;Neoplasms	189	C1QTNF9B-AS1	-
HSALNT0289623	HSALNG0141738	ATP6V1G2-DDX39B	NA	16101831	NA	pathogenic process	dilated cardiomyopathy	Cardiovascular Diseases	190	ATP6V1G2-DDX39B	ENSG00000254870
HSALNT0289498	HSALNG0141609	FAM226B	CXorf50B,NCRNA00246B,LINC00246B	16382448	NA	NA	NA	NA	191	FAM226B	-
HSALNT0289321	HSALNG0133590	LINC00163	C21orf134,NCRNA00163,NLC1-A,NLC1A	16826516	NA	pathogenic process	narcolepsy	Mental Disorders;Nervous System Diseases	192	LINC00163	ENSG00000234880
HSALNT0289505	HSALNG0141616	LINC00165	C21orf135,NCRNA00165,NLC1-B	16826516	NA	NA	NA	NA	193	LINC00165	-
HSALNT0290297	HSALNG0142412	TEA-ncRNAs	ENSG00000251002	16936730	NA	NA	NA	NA	194	NONHSAT035776	-
HSALNT0274212	HSALNG0133403	LINC00322	C21orf136,NCRNA00322,FLJ16545	17081983	NA	NA	NA	NA	195	LINC00322	-
HSALNT0289741	HSALNG0141856	DHFR upstream transcripts	DHFR minor transcript 5'-UTR,ENSG00000228716,NONHSAT102417	17237763	transcriptional regulation	NA	NA	NA	196	NONHSAT102417	-
HSALNT0289527	HSALNG0141642	21A	ncRNA 21A,NONHSAT128494	17274687	NA	NA	NA	NA	197	NONHSAT128494	-
HSALNT0289409	HSALNG0080181	TLX1NB	TD1,TDI,APT-B7	17303350	NA	pathogenic process	leukemogenesis	Hemic and Lymphatic Diseases	198	TLX1NB	ENSG00000236311
HSALNT0289662	HSALNG0141777	C15orf2	NA	17337158	NA	pathogenic process	Angelman syndrome	Congenital, Hereditary, and Neonatal Diseases and Abnormalities;Nervous System Diseases	199	C15orf2	-
HSALNT0290097	HSALNG0142212	NPAP1	NA	17337158	NA	pathogenic process	Angelman syndrome	Congenital, Hereditary, and Neonatal Diseases and Abnormalities;Nervous System Diseases	200	NPAP1	ENSG00000185823	ENSTGEG00000022131	ENSVVUG00000001377	ENSPTRG00000030358	ENSPPYG00000006268	ENSGGOG00000023549	ENSSBOG00000020915	ENSANAG00000025049	ENSPPAG00000026871		ENSMLEG00000029095	ENSCSAG00000018865
HSALNT0217406	HSALNG0104530	PWRN2	NCRNA00199	17337158	NA	pathogenic process	Prader-Willi syndrome	Nutritional and Metabolic Diseases;Congenital, Hereditary, and Neonatal Diseases and Abnormalities;Nervous System Diseases	201	NONHSAT040875	-
HSALNT0289227	HSALNG0104528	PWRN1	NCRNA00198	17337158	NA	pathogenic process	Prader-Willi syndrome	Nutritional and Metabolic Diseases;Congenital, Hereditary, and Neonatal Diseases and Abnormalities;Nervous System Diseases	202	NONHSAT040920	-
HSALNT0262816	HSALNG0127793	MIMT1	MIM1,NCRNA00067,LINC00067	17509818	NA	NA	NA	NA	203	MIMT1	ENSG00000268654
HSALNT0289180	HSALNG0000682	MIR34AHG	NA	17540599	NA	NA	NA	NA	204	MIR34AHG	ENSG00000228526
HSALNT0289357	HSALNG0049203	LINC02570	XXbac-BPG27H4.8	18193213	NA	pathogenic process	MHC-associated diseases	Immune System Diseases	205	LINC02570	ENSG00000237923
HSALNT0290177	HSALNG0142292	RNY1	NA	18283318	NA	pathogenic process	cervix cancer;prostate cancer;colorectal cancer;bladder cancer;kidney cancer;lung cancer	Neoplasms;Respiratory Tract Diseases;Male Urogenital Diseases;Female Urogenital Diseases and Pregnancy Complications;Digestive System Diseases	206	RNY1	ENSG00000201098	YPL123C
HSALNT0289378	HSALNG0129114	NKX2-2-AS1	NKX2-2AS	18538132	transcriptional regulation	pathogenic process	NA	NA	207	NKX2-2-AS1	-
HSALNT0290151	HSALNG0142266	PR antisense transcripts	FJ515872.1,NONHSAT023851	18604220	transcriptional regulation	NA	NA	NA	208	NONHSAT023851	-
HSALNT0180290	HSALNG0086714	PGR-AS1,PR antisense transcripts	AT1,AT2,AT3	18604220	NA	NA	NA	NA	209	PGR-AS1,PR antisense transcripts	-
HSALNT0289607	HSALNG0141722	anti-NOS2A	NA	18820242	NA	pathogenic process	meningioma;glioblastoma	Neoplasms;Nervous System Diseases	210	Anti-NOS2A	-
HSALNT0289687	HSALNG0141802	CDKN1A-AS1	p21NAT	19008947	transcriptional regulation	NA	NA	NA	211	CDKN1A-AS1	-
HSALNT0289166	HSALNG0103805	MEG9	LINC00584	19194500	NA	NA	NA	NA	212	ENST00000553584.1	-
HSALNT0116668	HSALNG0055114	RPS6KA2-AS1	NA	19287968	NA	pathogenic process	breast cancer	Skin and Connective Tissue Diseases;Neoplasms	213	RPS6KA2-AS1	-
HSALNT0289384	HSALNG0073983	PAPPA-AS2	AGU1	19531736	NA	NA	NA	NA	214	PAPPA-AS2	-
HSALNT0262802	HSALNG0127785	ZIM2-AS1	ZIM2as	19539734	NA	NA	NA	NA	215	ZIM2-AS1	-
HSALNT0289824	HSALNG0141939	Evf2	Evf-2,Dlx6as1,Dlx6os1,ENSG00000231764, ENST00000430027.2,lnc-DLX5-3:1	19620975	transcriptional regulation	NA	NA	NA	216	Lnc-DLX5-3:1	ENSG00000286125
HSALNT0289481	HSALNG0134495	ADORA2A-AS1	C22orf45,FLJ34651	19726446	NA	NA	NA	NA	217	ADORA2A-AS1	-
HSALNT0290146	HSALNG0142261	POU5F1P4	NA	20017164	NA	pathogenic process	prostate cancer	Male Urogenital Diseases;Neoplasms	218	POU5F1P4	ENSG00000178803
HSALNT0290033	HSALNG0142148	LSINCT1	NA	20214974	NA	pathogenic process	lung cancer;breast cancer	Respiratory Tract Diseases;Skin and Connective Tissue Diseases;Neoplasms	219	LSINCT1	ENSG00000237872
HSALNT0290034	HSALNG0142149	LSINCT10	NA	20214974	NA	pathogenic process	lung cancer;breast cancer	Respiratory Tract Diseases;Skin and Connective Tissue Diseases;Neoplasms	220	LSINCT10	-
HSALNT0290035	HSALNG0142150	LSINCT11	NA	20214974	NA	pathogenic process	lung cancer;breast cancer	Respiratory Tract Diseases;Skin and Connective Tissue Diseases;Neoplasms	221	LSINCT11	-
HSALNT0290036	HSALNG0142151	LSINCT12	NA	20214974	NA	pathogenic process	lung cancer;breast cancer	Respiratory Tract Diseases;Skin and Connective Tissue Diseases;Neoplasms	222	LSINCT12	-
HSALNT0290037	HSALNG0142152	LSINCT2	NA	20214974	NA	pathogenic process	lung cancer;breast cancer	Respiratory Tract Diseases;Skin and Connective Tissue Diseases;Neoplasms	223	LSINCT2	-
HSALNT0290038	HSALNG0142153	LSINCT3	NA	20214974	NA	pathogenic process	lung cancer;breast cancer	Respiratory Tract Diseases;Skin and Connective Tissue Diseases;Neoplasms	224	LSINCT3	-
HSALNT0290039	HSALNG0142154	LSINCT4	NA	20214974	NA	pathogenic process	lung cancer;breast cancer	Respiratory Tract Diseases;Skin and Connective Tissue Diseases;Neoplasms	225	LSINCT4	-
HSALNT0290041	HSALNG0142156	LSINCT6	NA	20214974	NA	pathogenic process	lung cancer;breast cancer	Respiratory Tract Diseases;Skin and Connective Tissue Diseases;Neoplasms	226	LSINCT6	-
HSALNT0290042	HSALNG0142157	LSINCT7	NA	20214974	NA	pathogenic process	lung cancer;breast cancer	Respiratory Tract Diseases;Skin and Connective Tissue Diseases;Neoplasms	227	LSINCT7	-
HSALNT0290043	HSALNG0142158	LSINCT8	NA	20214974	NA	pathogenic process	lung cancer;breast cancer	Respiratory Tract Diseases;Skin and Connective Tissue Diseases;Neoplasms	228	LSINCT8	-
HSALNT0290044	HSALNG0142159	LSINCT9	NA	20214974	NA	pathogenic process	lung cancer;breast cancer	Respiratory Tract Diseases;Skin and Connective Tissue Diseases;Neoplasms	229	LSINCT9	-
HSALNT0289676	HSALNG0141791	CAR Intergenic 10	FLJ31066,NONHSAT016928,lnc-FANK1-3:1	20404130	transcriptional regulation	NA	NA	NA	230	NONHSAT016928	-
HSALNT0290032	HSALNG0142147	LRRC3DN	C21orf30,DKFZP434C128	20494980	transcriptional regulation	NA	NA	NA	231	LRRC3DN	-
HSALNT0266984	HSALNG0129985	SNHG11	C20orf198,LINC00101,NCRNA00101	20532202	NA	pathogenic process	obesity	Nutritional and Metabolic Diseases	232	SNHG11	-
HSALNT0289880	HSALNG0141995	KRASP1	NONHSAT113225,ENSG00000220635	20577206	ceRNA	NA	NA	NA	233	NONHSAT113225	ENSG00000174365
HSALNT0006368	HSALNG0003376	CYP4A22-AS1	ncRNA-a3	20887892	transcriptional regulation	NA	NA	NA	234	ENST00000444042.2	-
HSALNT0027470	HSALNG0013045	LINC00570	ncRNA-a5	20887892	transcriptional regulation	NA	NA	NA	235	ENST00000417473.2	-
HSALNT0289066	HSALNG0003381	LINC00853	PDZK1IP1-AS1,ncRNA-a4	20887892	transcriptional regulation	NA	NA	NA	236	ENST00000429328.2	-
HSALNT0289936	HSALNG0142051	lincRNA-ROR	ROR,lincRNA-ST8SIA3,ENSG00000258609,NONHSAT059436	21057500	NA	NA	NA	NA	237	NONHSAT059436	-
HSALNT0289705	HSALNG0141820	CHL1-AS2	NA	21216876	NA	pathogenic process	adolescent idiopathic scoliosis	Musculoskeletal Diseases	238	CHL1-AS2	-
HSALNT0076084	HSALNG0036316	SEC24B-AS1	1/2-SBSRNA4	21307942	siRNA	NA	NA	NA	239	SEC24B-AS1	ENSG00000224318
HSALNT0290137	HSALNG0142252	PDZRN3-AS1	NA	21546767	NA	pathogenic process	type 2 diabetes	Nutritional and Metabolic Diseases;Endocrine System Diseases	240	PDZRN3-AS1	ENSG00000247950
HSALNT0290237	HSALNG0142352	SCAANT1	ATXN7-AS1	21689595	transcriptional regulation	pathogenic process	spinocerebellar ataxia	Congenital, Hereditary, and Neonatal Diseases and Abnormalities;Nervous System Diseases	241	SCAANT1	-
HSALNT0289594	HSALNG0141709	AK123790	NA	21769904	NA	pathogenic process	hepatocelluar cancer	Neoplasms;Digestive System Diseases	242	AK123790	ENSG00000280620
HSALNT0289911	HSALNG0142026	LINC01451	NA	21769904	NA	pathogenic process	hepatocelluar cancer	Neoplasms;Digestive System Diseases	243	LINC01451	-
HSALNT0290401	HSALNG0142516	ZNF350-AS1	NA	21769904	NA	pathogenic process	hepatocelluar cancer	Neoplasms;Digestive System Diseases	244	ZNF350-AS1	ENSG00000279141
HSALNT0289845	HSALNG0141960	GADD45G	NA	21850407	NA	pathogenic process	pituitary adenoma	Endocrine System Diseases;Neoplasms;Nervous System Diseases	245	GADD45G	ENSG00000269235
HSALNT0289410	HSALNG0043357	TMEM161B-AS1	AK082072,linc-POLR3G-8,ENSG00000247828	21890647	NA	NA	NA	NA	246	Lnc-RASA1-3:23	ENSG00000130222	ENSNSUG00000013927	ENSNLEG00000000452	ENSPANG00000024875	ENSMFAG00000039291	ENSSHAG00000004260	ENSSCAG00000013978	ENSPPYG00000019362	ENSMLEG00000031770	ENSSSCG00000035249	ENSNPEG00000007203	ENSNMEG00000017686	ENSBTAG00000003033	ENSPTEG00000023594	ENSRBIG00000036234	ENSLCOG00000005163	ENSCPUG00000006049	ENSPVAG00000015037	ENSCHIG00000016621	ENSOARG00000007786	ENSFALG00000004751	ENSMNEG00000042753	ENSPCOG00000021885	ENSCANG00000034521	ENSCAFG00020007172	ENSPPRG00000023729	ENSMICG00000030733	ENSOGAG00000002142	ENSSBOG00000026492	ENSG00000130222	ENSPVIG00000018489	ENSBMUG00000000197	ENSCPRG00005010338	ENSRROG00000039055	ENSMMUG00000048737	ENSLSDG00000009051	ENSANAG00000021164	ENSMPUG00000008466	ENSOCUG00000013296
HSALNT0289736	HSALNG0141851	DAPK1	NA	22078386	NA	pathogenic process	Pancreatic ductal adenocarcinoma	Neoplasms	247	DAPK1	-
HSALNT0290048	HSALNG0142163	MAP3K14	MAP3K14	22078386	NA	pathogenic process	Pancreatic ductal adenocarcinoma	Neoplasms	248	MAP3K14	ENSG00000196730	ENSFALG00000003534	ENSMNEG00000044385	ENSMVIG00005018889	ENSLSDG00000004281	ENSMPUG00000002196	ENSPMJG00000000930	ENSOARG00000008706	ENSG00000196730	ENSCHIG00000013443	ENSAPLG00000014607	ENSPANG00000024892	ENSCSAG00000007395	ENSCATG00000033936	ENSOGAG00000001345	ENSVVUG00000022391	ENSPVIG00000014217	ENSPTIG00000006984	ENSSSCG00000010949	ENSRBIG00000039301	ENSCPBG00000005312	ENSECAG00000019867	ENSMMUG00000017053	ENSBBBG00000010880	ENSZALG00000011615	ENSLACG00000012145	ENSSCAG00000004396	ENSPPYG00000019346	ENSPTRG00000023384	ENSBTAG00000000738	ENSMLUG00000012450	ENSLAFG00000009987	ENSCCAG00000021962	ENSMICG00000017284	ENSCCEG00000010159	ENSPTEG00000028687	ENSMLEG00000033258	ENSGGOG00000000084	ENSBMUG00000018160
HSALNT0290150	HSALNG0142265	PPP3CB	NA	22078386	NA	pathogenic process	Pancreatic ductal adenocarcinoma	Neoplasms	249	PPP3CB	ENSG00000006062	ENSTGUG00000002094	ENSCATG00000037515	ENSUMAG00000015180	ENSPSIG00000018217	ENSCJPG00005019066	ENSNMEG00000004369	ENSPPYG00000008306	ENSFALG00000009590	ENSMNEG00000016195	ENSMFAG00000034101	ENSECAG00000014800	ENSTSYG00000008926	ENSOGAG00000030063	ENSPMJG00000003439	ENSMGAG00000010881	ENSPTEG00000023475	ENSMLEG00000032597	ENSNSUG00000010017	ENSPANG00000021235	ENSNLEG00000004986	ENSMVIG00005004671	ENSMICG00000003887	ENSCPUG00000000774	ENSMPUG00000008584	ENSMODG00000011161	ENSPPAG00000040950	ENSBMUG00000001485	ENSCPRG00005000161	ENSTGEG00000017085	ENSRROG00000034641	ENSCJAG00000012775	ENSZALG00000010557	ENSCAFG00020005696	ENSARWG00000017523	ENSCCAG00000020607	ENSLACG00000009685	ENSANAG00000032693	ENSPPRG00000023320
HSALNT0151531	HSALNG0072477	DAPK1-IT1	NA	22078386	NA	pathogenic process	NA	NA	250	DAPK1-IT1	ENSG00000107758	ENSTGEG00000028367	ENSSSCG00000010301	ENSFALG00000007095	ENSRBIG00000008813	ENSLCOG00000003674	ENSMVIG00005016371	ENSZALG00000013207	ENSANAG00000036318	ENSUMAG00000009422	ENSCHIG00000000077	ENSARWG00000003785	ENSPCIG00000015123	ENSDNOG00000044969	ENSOANG00000000322	ENSVVUG00000023052	ENSPMJG00000015501	ENSOCUG00000012543	ENSSCAG00000001421	ENSOARG00000007740	ENSPPAG00000004680	ENSGGOG00000007556	ENSMFAG00000032663	ENSTTRG00000000837	ENSMICG00000013248	ENSAMEG00000016865	ENSPSIG00000016291	ENSCAFG00000014818	ENSMGAG00000006623	ENSG00000107758	ENSPTEG00000035188	ENSAPLG00000005112	ENSMLEG00000036115	ENSCATG00000032069	ENSCANG00000019753	ENSCPUG00000013462	ENSCCEG00000010624	ENSGALG00000005243	ENSPTRG00000002631
HSALNT0288990	HSALNG0041256	GDNF-AS1	GDNFOS	22081608	transcriptional regulation	pathogenic process	Alzheimer's disease	Mental Disorders;Nervous System Diseases	251	GDNF-AS1	ENSG00000236709
HSALNT0029702	HSALNG0014093	BIRC6-AS2	megamind	22196729	NA	developmental process	NA	NA	252	BIRC6-AS2	-
HSALNT0029692	HSALNG0014085	BIRC6-AS1	NA	22196729	NA	NA	NA	NA	253	BIRC6-AS1	ENSG00000279897
HSALNT0289310	HSALNG0116623	LINC00854	NA	22196729	NA	NA	NA	NA	254	LINC00854	-
HSALNT0290332	HSALNG0142447	uc.73	NA	22328099	NA	pathogenic process	colorectal cancer	Neoplasms;Digestive System Diseases	255	Uc.73	-
HSALNT0289841	HSALNG0141956	FR0257520	NA	22349460	NA	pathogenic process	prostate cancer	Male Urogenital Diseases;Neoplasms	256	FR0257520	-
HSALNT0290104	HSALNG0142219	NRG1	NA	22665269	NA	pathogenic process	lung cancer	Respiratory Tract Diseases;Neoplasms	257	NRG1	-
HSALNT0289689	HSALNG0141804	CDKN2B-AS11	NA	22814587	NA	pathogenic process;developmental process	stroke	Cardiovascular Diseases;Nervous System Diseases	258	CDKN2B-AS11	ENSG00000157168	YDR043C	ENSRROG00000038218	ENSMFAG00000002201	ENSSCAG00000013380	ENSOARG00000000229	ENSCJPG00005012373	ENSPTIG00000015564	ENSARWG00000006976	ENSPPRG00000008036	ENSVVUG00000019905	ENSCAFG00000006371	ENSOCUG00000005836	ENSPPAG00000029556	ENSDNVG00000000572	ENSGGOG00000024870	ENSRBIG00000039150	ENSMLUG00000010211	ENSMMUG00000000208	ENSANAG00000031760	ENSDNOG00000012161	ENSNMEG00000004385	ENSGALG00000015422	ENSPTEG00000032789	ENSNLEG00000012030	ENSTGUG00000000280	ENSZALG00000007819	ENSUMAG00000021143	ENSSBOG00000024083	ENSPVIG00000003274	ENSBTAG00000054057	ENSBTAG00000004150	ENSPANG00000016903	ENSTGEG00000005863	ENSCSAG00000015800	ENSLCOG00000005514	ENSCAFG00020001304	ENSTSYG00000004776	ENSAMEG00000014160
HSALNT0289690	HSALNG0141805	CDKN2B-AS12	NA	22814587	NA	pathogenic process	glioma	Neoplasms	259	CDKN2B-AS12	-
HSALNT0289691	HSALNG0141806	CDKN2B-AS13	NA	22814587	NA	pathogenic process	plexiform neurofibroma	Neoplasms;Nervous System Diseases	260	CDKN2B-AS13	-
HSALNT0289697	HSALNG0141812	CDKN2B-AS7	NA	22817756	NA	pathogenic process	acute lymphoblastic leukemia	Immune System Diseases;Neoplasms;Hemic and Lymphatic Diseases	261	CDKN2B-AS7	-
HSALNT0289826	HSALNG0141941	FADS1	NA	22817756	NA	pathogenic process	lipid metabolism disorder	Nutritional and Metabolic Diseases	262	FADS1	-
HSALNT0289698	HSALNG0141813	CDKN2B-AS8	NA	22817756	NA	pathogenic process	melanoma	Neoplasms	263	CDKN2B-AS8	ENSG00000149485	ENSMNEG00000002294	ENSCANG00000043280	ENSZALG00000008235	ENSCCAG00000034736	ENSMICG00000013915	ENSCPUG00000001683	ENSFCAG00000013686	ENSG00000149485	ENSPVIG00000017386	ENSNLEG00000034179	ENSMMUG00000013798	ENSPCOG00000025908	ENSPPRG00000012671	ENSDNVG00000004637	ENSSSCG00000024015	ENSECAG00000023280	ENSTGUG00000005781	ENSCATG00000037775	ENSPCIG00000009947	ENSCAFG00000025083	ENSOCUG00000003292	ENSGALG00000007127	ENSPTRG00000041542	ENSLSDG00000002324	ENSMGAG00000009449	ENSOARG00000013745	ENSPPYG00000003178	ENSCHIG00000022314	ENSAPLG00000008364	ENSBMUG00000000374	ENSMFAG00000037025	ENSARWG00000013938	ENSMPUG00000014112	ENSAMEG00000016696	ENSSBOG00000028976	ENSPTEG00000011337	ENSCAFG00020012860	ENSANAG00000029557
HSALNT0289696	HSALNG0141811	CDKN2B-AS6	NA	22817756	NA	pathogenic process	neuroblastoma	Neoplasms	264	CDKN2B-AS6	-
HSALNT0289699	HSALNG0141814	CDKN2B-AS9	NA	22817756	NA	pathogenic process	prostate cancer	Male Urogenital Diseases;Neoplasms	265	CDKN2B-AS9	-
HSALNT0289688	HSALNG0141803	CDKN2B-AS10	NA	22817756	NA	pathogenic process	stroke	Cardiovascular Diseases;Nervous System Diseases	266	CDKN2B-AS10	-
HSALNT0288950	HSALNG0031716	ENST00000456816	NA	22879955	NA	pathogenic process	clear cell renal cell cancer	Male Urogenital Diseases;Female Urogenital Diseases and Pregnancy Complications;Neoplasms	267	ENST00000456816	-
HSALNT0290021	HSALNG0142136	LOC389332	NA	22879955	NA	pathogenic process	clear cell renal cell cancer	Male Urogenital Diseases;Female Urogenital Diseases and Pregnancy Complications;Neoplasms	268	LOC389332	-
HSALNT0290306	HSALNG0142421	TMEM72	NA	22879955	NA	pathogenic process	clear cell renal cell cancer	Male Urogenital Diseases;Female Urogenital Diseases and Pregnancy Complications;Neoplasms	269	TMEM72	-
HSALNT0289641	HSALNG0141756	BC029135	NA	22879955	NA	pathogenic process	renal clear cell cancer	Male Urogenital Diseases;Neoplasms	270	BC029135	ENSG00000187783	ENSPCOG00000021496	ENSOGAG00000026241	ENSFCAG00000037757	ENSPMJG00000016051	ENSG00000187783	ENSCHIG00000015451	ENSPPAG00000037406	ENSRROG00000002798	ENSTGUG00000008248	ENSCAFG00020025235	ENSARWG00000015316	ENSTSYG00000002372	ENSNPEG00000013244	ENSCPUG00000008044	ENSMODG00000009987	ENSCJPG00005018900	ENSPTEG00000019002	ENSMLEG00000033773	ENSBMUG00000007173	ENSFALG00000007576	ENSPPRG00000003249	ENSSBOG00000021343	ENSBTAG00000052544	ENSCPBG00000016232	ENSMNEG00000043906	ENSBBBG00000009576	ENSANAG00000023958	ENSPCIG00000017264	ENSSHAG00000007018	ENSMPUG00000017300	ENSNMEG00000000665	ENSTGEG00000010560	ENSMMUG00000042109	ENSECAG00000016463	ENSCCEG00000017419	ENSVVUG00000021227	ENSPVIG00000003106	ENSDNVG00000005419
HSALNT0290374	HSALNG0142489	X91348	NA	22879955	NA	pathogenic process	renal clear cell cancer	Male Urogenital Diseases;Neoplasms	271	X91348	-
HSALNT0289694	HSALNG0141809	CDKN2B-AS4	NA	22928560	NA	pathogenic process	cancer	Neoplasms	272	CDKN2B-AS4	-
HSALNT0289692	HSALNG0141807	CDKN2B-AS2	NA	22928560	NA	pathogenic process	coronary heart disease	Cardiovascular Diseases	273	CDKN2B-AS2	-
HSALNT0289693	HSALNG0141808	CDKN2B-AS3	NA	22928560	NA	pathogenic process	intracranial aneurysm	Cardiovascular Diseases;Nervous System Diseases	274	CDKN2B-AS3	-
HSALNT0289695	HSALNG0141810	CDKN2B-AS5	NA	22928560	NA	pathogenic process	type 2 diabetes	Nutritional and Metabolic Diseases;Endocrine System Diseases	275	CDKN2B-AS5	-
HSALNT0290319	HSALNG0142434	T-UCRs	NA	22936790	NA	pathogenic process	neuroblastoma	Neoplasms	276	T-UCRs	-
HSALNT0289530	HSALNG0141645	51A	NA	22996644	splicing regulation	pathogenic process	Alzheimer's disease	Mental Disorders;Nervous System Diseases	277	51A	-
HSALNT0290163	HSALNG0142278	RAB4B-EGLN2	NA	23026137	NA	pathogenic process	cancer	Neoplasms	278	RAB4B-EGLN2	-
HSALNT0290167	HSALNG0142282	RERT	NA	23026137	NA	pathogenic process	hepatocellular cancer	Neoplasms;Digestive System Diseases	279	RERT	-
HSALNT0265263	HSALNG0129088	LINC00237	NCRNA00237	23034868	NA	pathogenic process	macrocephaly;obesity	Musculoskeletal Diseases;Pathological Conditions, Signs and Symptoms;Nutritional and Metabolic Diseases;Physiological Phenomena	280	LINC00237	-
HSALNT0267186	HSALNG0130081	LINC01370	HI-LNC25,HILNC25	23040067	NA	pathogenic process	type 2 diabetes	Nutritional and Metabolic Diseases;Endocrine System Diseases	281	LINC01370	ENSG00000225127
HSALNT0289114	HSALNG0046884	LINC01574	HI-LNC12,TCONS_00009551	23040067	NA	pathogenic process	type 2 diabetes	Nutritional and Metabolic Diseases;Endocrine System Diseases	282	LINC01574	ENSG00000237767
HSALNT0290159	HSALNG0142274	PTHLH	NA	23093776	NA	pathogenic process	brachydactyly	Musculoskeletal Diseases;Congenital, Hereditary, and Neonatal Diseases and Abnormalities	283	PTHLH	ENSG00000248859
HSALNT0189394	HSALNG0091306	CISTR	CISTR-ACT,CISTRACT,re52431	23093776	transcriptional regulation	pathogenic process	brachydactyly	Musculoskeletal Diseases;Congenital, Hereditary, and Neonatal Diseases and Abnormalities	284	NONHSAT028496	ENSG00000087494	ENSCSAG00000007571	ENSRBIG00000025060	ENSPCOG00000027440	ENSCATG00000035947	ENSANAG00000024476	ENSCCAG00000020351	ENSCAFG00000010955	ENSMLEG00000035043	ENSPTIG00000016986	ENSOANG00000002270	ENSMGAG00000013870	ENSGALG00000017295	ENSOARG00000019663	ENSDNVG00000004094	ENSMNEG00000038925	ENSCAFG00020013530	ENSPMJG00000001163	ENSPPAG00000027940	ENSBTAG00000006538	ENSPANG00000013654	ENSSSCG00000036893	ENSMMUG00000010531	ENSMPUG00000010956	ENSSCAG00000010451	ENSG00000087494	ENSNMEG00000003371	ENSCHIG00000007526	ENSARWG00000018427	ENSCANG00000025934	ENSZALG00000015038	ENSDNOG00000008449	ENSFCAG00000008323	ENSUMAG00000001636	ENSVVUG00000030227	ENSSBOG00000031102	ENSPVIG00000018917	ENSFALG00000004620	ENSPPRG00000023622
HSALNT0289862	HSALNG0141977	HELLPAR	LINC-HELLP	23093777	NA	pathogenic process	HELLP syndrome	Female Urogenital Diseases and Pregnancy Complications	285	HELLPAR	-
HSALNT0289904	HSALNG0142019	LINC01125	NA	23100179	NA	pathogenic process	uremia	Male Urogenital Diseases	286	LINC01125	-
HSALNT0289544	HSALNG0141659	AC002511.1	LINC01531	23220233	NA	pathogenic process	enterovirus 71 infection	Virus Diseases	287	AC002511.1	-
HSALNT0289609	HSALNG0141724	AP000688.29	AP000688.2	23220233	NA	pathogenic process	enterovirus 71 infection	Virus Diseases	288	AP000688.29	-
HSALNT0289832	HSALNG0141947	FFAR2	NA	23220233	NA	pathogenic process	enterovirus 71 infection	Virus Diseases	289	FFAR2	-
HSALNT0290222	HSALNG0142337	RP4-620F22.3	AC099063.2	23220233	NA	pathogenic process	enterovirus 71 infection	Virus Diseases	290	RP4-620F22.3	ENSG00000126262	ENSMLUG00000012387	ENSSHAG00000006933	ENSOARG00000011266	ENSCHIG00000005922	ENSPTRG00000010844	ENSRBIG00000027679	ENSRROG00000016566	ENSMNEG00000023313	ENSMFAG00000022604	ENSCJAG00000044681	ENSMODG00000013880	ENSG00000126262	ENSBTAG00000006566	ENSCANG00000018097	ENSGGOG00000005874	ENSPANG00000031828	ENSMMUG00000002695	ENSDNOG00000001937	ENSFCAG00000008903	ENSVVUG00000015165	ENSCAFG00000007027	ENSECAG00000005226	ENSPPYG00000009863	ENSOCUG00000017776	ENSTGEG00000011823	ENSSSCG00000032438	ENSNLEG00000035098	ENSPTEG00000018472	ENSMLEG00000026867	ENSCATG00000009705	ENSCAFG00020019149
HSALNT0290227	HSALNG0142342	RP5-843L14.1	LINC01716	23220233	NA	pathogenic process	enterovirus 71 infection	Virus Diseases	291	RP5-843L14.1	-
HSALNT0287285	HSALNG0140617	MAGEA8-AS1	RP5-869M20.2	23223008	NA	NA	NA	NA	292	MAGEA8-AS1	-
HSALNT0289019	HSALNG0094159	LHX5-AS1	locus4010	23382218	NA	NA	NA	NA	293	LHX5-AS1	-
HSALNT0288902	HSALNG0023597	CAPN10-AS1	CAPN10-DT,locus959	23382218	NA	NA	NA	NA	294	CAPN10-AS1	-
HSALNT0289404	HSALNG0076463	STAM-AS1	locus3182	23382218	NA	NA	NA	NA	295	STAM-AS1	-
HSALNT0148276	HSALNG0070806	PTENP1-AS	PTENpg1-asRNA	23435381	transcriptional regulation	NA	NA	NA	296	PTENP1-AS	ENSG00000260589
HSALNT0289562	HSALNG0141677	AF116616	NA	23466354	NA	pathogenic process	osteosarcoma	Neoplasms	297	AF116616	ENSG00000281128
HSALNT0289589	HSALNG0141704	AK094838	NA	23466354	NA	pathogenic process	osteosarcoma	Neoplasms	298	AK094838	-
HSALNT0289620	HSALNG0141735	ASLNC00339	NA	23466354	NA	pathogenic process	osteosarcoma	Neoplasms	299	ASLNC00339	-
HSALNT0289629	HSALNG0141744	BC002350	NA	23466354	NA	pathogenic process	osteosarcoma	Neoplasms	300	BC002350	-
HSALNT0289651	HSALNG0141766	BC091525	NA	23466354	NA	pathogenic process	osteosarcoma	Neoplasms	301	BC091525	-
HSALNT0289652	HSALNG0141767	BE503655	NA	23466354	NA	pathogenic process	osteosarcoma	Neoplasms	302	BE503655	-
HSALNT0289753	HSALNG0141868	ENO1	NA	23466354	NA	pathogenic process	osteosarcoma	Neoplasms	303	ENO1	-
HSALNT0289835	HSALNG0141950	FKBP10	NA	23466354	NA	pathogenic process	osteosarcoma	Neoplasms	304	FKBP10	ENSG00000074800	ENSMLEG00000031759	ENSPTIG00000021004	ENSMLUG00000004704	ENSPCOG00000025303	ENSMFAG00000041955	ENSLCOG00000014766	ENSCJAG00000000359	ENSCCAG00000037672	ENSMICG00000008343	ENSVVUG00000026239	ENSPMJG00000014809	ENSOCUG00000010086	ENSGALG00000002377	ENSPPYG00000001920	ENSPTEG00000001242	ENSCPRG00005002973	ENSCPBG00000022102	ENSMVIG00005009743	ENSCATG00000036920	ENSBBBG00000005477	ENSZALG00000005286	ENSARWG00000003240	ENSCCEG00000020271	ENSSBOG00000028561	ENSOARG00000009538	ENSPTRG00000000109	ENSDNVG00000016924	ENSTGEG00000017468	ENSSSCG00000022343	ENSMNEG00000045291	ENSCAFG00020007143	ENSANAG00000035805	ENSPSIG00000009652	ENSCJPG00005011315	ENSGGOG00000010357	ENSNLEG00000008892	ENSCANG00000042078	ENSTSYG00000002509
HSALNT0290064	HSALNG0142179	MYHAS	NA	23466354	NA	pathogenic process	osteosarcoma	Neoplasms	305	MYHAS	ENSG00000141756	ENSCHIG00000021843	ENSMMUG00000013054	ENSPPRG00000016170	ENSOGAG00000009532	ENSNMEG00000007211	ENSPPYG00000008408	ENSBMUG00000017449	ENSTGEG00000008639	ENSMNEG00000033649	ENSARWG00000015306	ENSANAG00000032568	ENSAMEG00000005703	ENSCAFG00000015885	ENSOARG00000017667	ENSAPLG00000015733	ENSCPRG00005003571	ENSFALG00000000626	ENSECAG00000013089	ENSLAFG00000021916	ENSLCOG00000011527	ENSBBBG00000010271	ENSMPUG00000010810	ENSCCEG00000021677	ENSMGAG00000006992	ENSCJPG00005004766	ENSPTRG00000009180	ENSMLEG00000043284	ENSGGOG00000010119	ENSRROG00000000421	ENSCAFG00020018262	ENSTSYG00000032317	ENSCCAG00000030890	ENSDNOG00000039668	ENSMICG00000011846	ENSSHAG00000003034	ENSMODG00000014716	ENSPMJG00000001007	ENSPPAG00000028890
HSALNT0289985	HSALNG0142100	LncRNA-LALR1	NA	23483581	transcriptional regulation	pathogenic process	liver cancer	Neoplasms;Digestive System Diseases	306	LncRNA-LALR1	-
HSALNT0289934	HSALNG0142049	lincRNA-LALR1	NA	23483581	transcriptional regulation	pathogenic process	NA	NA	307	LincRNA-LALR1	-
HSALNT0091577	HSALNG0043527	NR2F1-AS1	FLJ42709	23583100	NA	NA	NA	NA	308	NR2F1-AS1	-
HSALNT0289709	HSALNG0141824	CK19	NA	23585313	NA	pathogenic process	breast cancer	Skin and Connective Tissue Diseases;Neoplasms	309	CK19	ENSG00000237187
HSALNT0289943	HSALNG0142058	Llme23	NA	23618401	NA	pathogenic process	melanoma	Neoplasms	310	Llme23	-
HSALNT0289553	HSALNG0141668	AC096655.1	NA	23645148	NA	pathogenic process	gastric cancer	Neoplasms;Digestive System Diseases	311	AC096655.1	-
HSALNT0289178	HSALNG0137593	MIR222HG	Lnc-Ang362	23697773	NA	pathogenic process	Ang II-associated cardiovascular disease	Cardiovascular Diseases	312	ENST00000602507.1	-
HSALNT0289261	HSALNG0032541	STX18-AS1	LOC100507266	23708191	NA	pathogenic process	atrial septal defect	Congenital, Hereditary, and Neonatal Diseases and Abnormalities;Cardiovascular Diseases	313	STX18-AS1	-
HSALNT0289849	HSALNG0141964	GHSR	NA	23722988	NA	pathogenic process	non-small cell lung cancer	Respiratory Tract Diseases;Neoplasms	314	GHSR	ENSG00000247708
HSALNT0289850	HSALNG0141965	GHSROS	NA	23722988	NA	pathogenic process	non-small cell lung cancer	Respiratory Tract Diseases;Neoplasms	315	GHSROS	ENSG00000121853	ENSFALG00000008461	ENSRROG00000035385	ENSECAG00000017722	ENSMMUG00000004194	ENSSHAG00000008575	ENSFCAG00000011266	ENSVVUG00000001716	ENSAMEG00000000992	ENSPSIG00000006955	ENSPVIG00000019624	ENSPTEG00000031343	ENSSSCG00000011754	ENSMLUG00000000008	ENSPCOG00000025671	ENSLAFG00000017284	ENSMICG00000049355	ENSG00000121853	ENSNMEG00000018915	ENSPPYG00000014302	ENSDNVG00000010575	ENSCSAG00000012810	ENSCANG00000038523	ENSLSDG00000002901	ENSCCAG00000028148	ENSOGAG00000033442	ENSMODG00000021322	ENSSBOG00000026382	ENSCHIG00000009656	ENSMLEG00000030904	ENSGGOG00000024411	ENSRBIG00000028687	ENSPANG00000000593	ENSPPRG00000017062	ENSCPUG00000011180	ENSBTAG00000010874	ENSCPBG00000015899	ENSMPUG00000017162	ENSOCUG00000007340
HSALNT0289210	HSALNG0072923	PCAT7	PCAN-R2	23728290	NA	pathogenic process	prostate cancer	Male Urogenital Diseases;Neoplasms	316	ENST00000452148.2	-
HSALNT0289702	HSALNG0141817	CES1P1	NA	23741487	NA	pathogenic process	non-small cell lung cancer	Respiratory Tract Diseases;Neoplasms	317	CES1P1	-
HSALNT0289892	HSALNG0142007	LINC00210	NA	23741487	NA	pathogenic process	non-small cell lung cancer	Respiratory Tract Diseases;Neoplasms	318	LINC00210	ENSG00000228695
HSALNT0290006	HSALNG0142121	LOC100506974	NA	23741487	NA	pathogenic process	non-small cell lung cancer	Respiratory Tract Diseases;Neoplasms	319	LOC100506974	ENSG00000231814
HSALNT0290219	HSALNG0142334	RP3-508I15.14	NA	23741487	NA	pathogenic process	non-small cell lung cancer	Respiratory Tract Diseases;Neoplasms	320	RP3-508I15.14	-
HSALNT0290243	HSALNG0142358	SLC6A6	NA	23741487	NA	pathogenic process	non-small cell lung cancer	Respiratory Tract Diseases;Neoplasms	321	SLC6A6	-
HSALNT0290342	HSALNG0142457	uc003bgl.1	NA	23741487	NA	pathogenic process	non-small cell lung cancer	Respiratory Tract Diseases;Neoplasms	322	Uc003bgl.1	ENSG00000131389	ENSBTAG00000011088	ENSDNVG00000002612	ENSSSCG00000011600	ENSCPBG00000014544	ENSBBBG00000010987	ENSCAFG00020005700	ENSLSDG00000009654	ENSMPUG00000017255	ENSSBOG00000029944	ENSMGAG00000007825	ENSCJPG00005016131	ENSGALG00000006425	ENSCHIG00000024785	ENSPANG00000009556	ENSTGUG00000008337	ENSARWG00000004065	ENSMVIG00005018132	ENSCATG00000027535	ENSSHAG00000017858	ENSFCAG00000007651	ENSMLEG00000040687	ENSVVUG00000013760	ENSAPLG00000011407	ENSNSUG00000002092	ENSMMUG00000006340	ENSOGAG00000002891	ENSUMAG00000016085	ENSMODG00000007269	ENSPMJG00000013240	ENSCAFG00000004481	ENSOCUG00000001144	ENSSCAG00000004898	ENSPTEG00000011322	ENSTGEG00000014259	ENSCSAG00000009391	ENSRBIG00000029514	ENSRROG00000039601	ENSNLEG00000005084
HSALNT0289075	HSALNG0008302	LINC00970	NA	23741487	NA	pathogenic process	non-small cell lung cancer	Respiratory Tract Diseases;Neoplasms	323	LINC00970	-
HSALNT0211868	HSALNG0101725	SALRNA1	SAL-RNA1,XLOC_023166	23758631	NA	developmental process	NA	NA	324	SALRNA1	ENSG00000203601
HSALNT0222267	HSALNG0106957	SALRNA3	SAL-RNA3,XLOC_025918	23758631	NA	developmental process	NA	NA	325	SALRNA3	-
HSALNT0222274	HSALNG0106960	SALRNA2	SAL-RNA2,XLOC_025931	23758631	NA	developmental process	NA	NA	326	SALRNA2	ENSG00000281264
HSALNT0289428	HSALNG0021790	GPR1-AS	GPR1-AS1,GPR1AS	23764515	transcriptional regulation	NA	NA	NA	327	NONHSAT076558	ENSG00000280515
HSALNT0226207	HSALNG0108743	LINC00235	NA	23778302	NA	pathogenic process	anorexia nervosa	Mental Disorders	328	LINC00235	-
HSALNT0289526	HSALNG0141641	1B FGF-antisense transcripts	NA	23781896	NA	pathogenic process	endometriosis	Female Urogenital Diseases and Pregnancy Complications	329	1B FGF-antisense transcripts	-
HSALNT0290171	HSALNG0142286	RNA polymerase III-dependent lncRNAs	NA	23791884	NA	pathogenic process	diffuse cerebral hypomyelination	NA	330	RNA polymerase III-dependent lncRNAs	-
HSALNT0290168	HSALNG0142283	REST/CoREST-regulated lncRNAs	NA	23791884	NA	pathogenic process	Huntington disease	Mental Disorders;Congenital, Hereditary, and Neonatal Diseases and Abnormalities;Nervous System Diseases	331	REST/CoREST-regulated lncRNAs	-
HSALNT0289606	HSALNG0141721	Alu lncRNAs	NA	23791884	NA	pathogenic process	macular degeneration	Eye Diseases	332	Alu lncRNAs	-
HSALNT0290358	HSALNG0142473	UCH1LAS	NA	23791884	NA	pathogenic process	Parkinson's disease	Nervous System Diseases	333	UCH1LAS	-
HSALNT0290244	HSALNG0142359	SLC7A2-IT1A/B	NA	23791884	NA	pathogenic process	progressive encephalopathy with severe infantile anorexia	Nervous System Diseases	334	SLC7A2-IT1A/B	-
HSALNT0289877	HSALNG0141992	Kcna2-AS	NA	23792947	NA	pathogenic process	neuropathic pain	Nervous System Diseases	335	Kcna2-AS	-
HSALNT0289191	HSALNG0053305	NCOA7-AS1	NA	23801869	NA	pathogenic process	NA	NA	336	NCOA7-AS1	-
HSALNT0290020	HSALNG0142135	LOC389023	NA	23831425	transcriptional regulation	pathogenic process	psychiatric disease	Nervous System Diseases	337	LOC389023	ENSG00000232131
HSALNT0175124	HSALNG0084108	PTPRJ-AS1	NA	23840844	transcriptional regulation	NA	NA	NA	338	PTPRJ-AS1	-
HSALNT0289654	HSALNG0141769	BM742401	NA	23846333	NA	pathogenic process	gastric cancer	Neoplasms;Digestive System Diseases	339	BM742401	-
HSALNT0289331	HSALNG0049950	LINC00951	lincRNA-uc003opf.1,FLJ41649	23872665	NA	pathogenic process	esophageal squamous cell cancer	Neoplasms	340	LINC00951	-
HSALNT0290130	HSALNG0142245	PAWR	NA	23906015	NA	pathogenic process	acute lymphoblastic leukemia	Immune System Diseases;Neoplasms;Hemic and Lymphatic Diseases	341	PAWR	-
HSALNT0290264	HSALNG0142379	T-ALL-R-LncR1	NA	23906015	NA	pathogenic process	acute lymphoblastic leukemia	Immune System Diseases;Neoplasms;Hemic and Lymphatic Diseases	342	T-ALL-R-LncR1	ENSG00000177425	ENSCCAG00000026556	ENSCPUG00000003244	ENSMPUG00000017462	ENSCHIG00000014049	ENSPTRG00000005250	ENSNSUG00000001717	ENSPTEG00000034398	ENSLCOG00000007125	ENSVVUG00000010028	ENSG00000177425	ENSMLEG00000041230	ENSGGOG00000010093	ENSSSCG00000036560	ENSCPBG00000000059	ENSTSYG00000003902	ENSMICG00000031649	ENSCCEG00000010276	ENSSBOG00000025731	ENSTGEG00000026172	ENSRROG00000045013	ENSMLUG00000005757	ENSCATG00000034935	ENSCAFG00000005772	ENSBTAG00000043949	ENSPANG00000009557	ENSRBIG00000029572	ENSECAG00000019505	ENSMFAG00000001736	ENSLSDG00000016857	ENSANAG00000022396	ENSPPRG00000013959	ENSFCAG00000026300	ENSOCUG00000013722	ENSGALG00000010320	ENSPPAG00000043711	ENSAPLG00000015192	ENSNLEG00000005035	ENSCAFG00020015607
HSALNT0289599	HSALNG0141714	AK130977	NA	23976967	NA	pathogenic process	malignant pleural mesothelioma	Neoplasms	343	AK130977	-
HSALNT0289625	HSALNG0141740	AX746718	NA	23976967	NA	pathogenic process	malignant pleural mesothelioma	Neoplasms	344	AX746718	-
HSALNT0289738	HSALNG0141853	DDR2	NA	23976967	NA	pathogenic process	malignant pleural mesothelioma	Neoplasms	345	DDR2	-
HSALNT0290003	HSALNG0142118	LOC100131831	NA	23976967	NA	pathogenic process	malignant pleural mesothelioma	Neoplasms	346	LOC100131831	ENSG00000162733	ENSNMEG00000020578	ENSBTAG00000004885	YOL052C-A	ENSPTEG00000025081	ENSSSCG00000006338	ENSRBIG00000043795	ENSRROG00000039159	ENSARWG00000003643	ENSDNOG00000047270	ENSSHAG00000013040	ENSSBOG00000014912	ENSPMJG00000006536	ENSOCUG00000011443	ENSDNVG00000000062	ENSGGOG00000011593	ENSTGEG00000009335	ENSMMUG00000009330	ENSECAG00000010726	ENSMFAG00000036365	ENSCJAG00000004221	ENSPPRG00000004150	ENSAMEG00000001491	ENSNSUG00000011122	ENSFALG00000003523	ENSMLUG00000005319	ENSBBBG00000022964	ENSLSDG00000009370	ENSANAG00000022647	ENSMPUG00000003733	ENSFCAG00000009163	ENSG00000162733	ENSCPRG00005001059	ENSZALG00000015542	ENSTSYG00000003971	ENSNPEG00000004403	ENSMGAG00000005095	ENSCJPG00005021220	ENSPPAG00000030809
HSALNT0290144	HSALNG0142259	POT1-AS1	NA	23976967	NA	pathogenic process	malignant pleural mesothelioma	Neoplasms	347	POT1-AS1	-
HSALNT0290253	HSALNG0142368	SNORA17B	NA	23976967	NA	pathogenic process	malignant pleural mesothelioma	Neoplasms	348	SNORA17B	ENSG00000224897
HSALNT0207421	HSALNG0099625	GAS6-AS1	NA	23979857	NA	pathogenic process	non-small cell lung cancer	Respiratory Tract Diseases;Neoplasms	349	GAS6-AS1	ENSG00000280496
HSALNT0289838	HSALNG0141953	FMR5	NA	24005575	NA	pathogenic process	fragile X syndrome	Congenital, Hereditary, and Neonatal Diseases and Abnormalities;Nervous System Diseases	350	FMR5	-
HSALNT0208907	HSALNG0100287	FOXG1-AS1	FOXG1-AS	24007600	NA	pathogenic process	autism spectrum disorder	Mental Disorders	351	FOXG1-AS1	-
HSALNT0290263	HSALNG0142378	SYNGAP1-AS1	SYNGAP1-AS	24007600	NA	pathogenic process	autism spectrum disorder	Mental Disorders	352	SYNGAP1-AS1	-
HSALNT0290176	HSALNG0142291	RNase MRP	NA	24009312	NA	pathogenic process	cartilage hair hypoplaisia	Cardiovascular Diseases	353	RNase MRP	-
HSALNT0289469	HSALNG0105872	GABPB1-AS1	NA	24036268	NA	pathogenic process	NA	NA	354	GABPB1-AS1	-
HSALNT0289009	HSALNG0075528	IDI2-AS1	C10orf110,IDI2-A,HT009,Em:AC022536.4	24036268	NA	NA	NA	NA	355	IDI2-AS1	-
HSALNT0289093	HSALNG0044716	LINC01184	FLJ33630	24036268	NA	NA	NA	NA	356	LINC01184	ENSG00000232656
HSALNT0290108	HSALNG0142223	OGT	NA	24037088	NA	pathogenic process	colorectal cancer	Neoplasms;Digestive System Diseases	357	OGT	ENSG00000245937
HSALNT0290077	HSALNG0142192	ncNRFR	NA	24045012	transcriptional regulation	pathogenic process	colorectal cancer	Neoplasms;Digestive System Diseases	358	NcNRFR	ENSG00000147162	ENSPTEG00000022145	ENSAPLG00000003836	ENSPTIG00000015486	ENSPANG00000026426	ENSLAFG00000008655	ENSTSYG00000010626	ENSNPEG00000001760	ENSOGAG00000007524	ENSCCEG00000021324	ENSVVUG00000000263	ENSAMEG00000016129	ENSGALG00000005425	ENSMICG00000003078	ENSMPUG00000005097	ENSSCAG00000016924	ENSOARG00000017339	ENSMMUG00000015238	ENSCJAG00000013308	ENSLSDG00000007336	ENSPCIG00000026962	ENSMODG00000004615	ENSSBOG00000022333	ENSPVAG00000016731	ENSPMJG00000011483	ENSNMEG00000011505	ENSGGOG00000014867	ENSNSUG00000014318	ENSCSAG00000011228	ENSNLEG00000001038	ENSCAFG00000017134	ENSG00000147162	ENSDNVG00000017942	ENSRROG00000029456	ENSMFAG00000001803	ENSPPRG00000014898	ENSPSIG00000002730	ENSOCUG00000016965	ENSPPAG00000030832
HSALNT0290337	HSALNG0142452	uc001lsz	NA	24063685	NA	pathogenic process	gastric cancer;prostate cancer;liver cancer;lung cancer	Respiratory Tract Diseases;Male Urogenital Diseases;Neoplasms;Digestive System Diseases	359	Uc001lsz	-
HSALNT0289087	HSALNG0021008	LINC01090	NA	24080187	NA	pathogenic process	post-traumatic stress disorder	Mental Disorders	360	LINC01090	-
HSALNT0289746	HSALNG0141861	DQ786227	NA	24084393	NA	pathogenic process	lung cancer	Respiratory Tract Diseases;Neoplasms	361	DQ786227	ENSG00000231689
HSALNT0289981	HSALNG0142096	lncRNA-DQ786227	NA	24084393	NA	pathogenic process	lung cancer	Respiratory Tract Diseases;Neoplasms	362	LncRNA-DQ786227	-
HSALNT0289876	HSALNG0141991	JADRR	LINC00915,lncRNA-JADE	24097061	transcriptional regulation	pathogenic process	breast cancer	Skin and Connective Tissue Diseases;Neoplasms	363	JADRR	-
HSALNT0290254	HSALNG0142369	SOX2OT-S1	NA	24105929	NA	pathogenic process	esophageal squamous cell cancer	Neoplasms	364	SOX2OT-S1	-
HSALNT0290404	HSALNG0142519	SOX2OT-S2	NA	24105929	NA	pathogenic process	NA	NA	365	SOX2OT-S2	-
HSALNT0289870	HSALNG0141985	HOXA13	NA	24114970	NA	pathogenic process	hepatocelluar cancer	Neoplasms;Digestive System Diseases	366	HOXA13	-
HSALNT0078946	HSALNG0037661	SMAD1-AS1	ENST00000513542	24147006	NA	pathogenic process	ventricular septal defects	Congenital, Hereditary, and Neonatal Diseases and Abnormalities;Cardiovascular Diseases	367	SMAD1-AS1	ENSG00000106031	ENSNMEG00000007784	ENSCPRG00005016115	ENSCAFG00020003636	ENSMICG00000043155	ENSFCAG00000041347	ENSMNEG00000043469	ENSLSDG00000000760	ENSPCOG00000019940	ENSMMUG00000013463	ENSLCOG00000001681	ENSPPRG00000007567	ENSPPYG00000017697	ENSBTAG00000014735	ENSTGEG00000020733	ENSRROG00000033374	ENSOCUG00000024694	ENSSSCG00000029666	ENSRBIG00000008704	ENSTSYG00000036597	ENSPSIG00000002765	ENSCAFG00000002970	ENSPPAG00000043323	ENSLACG00000017423	ENSMODG00000000449	ENSPMJG00000001510	ENSGALG00000027234	ENSCHIG00000008199	ENSCJPG00005012539	ENSNSUG00000011820	ENSCSAG00000014315	ENSMFAG00000039716	ENSCANG00000029812	ENSNPEG00000002464	ENSVVUG00000024771	ENSPTRG00000050384	ENSDNVG00000011811	ENSCPBG00000022510	ENSECAG00000038185
HSALNT0087329	HSALNG0041545	FGF10-AS1	RP11-473L15.2	24147006	transcriptional regulation	pathogenic process	ventricular septal defects	Congenital, Hereditary, and Neonatal Diseases and Abnormalities;Cardiovascular Diseases	368	FGF10-AS1	ENSG00000250902
HSALNT0290318	HSALNG0142433	TUC339	NA	24167654	NA	pathogenic process	hepatocellular cancer	Neoplasms;Digestive System Diseases	369	TUC339	ENSG00000248464
HSALNT0289819	HSALNG0141934	ERICD	LINC01130,TCONS_00014875,ERIC	24168400	transcriptional regulation	pathogenic process	retinoblastoma	Neoplasms	370	Lnc-CHRAC1-2:1	-
HSALNT0289615	HSALNG0141730	ARA	NA	24184505	NA	pathogenic process	cancer	Neoplasms	371	ARA	-
HSALNT0289822	HSALNG0141937	ESCCAL-5	NA	24222893	NA	pathogenic process	esophageal squamous cell cancer	Neoplasms	372	ESCCAL-5	PRUPE_1G456000
HSALNT0290074	HSALNG0142189	ncC11orf49	NA	24238219	NA	pathogenic process	renal cell cancer	Male Urogenital Diseases;Neoplasms	373	NcC11orf49	-
HSALNT0290076	HSALNG0142191	ncHDAC5	NA	24238219	NA	pathogenic process	renal cell cancer	Male Urogenital Diseases;Neoplasms	374	NcHDAC5	-
HSALNT0290078	HSALNG0142193	ncRAB31	NA	24238219	NA	pathogenic process	renal cell cancer	Male Urogenital Diseases;Neoplasms	375	NcRAB31	-
HSALNT0290080	HSALNG0142195	ncSRPK1	NA	24238219	NA	pathogenic process	renal cell cancer	Male Urogenital Diseases;Neoplasms	376	NcSRPK1	-
HSALNT0018253	HSALNG0008819	OVAAL	LINC01131,OVAL	24265805	NA	pathogenic process	ovarian cancer	Endocrine System Diseases;Female Urogenital Diseases and Pregnancy Complications;Neoplasms	377	ENST00000442621.1	-
HSALNT0289884	HSALNG0141999	LALR	NA	24296588	transcriptional regulation	pathogenic process	hepatocelluar cancer	Neoplasms;Digestive System Diseases	378	LALR	-
HSALNT0289701	HSALNG0141816	CEACAMP8	CEACAMP8	24312300	NA	pathogenic process	pre-eclampsia	Female Urogenital Diseases and Pregnancy Complications	379	CEACAMP8	-
HSALNT0290018	HSALNG0142133	LOC284100	NA	24312300	NA	pathogenic process	pre-eclampsia	Female Urogenital Diseases and Pregnancy Complications	380	LOC284100	-
HSALNT0290023	HSALNG0142138	LOC391533	NA	24312300	NA	pathogenic process	pre-eclampsia	Female Urogenital Diseases and Pregnancy Complications	381	LOC391533	-
HSALNT0189558	HSALNG0091365	LINC01154	NA	24344320	NA	NA	NA	NA	382	LINC01154	-
HSALNT0196616	HSALNG0094870	THRIL	BRI3BP-AS1,BRI3BPAS1,Linc1992,TCONS_00020260	24371310	transcriptional regulation	pathogenic process	Kawasaki disease	Cardiovascular Diseases	383	Lnc-DHX37-1:1	-
HSALNT0289235	HSALNG0098080	RNF219-AS1	NA	24376456	NA	pathogenic process	blood pressure	Cardiovascular Diseases	384	RNF219-AS1	-
HSALNT0289561	HSALNG0141676	AF086415	NA	24379026	NA	pathogenic process	nasopharyngeal cancer	Otorhinolaryngologic Diseases;Neoplasms;Stomatognathic Diseases	385	AF086415	-
HSALNT0289583	HSALNG0141698	AK056098	NA	24379026	NA	pathogenic process	nasopharyngeal cancer	Otorhinolaryngologic Diseases;Neoplasms;Stomatognathic Diseases	386	AK056098	-
HSALNT0289590	HSALNG0141705	AK095147	NA	24379026	NA	pathogenic process	nasopharyngeal cancer	Otorhinolaryngologic Diseases;Neoplasms;Stomatognathic Diseases	387	AK095147	-
HSALNT0289600	HSALNG0141715	AK294004	NA	24379026	transcriptional regulation	pathogenic process	nasopharyngeal cancer	Otorhinolaryngologic Diseases;Neoplasms;Stomatognathic Diseases	388	AK294004	-
HSALNT0289612	HSALNG0141727	AP5M1	NA	24379026	NA	pathogenic process	nasopharyngeal cancer	Otorhinolaryngologic Diseases;Neoplasms;Stomatognathic Diseases	389	AP5M1	-
HSALNT0290110	HSALNG0142225	ORAOV1	NA	24379026	NA	pathogenic process	nasopharyngeal cancer	Otorhinolaryngologic Diseases;Neoplasms;Stomatognathic Diseases	390	ORAOV1	ENSG00000053770	ENSCPBG00000024799	ENSMFAG00000036074	ENSZALG00000006081	ENSDNOG00000012981	ENSAMEG00000002388	ENSPPYG00000005849	ENSGGOG00000005710	ENSECAG00000017818	ENSLACG00000018950	ENSFCAG00000002046	ENSCAFG00000015249	ENSG00000053770	ENSCPRG00005017901	ENSSSCG00000005065	ENSCSAG00000014515	ENSNLEG00000013007	ENSLCOG00000007117	ENSARWG00000008074	ENSTTRG00000003512	ENSSARG00000009954	ENSMICG00000034728	ENSSHAG00000016643	ENSGALG00000012101	ENSPANG00000017145	ENSRBIG00000030179	ENSTSYG00000005608	ENSMODG00000007749	ENSTGEG00000013003	ENSFALG00000003651	ENSTGUG00000013050	ENSCATG00000044165	ENSBBBG00000020032	ENSPCIG00000017500	ENSPPRG00000022649	ENSSCAG00000005309	ENSPMJG00000003336	ENSMGAG00000013628	ENSPPAG00000040615
HSALNT0290210	HSALNG0142325	RP1-179N16.3	Z95152.1	24379026	NA	pathogenic process	nasopharyngeal cancer	Otorhinolaryngologic Diseases;Neoplasms;Stomatognathic Diseases	391	RP1-179N16.3	ENSGALG00000007556
HSALNT0037026	HSALNG0017545	LINC01159	linc-Brn1b	24381249	NA	developmental process	NA	NA	392	LINC01159	-
HSALNT0289014	HSALNG0137988	KANTR	KDM5C adjacent non-coding transcript	24381249	NA	developmental process	NA	NA	393	ENST00000604849.1	ENSG00000229743
HSALNT0289905	HSALNG0142020	LINC01157	TCONS_00010378,linc-Enc1	24381249	NA	developmental process	NA	NA	394	LINC01157	-
HSALNT0289460	HSALNG0087416	APOA1-AS	NA	24388749	transcriptional regulation	NA	NA	NA	395	ENST00000444200.1	-
HSALNT0290400	HSALNG0142515	ZNF300P1	ZNF300P1	24393131	NA	pathogenic process	ovarian cancer	Endocrine System Diseases;Female Urogenital Diseases and Pregnancy Complications;Neoplasms	396	ZNF300P1	-
HSALNT0289750	HSALNG0141865	EEF1A1P9	NA	24414129	NA	pathogenic process	gastric cardia adenocarcinoma	Neoplasms	397	EEF1A1P9	-
HSALNT0289796	HSALNG0141911	ENST00000318333	NA	24414129	NA	pathogenic process	gastric cardia adenocarcinoma	Neoplasms	398	ENST00000318333	-
HSALNT0289797	HSALNG0141912	ENST00000374520	NA	24414129	NA	pathogenic process	gastric cardia adenocarcinoma	Neoplasms	399	ENST00000374520	-
HSALNT0289800	HSALNG0141915	ENST00000422362	NA	24414129	NA	pathogenic process	gastric cardia adenocarcinoma	Neoplasms	400	ENST00000422362	-
HSALNT0289808	HSALNG0141923	ENST00000455912	NA	24414129	NA	pathogenic process	gastric cardia adenocarcinoma	Neoplasms	401	ENST00000455912	-
HSALNT0289809	HSALNG0141924	ENST00000456007	NA	24414129	NA	pathogenic process	gastric cardia adenocarcinoma	Neoplasms	402	ENST00000456007	-
HSALNT0289810	HSALNG0141925	ENST00000456185	NA	24414129	NA	pathogenic process	gastric cardia adenocarcinoma	Neoplasms	403	ENST00000456185	-
HSALNT0289817	HSALNG0141932	EPOR	NA	24414129	NA	pathogenic process	gastric cardia adenocarcinoma	Neoplasms	404	EPOR	-
HSALNT0289913	HSALNG0142028	LINC01550	NA	24414129	NA	pathogenic process	gastric cardia adenocarcinoma	Neoplasms	405	LINC01550	ENSG00000187266	ENSSSCG00000013618	ENSRBIG00000042049	ENSNLEG00000012517	ENSECAG00000008049	ENSSBOG00000019025	ENSOCUG00000015702	ENSPPAG00000033976	ENSPCIG00000017743	ENSDNOG00000039128	ENSFCAG00000004913	ENSGGOG00000022182	ENSPANG00000011443	ENSCSAG00000006800	ENSCAFG00020004440	ENSTTRG00000001776	ENSCCAG00000036869	ENSOGAG00000015978	ENSUMAG00000019591	ENSPTEG00000036410	ENSBMUG00000000317	ENSMODG00000006557	ENSMNEG00000040576	ENSPCOG00000023871	ENSCATG00000041649	ENSBBBG00000017814	ENSTSYG00000028747	ENSANAG00000030726	ENSSHAG00000006505	ENSMPUG00000005434	ENSPSIG00000010485	ENSPTRG00000029123	ENSBTAG00000008197	ENSTGEG00000027050	ENSRROG00000043146	ENSCANG00000043358	ENSCJAG00000005704	ENSPPRG00000013189	ENSVVUG00000023614
HSALNT0290142	HSALNG0142257	PMS2P5	NA	24414129	NA	pathogenic process	gastric cardia adenocarcinoma	Neoplasms	406	PMS2P5	ENSG00000246223
HSALNT0290269	HSALNG0142384	TCF7	NA	24414129	NA	pathogenic process	gastric cardia adenocarcinoma	Neoplasms	407	TCF7	-
HSALNT0290345	HSALNG0142460	uc003jfz.2	NA	24414129	NA	pathogenic process	gastric cardia adenocarcinoma	Neoplasms	408	Uc003jfz.2	ENSG00000081059	ENSECAG00000008098	ENSCATG00000044135	ENSMFAG00000045000	ENSPCIG00000021868	ENSMICG00000017587	ENSMPUG00000010174	ENSOCUG00000015935	ENSMGAG00000008458	ENSPANG00000025085	ENSAMEG00000017798	ENSPMJG00000009664	ENSPTEG00000035464	ENSMLEG00000037766	ENSPTIG00000022096	ENSRBIG00000029278	ENSCPBG00000007623	ENSTSYG00000010484	ENSUMAG00000017791	ENSCAFG00000000990	ENSPTRG00000017236	ENSCHIG00000027172	ENSOARG00000013765	ENSSSCG00000030680	ENSOGAG00000024343	ENSVVUG00000021387	ENSPVIG00000001449	ENSGALG00000006480	ENSTGEG00000020367	ENSMNEG00000044025	ENSMLUG00000006530	ENSCAFG00020001127	ENSCCAG00000026300	ENSCJPG00005005130	ENSNMEG00000020476	ENSPPAG00000034368	ENSBTAG00000001002	ENSMMUG00000022788	ENSCANG00000037288
HSALNT0289095	HSALNG0018112	LINC01191	VIN,lnc-ACTR3	24440876	transcriptional regulation	pathogenic process	influenza A virus	Virus Diseases	409	ENST00000412690.1	-
HSALNT0288976	HSALNG0140165	FIRRE	LINC01200	24463464	transcriptional regulation	NA	NA	NA	410	ENST00000427391.1	-
HSALNT0289097	HSALNG0046284	LINC01202	NA	24463510	NA	NA	NA	NA	411	LINC01202	-
HSALNT0290271	HSALNG0142386	TCONS_00014512	NA	24465615	NA	pathogenic process	hepatoblastoma	Neoplasms	412	TCONS_00014512	-
HSALNT0290272	HSALNG0142387	TCONS_00014978	NA	24465615	NA	pathogenic process	hepatoblastoma	Neoplasms	413	TCONS_00014978	-
HSALNT0290274	HSALNG0142389	TCONS_00024647	NA	24465615	NA	pathogenic process	hepatoblastoma	Neoplasms	414	TCONS_00024647	-
HSALNT0290279	HSALNG0142394	TCONS_00090092_MEG3	NA	24465615	NA	pathogenic process	hepatoblastoma	Neoplasms	415	TCONS_00090092_MEG3	-
HSALNT0290280	HSALNG0142395	TCONS_l2_00000179	NA	24465615	NA	pathogenic process	hepatoblastoma	Neoplasms	416	TCONS_l2_00000179	-
HSALNT0290283	HSALNG0142398	TCONS_l2_00004424	NA	24465615	NA	pathogenic process	hepatoblastoma	Neoplasms	417	TCONS_l2_00004424	-
HSALNT0290284	HSALNG0142399	TCONS_l2_00006843	NA	24465615	NA	pathogenic process	hepatoblastoma	Neoplasms	418	TCONS_l2_00006843	-
HSALNT0290289	HSALNG0142404	TCONS_l2_00014091	NA	24465615	NA	pathogenic process	hepatoblastoma	Neoplasms	419	TCONS_l2_00014091	-
HSALNT0290291	HSALNG0142406	TCONS_l2_00018070	NA	24465615	NA	pathogenic process	hepatoblastoma	Neoplasms	420	TCONS_l2_00018070	-
HSALNT0290292	HSALNG0142407	TCONS_l2_00020565	NA	24465615	NA	pathogenic process	hepatoblastoma	Neoplasms	421	TCONS_l2_00020565	-
HSALNT0290293	HSALNG0142408	TCONS_l2_00021262	NA	24465615	NA	pathogenic process	hepatoblastoma	Neoplasms	422	TCONS_l2_00021262	-
HSALNT0290296	HSALNG0142411	TCONS_l2_00030560	NA	24465615	NA	pathogenic process	hepatoblastoma	Neoplasms	423	TCONS_l2_00030560	-
HSALNT0289927	HSALNG0142042	lincRNA1611	NA	24469904	NA	pathogenic process	Pancreatic ductal adenocarcinoma	Neoplasms	424	LincRNA1611	-
HSALNT0290149	HSALNG0142264	Ppp3ca	NA	24469904	NA	pathogenic process	Pancreatic ductal adenocarcinoma	Neoplasms	425	Ppp3ca	-
HSALNT0290265	HSALNG0142380	TC0100223	NA	24481591	NA	pathogenic process	epithelial ovarian cancer	Neoplasms	426	TC0100223	ENSMMMG00000008469	ENSMAUG00000012231	ENSMUGG00000007273	ENSCPOG00000009843	ENSRNOG00000009882	ENSFDAG00000019290	ENSPEMG00000021182	ENSHGLG00000003192	ENSHGLG00100009444	ENSDORG00000002043	ENSCLAG00000009931	ENSODEG00000003402	ENSUPAG00010012626	ENSMUSG00000028161	ENSJJAG00000011071	MGP_CAROLIEiJ_G0025664	ENSMOCG00000016554	ENSSTOG00000011801	MGP_PahariEiJ_G0027113	ENSNGAG00000020785
HSALNT0290267	HSALNG0142382	TC0101686	NA	24481591	NA	pathogenic process	epithelial ovarian cancer	Neoplasms	427	TC0101686	-
HSALNT0290268	HSALNG0142383	TC1500845	NA	24481591	NA	pathogenic process	ovarian cancer	Endocrine System Diseases;Female Urogenital Diseases and Pregnancy Complications;Neoplasms	428	TC1500845	-
HSALNT0289318	HSALNG0128589	LAMP5-AS1	NA	24488769	NA	pathogenic process	acute lymphoblastic leukemia	Immune System Diseases;Neoplasms;Hemic and Lymphatic Diseases	429	LAMP5-AS1	-
HSALNT0234022	HSALNG0112916	LINC01228	lincRNA-DYNLRB2-2	24493833	NA	pathogenic process	NA	NA	430	LINC01228	ENSG00000225988
HSALNT0162654	HSALNG0077963	SGMS1-AS1	NA	24495672	NA	pathogenic process	NA	NA	431	SGMS1-AS1	-
HSALNT0289206	HSALNG0126202	PCAT19	LOC100505495,LINC01190	24497837	NA	pathogenic process	prostate cancer	Male Urogenital Diseases;Neoplasms	432	PCAT19	-
HSALNT0289521	HSALNG0115583	ABHD15-AS1	linc-TP53I13,lnc-TP53I13	24504737	NA	pathogenic process	cardiometabolic disease	Cardiovascular Diseases	433	ABHD15-AS1	ENSG00000267107
HSALNT0289100	HSALNG0069570	LINC01230	linc-DMRT2,lnc-DRMT2,TCONS_00015639	24504737	NA	pathogenic process	cardiometabolic disease	Cardiovascular Diseases	434	LINC01230	-
HSALNT0249183	HSALNG0120583	PCAT18	LINC01092	24519926	NA	pathogenic process	prostate cancer	Male Urogenital Diseases;Neoplasms	435	PCAT18	-
HSALNT0290029	HSALNG0142144	LOC728606	NA	24519926	NA	pathogenic process	prostate cancer	Male Urogenital Diseases;Neoplasms	436	LOC728606	ENSG00000265369
HSALNT0288956	HSALNG0094171	ENST00000547963.1	NA	24522499	NA	pathogenic process	esophageal squamous cell cancer	Neoplasms	437	ENST00000547963.1	-
HSALNT0289802	HSALNG0141917	ENST00000435885	NA	24522499	NA	pathogenic process	oesophageal squamous cell cancer	Neoplasms	438	ENST00000435885	-
HSALNT0205898	HSALNG0098920	LINC01232	FLJ41590,TCONS_00021520	24522499	NA	pathogenic process	NA	NA	439	LINC01232	-
HSALNT0257311	HSALNG0124979	LINC01233	XLOC_013014	24522499	NA	pathogenic process	NA	NA	440	LINC01233	-
HSALNT0183247	HSALNG0088110	SENCR	FLI1-AS1	24578380	NA	pathogenic process	vascular SMC phenotype	Cardiovascular Diseases	441	ENST00000526269.2	ENSG00000269364
HSALNT0289296	HSALNG0010286	LINC00467	C1orf97,MGC14801	24586304	NA	pathogenic process	neuroblastoma	Neoplasms	442	LINC00467	-
HSALNT0143586	HSALNG0068435	CASC21	LINC01244,CARLo-2	24594601	NA	pathogenic process	NA	NA	443	CASC21	-
HSALNT0288906	HSALNG0068424	CASC19	LINC01245,CARLo-6	24594601	NA	pathogenic process	NA	NA	444	CASC19	-
HSALNT0289754	HSALNG0141869	ENSG00000135253.9	NA	24603890	NA	pathogenic process	hereditary haemorrhagic telangiectasia	Congenital, Hereditary, and Neonatal Diseases and Abnormalities;Cardiovascular Diseases	445	ENSG00000135253.9	-
HSALNT0289755	HSALNG0141870	ENSG00000147753.5	NA	24603890	NA	pathogenic process	hereditary haemorrhagic telangiectasia	Congenital, Hereditary, and Neonatal Diseases and Abnormalities;Cardiovascular Diseases	446	ENSG00000147753.5	-
HSALNT0289756	HSALNG0141871	ENSG00000196096	AC079610.1	24603890	NA	pathogenic process	hereditary haemorrhagic telangiectasia	Congenital, Hereditary, and Neonatal Diseases and Abnormalities;Cardiovascular Diseases	447	ENSG00000196096	-
HSALNT0289757	HSALNG0141872	ENSG00000197251.3	NA	24603890	NA	pathogenic process	hereditary haemorrhagic telangiectasia	Congenital, Hereditary, and Neonatal Diseases and Abnormalities;Cardiovascular Diseases	448	ENSG00000197251.3	-
HSALNT0289758	HSALNG0141873	ENSG00000203325	AL445248.1	24603890	NA	pathogenic process	hereditary haemorrhagic telangiectasia	Congenital, Hereditary, and Neonatal Diseases and Abnormalities;Cardiovascular Diseases	449	ENSG00000203325	-
HSALNT0289759	HSALNG0141874	ENSG00000206129	AC006305.1	24603890	NA	pathogenic process	hereditary haemorrhagic telangiectasia	Congenital, Hereditary, and Neonatal Diseases and Abnormalities;Cardiovascular Diseases	450	ENSG00000206129	-
HSALNT0289760	HSALNG0141875	ENSG00000215231.3	NA	24603890	NA	pathogenic process	hereditary haemorrhagic telangiectasia	Congenital, Hereditary, and Neonatal Diseases and Abnormalities;Cardiovascular Diseases	451	ENSG00000215231.3	-
HSALNT0289761	HSALNG0141876	ENSG00000215374.4	NA	24603890	NA	pathogenic process	hereditary haemorrhagic telangiectasia	Congenital, Hereditary, and Neonatal Diseases and Abnormalities;Cardiovascular Diseases	452	ENSG00000215374.4	-
HSALNT0289762	HSALNG0141877	ENSG00000215808.2	NA	24603890	NA	pathogenic process	hereditary haemorrhagic telangiectasia	Congenital, Hereditary, and Neonatal Diseases and Abnormalities;Cardiovascular Diseases	453	ENSG00000215808.2	-
HSALNT0289763	HSALNG0141878	ENSG00000226496.1	NA	24603890	NA	pathogenic process	hereditary haemorrhagic telangiectasia	Congenital, Hereditary, and Neonatal Diseases and Abnormalities;Cardiovascular Diseases	454	ENSG00000226496.1	-
HSALNT0289764	HSALNG0141879	ENSG00000229563.1	NA	24603890	NA	pathogenic process	hereditary haemorrhagic telangiectasia	Congenital, Hereditary, and Neonatal Diseases and Abnormalities;Cardiovascular Diseases	455	ENSG00000229563.1	-
HSALNT0289765	HSALNG0141880	ENSG00000230133.1	NA	24603890	NA	pathogenic process	hereditary haemorrhagic telangiectasia	Congenital, Hereditary, and Neonatal Diseases and Abnormalities;Cardiovascular Diseases	456	ENSG00000230133.1	-
HSALNT0289766	HSALNG0141881	ENSG00000230544.1	NA	24603890	NA	pathogenic process	hereditary haemorrhagic telangiectasia	Congenital, Hereditary, and Neonatal Diseases and Abnormalities;Cardiovascular Diseases	457	ENSG00000230544.1	-
HSALNT0289767	HSALNG0141882	ENSG00000231133.1	NA	24603890	NA	pathogenic process	hereditary haemorrhagic telangiectasia	Congenital, Hereditary, and Neonatal Diseases and Abnormalities;Cardiovascular Diseases	458	ENSG00000231133.1	-
HSALNT0289768	HSALNG0141883	ENSG00000231185	AC010317.1	24603890	NA	pathogenic process	hereditary haemorrhagic telangiectasia	Congenital, Hereditary, and Neonatal Diseases and Abnormalities;Cardiovascular Diseases	459	ENSG00000231185	-
HSALNT0289769	HSALNG0141884	ENSG00000232021.2	NA	24603890	NA	pathogenic process	hereditary haemorrhagic telangiectasia	Congenital, Hereditary, and Neonatal Diseases and Abnormalities;Cardiovascular Diseases	460	ENSG00000232021.2	-
HSALNT0289770	HSALNG0141885	ENSG00000232046.1	NA	24603890	NA	pathogenic process	hereditary haemorrhagic telangiectasia	Congenital, Hereditary, and Neonatal Diseases and Abnormalities;Cardiovascular Diseases	461	ENSG00000232046.1	-
HSALNT0289771	HSALNG0141886	ENSG00000232956.3	NA	24603890	NA	pathogenic process	hereditary haemorrhagic telangiectasia	Congenital, Hereditary, and Neonatal Diseases and Abnormalities;Cardiovascular Diseases	462	ENSG00000232956.3	-
HSALNT0289772	HSALNG0141887	ENSG00000233154.1	NA	24603890	NA	pathogenic process	hereditary haemorrhagic telangiectasia	Congenital, Hereditary, and Neonatal Diseases and Abnormalities;Cardiovascular Diseases	463	ENSG00000233154.1	-
HSALNT0289773	HSALNG0141888	ENSG00000233251	AC007743.1	24603890	NA	pathogenic process	hereditary haemorrhagic telangiectasia	Congenital, Hereditary, and Neonatal Diseases and Abnormalities;Cardiovascular Diseases	464	ENSG00000233251	-
HSALNT0289774	HSALNG0141889	ENSG00000235285.1	NA	24603890	NA	pathogenic process	hereditary haemorrhagic telangiectasia	Congenital, Hereditary, and Neonatal Diseases and Abnormalities;Cardiovascular Diseases	465	ENSG00000235285.1	-
HSALNT0289775	HSALNG0141890	ENSG00000237036.3	NA	24603890	NA	pathogenic process	hereditary haemorrhagic telangiectasia	Congenital, Hereditary, and Neonatal Diseases and Abnormalities;Cardiovascular Diseases	466	ENSG00000237036.3	-
HSALNT0289776	HSALNG0141891	ENSG00000237548.1	NA	24603890	NA	pathogenic process	hereditary haemorrhagic telangiectasia	Congenital, Hereditary, and Neonatal Diseases and Abnormalities;Cardiovascular Diseases	467	ENSG00000237548.1	-
HSALNT0289777	HSALNG0141892	ENSG00000240453.1	NA	24603890	NA	pathogenic process	hereditary haemorrhagic telangiectasia	Congenital, Hereditary, and Neonatal Diseases and Abnormalities;Cardiovascular Diseases	468	ENSG00000240453.1	-
HSALNT0289778	HSALNG0141893	ENSG00000241269.1	NA	24603890	NA	pathogenic process	hereditary haemorrhagic telangiectasia	Congenital, Hereditary, and Neonatal Diseases and Abnormalities;Cardiovascular Diseases	469	ENSG00000241269.1	-
HSALNT0289779	HSALNG0141894	ENSG00000245910.3	NA	24603890	NA	pathogenic process	hereditary haemorrhagic telangiectasia	Congenital, Hereditary, and Neonatal Diseases and Abnormalities;Cardiovascular Diseases	470	ENSG00000245910.3	-
HSALNT0289780	HSALNG0141895	ENSG00000248176	AC109349.1	24603890	NA	pathogenic process	hereditary haemorrhagic telangiectasia	Congenital, Hereditary, and Neonatal Diseases and Abnormalities;Cardiovascular Diseases	471	ENSG00000248176	-
HSALNT0289781	HSALNG0141896	ENSG00000249364	AC112206.2	24603890	NA	pathogenic process	hereditary haemorrhagic telangiectasia	Congenital, Hereditary, and Neonatal Diseases and Abnormalities;Cardiovascular Diseases	472	ENSG00000249364	-
HSALNT0289782	HSALNG0141897	ENSG00000249772	AC026427.1	24603890	NA	pathogenic process	hereditary haemorrhagic telangiectasia	Congenital, Hereditary, and Neonatal Diseases and Abnormalities;Cardiovascular Diseases	473	ENSG00000249772	-
HSALNT0289783	HSALNG0141898	ENSG00000250195	AC109927.1	24603890	NA	pathogenic process	hereditary haemorrhagic telangiectasia	Congenital, Hereditary, and Neonatal Diseases and Abnormalities;Cardiovascular Diseases	474	ENSG00000250195	-
HSALNT0289784	HSALNG0141899	ENSG00000250608	AC010210.1	24603890	NA	pathogenic process	hereditary haemorrhagic telangiectasia	Congenital, Hereditary, and Neonatal Diseases and Abnormalities;Cardiovascular Diseases	475	ENSG00000250608	-
HSALNT0289785	HSALNG0141900	ENSG00000254154	AL359075.2	24603890	NA	pathogenic process	hereditary haemorrhagic telangiectasia	Congenital, Hereditary, and Neonatal Diseases and Abnormalities;Cardiovascular Diseases	476	ENSG00000254154	-
HSALNT0289786	HSALNG0141901	ENSG00000255471	AP001528.2	24603890	NA	pathogenic process	hereditary haemorrhagic telangiectasia	Congenital, Hereditary, and Neonatal Diseases and Abnormalities;Cardiovascular Diseases	477	ENSG00000255471	-
HSALNT0289787	HSALNG0141902	ENSG00000256218	AC007848.2	24603890	NA	pathogenic process	hereditary haemorrhagic telangiectasia	Congenital, Hereditary, and Neonatal Diseases and Abnormalities;Cardiovascular Diseases	478	ENSG00000256218	-
HSALNT0289788	HSALNG0141903	ENSG00000259150.1	NA	24603890	NA	pathogenic process	hereditary haemorrhagic telangiectasia	Congenital, Hereditary, and Neonatal Diseases and Abnormalities;Cardiovascular Diseases	479	ENSG00000259150.1	-
HSALNT0289789	HSALNG0141904	ENSG00000259334.1	NA	24603890	NA	pathogenic process	hereditary haemorrhagic telangiectasia	Congenital, Hereditary, and Neonatal Diseases and Abnormalities;Cardiovascular Diseases	480	ENSG00000259334.1	-
HSALNT0289790	HSALNG0141905	ENSG00000259484.1	NA	24603890	NA	pathogenic process	hereditary haemorrhagic telangiectasia	Congenital, Hereditary, and Neonatal Diseases and Abnormalities;Cardiovascular Diseases	481	ENSG00000259484.1	-
HSALNT0289791	HSALNG0141906	ENSG00000259758.1	NA	24603890	NA	pathogenic process	hereditary haemorrhagic telangiectasia	Congenital, Hereditary, and Neonatal Diseases and Abnormalities;Cardiovascular Diseases	482	ENSG00000259758.1	-
HSALNT0289793	HSALNG0141908	ENSG00000263753.1	NA	24603890	NA	pathogenic process	hereditary haemorrhagic telangiectasia	Congenital, Hereditary, and Neonatal Diseases and Abnormalities;Cardiovascular Diseases	483	ENSG00000263753.1	-
HSALNT0289794	HSALNG0141909	ENSG00000264772	AC016876.2	24603890	NA	pathogenic process	hereditary haemorrhagic telangiectasia	Congenital, Hereditary, and Neonatal Diseases and Abnormalities;Cardiovascular Diseases	484	ENSG00000264772	-
HSALNT0289795	HSALNG0141910	ENSG00000266952.1	NA	24603890	NA	pathogenic process	hereditary haemorrhagic telangiectasia	Congenital, Hereditary, and Neonatal Diseases and Abnormalities;Cardiovascular Diseases	485	ENSG00000266952.1	-
HSALNT0289828	HSALNG0141943	FAM66B	FAM66E	24603890	NA	pathogenic process	hereditary haemorrhagic telangiectasia	Congenital, Hereditary, and Neonatal Diseases and Abnormalities;Cardiovascular Diseases	486	FAM66B	-
HSALNT0289895	HSALNG0142010	LINC00336	C6orf227,NCRNA00336	24603890	NA	pathogenic process	hereditary haemorrhagic telangiectasia	Congenital, Hereditary, and Neonatal Diseases and Abnormalities;Cardiovascular Diseases	487	LINC00336	-
HSALNT0289899	HSALNG0142014	LINC00929	NA	24603890	NA	pathogenic process	hereditary haemorrhagic telangiectasia	Congenital, Hereditary, and Neonatal Diseases and Abnormalities;Cardiovascular Diseases	488	LINC00929	ENSG00000197251
HSALNT0289906	HSALNG0142021	LINC01204	NA	24603890	NA	pathogenic process	hereditary haemorrhagic telangiectasia	Congenital, Hereditary, and Neonatal Diseases and Abnormalities;Cardiovascular Diseases	489	LINC01204	ENSG00000259150
HSALNT0289912	HSALNG0142027	LINC01538	NA	24603890	NA	pathogenic process	hereditary haemorrhagic telangiectasia	Congenital, Hereditary, and Neonatal Diseases and Abnormalities;Cardiovascular Diseases	490	LINC01538	ENSG00000229563
HSALNT0289915	HSALNG0142030	LINC01721	NA	24603890	NA	pathogenic process	hereditary haemorrhagic telangiectasia	Congenital, Hereditary, and Neonatal Diseases and Abnormalities;Cardiovascular Diseases	491	LINC01721	ENSG00000266952
HSALNT0289916	HSALNG0142031	LINC01762	NA	24603890	NA	pathogenic process	hereditary haemorrhagic telangiectasia	Congenital, Hereditary, and Neonatal Diseases and Abnormalities;Cardiovascular Diseases	492	LINC01762	ENSG00000230133
HSALNT0289917	HSALNG0142032	LINC01798	NA	24603890	NA	pathogenic process	hereditary haemorrhagic telangiectasia	Congenital, Hereditary, and Neonatal Diseases and Abnormalities;Cardiovascular Diseases	493	LINC01798	ENSG00000233154
HSALNT0290247	HSALNG0142362	SMIM2-IT1	C13orf44-IT1	24603890	NA	pathogenic process	hereditary haemorrhagic telangiectasia	Congenital, Hereditary, and Neonatal Diseases and Abnormalities;Cardiovascular Diseases	494	SMIM2-IT1	ENSG00000232046
HSALNT0290316	HSALNG0142431	TTTY7	CLONE795723,LINC00129,NCRNA00129A,TTTY7B,TTY7,TTTY7	24603890	NA	pathogenic process	hereditary haemorrhagic telangiectasia	Congenital, Hereditary, and Neonatal Diseases and Abnormalities;Cardiovascular Diseases	495	TTTY7	ENSG00000235285
HSALNT0289872	HSALNG0141987	HTTAS_v1	NA	24624135	transcriptional regulation	pathogenic process	Huntington disease	Mental Disorders;Congenital, Hereditary, and Neonatal Diseases and Abnormalities;Nervous System Diseases	496	HTTAS_v1	ENSG00000147753
HSALNT0290175	HSALNG0142290	RNA-a	NA	24624135	transcriptional regulation	pathogenic process	Opitz-Kaveggia syndrome	NA	497	RNA-a	-
HSALNT0289525	HSALNG0141640	116HG	NA	24624135	transcriptional regulation	pathogenic process	Prader-Willi syndrome	Nervous System Diseases	498	116HG	-
HSALNT0290320	HSALNG0142435	U1 spliceosomal lncRNA	NA	24651478	NA	pathogenic process	Parkinson's disease	Nervous System Diseases	499	U1 spliceosomal lncRNA	-
HSALNT0289102	HSALNG0039360	LINC01262	TCONS_l2_00021807,RP11-462G22.1	24651478	ceRNA	pathogenic process	Parkinson's disease	Nervous System Diseases	500	LINC01262	-
HSALNT0289681	HSALNG0141796	CCAT1-L	NA	24662484	transcriptional regulation	pathogenic process	colorectal cancer	Neoplasms;Digestive System Diseases	501	CCAT1-L	ENSG00000250739
HSALNT0290062	HSALNG0142177	MT-LIPCAR	uc022bqs.1,LIPCAR	24663402	NA	pathogenic process	heart disease	Cardiovascular Diseases	502	MT-LIPCAR	-
HSALNT0289941	HSALNG0142056	LIPCAR	NA	24663402	NA	pathogenic process	heart failure	Pathological Conditions, Signs and Symptoms;Cardiovascular Diseases	503	LIPCAR	-
HSALNT0200965	HSALNG0096756	TUSC8	LINC01071,XLOC_010588	24667250	NA	pathogenic process	cervical cancer	Female Urogenital Diseases and Pregnancy Complications;Neoplasms	504	TUSC8	-
HSALNT0161787	HSALNG0077519	LINC01264	RP11-124O11.2	24672800	NA	pathogenic process	breast cancer	Skin and Connective Tissue Diseases;Neoplasms	505	LINC01264	ENSG00000237361
HSALNT0289733	HSALNG0141848	D4Z4	NA	24685002	NA	pathogenic process;developmental process	facioscapulohumeral muscular dystrophy	Musculoskeletal Diseases;Congenital, Hereditary, and Neonatal Diseases and Abnormalities;Nervous System Diseases	506	D4Z4	ENSG00000229630
HSALNT0289678	HSALNG0141793	CARL	NA	24710105	ceRNA	pathogenic process	myocardial infarction	Cardiovascular Diseases	507	CARL	-
HSALNT0289923	HSALNG0142038	linc-CBR1-2	NA	24735754	NA	pathogenic process	lung cancer	Respiratory Tract Diseases;Neoplasms	508	Linc-CBR1-2	-
HSALNT0243354	HSALNG0117819	WFDC21P	WAP four-disulfide core domain 21,pseudogene	24744378	transcriptional regulation	pathogenic process	DC dysfunction	NA	509	Lnc-HEATR6-1:4	-
HSALNT0290232	HSALNG0142347	RUNX1	NA	24752773	NA	pathogenic process	acute myeloid leukemia	Neoplasms	510	RUNX1	-
HSALNT0290234	HSALNG0142349	RUNXOR	NA	24752773	NA	pathogenic process	hematopoietic malignancies	Neoplasms;Hemic and Lymphatic Diseases	511	RUNXOR	ENSG00000159216	ENSG00000159216	ENSPPAG00000003231	ENSBTAG00000004742	ENSCPRG00005015282	ENSRROG00000042132	ENSNLEG00000004310	ENSCJAG00000002816	ENSPCIG00000008933	ENSNMEG00000012453	ENSGALG00000016022	ENSCHIG00000016792	ENSMLEG00000028218	ENSCSAG00000008703	ENSARWG00000013609	ENSCPUG00000012474	ENSFCAG00000006761	ENSPMJG00000009413	ENSCJPG00005007547	ENSPPYG00000011394	ENSBMUG00000011222	ENSSSCG00000035537	ENSCATG00000040591	ENSSHAG00000014782	ENSOCUG00000013731	ENSGGOG00000040263	ENSCPBG00000005280	ENSMNEG00000045032	ENSPCOG00000018864	ENSPPRG00000010999	ENSOGAG00000033362	ENSMODG00000021051	ENSECAG00000003462	ENSTGUG00000004719	ENSMMUG00000001649	ENSNPEG00000006137	ENSMICG00000011998	ENSDNVG00000010005	ENSAPLG00000007026
HSALNT0289979	HSALNG0142094	lncRNA-CIR	NA	24757148	NA	pathogenic process	osteoarthritis	Musculoskeletal Diseases	512	LncRNA-CIR	-
HSALNT0290368	HSALNG0142483	VIM2P	NA	24757148	NA	pathogenic process	osteoarthritis	Musculoskeletal Diseases	513	VIM2P	-
HSALNT0289879	HSALNG0141994	KRAS1P	NA	24757675	NA	pathogenic process	cancer	Neoplasms	514	KRAS1P	-
HSALNT0290054	HSALNG0142169	MINA	NA	24757675	NA	pathogenic process	esophageal squamous cell cancer;gastric cancer;lung cancer;hepatocelluar cancer	Respiratory Tract Diseases;Neoplasms;Digestive System Diseases	515	MINA	-
HSALNT0289270	HSALNG0117279	TMEM92-AS1	RP11-893F2.9,lncRNA-508851,TCONS_00025237	24768205	NA	pathogenic process	hepatocellular cancer	Neoplasms;Digestive System Diseases	516	TMEM92-AS1	-
HSALNT0288900	HSALNG0054937	CAHM	LINC00468	24799664	NA	pathogenic process	colorectal cancer	Neoplasms;Digestive System Diseases	517	ENST00000604200.1	ENSG00000251179
HSALNT0289593	HSALNG0141708	AK123657	NA	24809982	NA	pathogenic process	colorectal cancer	Neoplasms;Digestive System Diseases	518	AK123657	-
HSALNT0289659	HSALNG0141774	BX648207	NA	24809982	NA	pathogenic process	colorectal cancer	Neoplasms;Digestive System Diseases	519	BX648207	-
HSALNT0289660	HSALNG0141775	BX649059	NA	24809982	NA	pathogenic process	colorectal cancer	Neoplasms;Digestive System Diseases	520	BX649059	-
HSALNT0289846	HSALNG0141961	GAS2L3	NA	24809982	NA	pathogenic process	colorectal cancer	Neoplasms;Digestive System Diseases	521	GAS2L3	-
HSALNT0289633	HSALNG0141748	BC011663	NA	24819045	NA	pathogenic process	gastric cancer	Neoplasms;Digestive System Diseases	522	BC011663	ENSG00000139354	ENSTGEG00000005848	ENSMMUG00000020360	ENSPPRG00000003634	ENSMICG00000042318	ENSSHAG00000012749	ENSOCUG00000007182	ENSPTRG00000005346	ENSECAG00000010371	ENSMVIG00005001797	ENSNPEG00000008054	ENSCPRG00005000459	ENSCPBG00000004642	ENSCANG00000041085	ENSPCIG00000010848	ENSDNOG00000038024	ENSOGAG00000003680	ENSVVUG00000018519	ENSSBOG00000035385	ENSG00000139354	ENSPTIG00000017778	ENSNSUG00000000318	ENSZALG00000010686	ENSANAG00000025902	ENSOANG00000005582	ENSFCAG00000023152	ENSPSIG00000007108	ENSPVIG00000015734	ENSPPYG00000004868	ENSOARG00000014017	ENSCJPG00005007384	ENSPPAG00000032303	ENSPTEG00000007602	ENSGGOG00000003196	ENSPANG00000013394	ENSSSCG00000000874	ENSCSAG00000003446	ENSMLUG00000004905	ENSTSYG00000011057
HSALNT0289867	HSALNG0141982	HIV1230	NA	24819045	NA	pathogenic process	gastric cancer	Neoplasms;Digestive System Diseases	523	HIV1230	-
HSALNT0290045	HSALNG0142160	M14574	NA	24819045	NA	pathogenic process	gastric cancer	Neoplasms;Digestive System Diseases	524	M14574	-
HSALNT0290245	HSALNG0142360	SLCO5A1	NA	24819045	NA	pathogenic process	gastric cancer	Neoplasms;Digestive System Diseases	525	SLCO5A1	-
HSALNT0290326	HSALNG0142441	uc.341	NA	24819045	NA	pathogenic process	gastric cancer	Neoplasms;Digestive System Diseases	526	Uc.341	ENSG00000137571	ENSLACG00000016438	ENSOARG00000003495	ENSPPAG00000011123	ENSGGOG00000009225	ENSTGEG00000021593	ENSCSAG00000013880	ENSTSYG00000004415	ENSMICG00000010526	ENSFCAG00000024571	ENSVVUG00000018889	ENSCJPG00005011688	ENSPTIG00000006092	ENSFALG00000005212	ENSMNEG00000033659	ENSCANG00000032605	ENSCCAG00000038101	ENSPPRG00000008540	ENSSBOG00000026310	ENSCHIG00000022073	ENSPTRG00000020330	ENSRBIG00000032319	ENSMLUG00000011238	ENSMMUG00000008783	ENSMVIG00005016037	ENSOCUG00000003263	ENSG00000137571	ENSPVIG00000006743	ENSDNOG00000037230	ENSOGAG00000005019	ENSPMJG00000005078	ENSPPYG00000018656	ENSAPLG00000004488	ENSMLEG00000036819	ENSBMUG00000025859	ENSRROG00000011033	ENSECAG00000016284	ENSMFAG00000037298	ENSSHAG00000016247
HSALNT0290344	HSALNG0142459	uc003iqu	NA	24819045	NA	pathogenic process	gastric cancer	Neoplasms;Digestive System Diseases	527	Uc003iqu	-
HSALNT0290346	HSALNG0142461	uc003tfx	NA	24819045	NA	pathogenic process	gastric cancer	Neoplasms;Digestive System Diseases	528	Uc003tfx	-
HSALNT0289950	HSALNG0142065	lnc-AL355149.1-1	NA	24822202	NA	pathogenic process	nasopharyngeal cancer	Otorhinolaryngologic Diseases;Neoplasms;Stomatognathic Diseases	529	Lnc-AL355149.1-1	-
HSALNT0290001	HSALNG0142116	lnc-ZNF674-1	NA	24822202	NA	pathogenic process	nasopharyngeal cancer	Otorhinolaryngologic Diseases;Neoplasms;Stomatognathic Diseases	530	Lnc-ZNF674-1	-
HSALNT0286909	HSALNG0140423	LINC00632	NA	24833871	NA	pathogenic process	gastric cancer	Neoplasms;Digestive System Diseases	531	LINC00632	-
HSALNT0289105	HSALNG0014134	LINC01317	NA	24833871	NA	NA	NA	NA	532	LINC01317	ENSG00000203930
HSALNT0234804	HSALNG0113279	LINC01081	TCONS_00024764	24842713	transcriptional regulation	pathogenic process	alveolar capillary dysplasia	Respiratory Tract Diseases	533	LINC01081	ENSG00000228262
HSALNT0289840	HSALNG0141955	FOSB	NA	24876753	NA	pathogenic process	hepatocelluar cancer	Neoplasms;Digestive System Diseases	534	FOSB	-
HSALNT0289587	HSALNG0141702	AK093543	NA	24876753	NA	pathogenic process	hepatocellular cancer	Neoplasms;Digestive System Diseases	535	AK093543	ENSG00000125740	ENSNLEG00000002090	ENSPCOG00000008886	ENSBBBG00000003755	ENSMICG00000001809	ENSFCAG00000030571	ENSUMAG00000023589	ENSCHIG00000003296	ENSSSCG00000031616	ENSECAG00000018002	ENSAMEG00000012405	ENSCAFG00000004443	ENSCPRG00005015469	ENSTGEG00000020835	ENSCANG00000041553	ENSPCIG00000022951	ENSCCAG00000025333	ENSPPRG00000004058	ENSMLUG00000009003	ENSCATG00000042659	ENSLACG00000013070	ENSMPUG00000005914	ENSSBOG00000001761	ENSCJPG00005002598	ENSBTAG00000008182	ENSPTEG00000037030	ENSPTIG00000015177	ENSMNEG00000038931	ENSMFAG00000038029	ENSCAFG00020011287	ENSTTRG00000008316	ENSVVUG00000004082	ENSOARG00000009983	ENSRBIG00000028796	ENSARWG00000001504	ENSOGAG00000013790	ENSG00000125740	ENSPTRG00000046160	ENSPPAG00000035998
HSALNT0289732	HSALNG0141847	D16366	NA	24876753	NA	pathogenic process	hepatocellular cancer	Neoplasms;Digestive System Diseases	536	D16366	-
HSALNT0289814	HSALNG0141929	ENST00000501583	NA	24876753	NA	pathogenic process	hepatocellular cancer	Neoplasms;Digestive System Diseases	537	ENST00000501583	-
HSALNT0290273	HSALNG0142388	TCONS_00018278	NA	24876753	NA	pathogenic process	hepatocellular cancer	Neoplasms;Digestive System Diseases	538	TCONS_00018278	-
HSALNT0289907	HSALNG0142022	LINC01374	TCONS_00018278	24876753	NA	pathogenic process	NA	NA	539	LINC01374	-
HSALNT0231106	HSALNG0111452	CASC22	LINC01373,TCONS_00024290,LincRNA-ENST00000515084	24879036	NA	pathogenic process	breast cancer	Skin and Connective Tissue Diseases;Neoplasms	540	CASC22	ENSG00000280560
HSALNT0058246	HSALNG0027843	LINC00882	NA	24886442	ceRNA	pathogenic process	airway diseases	Respiratory Tract Diseases	541	LINC00882	ENSG00000260887
HSALNT0018288	HSALNG0008840	KIAA1614-AS1	RP11-46A10.4	24886442	ceRNA	pathogenic process	airway smooth muscle (ASM) disease	Respiratory Tract Diseases	542	KIAA1614-AS1	ENSG00000242759
HSALNT0142310	HSALNG0067913	LINC00536	NA	24886451	NA	pathogenic process	trichorhinophalangeal syndrome	NA	543	LINC00536	ENSG00000232586
HSALNT0034200	HSALNG0016063	LBX2-AS1	NA	24905231	NA	pathogenic process	renal cell cancer	Male Urogenital Diseases;Neoplasms	544	LBX2-AS1	ENSG00000249917
HSALNT0149799	HSALNG0071679	ENST00000414223	NA	24905231	NA	pathogenic process	renal cell cancer	Male Urogenital Diseases;Neoplasms	545	ENST00000414223	ENSG00000257702
HSALNT0290012	HSALNG0142127	LOC105374631	NA	24905231	NA	pathogenic process	renal cell cancer	Male Urogenital Diseases;Neoplasms	546	LOC105374631	-
HSALNT0290305	HSALNG0142420	TMEM179	NA	24905231	NA	pathogenic process	renal cell cancer	Male Urogenital Diseases;Neoplasms	547	TMEM179	-
HSALNT0290315	HSALNG0142430	TSPAN8	NA	24905231	NA	pathogenic process	renal cell cancer	Male Urogenital Diseases;Neoplasms	548	TSPAN8	ENSG00000258986	ENSPPAG00000039000	ENSECAG00000005799	ENSCATG00000017806	ENSZALG00000006143	ENSARWG00000016108	ENSCCAG00000037124	ENSPPRG00000011611	ENSPPYG00000006187	ENSBTAG00000006673	ENSGGOG00000013426	ENSFALG00000002938	ENSCPBG00000020195	ENSMGAG00000013443	ENSG00000258986	ENSG00000276342	ENSCJPG00005003011	ENSPTRG00000006770	ENSCSAG00000009730	ENSLACG00000008733	ENSCPUG00000004130	ENSVVUG00000002741	ENSAMEG00000008005	ENSCHIG00000018701	ENSBMUG00000026315	ENSTGEG00000010969	ENSRROG00000038588	ENSTGUG00000012897	ENSLSDG00000016884	ENSFCAG00000040445	ENSPSIG00000015912	ENSSCAG00000006441	ENSPMJG00000000866	ENSOARG00000007842	ENSDNVG00000010814	ENSAPLG00000007213	ENSMLEG00000032654	ENSCPRG00005015921	ENSNLEG00000016307
HSALNT0290334	HSALNG0142449	uc001aka.2	NA	24905231	NA	pathogenic process	renal cell cancer	Male Urogenital Diseases;Neoplasms	549	Uc001aka.2	ENSG00000127324	ENSMMUG00000006469	ENSCANG00000037013	ENSCJAG00000001462	ENSTSYG00000012861	ENSMPUG00000017490	ENSSSCG00000036177	ENSCSAG00000004135	ENSTGUG00000007160	ENSCAFG00020016597	ENSOANG00000021316	ENSSCAG00000009004	ENSOARG00000014542	ENSPTRG00000005222	ENSBTAG00000019425	ENSBMUG00000019896	ENSPTIG00000001361	ENSMFAG00000038436	ENSMVIG00005003963	ENSVPAG00000010904	ENSCPUG00000004494	ENSUMAG00000020967	ENSMODG00000020396	ENSMGAG00000010677	ENSG00000127324	ENSPPYG00000004771	ENSPPAG00000028556	ENSPTEG00000031831	ENSNLEG00000004299	ENSMLUG00000005703	ENSLCOG00000012265	ENSCCAG00000032832	ENSPMJG00000012636	ENSGGOG00000016774	ENSCPRG00005006727	ENSTGEG00000024238	ENSRROG00000008692	ENSARWG00000009794	ENSLACG00000001310
HSALNT0290339	HSALNG0142454	uc001vjj.1	NA	24905231	NA	pathogenic process	renal cell cancer	Male Urogenital Diseases;Neoplasms	550	Uc001vjj.1	-
HSALNT0290343	HSALNG0142458	uc003erl.1	NA	24905231	NA	pathogenic process	renal cell cancer	Male Urogenital Diseases;Neoplasms	551	Uc003erl.1	-
HSALNT0290354	HSALNG0142469	uc009wkz.1	NA	24905231	NA	pathogenic process	renal cell cancer	Male Urogenital Diseases;Neoplasms	552	Uc009wkz.1	-
HSALNT0027893	HSALNG0013204	MYCNUT	MYCNUN,lncUSMycN	24906397	NA	pathogenic process	neuroblastoma	Neoplasms	553	ENST00000433810.1	-
HSALNT0273205	HSALNG0132900	LINC01436	AP000688.8	24932682	NA	pathogenic process	Down syndrome	Congenital, Hereditary, and Neonatal Diseases and Abnormalities;Nervous System Diseases	554	LINC01436	-
HSALNT0266116	HSALNG0129435	MIR663AHG	RP3-410C9.1	24932682	NA	pathogenic process	turner syndrome	Congenital, Hereditary, and Neonatal Diseases and Abnormalities;Male Urogenital Diseases;Female Urogenital Diseases and Pregnancy Complications;Cardiovascular Diseases;Endocrine System Diseases	555	MIR663AHG	-
HSALNT0289108	HSALNG0080498	LINC01435	RP11-215N21.1,TCONS_00018040	24932682	NA	pathogenic process	NA	NA	556	LINC01435	ENSG00000227195
HSALNT0289674	HSALNG0141789	CADM3-AS1	NA	24944692	NA	pathogenic process	bladder cancer	Male Urogenital Diseases;Female Urogenital Diseases and Pregnancy Complications;Neoplasms	557	CADM3-AS1	ENSG00000229981
HSALNT0289882	HSALNG0141997	KRT19P3	NA	24944692	NA	pathogenic process	bladder cancer	Male Urogenital Diseases;Female Urogenital Diseases and Pregnancy Complications;Neoplasms	558	KRT19P3	-
HSALNT0290310	HSALNG0142425	TNXA	NA	24944692	NA	pathogenic process	bladder cancer	Male Urogenital Diseases;Female Urogenital Diseases and Pregnancy Complications;Neoplasms	559	TNXA	-
HSALNT0008750	HSALNG0004412	ZRANB2-AS2	NA	24946557	NA	NA	NA	NA	560	ZRANB2-AS2	-
HSALNT0289745	HSALNG0141860	DMTF1	NA	24958102	NA	pathogenic process	gastric cancer	Neoplasms;Digestive System Diseases	561	DMTF1	ENSG00000229956
HSALNT0290059	HSALNG0142174	MRUL	NA	24958102	transcriptional regulation	pathogenic process	gastric cancer	Neoplasms;Digestive System Diseases	562	MRUL	ENSG00000135164	ENSPTIG00000013559	ENSPANG00000011083	ENSECAG00000020746	ENSMVIG00005008110	ENSLSDG00000003931	ENSMICG00000014690	ENSCPUG00000000072	ENSMPUG00000018305	ENSFCAG00000013756	ENSUMAG00000017293	ENSCCEG00000020311	ENSCAFG00000001819	ENSPCOG00000004580	ENSMMUG00000010781	ENSCANG00000035328	ENSCATG00000006528	ENSTTRG00000006785	ENSPCIG00000024387	ENSLACG00000013017	ENSSBOG00000033329	ENSOCUG00000009179	ENSSCAG00000009427	ENSG00000135164	ENSCJPG00005004693	ENSCPRG00005015209	ENSTGEG00000005933	ENSSSCG00000015393	ENSCSAG00000012356	ENSMNEG00000032696	ENSTGUG00000002365	ENSLCOG00000009703	ENSBBBG00000012608	ENSANAG00000030892	ENSDNOG00000009234	ENSSHAG00000018587	ENSVVUG00000001324	ENSNMEG00000003419	ENSPPYG00000017849
HSALNT0185163	HSALNG0089050	FAM66C	NA	24959711	NA	NA	NA	NA	563	FAM66C	-
HSALNT0289476	HSALNG0132414	CYYR1-AS1	NA	24981926	NA	NA	NA	NA	564	ENST00000357401.3	ENSG00000226711
HSALNT0289535	HSALNG0141650	AA174084	NA	24986041	NA	pathogenic process	gastric cancer	Neoplasms;Digestive System Diseases	565	AA174084	-
HSALNT0266298	HSALNG0129511	ABALON	INXS	24992962	splicing regulation	pathogenic process	renal cell cancer	Male Urogenital Diseases;Neoplasms	566	ABALON	-
HSALNT0290370	HSALNG0142485	VTRNA2-1	CBL-3,CBL3,MIR886,MIRN886,VTRNA2,hsa-mir-886,hvg-5,nc886,svtRNA2-1a	25003254	NA	pathogenic process	gastric cancer	Neoplasms;Digestive System Diseases	567	VTRNA2-1	ENSG00000281376
HSALNT0289619	HSALNG0141734	ASK00420	NA	25007342	NA	pathogenic process	cervical cancer	Female Urogenital Diseases and Pregnancy Complications;Neoplasms	568	ASK00420	ENSG00000278815
HSALNT0289749	HSALNG0141864	EBIC	NA	25007342	transcriptional regulation	pathogenic process	cervical cancer	Female Urogenital Diseases and Pregnancy Complications;Neoplasms	569	EBIC	-
HSALNT0290299	HSALNG0142414	TI09485	NA	25007342	NA	pathogenic process	cervical cancer	Female Urogenital Diseases and Pregnancy Complications;Neoplasms	570	TI09485	-
HSALNT0290300	HSALNG0142415	TI10124	NA	25007342	NA	pathogenic process	cervical cancer	Female Urogenital Diseases and Pregnancy Complications;Neoplasms	571	TI10124	-
HSALNT0290301	HSALNG0142416	TI13831	NA	25007342	NA	pathogenic process	cervical cancer	Female Urogenital Diseases and Pregnancy Complications;Neoplasms	572	TI13831	-
HSALNT0290302	HSALNG0142417	TI18318	NA	25007342	NA	pathogenic process	cervical cancer	Female Urogenital Diseases and Pregnancy Complications;Neoplasms	573	TI18318	-
HSALNT0290303	HSALNG0142418	TI21327	NA	25007342	NA	pathogenic process	cervical cancer	Female Urogenital Diseases and Pregnancy Complications;Neoplasms	574	TI21327	-
HSALNT0290304	HSALNG0142419	TI22687	NA	25007342	NA	pathogenic process	cervical cancer	Female Urogenital Diseases and Pregnancy Complications;Neoplasms	575	TI22687	-
HSALNT0290307	HSALNG0142422	TMPOP2	NA	25007342	transcriptional regulation	pathogenic process	cervical cancer	Female Urogenital Diseases and Pregnancy Complications;Neoplasms	576	TMPOP2	-
HSALNT0289570	HSALNG0141685	AK021444	NA	25009386	NA	pathogenic process	colorectal cancer	Neoplasms;Digestive System Diseases	577	AK021444	-
HSALNT0289601	HSALNG0141716	AK307796	NA	25009386	NA	pathogenic process	colorectal cancer	Neoplasms;Digestive System Diseases	578	AK307796	-
HSALNT0289801	HSALNG0141916	ENST00000425785	SEC63P1	25009386	NA	pathogenic process	colorectal cancer	Neoplasms;Digestive System Diseases	579	ENST00000425785	-
HSALNT0289871	HSALNG0141986	HOXB-AS3	NA	25009386	NA	pathogenic process	colorectal cancer	Neoplasms;Digestive System Diseases	580	HOXB-AS3	-
HSALNT0290367	HSALNG0142482	URHC	NA	25013376	NA	pathogenic process	hepatocellular cancer	Neoplasms;Digestive System Diseases	581	URHC	ENSG00000233101
HSALNT0289085	HSALNG0098166	LINC01080	TCONS_00021856	25019275	NA	pathogenic process	Alzheimer's disease	Mental Disorders;Nervous System Diseases	582	LINC01080	-
HSALNT0289751	HSALNG0141866	EFNA3	NA	25023702	NA	pathogenic process	breast cancer	Skin and Connective Tissue Diseases;Neoplasms	583	EFNA3	-
HSALNT0289798	HSALNG0141913	ENST00000395084	NA	25025236	NA	pathogenic process	hepatocelluar cancer	Neoplasms;Digestive System Diseases	584	ENSG00000143590	ENSMMUG00000023350	ENSMFAG00000042326	ENSCCAG00000036666	ENSMODG00000017112	ENSCAFG00000017072	ENSCHIG00000023314	ENSMICG00000008011	ENSPTRG00000001406	ENSSSCG00000006531	ENSECAG00000022186	ENSCJAG00000009049	ENSANAG00000024406	ENSBTAG00000033423	ENSRROG00000030709	ENSCPBG00000025676	ENSVVUG00000002258	ENSPCOG00000028592	ENSFCAG00000005288	ENSPPYG00000000760	ENSPTEG00000032923	ENSPANG00000005174	ENSTGEG00000022610	ENSRBIG00000019158	ENSMNEG00000029238	ENSOARG00000003579	ENSPPAG00000035540	ENSMLEG00000015509	ENSBMUG00000012350	ENSCANG00000033146	ENSCATG00000030754	ENSOCUG00000007079	ENSG00000143590	ENSNLEG00000032086	ENSMLUG00000004217	ENSCAFG00020007867	ENSLSDG00000016243	ENSPCIG00000016697	ENSLACG00000004483
HSALNT0289829	HSALNG0141944	FAM83A-AS1	NA	25025236	NA	pathogenic process	hepatocelluar cancer	Neoplasms;Digestive System Diseases	585	FAM83A-AS1	-
HSALNT0290164	HSALNG0142279	RAD1	NA	25025236	NA	pathogenic process	hepatocelluar cancer	Neoplasms;Digestive System Diseases	586	RAD1	ENSG00000204949
HSALNT0289585	HSALNG0141700	AK056988	NA	25025236	NA	pathogenic process	hepatocellular cancer	Neoplasms;Digestive System Diseases	587	AK056988	ENSG00000113456	ENSPCOG00000000746	ENSCCAG00000029737	ENSDNOG00000039369	ENSAMEG00000003310	ENSPSIG00000011568	ENSSBOG00000034745	ENSCHIG00000015230	ENSPCIG00000022782	ENSLACG00000006785	ENSPPRG00000024067	ENSUMAG00000012904	ENSCAFG00000018802	ENSPVIG00000014897	ENSPPAG00000028406	ENSCSAG00000017124	ENSZALG00000008223	ENSOCUG00000014474	ENSGALG00000003365	YPL022W	ENSPTEG00000025865	ENSDNVG00000013279	ENSSSCG00000016826	ENSMLUG00000015349	ENSLCOG00000007063	ENSBBBG00000022772	ENSMICG00000005664	ENSMODG00000020389	ENSOARG00000011593	ENSCJPG00005006596	ENSPTRG00000016783	ENSCPRG00005015678	ENSPANG00000024799	ENSTGEG00000005988	ENSNLEG00000014437	ENSECAG00000009846	ENSANAG00000021705	ENSSARG00000009878	ENSNPEG00000002278
HSALNT0289638	HSALNG0141753	BC017743	NA	25025236	NA	pathogenic process	hepatocellular cancer	Neoplasms;Digestive System Diseases	588	BC017743	-
HSALNT0290156	HSALNG0142271	PRR26	C10orf108	25025236	NA	pathogenic process	hepatocellular cancer	Neoplasms;Digestive System Diseases	589	PRR26	-
HSALNT0290349	HSALNG0142464	uc003yqb.1	NA	25025236	NA	pathogenic process	hepatocellular cancer	Neoplasms;Digestive System Diseases	590	Uc003yqb.1	ENSG00000180525	ENSG00000180525
HSALNT0289675	HSALNG0141790	CAI2	NA	25028366	NA	pathogenic process	neuroblastoma	Neoplasms	591	CAI2	-
HSALNT0289673	HSALNG0141788	CADM1-AS1	NA	25031695	transcriptional regulation	pathogenic process	renal clear cell cancer	Male Urogenital Diseases;Neoplasms	592	CADM1-AS1	-
HSALNT0290313	HSALNG0142428	TSLC1-AS1	NA	25031725	NA	pathogenic process	glioma	Neoplasms	593	TSLC1-AS1	-
HSALNT0013359	HSALNG0006378	LINC01525	lnc-MAN1A2-1	25045670	NA	pathogenic process	squamous cell cancer	Neoplasms	594	LINC01525	-
HSALNT0109106	HSALNG0051540	LINC01526	Lnc-FAM46A-1	25045670	NA	pathogenic process	squamous cell cancer	Neoplasms	595	LINC01526	ENSG00000235202
HSALNT0162774	HSALNG0078013	LINC01468	lnc-MBL2-4	25045670	NA	pathogenic process	squamous cell cancer	Neoplasms	596	LINC01468	ENSG00000224995
HSALNT0289110	HSALNG0074718	LINC01503	lnc-PPP2R4-5	25045670	NA	pathogenic process	tongue squamous cell cancer	Neoplasms	597	LINC01503	-
HSALNT0289968	HSALNG0142083	lnc-MBL2-4:3	NA	25045670	NA	pathogenic process	tongue squamous cell cancer	Neoplasms	598	Lnc-MBL2-4:3	ENSG00000233901
HSALNT0289993	HSALNG0142108	lnc-STXBP5-1	NA	25045670	NA	pathogenic process	tongue squamous cell cancer	Neoplasms	599	Lnc-STXBP5-1	-
HSALNT0289563	HSALNG0141678	AF118081	NA	25050996	NA	pathogenic process	lung cancer	Respiratory Tract Diseases;Neoplasms	600	AF118081	-
HSALNT0289597	HSALNG0141712	AK124939	NA	25061321	NA	pathogenic process	pulmonary adenocarcinoma	Neoplasms	601	AK124939	-
HSALNT0290153	HSALNG0142268	PRAS	NA	25078450	NA	pathogenic process	colorectal cancer	Neoplasms;Digestive System Diseases	602	PRAS	-
HSALNT0290249	HSALNG0142364	SNAR-A1	NA	25078450	NA	pathogenic process	colorectal cancer	Neoplasms;Digestive System Diseases	603	SNAR-A1	-
HSALNT0289929	HSALNG0142044	lincRNA-BC2	NA	25084155	NA	pathogenic process	breast cancer	Skin and Connective Tissue Diseases;Neoplasms	604	LincRNA-BC2	-
HSALNT0289930	HSALNG0142045	lincRNA-BC4	NA	25084155	NA	pathogenic process	breast cancer	Skin and Connective Tissue Diseases;Neoplasms	605	LincRNA-BC4	-
HSALNT0289931	HSALNG0142046	lincRNA-BC5	NA	25084155	NA	pathogenic process	breast cancer	Skin and Connective Tissue Diseases;Neoplasms	606	LincRNA-BC5	-
HSALNT0289932	HSALNG0142047	lincRNA-BC8	NA	25084155	NA	pathogenic process	breast cancer	Skin and Connective Tissue Diseases;Neoplasms	607	LincRNA-BC8	-
HSALNT0083190	HSALNG0039551	LINC01511	RP11-325I22.2	25085781	NA	pathogenic process	lung adenocarcinoma	Respiratory Tract Diseases;Neoplasms	608	LINC01511	-
HSALNT0290026	HSALNG0142141	LOC440905	NA	25085781	NA	pathogenic process	lung adenocarcinoma	Respiratory Tract Diseases;Neoplasms	609	LOC440905	ENSG00000250584
HSALNT0083190	HSALNG0039551	LINC01511	RP11-325I22.2	25085781	NA	NA	NA	NA	610	LINC01511	-
HSALNT0289552	HSALNG0141667	AC079776.2	NA	25089627	NA	pathogenic process	lung adenocarcinoma	Respiratory Tract Diseases;Neoplasms	611	AC079776.2	-
HSALNT0289720	HSALNG0141835	CTA-363E6.2	NA	25089627	NA	pathogenic process	lung adenocarcinoma	Respiratory Tract Diseases;Neoplasms	612	CTA-363E6.2	-
HSALNT0289901	HSALNG0142016	LINC00987	NA	25089627	NA	pathogenic process	lung adenocarcinoma	Respiratory Tract Diseases;Neoplasms	613	LINC00987	ENSG00000237248
HSALNT0290185	HSALNG0142300	RP11-1C1.7	NA	25089627	NA	pathogenic process	lung adenocarcinoma	Respiratory Tract Diseases;Neoplasms	614	RP11-1C1.7	-
HSALNT0290197	HSALNG0142312	RP11-445K13.2	NA	25089627	NA	pathogenic process	lung adenocarcinoma	Respiratory Tract Diseases;Neoplasms	615	RP11-445K13.2	-
HSALNT0290199	HSALNG0142314	RP11-473M20.11	NA	25089627	NA	pathogenic process	lung adenocarcinoma	Respiratory Tract Diseases;Neoplasms	616	RP11-473M20.11	-
HSALNT0290213	HSALNG0142328	RP11-893F2.6	NA	25089627	NA	pathogenic process	lung adenocarcinoma	Respiratory Tract Diseases;Neoplasms	617	RP11-893F2.6	-
HSALNT0290217	HSALNG0142332	RP13-514E23.1	NA	25089627	NA	pathogenic process	lung adenocarcinoma	Respiratory Tract Diseases;Neoplasms	618	RP13-514E23.1	-
HSALNT0290218	HSALNG0142333	RP1-90D4.3	NA	25089627	NA	pathogenic process	lung adenocarcinoma	Respiratory Tract Diseases;Neoplasms	619	RP1-90D4.3	-
HSALNT0290220	HSALNG0142335	RP4-575N6.5	NA	25089627	NA	pathogenic process	lung adenocarcinoma	Respiratory Tract Diseases;Neoplasms	620	RP4-575N6.5	-
HSALNT0290226	HSALNG0142341	RP5-826L7.1	NA	25089627	NA	pathogenic process	lung adenocarcinoma	Respiratory Tract Diseases;Neoplasms	621	RP5-826L7.1	-
HSALNT0290378	HSALNG0142493	XLOC_003286	NA	25089627	NA	pathogenic process	lung adenocarcinoma	Respiratory Tract Diseases;Neoplasms	622	XLOC_003286	-
HSALNT0290379	HSALNG0142494	XLOC_003405	NA	25089627	NA	pathogenic process	lung adenocarcinoma	Respiratory Tract Diseases;Neoplasms	623	XLOC_003405	-
HSALNT0290389	HSALNG0142504	XLOC_012255	NA	25089627	NA	pathogenic process	lung adenocarcinoma	Respiratory Tract Diseases;Neoplasms	624	XLOC_012255	-
HSALNT0290056	HSALNG0142171	MIR21	NA	25099764	NA	pathogenic process	laryngeal squamous cell cancer	Neoplasms	625	MIR21	ENSG00000284190	ENSPTRG00000027745	ENSTGUG00000017797	ENSOARG00000023366	ENSCHIG00000009079	ENSPPAG00000002314	ENSGALG00000021733	ENSGGOG00000033206	ENSMODG00000022464	ENSCAFG00000020471	ENSBTAG00000029897	ENSMMUG00000027089	ENSECAG00000025574	ENSG00000284190
HSALNT0289621	HSALNG0141736	ASncmtRNAs	NA	25100722	transcriptional regulation	pathogenic process	cancer	Neoplasms	626	ASncmtRNAs	-
HSALNT0289316	HSALNG0022090	LINC01614	LCAL4,TCONS_00003105	25116943	NA	pathogenic process	lung cancer	Respiratory Tract Diseases;Neoplasms	627	LINC01614	-
HSALNT0289982	HSALNG0142097	lncRNA-FER1L4	NA	25124853	ceRNA	pathogenic process	gastric cancer	Neoplasms;Digestive System Diseases	628	LncRNA-FER1L4	-
HSALNT0290016	HSALNG0142131	LOC283177	NA	25133503	NA	pathogenic process	diffuse large B-cell lymphoma	Hemic and Lymphatic Diseases	629	LOC283177	-
HSALNT0289003	HSALNG0134860	HORMAD2-AS1	MTMR3-AS1,NONHSAG033653	25144376	NA	pathogenic process	type 1 diabetes;bowel disease	Nutritional and Metabolic Diseases;Endocrine System Diseases;Digestive System Diseases	630	HORMAD2-AS1	-
HSALNT0290372	HSALNG0142487	WNT4	NA	25154675	NA	pathogenic process	endometriosis	Female Urogenital Diseases and Pregnancy Complications	631	WNT4	ENSG00000162552	ENSPANG00000011826	ENSPCOG00000022822	ENSMFAG00000045973	ENSCPUG00000019923	ENSVVUG00000030311	ENSPSIG00000006970	ENSNSUG00000016190	ENSCPBG00000010322	ENSMNEG00000029287	ENSCANG00000036884	ENSCAFG00020019560	ENSTSYG00000025455	ENSANAG00000033305	ENSSHAG00000016265	ENSSCAG00000016397	ENSPTEG00000010295	ENSCPRG00005014812	ENSCSAG00000000910	ENSCJAG00000005892	ENSLSDG00000015001	ENSCCAG00000023217	ENSNPEG00000004404	ENSG00000162552	ENSNLEG00000008238	ENSECAG00000018933	ENSMVIG00005002629	ENSMICG00000000391	ENSOGAG00000010203	ENSOANG00000009520	ENSMPUG00000015964	ENSSBOG00000026862	ENSCJPG00005006851	ENSGALG00000041708	ENSCHIG00000026576	ENSDNVG00000016061	ENSGGOG00000022618	ENSFALG00000010357	ENSRBIG00000004240
HSALNT0289540	HSALNG0141655	AB074278	NA	25165097	NA	pathogenic process	bladder cancer	Male Urogenital Diseases;Female Urogenital Diseases and Pregnancy Complications;Neoplasms	632	AB074278	-
HSALNT0290166	HSALNG0142281	RCCRT1	NA	25168566	NA	pathogenic process	renal cell cancer	Male Urogenital Diseases;Neoplasms	633	RCCRT1	-
HSALNT0289043	HSALNG0043862	LINC00491	BC008363	25200694	NA	pathogenic process	pancreatic ductal adenocarcinoma	Neoplasms	634	LINC00491	-
HSALNT0289632	HSALNG0141747	BC008363	NA	25200694	NA	pathogenic process	Pancreatic ductal adenocarcinoma	Neoplasms	635	BC008363	-
HSALNT0289858	HSALNG0141973	H1.3	NA	25205099	NA	pathogenic process	ovarian cancer	Endocrine System Diseases;Female Urogenital Diseases and Pregnancy Complications;Neoplasms	636	H1.3	-
HSALNT0289896	HSALNG0142011	LINC00582	NA	25239642	NA	pathogenic process	endometrial cancer	Female Urogenital Diseases and Pregnancy Complications;Neoplasms	637	LINC00582	ENSG00000229228
HSALNT0289301	HSALNG0141635	LINC01537	RP11-169D4.1-001	25243407	NA	pathogenic process	laryngeal squamous cell cancer	Neoplasms	638	LINC01537	ENSG00000227467
HSALNT0289551	HSALNG0141666	AC026166.2	MTCO1P5	25243407	NA	pathogenic process	laryngeal squamous cell cancer	Neoplasms	639	AC026166.2	-
HSALNT0290184	HSALNG0142299	RP11-169D4.1-001	NA	25243407	NA	pathogenic process	laryngeal squamous cell cancer	Neoplasms	640	RP11-169D4.1-001	-
HSALNT0289545	HSALNG0141660	AC006050.3	NA	25250788	NA	pathogenic process	lung squamous cell cancer	Respiratory Tract Diseases;Neoplasms	641	AC006050.3	-
HSALNT0289556	HSALNG0141671	AC138128.1	NA	25260808	NA	pathogenic process	gastric cancer	Neoplasms;Digestive System Diseases	642	AC138128.1	-
HSALNT0289818	HSALNG0141933	ERCC1	NA	25260808	NA	pathogenic process	gastric cancer	Neoplasms;Digestive System Diseases	643	ERCC1	ENSG00000012061	ENSPCOG00000028786	ENSG00000012061	ENSPTRG00000011152	ENSBTAG00000017355	ENSTGEG00000020713	ENSNLEG00000002069	ENSMFAG00000001814	ENSCAFG00000004448	ENSPPYG00000010120	ENSMLEG00000029656	ENSGGOG00000014332	ENSPTIG00000014519	ENSCATG00000015252	ENSCAFG00020011298	ENSPPRG00000003321	ENSPANG00000014628	ENSECAG00000011385	ENSLAFG00000001829	ENSBBBG00000015250	ENSARWG00000006627	ENSOANG00000004536	ENSVVUG00000004091	ENSPTEG00000036918	ENSRBIG00000043956	ENSCPBG00000014385	ENSMMUG00000000718	AT3G05210	ENSFCAG00000007439	ENSPVIG00000020501	ENSCHIG00000025635	ENSTSYG00000026792	ENSMICG00000001806	ENSSHAG00000003117	ENSPSIG00000010566	ENSCANG00000037847	ENSANAG00000029523	ENSPPAG00000043568	ENSBMUG00000020439
HSALNT0290061	HSALNG0142176	MT1DP	MT1DP	25261601	NA	pathogenic process	liver cancer	Neoplasms;Digestive System Diseases	644	MT1DP	-
HSALNT0289578	HSALNG0141693	AK023096	NA	25268745	NA	pathogenic process	Wilms’ tumor;uterine leiomyomas	Neoplasms	645	AK023096	-
HSALNT0289112	HSALNG0003560	LINC01562	RP11-296A18.3	25280944	transcriptional regulation	pathogenic process	intervertebral disc degeneration	Musculoskeletal Diseases	646	LINC01562	ENSG00000203356
HSALNT0289567	HSALNG0141682	AK000974	NA	25288503	NA	pathogenic process	breast cancer	Skin and Connective Tissue Diseases;Neoplasms	647	AK000974	-
HSALNT0289579	HSALNG0141694	AK024118	NA	25288503	NA	pathogenic process	breast cancer	Skin and Connective Tissue Diseases;Neoplasms	648	AK024118	-
HSALNT0289645	HSALNG0141760	BC040204	NA	25288503	NA	pathogenic process	breast cancer	Skin and Connective Tissue Diseases;Neoplasms	649	BC040204	-
HSALNT0290321	HSALNG0142436	U79277	NA	25288503	NA	pathogenic process	breast cancer	Skin and Connective Tissue Diseases;Neoplasms	650	U79277	-
HSALNT0289869	HSALNG0141984	HOST2	NA	25292198	ceRNA	pathogenic process	epithelial ovarian cancer	Neoplasms	651	HOST2	-
HSALNT0289368	HSALNG0135509	MGAT3-AS1	TapSAKI	25294924	NA	pathogenic process	acute kidney injury	Male Urogenital Diseases;Female Urogenital Diseases and Pregnancy Complications	652	MGAT3-AS1	ENSG00000227188
HSALNT0289624	HSALNG0141739	ATXN7L3B	NA	25306109	NA	pathogenic process	spinocerebellar ataxia	Congenital, Hereditary, and Neonatal Diseases and Abnormalities;Nervous System Diseases	653	ATXN7L3B	ENSG00000253719	ENSRROG00000013750	ENSANAG00000003591	ENSCHIG00000009745	ENSSSCG00000040327	ENSMMUG00000043271	ENSPPRG00000014933	ENSVVUG00000008201	ENSPTRG00000039132	ENSMLEG00000026601	ENSGGOG00000039836	ENSNLEG00000018759	ENSPCOG00000025926	ENSTSYG00000034168	ENSCCAG00000032292	ENSRBIG00000018753	ENSMNEG00000006304	ENSECAG00000001807	ENSMICG00000033344	ENSMFAG00000027716	ENSDNOG00000047521	ENSOGAG00000024429	ENSAMEG00000018742	ENSPANG00000006847	ENSLAFG00000029803	ENSCATG00000002045	ENSPPAG00000014779	ENSPTEG00000032569	ENSPTIG00000004593	ENSCSAG00000018907	ENSMLUG00000028404	ENSCANG00000004207	ENSFCAG00000028757	ENSCAFG00000024260	ENSG00000253719	ENSOARG00000016672	ENSBMUG00000026343	ENSTGEG00000024712	ENSCJAG00000031252
HSALNT0289990	HSALNG0142105	lnc-SCA7	NA	25306109	ceRNA	pathogenic process	spinocerebellar ataxia	Congenital, Hereditary, and Neonatal Diseases and Abnormalities;Nervous System Diseases	654	Lnc-SCA7	-
HSALNT0290004	HSALNG0142119	LOC100287482	NA	25307116	NA	pathogenic process	prostate cancer	Male Urogenital Diseases;Neoplasms	655	LOC100287482	-
HSALNT0290383	HSALNG0142498	XLOC_007697	NA	25307116	NA	pathogenic process	prostate cancer	Male Urogenital Diseases;Neoplasms	656	XLOC_007697	-
HSALNT0290384	HSALNG0142499	XLOC_008559	NA	25307116	NA	pathogenic process	prostate cancer	Male Urogenital Diseases;Neoplasms	657	XLOC_008559	-
HSALNT0290385	HSALNG0142500	XLOC_009911	NA	25307116	NA	pathogenic process	prostate cancer	Male Urogenital Diseases;Neoplasms	658	XLOC_009911	-
HSALNT0289813	HSALNG0141928	ENST00000480739	RPL13AP23	25314054	NA	pathogenic process	Pancreatic ductal adenocarcinoma	Neoplasms	659	ENST00000480739	-
HSALNT0290111	HSALNG0142226	OS9	NA	25314054	NA	pathogenic process	Pancreatic ductal adenocarcinoma	Neoplasms	660	OS9	ENSG00000135506	ENSTGEG00000018343	ENSCSAG00000004671	ENSPCOG00000028286	ENSDNOG00000014214	ENSCPBG00000018025	ENSCANG00000030398	ENSANAG00000037858	ENSPCIG00000023673	ENSCAFG00000000259	ENSOARG00000005584	ENSMLEG00000011596	ENSCATG00000043112	ENSOANG00000030032	ENSSHAG00000008926	ENSUMAG00000020070	ENSAMEG00000005249	ENSG00000135506	ENSPTRG00000005144	ENSPTEG00000028263	ENSMMUG00000020710	ENSVVUG00000017059	ENSBTAG00000007152	ENSPANG00000004849	ENSRROG00000012909	ENSARWG00000010253	ENSCHIG00000024824	ENSGGOG00000001393	ENSBMUG00000025480	ENSRBIG00000041377	ENSMLUG00000005905	ENSMFAG00000033882	ENSCJAG00000006838	ENSCAFG00020022924	ENSCCAG00000030884	ENSLACG00000018209	ENSPPRG00000000870	ENSSBOG00000028966	ENSSSCG00000035875
HSALNT0290324	HSALNG0142439	uc.283-plus	NA	25352916	NA	pathogenic process	glioma	Neoplasms	661	Uc.283-plus	-
HSALNT0289117	HSALNG0051652	LINC01611	RP1-90L14.1,TCONS_l2_00025430	25364816	NA	pathogenic process	diabetic retinopathy	Endocrine System Diseases;Male Urogenital Diseases;Cardiovascular Diseases	662	LINC01611	ENSG00000231776
HSALNT0289529	HSALNG0141644	2900055J20Rik	2900055J20Rik	25382655	NA	pathogenic process	left ventricular hypertrophy	Pathological Conditions, Signs and Symptoms;Cardiovascular Diseases	663	2900055J20Rik	ENSMUSG00000051401
HSALNT0289792	HSALNG0141907	ENSG00000261777	AC012184.3	25385343	NA	pathogenic process	prostate cancer	Male Urogenital Diseases;Neoplasms	664	ENSG00000261777	-
HSALNT0289618	HSALNG0141733	Asb3	NA	25385761	NA	pathogenic process	cardiovascular and renal disease	Cardiovascular Diseases	665	Asb3	ENSSTOG00000008466	ENSODEG00000001318	ENSMUGG00000016564	ENSFDAG00000015875	ENSMOCG00000015736	ENSCPOG00000015083	ENSHGLG00000019613	ENSMUSG00000020305	ENSNGAG00000021703	ENSCLAG00000005325	ENSMAUG00000008981	ENSRNOG00000032471	ENSJJAG00000011694	ENSPEMG00000018565	ENSMMMG00000008012	ENSUPAG00010012256	ENSCGRG00000004838	ENSCGRG00015026978
HSALNT0289703	HSALNG0141818	Chac2	NA	25385761	NA	pathogenic process	cardiovascular and renal disease	Cardiovascular Diseases	666	Chac2	ENSMMMG00000008065	MGP_PahariEiJ_G0016721	ENSUPAG00010012309	ENSCGRG00000014918	ENSCGRG00015027000	ENSHGLG00100018403	ENSHGLG00000019608	ENSMUGG00000016587	MGP_CAROLIEiJ_G0016169	ENSCCNG00000029364	ENSMAUG00000019361	ENSMUSG00000020309	ENSNGAG00000021028	ENSSTOG00000002781	ENSPEMG00000009500	ENSRNOG00000001531	ENSJJAG00000022588	ENSCPOG00000015084	ENSCLAG00000005517	ENSODEG00000001289	ENSFDAG00000006830	ENSMOCG00000017981	ENSDORG00000000943
HSALNT0290139	HSALNG0142254	Pex11b	NA	25385761	NA	pathogenic process	cardiovascular and renal disease	Cardiovascular Diseases	667	Pex11b	ENSJJAG00000003343	ENSCGRG00015024575	ENSCGRG00000012865	ENSMAUG00000013080	MGP_CAROLIEiJ_G0025384	ENSFDAG00000008418	ENSNGAG00000018663	ENSSTOG00000030389	ENSHGLG00000005185	ENSHGLG00100018923	ENSDORG00000023422	MGP_PahariEiJ_G0026829	ENSPEMG00000030984	ENSODEG00000000939	ENSMMMG00000015439	ENSUPAG00010009966	ENSMUSG00000028102	ENSMUGG00000017191	ENSCPOG00000002755	ENSRNOG00000021216	ENSCCNG00000026054	ENSMOCG00000018183	ENSCLAG00000000635
HSALNT0290255	HSALNG0142370	Sp5	NA	25385761	NA	pathogenic process	cardiovascular and renal disease	Cardiovascular Diseases	668	Sp5	ENSMOCG00000021094	ENSCPOG00000031622	MGP_PahariEiJ_G0025085	ENSHGLG00000005173	ENSMAUG00000021736	ENSMUSG00000075304	ENSRNOG00000054086	ENSNGAG00000021968	ENSPEMG00000021438	ENSODEG00000011134	ENSSTOG00000008099	ENSDORG00000025257	MGP_CAROLIEiJ_G0023633	ENSCLAG00000008076	ENSUPAG00010009921	ENSMUGG00000018419	ENSJJAG00000015843	ENSCCNG00000006764
HSALNT0211639	HSALNG0101614	PSMA3-AS1	FLJ31306	25392693	NA	pathogenic process	NA	NA	669	PSMA3-AS1	ENSG00000257621
HSALNT0289319	HSALNG0141639	LINC00493	LOC388789	25392693	NA	pathogenic process	NA	NA	670	LINC00493	-
HSALNT0288903	HSALNG0126842	CARD8-AS1	LOC100505812	25392693	transcriptional regulation	pathogenic process	leukemia and neuroblastoma	Neoplasms	671	CARD8-AS1	ENSG00000268001
HSALNT0064729	HSALNG0030929	KCNMB2-AS1	RP11-385J1.2	25394782	NA	pathogenic process	non-small cell lung cancer	Respiratory Tract Diseases;Neoplasms	672	KCNMB2-AS1	-
HSALNT0289548	HSALNG0141663	AC013264.2	NA	25394782	NA	pathogenic process	non-small cell lung cancer	Respiratory Tract Diseases;Neoplasms	673	AC013264.2	-
HSALNT0289857	HSALNG0141972	GUCY1B2	NA	25394782	NA	pathogenic process	non-small cell lung cancer	Respiratory Tract Diseases;Neoplasms	674	GUCY1B2	ENSG00000123201
HSALNT0290190	HSALNG0142305	RP11-385J1.2	NA	25394782	NA	pathogenic process	non-small cell lung cancer	Respiratory Tract Diseases;Neoplasms	675	RP11-385J1.2	-
HSALNT0290216	HSALNG0142331	RP1-317E23.3	NA	25394782	NA	pathogenic process	non-small cell lung cancer	Respiratory Tract Diseases;Neoplasms	676	RP1-317E23.3	-
HSALNT0290317	HSALNG0142432	TUBA4B	NA	25394782	NA	pathogenic process	non-small cell lung cancer	Respiratory Tract Diseases;Neoplasms	677	TUBA4B	ENSG00000243910	ENSGALG00000011324
HSALNT0290375	HSALNG0142490	XLOC_000371	NA	25394782	NA	pathogenic process	non-small cell lung cancer	Respiratory Tract Diseases;Neoplasms	678	XLOC_000371	-
HSALNT0290397	HSALNG0142512	Z82214.3	NA	25394782	NA	pathogenic process	non-small cell lung cancer	Respiratory Tract Diseases;Neoplasms	679	Z82214.3	-
HSALNT0289735	HSALNG0141850	DALIR	DALI	25415054	transcriptional regulation	NA	NA	NA	680	DALIR	-
HSALNT0290376	HSALNG0142491	XLOC_000620	NA	25420666	NA	pathogenic process	H. pylori-related diseases	Bacterial Infections and Mycoses	681	XLOC_000620	-
HSALNT0290380	HSALNG0142495	XLOC_004122	NA	25420666	NA	pathogenic process	H. pylori-related diseases	Bacterial Infections and Mycoses	682	XLOC_004122	-
HSALNT0290381	HSALNG0142496	XLOC_004562	NA	25420666	NA	pathogenic process	H. pylori-related diseases	Bacterial Infections and Mycoses	683	XLOC_004562	-
HSALNT0290382	HSALNG0142497	XLOC_005912	NA	25420666	NA	pathogenic process	H. pylori-related diseases	Bacterial Infections and Mycoses	684	XLOC_005912	-
HSALNT0290391	HSALNG0142506	XLOC_014388	NA	25420666	NA	pathogenic process	H. pylori-related diseases	Bacterial Infections and Mycoses	685	XLOC_014388	-
HSALNT0290028	HSALNG0142143	LOC652276	NA	25421768	NA	pathogenic process	colorectal cancer	Neoplasms;Digestive System Diseases	686	LOC652276	ENSG00000215154
HSALNT0290162	HSALNG0142277	R05532	NA	25421768	NA	pathogenic process	colorectal cancer	Neoplasms;Digestive System Diseases	687	R05532	-
HSALNT0098175	HSALNG0046752	LINC01411	RP11-267A15.1	25422238	NA	pathogenic process	prostate cancer	Male Urogenital Diseases;Neoplasms	688	LINC01411	ENSG00000249306
HSALNT0290025	HSALNG0142140	LOC401317	NA	25422887	NA	pathogenic process	nasopharyngeal cancer	Otorhinolaryngologic Diseases;Neoplasms;Stomatognathic Diseases	689	LOC401317	-
HSALNT0289726	HSALNG0141841	CTD-2574D22.4	AC120114.2	25430712	NA	pathogenic process	osteoarthritis	Musculoskeletal Diseases	690	CTD-2574D22.4	-
HSALNT0290141	HSALNG0142256	PMS2L2	NA	25430712	NA	pathogenic process	osteoarthritis	Musculoskeletal Diseases	691	PMS2L2	-
HSALNT0289974	HSALNG0142089	lncRNA-422	NA	25456707	NA	pathogenic process	colorectal cancer	Neoplasms;Digestive System Diseases	692	LncRNA-422	-
HSALNT0289520	HSALNG0133454	AATBC	NA	25473900	NA	pathogenic process	bladder cancer	Male Urogenital Diseases;Female Urogenital Diseases and Pregnancy Complications;Neoplasms	693	AATBC	ENSG00000215458
HSALNT0289311	HSALNG0141637	LINC00974	NA	25476897	ceRNA	pathogenic process	hepatocellular cancer	Neoplasms;Digestive System Diseases	694	LINC00974	ENSG00000226629
HSALNT0089943	HSALNG0042820	ZBED3-AS1	NA	25482444	NA	developmental process	NA	NA	695	ZBED3-AS1	ENSG00000250802
HSALNT0289116	HSALNG0135958	LINC01589	CTA-941F9.9,TCONS_00029353	25482444	NA	pathogenic process	NA	NA	696	LINC01589	ENSG00000238120
HSALNT0289910	HSALNG0142025	LINC01426	NA	25486427	NA	pathogenic process	esophageal squamous cell cancer	Neoplasms	697	LINC01426	ENSG00000234380
HSALNT0290341	HSALNG0142456	uc002yug.2	NA	25486427	splicing regulation	pathogenic process	esophageal squamous cell cancer	Neoplasms	698	Uc002yug.2	-
HSALNT0290250	HSALNG0142365	SNCG	NA	25499222	NA	pathogenic process	gastric cancer	Neoplasms;Digestive System Diseases	699	SNCG	ENSG00000173267	ENSPTRG00000002708	ENSRROG00000022922	ENSCAFG00020012370	ENSEEUG00000014427	ENSCHIG00000000377	ENSPTEG00000003542	ENSECAG00000013252	ENSPCOG00000020303	ENSBBBG00000000096	ENSZALG00000013616	ENSPSIG00000007189	ENSMGAG00000002416	ENSGALG00000002015	ENSBTAG00000003515	ENSDNVG00000003600	ENSGGOG00000009093	ENSFALG00000006698	ENSRBIG00000042822	ENSMNEG00000027910	ENSPCIG00000024473	ENSCPUG00000011136	ENSMODG00000029153	ENSG00000173267	ENSPVIG00000014508	ENSPPAG00000032223	ENSMFAG00000034096	ENSTSYG00000029468	ENSANAG00000031635	ENSOCUG00000013292	ENSPTIG00000011520	ENSLAFG00000032751	ENSCATG00000039691	ENSDNOG00000031102	ENSPPRG00000007274	ENSSHAG00000004383	ENSMPUG00000008877	ENSCCEG00000019750	ENSCAFG00000016091
HSALNT0289949	HSALNG0142064	lnc-AF085935	NA	25501706	NA	pathogenic process	hepatocelluar cancer	Neoplasms;Digestive System Diseases	700	Lnc-AF085935	-
HSALNT0289996	HSALNG0142111	lnc-uc003wbd	NA	25501706	NA	pathogenic process	hepatocelluar cancer	Neoplasms;Digestive System Diseases	701	Lnc-uc003wbd	-
HSALNT0289559	HSALNG0141674	AF085935	NA	25501706	NA	pathogenic process	hepatocellular cancer	Neoplasms;Digestive System Diseases	702	AF085935	-
HSALNT0290347	HSALNG0142462	uc003wbd	NA	25501706	NA	pathogenic process	hepatocellular cancer	Neoplasms;Digestive System Diseases	703	Uc003wbd	-
HSALNT0290098	HSALNG0142213	NR_001284	TNXA	25522749	NA	pathogenic process	chronic thromboembolic pulmonary hypertension	Cardiovascular Diseases	704	NR_001284	-
HSALNT0290327	HSALNG0142442	uc.343	NA	25524778	NA	pathogenic process	osteoarthritis	Musculoskeletal Diseases	705	Uc.343	-
HSALNT0289196	HSALNG0094525	NRAV	DYNLL1-AS1	25525793	transcriptional regulation	pathogenic process	influenza A virus	Virus Diseases	706	NRAV	ENSG00000248008
HSALNT0290140	HSALNG0142255	PLEC	NA	25542208	NA	pathogenic process	chronic obstructive pulmonary disease	Respiratory Tract Diseases	707	PLEC	ENSG00000178209	ENSCJAG00000021472	ENSPCIG00000014981	ENSPPAG00000042112	ENSMNEG00000011406	ENSECAG00000015514	ENSCAFG00020018777	ENSFCAG00000042897	ENSG00000178209	ENSMLEG00000033296	ENSPANG00000023403	ENSRROG00000015881	ENSMFAG00000032066	ENSCANG00000037340	ENSCAFG00000001433	ENSLACG00000006808	ENSPPRG00000000838	ENSCPUG00000015460	ENSCHIG00000022260	ENSCSAG00000008854	ENSRBIG00000041068	ENSDNOG00000031742	ENSSBOG00000025259	ENSOARG00000015846	ENSPTEG00000025022	ENSNLEG00000031418	ENSMMUG00000000388	ENSLCOG00000005842	ENSANAG00000032431	ENSMICG00000016160	ENSBMUG00000022896	ENSTGEG00000017754	ENSPCOG00000023279	ENSSHAG00000009020	ENSMPUG00000007329	ENSVVUG00000010214	ENSPTRG00000020672	ENSNSUG00000017388	ENSSSCG00000039094
HSALNT0290172	HSALNG0142287	RNA44121|UCSC-2000-3182	NA	25542208	NA	pathogenic process	chronic obstructive pulmonary disease	Respiratory Tract Diseases	708	RNA44121	-
HSALNT0290173	HSALNG0142288	RNA50010|UCSC-9199-1005	NA	25542208	NA	pathogenic process	chronic obstructive pulmonary disease	Respiratory Tract Diseases	709	RNA50010	-
HSALNT0290174	HSALNG0142289	RNA58351|CombinedLit_316_550	NA	25542208	NA	pathogenic process	chronic obstructive pulmonary disease	Respiratory Tract Diseases	710	RNA58351	-
HSALNT0289714	HSALNG0141829	CR613944	NA	25556502	NA	pathogenic process	hepatocelluar cancer	Neoplasms;Digestive System Diseases	711	CR613944	-
HSALNT0289933	HSALNG0142048	lincRNA-CALCA	NA	25556502	NA	pathogenic process	hepatocelluar cancer	Neoplasms;Digestive System Diseases	712	LincRNA-CALCA	-
HSALNT0290200	HSALNG0142315	RP11-501G6.1	NA	25556502	NA	pathogenic process	hepatocelluar cancer	Neoplasms;Digestive System Diseases	713	RP11-501G6.1	-
HSALNT0290208	HSALNG0142323	RP11-672F9.1	NA	25556502	NA	pathogenic process	hepatocelluar cancer	Neoplasms;Digestive System Diseases	714	RP11-672F9.1	-
HSALNT0290405	HSALNG0142520	C14orf132	NA	25556502	NA	pathogenic process	hepatocelluar cancer	Neoplasms;Digestive System Diseases	715	C14orf132	ENSG00000227051	ENSGALG00000038596
HSALNT0289937	HSALNG0142052	lincRNA-TSPAN8	NA	25556502	NA	pathogenic process	hepatocellular cancer	Neoplasms;Digestive System Diseases	716	LincRNA-TSPAN8	-
HSALNT0290225	HSALNG0142340	RP5-1014O16.1	AC244098.1	25556502	NA	pathogenic process	hepatocellular cancer	Neoplasms;Digestive System Diseases	717	RP5-1014O16.1	-
HSALNT0290275	HSALNG0142390	TCONS_00026102	NA	25559442	NA	pathogenic process	atrial fibrillation	Pathological Conditions, Signs and Symptoms;Cardiovascular Diseases	718	TCONS_00026102	-
HSALNT0290277	HSALNG0142392	TCONS_00032546	NA	25559442	NA	pathogenic process	atrial fibrillation	Pathological Conditions, Signs and Symptoms;Cardiovascular Diseases	719	TCONS_00032546	-
HSALNT0289037	HSALNG0096978	LINC00441	RB1-DT,ncRNA-RB1	25579178	NA	pathogenic process	NA	NA	720	LINC00441	-
HSALNT0289661	HSALNG0141776	C1401f132	NA	25590602	NA	pathogenic process	non-small cell lung cancer	Respiratory Tract Diseases;Neoplasms	721	C1401f132	-
HSALNT0289141	HSALNG0039030	LINC02365	LVCAT8	25599403	NA	pathogenic process	NA	NA	722	LINC02365	ENSG00000254233
HSALNT0288885	HSALNG0095161	ADGRD1-AS1	LACAT8	25599403	NA	NA	NA	NA	723	ADGRD1-AS1	-
HSALNT0289142	HSALNG0034152	LINC02475	LVCAT1	25599403	NA	NA	NA	NA	724	LINC02475	ENSG00000251350
HSALNT0289542	HSALNG0141657	Abhd11os	NA	25619660	NA	pathogenic process	neurodegenerative diseases	Nervous System Diseases	725	Abhd11os	ENSMUSG00000085042
HSALNT0288895	HSALNG0124521	BISPR	NA	25620967	NA	pathogenic process	virus infection	Virus Diseases	726	BISPR	ENSG00000282851
HSALNT0233975	HSALNG0112910	MAFTRR	linc-MAF-4	25621826	transcriptional regulation	NA	NA	NA	727	MAFTRR	ENSG00000261390
HSALNT0290058	HSALNG0142173	MRAK052686	NA	25623289	NA	pathogenic process	nonalcoholic fatty liver disease	Digestive System Diseases	728	MRAK052686	-
HSALNT0290221	HSALNG0142336	RP4-583P15.10	AL121845.1	25661361	NA	pathogenic process	breast cancer	Skin and Connective Tissue Diseases;Neoplasms	729	RP4-583P15.10	-
HSALNT0211341	HSALNG0101470	KTN1-AS1	C14orf33,MYCLo-3	25663692	NA	pathogenic process	colorectal cancer	Neoplasms;Digestive System Diseases	730	KTN1-AS1	ENSG00000186615
HSALNT0266752	HSALNG0129835	DLGAP4-AS1	CCAT7	25663692	NA	pathogenic process	colorectal cancer	Neoplasms;Digestive System Diseases	731	DLGAP4-AS1	ENSG00000232907
HSALNT0289682	HSALNG0141797	CCAT3	NA	25663692	NA	pathogenic process	colorectal cancer	Neoplasms;Digestive System Diseases	732	CCAT3	-
HSALNT0289684	HSALNG0141799	CCAT8	NA	25663692	NA	pathogenic process	colorectal cancer	Neoplasms;Digestive System Diseases	733	CCAT8	-
HSALNT0289898	HSALNG0142013	LINC00659	NA	25663692	NA	pathogenic process	colorectal cancer	Neoplasms;Digestive System Diseases	734	LINC00659	-
HSALNT0289683	HSALNG0141798	CCAT7	NA	25663692	NA	pathogenic process	NA	NA	735	CCAT7	-
HSALNT0289627	HSALNG0141742	BALR-2	NA	25681502	NA	pathogenic process	B cell acute lymphoblastic leukemia	Immune System Diseases;Neoplasms;Hemic and Lymphatic Diseases	736	BALR-2	-
HSALNT0289948	HSALNG0142063	lnc-ACACA-1	NA	25685243	NA	pathogenic process	clear cell renal cell cancer	Male Urogenital Diseases;Female Urogenital Diseases and Pregnancy Complications;Neoplasms	737	Lnc-ACACA-1	-
HSALNT0289953	HSALNG0142068	lnc-BMP2-2	NA	25685243	NA	pathogenic process	clear cell renal cell cancer	Male Urogenital Diseases;Female Urogenital Diseases and Pregnancy Complications;Neoplasms	738	Lnc-BMP2-2	-
HSALNT0289955	HSALNG0142070	lnc-CPN2-1	NA	25685243	NA	pathogenic process	clear cell renal cell cancer	Male Urogenital Diseases;Female Urogenital Diseases and Pregnancy Complications;Neoplasms	739	Lnc-CPN2-1	-
HSALNT0289958	HSALNG0142073	lnc-FOXG1-2	NA	25685243	NA	pathogenic process	clear cell renal cell cancer	Male Urogenital Diseases;Female Urogenital Diseases and Pregnancy Complications;Neoplasms	740	Lnc-FOXG1-2	-
HSALNT0289960	HSALNG0142075	lnc-FZD1-2	NA	25685243	NA	pathogenic process	clear cell renal cell cancer	Male Urogenital Diseases;Female Urogenital Diseases and Pregnancy Complications;Neoplasms	741	Lnc-FZD1-2	-
HSALNT0289962	HSALNG0142077	lnc-ITPR2-3	NA	25685243	NA	pathogenic process	clear cell renal cell cancer	Male Urogenital Diseases;Female Urogenital Diseases and Pregnancy Complications;Neoplasms	742	Lnc-ITPR2-3	-
HSALNT0289965	HSALNG0142080	lnc-LCP2-2	NA	25685243	NA	pathogenic process	clear cell renal cell cancer	Male Urogenital Diseases;Female Urogenital Diseases and Pregnancy Complications;Neoplasms	743	Lnc-LCP2-2	-
HSALNT0289988	HSALNG0142103	lnc-RP3-368B9	NA	25685243	NA	pathogenic process	clear cell renal cell cancer	Male Urogenital Diseases;Female Urogenital Diseases and Pregnancy Complications;Neoplasms	744	Lnc-RP3-368B9	-
HSALNT0289991	HSALNG0142106	lnc-SLC30A4-1	NA	25685243	NA	pathogenic process	clear cell renal cell cancer	Male Urogenital Diseases;Female Urogenital Diseases and Pregnancy Complications;Neoplasms	745	Lnc-SLC30A4-1	-
HSALNT0289992	HSALNG0142107	lnc-SPAM1-6	NA	25685243	NA	pathogenic process	clear cell renal cell cancer	Male Urogenital Diseases;Female Urogenital Diseases and Pregnancy Complications;Neoplasms	746	Lnc-SPAM1-6	-
HSALNT0289995	HSALNG0142110	lnc-TTC34-3	NA	25685243	NA	pathogenic process	clear cell renal cell cancer	Male Urogenital Diseases;Female Urogenital Diseases and Pregnancy Complications;Neoplasms	747	Lnc-TTC34-3	-
HSALNT0222064	HSALNG0106856	DRAIC	NA	25700553	NA	pathogenic process	prostate cancer;glioma;cancer;bladder cancer;renal clear cell cancer;skin melanoma;hepatocellular cancer;lung adenocarcinoma;stomach adenocarcinoma	Neoplasms;Respiratory Tract Diseases;Male Urogenital Diseases;Female Urogenital Diseases and Pregnancy Complications;Digestive System Diseases	748	DRAIC	-
HSALNT0005037	HSALNG0002618	LINC01137	LOC728431	25700553	NA	pathogenic process	NA	NA	749	LINC01137	ENSG00000233621
HSALNT0290390	HSALNG0142505	XLOC_014172	NA	25714016	NA	pathogenic process	hepatocelluar cancer	Neoplasms;Digestive System Diseases	750	XLOC_014172	-
HSALNT0290014	HSALNG0142129	LOC149086	NA	25714016	NA	pathogenic process	hepatocellular cancer	Neoplasms;Digestive System Diseases	751	LOC149086	-
HSALNT0290183	HSALNG0142298	RP11-160H22.5	AL121983.2	25714016	NA	pathogenic process	hepatocellular cancer	Neoplasms;Digestive System Diseases	752	RP11-160H22.5	-
HSALNT0289945	HSALNG0142060	LNC00964-3	NA	25740697	NA	pathogenic process	colorectal cancer	Neoplasms;Digestive System Diseases	753	LNC00964-3	-
HSALNT0289616	HSALNG0141731	Arid2-IR	NA	25743111	NA	pathogenic process	renal inflammation	NA	754	Arid2-IR	-
HSALNT0289716	HSALNG0141831	CR619813	NA	25755691	NA	pathogenic process	pancreatic cancer	Endocrine System Diseases;Neoplasms;Digestive System Diseases	755	CR619813	-
HSALNT0289739	HSALNG0141854	DDX6P1	NA	25755691	NA	pathogenic process	pancreatic cancer	Endocrine System Diseases;Neoplasms;Digestive System Diseases	756	DDX6P1	-
HSALNT0289938	HSALNG0142053	lincRNA-ZNF532	NA	25755691	NA	pathogenic process	pancreatic cancer	Endocrine System Diseases;Neoplasms;Digestive System Diseases	757	LincRNA-ZNF532	-
HSALNT0290011	HSALNG0142126	LOC105372753	NA	25755691	NA	pathogenic process	pancreatic cancer	Endocrine System Diseases;Neoplasms;Digestive System Diseases	758	LOC105372753	-
HSALNT0290013	HSALNG0142128	LOC105377769	NA	25755691	NA	pathogenic process	pancreatic cancer	Endocrine System Diseases;Neoplasms;Digestive System Diseases	759	LOC105377769	-
HSALNT0290205	HSALNG0142320	RP11-58D2.1	NA	25755691	NA	pathogenic process	pancreatic cancer	Endocrine System Diseases;Neoplasms;Digestive System Diseases	760	RP11-58D2.1	-
HSALNT0288946	HSALNG0105101	ENST00000434223	NA	25758555	NA	pathogenic process	lung adenocarcinoma	Respiratory Tract Diseases;Neoplasms	761	ENST00000434223	-
HSALNT0288947	HSALNG0082178	ENST00000442037	NA	25758555	NA	pathogenic process	lung adenocarcinoma	Respiratory Tract Diseases;Neoplasms	762	ENST00000442037	-
HSALNT0288953	HSALNG0088449	ENST00000540136	NA	25758555	NA	pathogenic process	lung adenocarcinoma	Respiratory Tract Diseases;Neoplasms	763	ENST00000540136	-
HSALNT0290103	HSALNG0142218	NR_038125	NA	25758555	NA	pathogenic process	lung adenocarcinoma	Respiratory Tract Diseases;Neoplasms	764	NR_038125	-
HSALNT0290136	HSALNG0142251	PDLIM3	NA	25758555	NA	pathogenic process	lung adenocarcinoma	Respiratory Tract Diseases;Neoplasms	765	PDLIM3	ENSG00000154553	ENSPTEG00000017081	ENSDNVG00000001351	ENSFALG00000011896	ENSRROG00000029578	ENSTGUG00000006848	ENSPCOG00000022786	ENSCCAG00000019584	ENSVVUG00000012815	ENSNMEG00000007907	ENSCJPG00005007039	ENSGGOG00000001942	ENSCPRG00005011923	ENSSSCG00000015796	ENSMNEG00000044890	ENSCANG00000036977	ENSCJAG00000005997	ENSCATG00000041905	ENSLACG00000010962	ENSOGAG00000010946	ENSFCAG00000027240	ENSAMEG00000005233	ENSPTRG00000016654	ENSCPBG00000008619	ENSLSDG00000009659	ENSSCAG00000009874	ENSOCUG00000005808	ENSPPAG00000033898	ENSNSUG00000009609	ENSMFAG00000000203	ENSPCIG00000004067	ENSSARG00000007229	ENSCPUG00000015300	ENSUMAG00000012976	ENSSBOG00000022543	ENSMGAG00000011405	ENSOARG00000007924	ENSPANG00000018685	ENSECAG00000017896
HSALNT0290335	HSALNG0142450	uc001gch.1	NA	25758555	NA	pathogenic process	lung adenocarcinoma	Respiratory Tract Diseases;Neoplasms	766	Uc001gch.1	-
HSALNT0290336	HSALNG0142451	uc001gzl.3	NA	25758555	NA	pathogenic process	lung adenocarcinoma	Respiratory Tract Diseases;Neoplasms	767	Uc001gzl.3	-
HSALNT0290351	HSALNG0142466	uc004bbl.1	NA	25758555	NA	pathogenic process	lung adenocarcinoma	Respiratory Tract Diseases;Neoplasms	768	Uc004bbl.1	-
HSALNT0290369	HSALNG0142484	VNN2	NA	25758555	NA	pathogenic process	lung adenocarcinoma	Respiratory Tract Diseases;Neoplasms	769	VNN2	ENSG00000112303	ENSPTEG00000020208	ENSSSCG00000004179	ENSMLUG00000004860	ENSCATG00000012186	ENSBTAG00000016357	ENSG00000112303	ENSTGEG00000011567	ENSMNEG00000035056	ENSSARG00000002652	ENSDNOG00000000712	ENSGGOG00000010332	ENSRROG00000037032	ENSMLEG00000036658	ENSECAG00000023216	ENSPANG00000018931	ENSCSAG00000016687	ENSBBBG00000000486	ENSOARG00000014486
HSALNT0289577	HSALNG0141692	AK022798	NA	25763542	NA	pathogenic process	gastric cancer	Neoplasms;Digestive System Diseases	770	AK022798	-
HSALNT0289663	HSALNG0141778	C1orf74	NA	25763542	NA	pathogenic process	gastric cancer	Neoplasms;Digestive System Diseases	771	C1orf74	ENSG00000162757
HSALNT0289602	HSALNG0141717	AKR7L	NA	25765901	NA	pathogenic process	gastric cancer	Neoplasms;Digestive System Diseases	772	AKR7L	ENSG00000211454	ENSMNEG00000033892
HSALNT0289711	HSALNG0141826	COL3A1	NA	25765901	NA	pathogenic process	gastric cancer	Neoplasms;Digestive System Diseases	773	COL3A1	ENSG00000168542	ENSPTRG00000012728	ENSPTIG00000019699	ENSFALG00000004470	ENSNLEG00000006526	ENSMMUG00000021286	ENSCAFG00020008574	ENSOGAG00000005880	ENSAMEG00000011626	ENSPPYG00000013011	ENSBTAG00000021466	ENSBMUG00000022774	ENSANAG00000024130	ENSMPUG00000012329	ENSFCAG00000014740	ENSAPLG00000001050	ENSMLEG00000044391	ENSSSCG00000016034	ENSRROG00000034743	ENSMLUG00000014959	ENSG00000168542	ENSOARG00000016476	ENSPPAG00000031702	ENSTGEG00000027631	ENSPCOG00000001524	ENSCANG00000033720	ENSLACG00000005563	ENSSBOG00000032521	ENSGGOG00000016523	ENSCAFG00000014812	ENSPTEG00000021416	ENSRBIG00000028358	ENSTSYG00000012975	ENSPCIG00000032110	ENSCCAG00000030123	ENSGALG00000035584	ENSDNOG00000013597	ENSMICG00000014169	ENSSHAG00000005458
HSALNT0289878	HSALNG0141993	KCNE2	NA	25765901	NA	pathogenic process	gastric cancer	Neoplasms;Digestive System Diseases	774	KCNE2	ENSPPYG00000011388	ENSAPLG00000001217	ENSBMUG00000008955	ENSLAFG00000013950	ENSLSDG00000015181	ENSPCIG00000008942	ENSNPEG00000006072	ENSOGAG00000000182	ENSCCEG00000017442	ENSPSIG00000001984	ENSOPRG00000008615	ENSOCUG00000024647	ENSCJPG00005007495	ENSBTAG00000026260	ENSGGOG00000009542	ENSCSAG00000018684	ENSRROG00000003188	ENSNMEG00000012444	ENSPTEG00000005623	ENSCPBG00000005332	ENSLCOG00000013721	ENSMVIG00005017029	ENSCJAG00000047302	ENSBBBG00000018835	ENSDNOG00000015806	ENSCPUG00000012484	ENSSHAG00000001622	ENSOARG00000007677	ENSTGEG00000025610	ENSTTRG00000007209	ENSMPUG00000019225	ENSUMAG00000020168	ENSSCAG00000007832	ENSG00000159197	ENSPVIG00000004525	ENSPPAG00000004198	ENSCPRG00005015249	ENSRBIG00000030431	ENSZALG00000000139
HSALNT0289636	HSALNG0141751	BC015134	NA	25769450	NA	pathogenic process	gastric cancer	Neoplasms;Digestive System Diseases	775	BC015134	-
HSALNT0289713	HSALNG0141828	CR594506	NA	25769450	NA	pathogenic process	gastric cancer	Neoplasms;Digestive System Diseases	776	CR594506	-
HSALNT0289928	HSALNG0142043	lincRNA-BBOX1-2	NA	25769450	NA	pathogenic process	gastric cancer	Neoplasms;Digestive System Diseases	777	LincRNA-BBOX1-2	-
HSALNT0271719	HSALNG0132223	LINC00320	PRED14,FLJ37539	25819921	NA	pathogenic process;developmental process	cortical white matter	Nervous System Diseases	778	LINC00320	ENSG00000224924
HSALNT0289823	HSALNG0141938	EVADR	NA	25821520	NA	pathogenic process	pancreatic cancer;lung cancer;colorectal cancer;rectal cancer	Respiratory Tract Diseases;Endocrine System Diseases;Neoplasms;Digestive System Diseases	779	EVADR	-
HSALNT0289944	HSALNG0142059	Lnc_bc060912	NA	25848691	NA	pathogenic process	lung cancer	Respiratory Tract Diseases;Neoplasms	780	Lnc_bc060912	-
HSALNT0289952	HSALNG0142067	lnc-bc060912	NA	25848691	NA	pathogenic process	lung cancer	Respiratory Tract Diseases;Neoplasms	781	Lnc-bc060912	-
HSALNT0289613	HSALNG0141728	APF	NA	25858075	ceRNA	pathogenic process	myocardial infarction	Cardiovascular Diseases	782	APF	-
HSALNT0289617	HSALNG0141732	AS Uchl1	NA	25883552	NA	pathogenic process	Parkinson's disease	Nervous System Diseases	783	AS Uchl1	-
HSALNT0289104	HSALNG0099739	LINC01296	FLJ39632	25894381	NA	pathogenic process	colorectal cancer	Neoplasms;Digestive System Diseases	784	LINC01296	-
HSALNT0290403	HSALNG0142518	ZXF2	NA	25896422	NA	pathogenic process	lung adenocarcinoma	Respiratory Tract Diseases;Neoplasms	785	ZXF2	-
HSALNT0290113	HSALNG0142228	P14695	NA	25900874	NA	pathogenic process	hepatocelluar cancer	Neoplasms;Digestive System Diseases	786	P14695	-
HSALNT0290114	HSALNG0142229	P16984	NA	25900874	NA	pathogenic process	hepatocelluar cancer	Neoplasms;Digestive System Diseases	787	P16984	-
HSALNT0290115	HSALNG0142230	P19780	NA	25900874	NA	pathogenic process	hepatocelluar cancer	Neoplasms;Digestive System Diseases	788	P19780	-
HSALNT0290116	HSALNG0142231	P23099	NA	25900874	NA	pathogenic process	hepatocelluar cancer	Neoplasms;Digestive System Diseases	789	P23099	-
HSALNT0290117	HSALNG0142232	P24363	NA	25900874	NA	pathogenic process	hepatocelluar cancer	Neoplasms;Digestive System Diseases	790	P24363	-
HSALNT0290118	HSALNG0142233	P28210	NA	25900874	NA	pathogenic process	hepatocelluar cancer	Neoplasms;Digestive System Diseases	791	P28210	-
HSALNT0290120	HSALNG0142235	P33863	NA	25900874	NA	pathogenic process	hepatocelluar cancer	Neoplasms;Digestive System Diseases	792	P33863	-
HSALNT0290121	HSALNG0142236	P4091	NA	25900874	NA	pathogenic process	hepatocelluar cancer	Neoplasms;Digestive System Diseases	793	P4091	-
HSALNT0290122	HSALNG0142237	P6391	NA	25900874	NA	pathogenic process	hepatocelluar cancer	Neoplasms;Digestive System Diseases	794	P6391	-
HSALNT0290123	HSALNG0142238	P6488	NA	25900874	NA	pathogenic process	hepatocelluar cancer	Neoplasms;Digestive System Diseases	795	P6488	-
HSALNT0290124	HSALNG0142239	P700	NA	25900874	NA	pathogenic process	hepatocelluar cancer	Neoplasms;Digestive System Diseases	796	P700	-
HSALNT0290125	HSALNG0142240	P8611	NA	25900874	NA	pathogenic process	hepatocelluar cancer	Neoplasms;Digestive System Diseases	797	P8611	-
HSALNT0290126	HSALNG0142241	P8725	NA	25900874	NA	pathogenic process	hepatocelluar cancer	Neoplasms;Digestive System Diseases	798	P8725	-
HSALNT0290127	HSALNG0142242	P8860	NA	25900874	NA	pathogenic process	hepatocelluar cancer	Neoplasms;Digestive System Diseases	799	P8860	-
HSALNT0290128	HSALNG0142243	P9745	NA	25900874	NA	pathogenic process	hepatocelluar cancer	Neoplasms;Digestive System Diseases	800	P9745	-
HSALNT0289269	HSALNG0044864	TH2LCRR	TH2-LCR	25903499	transcriptional regulation	pathogenic process	allergic asthma	Respiratory Tract Diseases;Immune System Diseases	801	TH2LCRR	ENSG00000223442
HSALNT0289964	HSALNG0142079	lnc-LCE5A-1	NA	25904139	NA	pathogenic process	laryngeal cancer;head and neck squamous cell cancer	Respiratory Tract Diseases;Otorhinolaryngologic Diseases;Neoplasms	802	Lnc-LCE5A-1	-
HSALNT0055198	HSALNG0026441	FAM3D-AS1	lnc-KCTD6-3	25904139	NA	pathogenic process	tongue cancer;pharyngeal cancer;head and neck squamous cell cancer;laryngeal cancer	Respiratory Tract Diseases;Otorhinolaryngologic Diseases;Neoplasms;Stomatognathic Diseases	803	FAM3D-AS1	ENSG00000244383
HSALNT0289843	HSALNG0141958	FRLnc1	NA	25907137	NA	pathogenic process	gastric cancer	Neoplasms;Digestive System Diseases	804	FRLnc1	-
HSALNT0242005	HSALNG0117109	ENST00000575202	NA	25921151	NA	pathogenic process	colorectal cancer	Neoplasms;Digestive System Diseases	805	ENST00000575202	-
HSALNT0288952	HSALNG0089220	ENST00000539009	NA	25921151	NA	pathogenic process	colorectal cancer	Neoplasms;Digestive System Diseases	806	ENST00000539009	-
HSALNT0288954	HSALNG0089242	ENST00000544591	NA	25921151	NA	pathogenic process	colorectal cancer	Neoplasms;Digestive System Diseases	807	ENST00000544591	-
HSALNT0289752	HSALNG0141867	EHHADH-AS1	NA	25921151	NA	pathogenic process	colorectal cancer	Neoplasms;Digestive System Diseases	808	EHHADH-AS1	ENSG00000223358
HSALNT0289812	HSALNG0141927	ENST00000468960	NA	25921151	NA	pathogenic process	colorectal cancer	Neoplasms;Digestive System Diseases	809	ENST00000468960	-
HSALNT0290276	HSALNG0142391	TCONS_00026506	NA	25921151	NA	pathogenic process	colorectal cancer	Neoplasms;Digestive System Diseases	810	TCONS_00026506	-
HSALNT0189952	HSALNG0091595	LRP1-AS	NA	25937287	transcriptional regulation	pathogenic process	Alzheimer's disease	Mental Disorders;Nervous System Diseases	811	LRP1-AS	ENSG00000259125
HSALNT0032045	HSALNG0015125	LINC01122	FLJ30838,AC007092.1	25959816	NA	NA	NA	NA	812	LINC01122	ENSG00000233723
HSALNT0289565	HSALNG0141680	AI364715	NA	25971582	NA	pathogenic process	gastric cancer	Neoplasms;Digestive System Diseases	813	AI364715	-
HSALNT0289921	HSALNG0142036	LINC0949	NA	25994030	NA	pathogenic process	systemic lupus erythematosus	Immune System Diseases;Skin and Connective Tissue Diseases	814	LINC0949	-
HSALNT0289680	HSALNG0141795	CCAL	NA	25994219	NA	pathogenic process	colorectal cancer	Neoplasms;Digestive System Diseases	815	CCAL	-
HSALNT0289079	HSALNG0077354	LINC00993	NA	25996380	NA	pathogenic process	breast cancer	Skin and Connective Tissue Diseases;Neoplasms	816	LINC00993	ENSG00000235687
HSALNT0289811	HSALNG0141926	ENST00000460164	NA	25996380	NA	pathogenic process	triple-negative breast cancer	Skin and Connective Tissue Diseases;Neoplasms	817	ENST00000460164	-
HSALNT0290282	HSALNG0142397	TCONS_l2_00003938	NA	25996380	NA	pathogenic process	triple-negative breast cancer	Skin and Connective Tissue Diseases;Neoplasms	818	TCONS_l2_00003938	-
HSALNT0289888	HSALNG0142003	LGALS3	NA	26003293	NA	pathogenic process	papillary thyroid cancer	Endocrine System Diseases;Neoplasms	819	LGALS3	ENSG00000131981	ENSCPRG00005016912	ENSTGEG00000011049	ENSNLEG00000012791	ENSECAG00000006474	ENSCATG00000044749	ENSBBBG00000004851	ENSCAFG00020018232	ENSPPRG00000008301	ENSSHAG00000004257	ENSMPUG00000005725	ENSMODG00000011734	ENSPPYG00000005837	ENSPCOG00000015312	ENSLAFG00000005163	ENSLCOG00000011696	ENSVVUG00000029604	ENSMGAG00000013646	ENSNMEG00000017131	ENSPTRG00000006370	ENSDNVG00000008692	ENSMLEG00000040161	ENSBMUG00000009866	ENSMNEG00000044514	ENSCANG00000039155	ENSCJAG00000018296	ENSLSDG00000008842	ENSAMEG00000007036	ENSGALG00000012173	ENSPTIG00000010541	ENSRROG00000041661	ENSFCAG00000041666	ENSCAFG00000015013	ENSOARG00000021088	ENSMMUG00000003565	ENSCCAG00000034472	ENSCPUG00000000179	ENSCJPG00005006236	ENSBTAG00000002326
HSALNT0289963	HSALNG0142078	lnc-KCMF1-2:1	NA	26003293	NA	pathogenic process	papillary thyroid cancer	Endocrine System Diseases;Neoplasms	820	Lnc-KCMF1-2:1	-
HSALNT0289967	HSALNG0142082	lnc-LLPH-2:1	NA	26003293	NA	pathogenic process	papillary thyroid cancer	Endocrine System Diseases;Neoplasms	821	Lnc-LLPH-2:1	-
HSALNT0289971	HSALNG0142086	lnc-PLA2R1-1:1	NA	26003293	NA	pathogenic process	papillary thyroid cancer	Endocrine System Diseases;Neoplasms	822	Lnc-PLA2R1-1:1	-
HSALNT0289972	HSALNG0142087	lnc-PSD4-1:14	NA	26003293	NA	pathogenic process	papillary thyroid cancer	Endocrine System Diseases;Neoplasms	823	Lnc-PSD4-1:14	-
HSALNT0290066	HSALNG0142181	n335550	NA	26003293	NA	pathogenic process	papillary thyroid cancer	Endocrine System Diseases;Neoplasms	824	N335550	-
HSALNT0290070	HSALNG0142185	n340790	NA	26003293	NA	pathogenic process	papillary thyroid cancer	Endocrine System Diseases;Neoplasms	825	N340790	-
HSALNT0290072	HSALNG0142187	n386477	NA	26003293	NA	pathogenic process	papillary thyroid cancer	Endocrine System Diseases;Neoplasms	826	N386477	-
HSALNT0290286	HSALNG0142401	TCONS_l2_00010365	NA	26003293	NA	pathogenic process	papillary thyroid cancer	Endocrine System Diseases;Neoplasms	827	TCONS_l2_00010365	-
HSALNT0288944	HSALNG0129184	ENST00000422494	NA	26003293	NA	NA	NA	NA	828	ENST00000422494	-
HSALNT0289118	HSALNG0038513	LINC01612	RP11-789C1.1,TCONS_00008319	26045391	NA	pathogenic process	gastric cancer	Neoplasms;Digestive System Diseases	829	LINC01612	-
HSALNT0289610	HSALNG0141725	AP001439.2	NA	26045391	NA	pathogenic process	gastric cancer	Neoplasms;Digestive System Diseases	830	AP001439.2	-
HSALNT0289671	HSALNG0141786	CACNAICAS3	NA	26045391	NA	pathogenic process	gastric cancer	Neoplasms;Digestive System Diseases	831	CACNAICAS3	-
HSALNT0289853	HSALNG0141968	GS1-5L10.1	NA	26045391	NA	pathogenic process	gastric cancer	Neoplasms;Digestive System Diseases	832	GS1-5L10.1	-
HSALNT0289875	HSALNG0141990	INTS7	NA	26045391	NA	pathogenic process	gastric cancer	Neoplasms;Digestive System Diseases	833	INTS7	ENSG00000143493	ENSTGUG00000003120	ENSMVIG00005005164	ENSZALG00000002421	ENSMICG00000015396	ENSCPUG00000000350	ENSSHAG00000001809	ENSFCAG00000009059	ENSVVUG00000009774	ENSOCUG00000004204	ENSGALG00000009843	ENSCHIG00000021252	ENSBTAG00000018548	ENSDNVG00000018931	ENSSSCG00000015602	ENSCPBG00000015481	ENSANAG00000036266	ENSSCAG00000005962	ENSNMEG00000014835	ENSPPAG00000043208	ENSAPLG00000016233	ENSTGEG00000008524	ENSFALG00000012450	ENSCSAG00000015377	ENSRBIG00000029039	ENSMLUG00000011317	ENSOGAG00000000069	ENSMPUG00000015857	ENSAMEG00000001226	ENSG00000143493	ENSOARG00000011102	ENSPTEG00000037686	ENSMLEG00000028363	ENSPCIG00000006326	ENSPPRG00000023594	ENSMODG00000002883	ENSMGAG00000009791	ENSPPYG00000000239	ENSNSUG00000012931
HSALNT0290065	HSALNG0142180	MYLK-AS1	NA	26045391	NA	pathogenic process	gastric cancer	Neoplasms;Digestive System Diseases	834	MYLK-AS1	ENSG00000239523
HSALNT0290157	HSALNG0142272	PRSS21	NA	26045391	NA	pathogenic process	gastric cancer	Neoplasms;Digestive System Diseases	835	PRSS21	ENSG00000007038	ENSRBIG00000037964	ENSSBOG00000004112	ENSPPAG00000002491	ENSMLEG00000032305	ENSCSAG00000010382	ENSNLEG00000009457	ENSMMUG00000016183	ENSCATG00000029595	ENSG00000007038	ENSG00000282838	ENSCCAG00000029304	ENSMNEG00000032564	ENSPTRG00000007666	ENSGGOG00000007663	ENSTGEG00000026114	ENSMFAG00000044877
HSALNT0290202	HSALNG0142317	RP11-528G1.2	NA	26045391	NA	pathogenic process	gastric cancer	Neoplasms;Digestive System Diseases	836	RP11-528G1.2	-
HSALNT0290207	HSALNG0142322	RP11-643M14.1	NA	26045391	NA	pathogenic process	gastric cancer	Neoplasms;Digestive System Diseases	837	RP11-643M14.1	-
HSALNT0290209	HSALNG0142324	RP11-789C1.1	LINC01612	26045391	NA	pathogenic process	gastric cancer	Neoplasms;Digestive System Diseases	838	RP11-789C1.1	-
HSALNT0290314	HSALNG0142429	TSNAX-DISC1	NA	26045391	NA	pathogenic process	gastric cancer	Neoplasms;Digestive System Diseases	839	TSNAX-DISC1	ENSG00000270106
HSALNT0290386	HSALNG0142501	XLOC_010235	NA	26045391	NA	pathogenic process	gastric cancer	Neoplasms;Digestive System Diseases	840	XLOC_010235	-
HSALNT0289558	HSALNG0141673	AF075041	NA	26045769	NA	pathogenic process	pancreatic cancer	Endocrine System Diseases;Neoplasms;Digestive System Diseases	841	AF075041	-
HSALNT0289564	HSALNG0141679	AF339813	NA	26045769	NA	pathogenic process	pancreatic cancer	Endocrine System Diseases;Neoplasms;Digestive System Diseases	842	AF339813	-
HSALNT0289575	HSALNG0141690	AK022029	NA	26045769	NA	pathogenic process	pancreatic cancer	Endocrine System Diseases;Neoplasms;Digestive System Diseases	843	AK022029	-
HSALNT0289576	HSALNG0141691	AK022159	NA	26045769	NA	pathogenic process	pancreatic cancer	Endocrine System Diseases;Neoplasms;Digestive System Diseases	844	AK022159	-
HSALNT0289604	HSALNG0141719	AL389956	NA	26045769	NA	pathogenic process	pancreatic cancer	Endocrine System Diseases;Neoplasms;Digestive System Diseases	845	AL389956	-
HSALNT0289640	HSALNG0141755	BC023629	NA	26045769	NA	pathogenic process	pancreatic cancer	Endocrine System Diseases;Neoplasms;Digestive System Diseases	846	BC023629	-
HSALNT0290096	HSALNG0142211	NONHSAT125629	NA	26078338	NA	pathogenic process	breast cancer	Skin and Connective Tissue Diseases;Neoplasms	847	NONHSAT125629	-
HSALNT0290393	HSALNG0142508	XR_250621.1	NA	26078338	NA	pathogenic process	breast cancer	Skin and Connective Tissue Diseases;Neoplasms	848	XR_250621.1	-
HSALNT0288951	HSALNG0033002	ENST00000503938	NA	26078338	NA	pathogenic process	triple-negative breast cancer	Skin and Connective Tissue Diseases;Neoplasms	849	ENST00000503938	-
HSALNT0290085	HSALNG0142200	NONHSAT012762	NA	26078338	NA	pathogenic process	triple-negative breast cancer	Skin and Connective Tissue Diseases;Neoplasms	850	NONHSAT012762	-
HSALNT0289151	HSALNG0023952	LMCD1-AS1	NA	26083657	NA	pathogenic process	acute kidney injury	Male Urogenital Diseases;Female Urogenital Diseases and Pregnancy Complications	851	LMCD1-AS1	ENSG00000227110
HSALNT0289926	HSALNG0142041	linc-PXN-1	NA	26100580	NA	pathogenic process	prostate cancer	Male Urogenital Diseases;Neoplasms	852	Linc-PXN-1	-
HSALNT0290281	HSALNG0142396	TCONS_l2_00001418	NA	26100580	NA	pathogenic process	prostate cancer	Male Urogenital Diseases;Neoplasms	853	TCONS_l2_00001418	-
HSALNT0290285	HSALNG0142400	TCONS_l2_00008237	NA	26100580	NA	pathogenic process	prostate cancer	Male Urogenital Diseases;Neoplasms	854	TCONS_l2_00008237	-
HSALNT0290287	HSALNG0142402	TCONS_l2_00011130	NA	26100580	NA	pathogenic process	prostate cancer	Male Urogenital Diseases;Neoplasms	855	TCONS_l2_00011130	-
HSALNT0290288	HSALNG0142403	TCONS_l2_00013175	NA	26100580	NA	pathogenic process	prostate cancer	Male Urogenital Diseases;Neoplasms	856	TCONS_l2_00013175	-
HSALNT0290294	HSALNG0142409	TCONS_l2_00022611	NA	26100580	NA	pathogenic process	prostate cancer	Male Urogenital Diseases;Neoplasms	857	TCONS_l2_00022611	-
HSALNT0290295	HSALNG0142410	TCONS_l2_00022670	NA	26100580	NA	pathogenic process	prostate cancer	Male Urogenital Diseases;Neoplasms	858	TCONS_l2_00022670	-
HSALNT0290352	HSALNG0142467	uc004bdv.3	NA	26109807	NA	pathogenic process	hepatocelluar cancer	Neoplasms;Digestive System Diseases	859	Uc004bdv.3	-
HSALNT0290363	HSALNG0142478	ULK4P2	NA	26109807	NA	pathogenic process	hepatocelluar cancer	Neoplasms;Digestive System Diseases	860	ULK4P2	ENSG00000260128
HSALNT0289942	HSALNG0142057	LK4P2	NA	26109807	NA	pathogenic process	hepatocellular cancer	Neoplasms;Digestive System Diseases	861	LK4P2	-
HSALNT0289538	HSALNG0141653	AB019562	NA	26131061	NA	pathogenic process	hypopharyngeal squamous cell cancer	Neoplasms	862	AB019562	-
HSALNT0091661	HSALNG0043585	ENST00000503710	NA	26131074	NA	pathogenic process	endometrial cancer	Female Urogenital Diseases and Pregnancy Complications;Neoplasms	863	ENST00000503710	-
HSALNT0289806	HSALNG0141921	ENST00000445734	NA	26131074	NA	pathogenic process	endometrial cancer	Female Urogenital Diseases and Pregnancy Complications;Neoplasms	864	ENST00000445734	-
HSALNT0289807	HSALNG0141922	ENST00000448093	NA	26131074	NA	pathogenic process	endometrial cancer	Female Urogenital Diseases and Pregnancy Complications;Neoplasms	865	ENST00000448093	-
HSALNT0289815	HSALNG0141930	ENST00000502941	NA	26131074	NA	pathogenic process	endometrial cancer	Female Urogenital Diseases and Pregnancy Complications;Neoplasms	866	ENST00000502941	-
HSALNT0290340	HSALNG0142455	uc002nbr.3	NA	26131074	NA	pathogenic process	endometrial cancer	Female Urogenital Diseases and Pregnancy Complications;Neoplasms	867	Uc002nbr.3	-
HSALNT0290348	HSALNG0142463	uc003xut.	NA	26131074	NA	pathogenic process	endometrial cancer	Female Urogenital Diseases and Pregnancy Complications;Neoplasms	868	Uc003xut.	-
HSALNT0290356	HSALNG0142471	uc021re1.1	NA	26131074	NA	pathogenic process	endometrial cancer	Female Urogenital Diseases and Pregnancy Complications;Neoplasms	869	Uc021re1.1	-
HSALNT0289549	HSALNG0141664	AC016745.3	AC016745.1	26131076	NA	pathogenic process	glioma	Neoplasms	870	AC016745.3	-
HSALNT0290180	HSALNG0142295	RP11-128A17.1	AC078909.1	26131076	NA	pathogenic process	glioma	Neoplasms	871	RP11-128A17.1	-
HSALNT0290377	HSALNG0142492	XLOC_001711	NA	26131076	NA	pathogenic process	glioma	Neoplasms	872	XLOC_001711	-
HSALNT0289975	HSALNG0142090	lncRNA-AK058003	NA	26136884	NA	pathogenic process	breast cancer	Skin and Connective Tissue Diseases;Neoplasms	873	LncRNA-AK058003	-
HSALNT0289061	HSALNG0034072	LINC00682	NA	26138747	NA	pathogenic process	hepatocellular cancer	Neoplasms;Digestive System Diseases	874	LINC00682	ENSG00000245870
HSALNT0289305	HSALNG0089456	LINC01559	FLJ33810	26148071	NA	pathogenic process	Huntington disease	Mental Disorders;Congenital, Hereditary, and Neonatal Diseases and Abnormalities;Nervous System Diseases	875	LINC01559	ENSG00000180861
HSALNT0289854	HSALNG0141969	GSTT1-AS1	NA	26150504	transcriptional regulation	pathogenic process	mycobacterium tuberculosis infection	Bacterial Infections and Mycoses	876	GSTT1-AS1	-
HSALNT0289978	HSALNG0142093	lncRNA-CD244	NA	26150504	transcriptional regulation	pathogenic process	tuberculosis infection	Bacterial Infections and Mycoses	877	LncRNA-CD244	-
HSALNT0289237	HSALNG0068014	SAMD12-AS1	NA	26159519	NA	pathogenic process	neuroblastoma	Neoplasms	878	SAMD12-AS1	ENSG00000281641
HSALNT0290179	HSALNG0142294	RP11-119F7.4	NA	26170986	NA	pathogenic process	gastric cancer	Neoplasms;Digestive System Diseases	879	RP11-119F7.4	-
HSALNT0290278	HSALNG0142393	TCONS_00068220	NA	26177842	NA	pathogenic process	gastric cancer	Neoplasms;Digestive System Diseases	880	TCONS_00068220	-
HSALNT0285573	HSALNG0139654	DANT1	NA	26188586	transcriptional regulation	NA	NA	NA	881	DANT1	-
HSALNT0288926	HSALNG0139662	DANT2	NA	26188586	transcriptional regulation	NA	NA	NA	882	DANT2	ENSG00000235244
HSALNT0290399	HSALNG0142514	ZMAT1	NA	26191264	NA	pathogenic process	gastric cancer	Neoplasms;Digestive System Diseases	883	ZMAT1	ENSG00000166432	ENSMPUG00000002130	ENSFCAG00000023394	ENSVVUG00000005342	ENSMMUG00000002151	ENSCJAG00000019724	ENSAMEG00000004976	ENSCAFG00000017730	ENSPPYG00000020561	ENSSSCG00000012512	ENSECAG00000013390	ENSBTAG00000003601	ENSPTEG00000017146	ENSGGOG00000025784	ENSMNEG00000036310	ENSCAFG00020007319	ENSTSYG00000007330	ENSANAG00000028725	ENSMICG00000003313	ENSMLEG00000005031	ENSBMUG00000019197	ENSRBIG00000034121	ENSMLUG00000004417	ENSOGAG00000033601	ENSG00000166432	ENSPTIG00000019057	ENSPPRG00000005258	ENSPPAG00000039554	ENSCANG00000037194	ENSCCAG00000023924	ENSUMAG00000000627	ENSOARG00000001897	ENSPTRG00000041840	ENSCSAG00000009795	ENSNLEG00000030520	ENSPCOG00000021386
HSALNT0289554	HSALNG0141669	AC100865.1	NA	26201019	NA	pathogenic process	coronary artery disease	Cardiovascular Diseases	884	AC100865.1	-
HSALNT0289228	HSALNG0105273	RAD51-AS1	TODRA	26230935	transcriptional regulation	pathogenic process	breast cancer	Skin and Connective Tissue Diseases;Neoplasms	885	RAD51-AS1	ENSG00000245849
HSALNT0289743	HSALNG0141858	DKFZP434K028	NA	26237576	NA	pathogenic process	gastric cancer	Neoplasms;Digestive System Diseases	886	DKFZP434K028	-
HSALNT0289630	HSALNG0141745	BC002811	NA	26252651	NA	pathogenic process	astrocytoma	Neoplasms	887	BC002811	-
HSALNT0290387	HSALNG0142502	XLOC_010967	NA	26252651	NA	pathogenic process	astrocytoma	Neoplasms	888	XLOC_010967	-
HSALNT0288955	HSALNG0084672	ENST00000545440	NA	26252651	NA	pathogenic process	pediatric acute myeloid leukemia	Hemic and Lymphatic Diseases	889	ENST00000545440	-
HSALNT0288981	HSALNG0133391	FRGCA	LncRNA-AP001631.9	26261500	NA	pathogenic process	gastric cancer	Neoplasms;Digestive System Diseases	890	FRGCA	ENSG00000236663
HSALNT0289611	HSALNG0141726	AP001631.9	NA	26261500	NA	pathogenic process	gastric cancer	Neoplasms;Digestive System Diseases	891	AP001631.9	-
HSALNT0289976	HSALNG0142091	LncRNA-AP001631.9	NA	26261500	NA	pathogenic process	gastric cancer	Neoplasms;Digestive System Diseases	892	LncRNA-AP001631.9	-
HSALNT0289686	HSALNG0141801	CD99P1	NA	26269497	ceRNA	pathogenic process	idiopathic pulmonary fibrosis	Respiratory Tract Diseases	893	CD99P1	ENSG00000223773
HSALNT0289119	HSALNG0074097	LINC01613	n341773	26269497	NA	pathogenic process	idiopathic pulmonary fibrosis	Respiratory Tract Diseases	894	LINC01613	ENSG00000261432
HSALNT0289844	HSALNG0141959	FTH1P3	FTH1P3	26276270	NA	pathogenic process	oral squamous cell cancer	Neoplasms	895	FTH1P3	-
HSALNT0289855	HSALNG0141970	GTF2IRD2P1	GTF2IRD2P1	26276270	NA	pathogenic process	oral squamous cell cancer	Neoplasms	896	GTF2IRD2P1	-
HSALNT0290135	HSALNG0142250	PDIA3F	NA	26276270	NA	pathogenic process	oral squamous cell cancer	Neoplasms	897	PDIA3F	-
HSALNT0289329	HSALNG0026562	LINC00994	NA	26278503	NA	pathogenic process	inflammatory bowel disease	Digestive System Diseases	898	LINC00994	ENSG00000189196
HSALNT0289208	HSALNG0077290	PCAT5	LINC01452,TPCAT-10-36067	26282172	NA	pathogenic process	prostate cancer	Male Urogenital Diseases;Neoplasms	899	PCAT5	ENSG00000280719
HSALNT0114870	HSALNG0054158	LUADT1	NA	26291312	transcriptional regulation	pathogenic process	lung adenocarcinoma	Respiratory Tract Diseases;Neoplasms	900	LUADT1	ENSG00000196634
HSALNT0289154	HSALNG0107133	LOXL1-AS1	NA	26307087	NA	pathogenic process	exfoliation syndrome	Eye Diseases	901	LOXL1-AS1	ENSG00000261801
HSALNT0289734	HSALNG0141849	DACOR1	TCONS_00023265	26307088	transcriptional regulation	pathogenic process	colorectal cancer	Neoplasms;Digestive System Diseases	902	DACOR1	-
HSALNT0289060	HSALNG0114548	LINC00675	NA	26309360	NA	pathogenic process	Pancreatic ductal adenocarcinoma	Neoplasms	903	LINC00675	-
HSALNT0288889	HSALNG0070759	B4GALT1-AS1	NA	26315939	transcriptional regulation	pathogenic process	NA	NA	904	B4GALT1-AS1	ENSG00000233554
HSALNT0289348	HSALNG0083371	LINC01616	n341006	26318290	NA	pathogenic process	Alzheimer's disease	Mental Disorders;Nervous System Diseases	905	LINC01616	ENSG00000261340
HSALNT0290068	HSALNG0142183	n336934	NA	26318290	NA	pathogenic process	Alzheimer's disease	Mental Disorders;Nervous System Diseases	906	N336934	-
HSALNT0290240	HSALNG0142355	SIRT1-AS	NA	26324025	NA	pathogenic process	hepatocellular cancer	Neoplasms;Digestive System Diseases	907	SIRT1-AS	-
HSALNT0290198	HSALNG0142313	RP11-457M11.2	NA	26325208	ceRNA	pathogenic process	lung adenocarcinoma	Respiratory Tract Diseases;Neoplasms	908	RP11-457M11.2	-
HSALNT0150768	HSALNG0072141	LINC01507	XLOC_000303	26328256	NA	pathogenic process	colorectal cancer	Neoplasms;Digestive System Diseases	909	LINC01507	-
HSALNT0289903	HSALNG0142018	LINC01057	NA	26328256	NA	pathogenic process	colorectal cancer	Neoplasms;Digestive System Diseases	910	LINC01057	-
HSALNT0289914	HSALNG0142029	LINC01617	C8orf23,NCRNA00249,XLOC_006844	26328256	NA	pathogenic process	colorectal cancer	Neoplasms;Digestive System Diseases	911	LINC01617	-
HSALNT0290015	HSALNG0142130	LOC152578	NA	26328256	NA	pathogenic process	colorectal cancer	Neoplasms;Digestive System Diseases	912	LOC152578	-
HSALNT0072252	HSALNG0034426	LINC01618	LOC152578	26328256	NA	pathogenic process	NA	NA	913	LINC01618	ENSG00000250302
HSALNT0156870	HSALNG0075266	NALT1	MIR4674HG,LINC01573,TCONS_l2_00029132	26330272	transcriptional regulation	pathogenic process	acute lymphoblastic leukemia	Immune System Diseases;Neoplasms;Hemic and Lymphatic Diseases	914	NALT1	-
HSALNT0289083	HSALNG0045290	MALINC1	LINC01024,MA-linc1	26337085	NA	pathogenic process	human breast and lung cancer	Neoplasms	915	MALINC1	ENSG00000245146
HSALNT0289902	HSALNG0142017	LINC01024	MA-linc1	26337085	NA	pathogenic process	osteosarcoma;lung cancer	Respiratory Tract Diseases;Neoplasms	916	LINC01024	-
HSALNT0289120	HSALNG0071043	LINC01627	RP11-397D12.4	26393913	NA	pathogenic process	non-small cell lung cancer	Respiratory Tract Diseases;Neoplasms	917	LINC01627	-
HSALNT0289121	HSALNG0015617	LINC01628	AC007403.1	26393913	NA	pathogenic process	non-small cell lung cancer	Respiratory Tract Diseases;Neoplasms	918	LINC01628	ENSG00000232688
HSALNT0289820	HSALNG0141935	ERICH1-AS1	NA	26393913	NA	pathogenic process	non-small cell lung cancer	Respiratory Tract Diseases;Neoplasms	919	ERICH1-AS1	-
HSALNT0290193	HSALNG0142308	RP11-397D12.4	LINC01627	26393913	NA	pathogenic process	non-small cell lung cancer	Respiratory Tract Diseases;Neoplasms	920	RP11-397D12.4	-
HSALNT0289122	HSALNG0102605	LINC01629	linc-KIAA1737-2	26400545	transcriptional regulation	pathogenic process	hypoxic and inflammatory renal epithelial injury	NA	921	LINC01629	ENSG00000258602
HSALNT0290161	HSALNG0142276	PTPRG-AS1	NA	26409453	NA	pathogenic process	breast cancer	Skin and Connective Tissue Diseases;Neoplasms	922	PTPRG-AS1	ENSG00000241472
HSALNT0289980	HSALNG0142095	lncRNA-DLEU1	NA	26416600	ceRNA	pathogenic process	breast cancer	Skin and Connective Tissue Diseases;Neoplasms	923	LncRNA-DLEU1	-
HSALNT0289983	HSALNG0142098	lncRNA-Hh	NA	26418365	NA	pathogenic process	breast cancer	Skin and Connective Tissue Diseases;Neoplasms	924	LncRNA-Hh	-
HSALNT0288986	HSALNG0072437	GAS1RR	LncRNA-Hh	26418365	NA	pathogenic process	breast cancer	Skin and Connective Tissue Diseases;Neoplasms	925	GAS1RR	ENSG00000226237
HSALNT0288908	HSALNG0005250	CCDC18-AS1	ENST00000440778.1	26421281	NA	pathogenic process	adolescent idiopathic scoliosis	Musculoskeletal Diseases	926	CCDC18-AS1	-
HSALNT0289055	HSALNG0132813	LINC00649	TCONS_00028768	26421281	NA	pathogenic process	adolescent idiopathic scoliosis	Musculoskeletal Diseases	927	LINC00649	ENSG00000237945
HSALNT0289219	HSALNG0075966	PRKCQ-AS1	ENST00000414894.1	26421281	NA	pathogenic process	adolescent idiopathic scoliosis	Musculoskeletal Diseases	928	PRKCQ-AS1	-
HSALNT0290203	HSALNG0142318	RP11-567G11.1	LINC02041	26447755	NA	pathogenic process	pancreatic cancer	Endocrine System Diseases;Neoplasms;Digestive System Diseases	929	RP11-567G11.1	-
HSALNT0289805	HSALNG0141920	ENST00000438550	RPS24P1	26448942	NA	pathogenic process	nasopharyngeal cancer	Otorhinolaryngologic Diseases;Neoplasms;Stomatognathic Diseases	930	ENST00000438550	-
HSALNT0290083	HSALNG0142198	NONHSAG011351	NA	26450151	NA	pathogenic process	type 1 diabetes	Nutritional and Metabolic Diseases;Endocrine System Diseases	931	NONHSAG011351	-
HSALNT0290049	HSALNG0142164	MCHR2-AS1	NA	26461262	NA	pathogenic process	psychiatric disease	Nervous System Diseases	932	MCHR2-AS1	ENSG00000229315
HSALNT0289799	HSALNG0141914	ENST00000414355	NA	26464647	NA	pathogenic process	cadmium toxicology	Disorders of Environmental Origin	933	ENST00000414355	-
HSALNT0290241	HSALNG0142356	SKP2	NA	26482610	NA	pathogenic process	non-small cell lung cancer	Respiratory Tract Diseases;Neoplasms	934	SKP2	ENSG00000145604	ENSMLEG00000036215	ENSSSCG00000016835	ENSCAFG00020016656	ENSCCAG00000029445	ENSDNOG00000009624	ENSNPEG00000001970	ENSCPUG00000006019	ENSOARG00000010940	ENSPTEG00000024737	ENSCPBG00000004667	ENSECAG00000013147	ENSMPUG00000015054	ENSMODG00000020361	ENSG00000145604	ENSPTIG00000019289	ENSFALG00000002075	ENSMFAG00000030476	ENSLCOG00000007081	ENSANAG00000023606	ENSPPRG00000005174	ENSSHAG00000004377	ENSUMAG00000011750	ENSGALG00000003547	ENSDNVG00000012966	ENSAPLG00000007705	ENSGGOG00000015620	ENSBMUG00000017845	ENSMVIG00005009332	ENSLACG00000011909	ENSPSIG00000008375	ENSCPRG00005015794	ENSRROG00000040287	ENSARWG00000012550	ENSCANG00000039133	ENSZALG00000008240	ENSMICG00000017829	ENSOGAG00000007236	ENSSCAG00000007900
HSALNT0289837	HSALNG0141952	FLJ90757	NA	26492393	ceRNA	pathogenic process	hepatocellular cancer	Neoplasms;Digestive System Diseases	935	FLJ90757	-
HSALNT0290017	HSALNG0142132	LOC283663	NA	26492393	ceRNA	pathogenic process	hepatocellular cancer	Neoplasms;Digestive System Diseases	936	LOC283663	-
HSALNT0290019	HSALNG0142134	LOC338651	NA	26492393	ceRNA	pathogenic process	hepatocellular cancer	Neoplasms;Digestive System Diseases	937	LOC338651	-
HSALNT0290132	HSALNG0142247	PCATs	NA	26503110	NA	pathogenic process	prostate cancer	Male Urogenital Diseases;Neoplasms	938	PCATs	-
HSALNT0086786	HSALNG0041277	EGFLAM-AS1	lncRNA-LOWEG	26537802	NA	pathogenic process	gastric cancer	Neoplasms;Digestive System Diseases	939	EGFLAM-AS1	-
HSALNT0290031	HSALNG0142146	LOWEG	NA	26537802	NA	pathogenic process	gastric cancer	Neoplasms;Digestive System Diseases	940	LOWEG	-
HSALNT0289635	HSALNG0141750	BC014579	NA	26540467	NA	pathogenic process	hepatocelluar cancer	Neoplasms;Digestive System Diseases	941	BC014579	-
HSALNT0289721	HSALNG0141836	CTB-167B5.2	NA	26540467	NA	pathogenic process	hepatocelluar cancer	Neoplasms;Digestive System Diseases	942	CTB-167B5.2	-
HSALNT0289863	HSALNG0141978	HELLS	NA	26540467	NA	pathogenic process	leukemia	Neoplasms	943	HELLS	ENSG00000119969	ENSCJPG00005017251	ENSCSAG00000006181	ENSNLEG00000012987	ENSPCOG00000023985	ENSMMUG00000017255	ENSPPRG00000005839	ENSOGAG00000017145	ENSCPUG00000013468	ENSVVUG00000022808	ENSPPYG00000002502	ENSBTAG00000005979	ENSDNVG00000003162	ENSMLEG00000041751	ENSSSCG00000010486	ENSRROG00000040169	ENSLSDG00000005143	ENSPCIG00000013361	ENSSHAG00000014358	ENSPMJG00000015508	ENSSCAG00000000493	ENSGALG00000005451	ENSAPLG00000002649	ENSNSUG00000013350	ENSECAG00000018810	ENSCATG00000033830	ENSOANG00000005139	ENSSBOG00000025308	ENSCAFG00000008090	ENSG00000119969	ENSPTEG00000034627	ENSMFAG00000044053	ENSLCOG00000003680	ENSMVIG00005016463	ENSCAFG00020004809	ENSARWG00000003719	ENSLACG00000016314	ENSFCAG00000005206	ENSCCEG00000014613
HSALNT0290195	HSALNG0142310	RP11-401P9.4	NA	26540467	NA	pathogenic process	hepatocelluar cancer	Neoplasms;Digestive System Diseases	944	RP11-401P9.4	-
HSALNT0290252	HSALNG0142367	SNHG19	NA	26540467	NA	pathogenic process	hepatocelluar cancer	Neoplasms;Digestive System Diseases	945	SNHG19	ENSG00000260260
HSALNT0289557	HSALNG0141672	AF070632	NA	26540467	NA	pathogenic process	hepatocellular cancer	Neoplasms;Digestive System Diseases	946	AF070632	-
HSALNT0289569	HSALNG0141684	AK021443	NA	26540467	NA	pathogenic process	hepatocellular cancer	Neoplasms;Digestive System Diseases	947	AK021443	-
HSALNT0289728	HSALNG0141843	CTD-3080P12.3	NA	26549025	ceRNA	pathogenic process	gastric cancer	Neoplasms;Digestive System Diseases	948	CTD-3080P12.3	ENSG00000249201
HSALNT0289987	HSALNG0142102	lncRNA-n336928	NA	26551459	NA	pathogenic process	bladder cancer	Male Urogenital Diseases;Female Urogenital Diseases and Pregnancy Complications;Neoplasms	949	LncRNA-n336928	-
HSALNT0289723	HSALNG0141838	CTC-523E23.5	AC008555.2	26556537	NA	pathogenic process	intervertebral disc degeneration	Musculoskeletal Diseases	950	CTC-523E23.5	-
HSALNT0289724	HSALNG0141839	CTD-2246P4.1	NA	26556537	NA	pathogenic process	intervertebral disc degeneration	Musculoskeletal Diseases	951	CTD-2246P4.1	-
HSALNT0290055	HSALNG0142170	MIR132	MIRN132,miRNA132,mir-132	26556537	NA	pathogenic process	intervertebral disc degeneration	Musculoskeletal Diseases	952	MIR132	ENSG00000267200	ENSMMUG00000027093	ENSMODG00000022446	ENSCAFG00000020482
HSALNT0290189	HSALNG0142304	RP11-363G2.4	NA	26556537	NA	pathogenic process	intervertebral disc degeneration	Musculoskeletal Diseases	953	RP11-363G2.4	-
HSALNT0290191	HSALNG0142306	RP11-38F22.1	LINC02424	26556537	NA	pathogenic process	intervertebral disc degeneration	Musculoskeletal Diseases	954	RP11-38F22.1	-
HSALNT0290223	HSALNG0142338	RP4-639J15.1	AC006967.2	26556537	NA	pathogenic process	intervertebral disc degeneration	Musculoskeletal Diseases	955	RP4-639J15.1	-
HSALNT0290233	HSALNG0142348	RUNX1-IT1	C21orf96	26567621	NA	pathogenic process	gastric cancer	Neoplasms;Digestive System Diseases	956	RUNX1-IT1	-
HSALNT0288943	HSALNG0053446	ENST00000415964	NA	26573779	NA	pathogenic process	pediatric acute myeloid leukemia	Hemic and Lymphatic Diseases	957	ENST00000415964	-
HSALNT0290009	HSALNG0142124	LOC101927497	NA	26573779	NA	pathogenic process	gastric cancer	Neoplasms;Digestive System Diseases	958	LOC101927497	ENSG00000237819
HSALNT0289956	HSALNG0142071	lnc-CYP4A22-2/3	NA	26609485	NA	pathogenic process	clear cell renal cell cancer	Male Urogenital Diseases;Female Urogenital Diseases and Pregnancy Complications;Neoplasms	959	Lnc-CYP4A22-2/3	-
HSALNT0289999	HSALNG0142114	lnc-ZNF180-2	NA	26609485	NA	pathogenic process	renal clear cell cancer	Male Urogenital Diseases;Neoplasms	960	Lnc-ZNF180-2	-
HSALNT0290086	HSALNG0142201	NONHSAT037832	NA	26611646	NA	pathogenic process	papillary thyroid cancer	Endocrine System Diseases;Neoplasms	961	NONHSAT037832	-
HSALNT0289658	HSALNG0141773	BX647187	NA	26612002	NA	pathogenic process	prostate cancer	Male Urogenital Diseases;Neoplasms	962	BX647187	-
HSALNT0288920	HSALNG0017086	CNNM3-DT	LOC100506036	26616293	NA	NA	NA	NA	963	CNNM3-DT	ENSG00000273265
HSALNT0289584	HSALNG0141699	AK056155	NA	26617788	NA	pathogenic process	Loeys-Dietz syndrome	Musculoskeletal Diseases	964	AK056155	-
HSALNT0290057	HSALNG0142172	MR1	NA	26617788	NA	pathogenic process	Loeys-Dietz syndrome	Musculoskeletal Diseases	965	MR1	ENSG00000153029	ENSG00000153029	ENSPTRG00000001746	ENSBTAG00000009924	ENSPPYG00000000445	ENSMODG00000006527	ENSCJAG00000004391
HSALNT0289543	HSALNG0141658	AC002454.1	AC002454.1	26618670	NA	pathogenic process	endometriosis	Female Urogenital Diseases and Pregnancy Complications	966	AC002454.1	-
HSALNT0289909	HSALNG0142024	LINC01420	NA	26635088	NA	pathogenic process	systemic lupus erythematosus	Immune System Diseases;Skin and Connective Tissue Diseases	967	LINC01420	-
HSALNT0289531	HSALNG0141646	53BP1	NA	26637364	NA	pathogenic process	breast cancer	Skin and Connective Tissue Diseases;Neoplasms	968	53BP1	-
HSALNT0290101	HSALNG0142216	NR_024118	NA	26640499	NA	pathogenic process	rheumatoid arthritis	Immune System Diseases;Musculoskeletal Diseases;Skin and Connective Tissue Diseases	969	NR_024118	-
HSALNT0290239	HSALNG0142354	SGO1-AS1	SGOL1-AS1	26642714	NA	pathogenic process	lung cancer	Respiratory Tract Diseases;Neoplasms	970	SGO1-AS1	ENSG00000231304
HSALNT0289293	HSALNG0127764	ZNF667-AS1	MORT	26646903	NA	pathogenic process	breast cancer	Skin and Connective Tissue Diseases;Neoplasms	971	ZNF667-AS1	ENSG00000166770
HSALNT0289984	HSALNG0142099	lncRNA-HIF2PUT	NA	26648739	NA	pathogenic process	colorectal cancer	Neoplasms;Digestive System Diseases	972	LncRNA-HIF2PUT	-
HSALNT0288945	HSALNG0018617	ENST00000433673	AC068282.1	26650608	NA	pathogenic process	polycystic ovary syndrome	Female Urogenital Diseases and Pregnancy Complications	973	ENST00000433673	-
HSALNT0288948	HSALNG0008353	ENST00000454271	AL021940.1	26650608	NA	pathogenic process	polycystic ovary syndrome	Female Urogenital Diseases and Pregnancy Complications	974	ENST00000454271	-
HSALNT0289495	HSALNG0141606	ENST00000432431	AC023128.1	26650608	NA	pathogenic process	polycystic ovary syndrome	Female Urogenital Diseases and Pregnancy Complications	975	ENST00000432431	-
HSALNT0289918	HSALNG0142033	LINC01828	NA	26650608	NA	pathogenic process	polycystic ovary syndrome	Female Urogenital Diseases and Pregnancy Complications	976	LINC01828	-
HSALNT0290388	HSALNG0142503	XLOC_011402	NA	26650608	NA	pathogenic process	polycystic ovary syndrome	Female Urogenital Diseases and Pregnancy Complications	977	XLOC_011402	-
HSALNT0289873	HSALNG0141988	ICAM-1	NA	26667486	NA	pathogenic process	hepatocellular cancer	Neoplasms;Digestive System Diseases	978	ICAM-1	ENSSSCG00000013655	ENSOARG00000015656	ENSMPUG00000006820
HSALNT0289668	HSALNG0141783	C5T1lncRNA	NA	26673966	transcriptional regulation	pathogenic process	rheumatoid arthritis	Immune System Diseases;Musculoskeletal Diseases;Skin and Connective Tissue Diseases	979	C5T1lncRNA	-
HSALNT0289667	HSALNG0141782	C5T1	NA	26673966	NA	pathogenic process	NA	NA	980	C5T1	-
HSALNT0289666	HSALNG0141781	C5-OT1	C5T1lncRNA	26673966	NA	pathogenic process	rheumatoid arthritis	Immune System Diseases;Musculoskeletal Diseases;Skin and Connective Tissue Diseases	981	C5-OT1	-
HSALNT0289626	HSALNG0141741	AX800134	NA	26674525	NA	pathogenic process	hepatocellular cancer	Neoplasms;Digestive System Diseases	982	AX800134	-
HSALNT0290338	HSALNG0142453	uc001ncr	NA	26674525	NA	pathogenic process	hepatocellular cancer	Neoplasms;Digestive System Diseases	983	Uc001ncr	-
HSALNT0290330	HSALNG0142445	uc.48+	NA	26686228	NA	pathogenic process	diabetic neuropathic pain	Male Urogenital Diseases	984	Uc.48+	-
HSALNT0289098	HSALNG0038313	LINC01207	NA	26693067	transcriptional regulation	pathogenic process	lung adenocarcinoma	Respiratory Tract Diseases;Neoplasms	985	LINC01207	-
HSALNT0289628	HSALNG0141743	BALR-6	NA	26694754	transcriptional regulation	pathogenic process	B-lymphoblastic leukemia	Hemic and Lymphatic Diseases	986	BALR-6	-
HSALNT0290022	HSALNG0142137	LOC389641	NA	26708505	NA	pathogenic process	Pancreatic ductal adenocarcinoma	Neoplasms	987	LOC389641	ENSG00000246582
HSALNT0289725	HSALNG0141840	CTD-2541M15	NA	26718650	NA	pathogenic process	gastric cancer	Neoplasms;Digestive System Diseases	988	CTD-2541M15	-
HSALNT0289940	HSALNG0142055	LINK-A	NA	26751287	NA	pathogenic process	triple-negative breast cancer	Skin and Connective Tissue Diseases;Neoplasms	989	LINK-A	-
HSALNT0290107	HSALNG0142222	NUTF2P3	NUTF2P3	26755660	NA	pathogenic process	pancreatic cancer	Endocrine System Diseases;Neoplasms;Digestive System Diseases	990	NUTF2P3	-
HSALNT0290095	HSALNG0142210	NONHSAT123350	NA	26765468	NA	pathogenic process	renal clear cell cancer	Male Urogenital Diseases;Neoplasms	991	NONHSAT123350	-
HSALNT0290362	HSALNG0142477	UHRF1	NA	26768845	NA	pathogenic process	colorectal cancer	Neoplasms;Digestive System Diseases	992	UHRF1	ENSG00000276043	ENSCSAG00000010437	ENSECAG00000013193	ENSBBBG00000022007	ENSLSDG00000002574	ENSPCIG00000012434	ENSLACG00000014166	ENSNPEG00000010363	ENSCPUG00000015282	ENSCHIG00000018588	ENSPTRG00000010326	ENSTGEG00000017155	ENSMFAG00000037780	ENSLCOG00000006800	ENSMVIG00005019629	ENSCJAG00000017420	ENSCCAG00000025539	ENSOGAG00000003645	ENSMODG00000001108	ENSSBOG00000029565	ENSSCAG00000007264	ENSPTEG00000024825	ENSCPRG00005008543	ENSFALG00000001187	ENSZALG00000015013	ENSNMEG00000005061	ENSGALG00000034271	ENSPANG00000004919	ENSMMUG00000012705	ENSANAG00000032392	ENSMPUG00000005273	ENSPMJG00000012887	ENSMGAG00000006081	ENSPPAG00000036791	ENSDNVG00000014765	ENSPCOG00000017397	ENSCATG00000032110	ENSG00000276043	ENSBTAG00000002224
HSALNT0290366	HSALNG0142481	UPAT	NA	26768845	NA	pathogenic process	colorectal cancer	Neoplasms;Digestive System Diseases	993	UPAT	-
HSALNT0289307	HSALNG0114404	LINC00324	FLJ34790,MGC104931	26780889	NA	pathogenic process	NA	NA	994	LINC00324	ENSG00000178977
HSALNT0289969	HSALNG0142084	lnc-MX1-1	NA	26797523	NA	pathogenic process	prostate cancer	Male Urogenital Diseases;Neoplasms	995	Lnc-MX1-1	-
HSALNT0290024	HSALNG0142139	LOC400891	NA	26797783	NA	pathogenic process	prostate cancer	Male Urogenital Diseases;Neoplasms	996	LOC400891	-
HSALNT0289883	HSALNG0141998	LA16c-313D11.11	NA	26807189	ceRNA	pathogenic process	endometrial cancer	Female Urogenital Diseases and Pregnancy Complications;Neoplasms	997	LA16c-313D11.11	-
HSALNT0290192	HSALNG0142307	RP11-395G23.3	AC027031.2	26807189	NA	pathogenic process	endometrial cancer	Female Urogenital Diseases and Pregnancy Complications;Neoplasms	998	RP11-395G23.3	-
HSALNT0289742	HSALNG0141857	DILC	NA	26812074	transcriptional regulation	pathogenic process	liver cancer	Neoplasms;Digestive System Diseases	999	DILC	-
HSALNT0289957	HSALNG0142072	lnc-DILC	NA	26812074	transcriptional regulation	pathogenic process	liver cancer	Neoplasms;Digestive System Diseases	1000	Lnc-DILC	-
HSALNT0289581	HSALNG0141696	AK027294	NA	26820130	NA	pathogenic process	colorectal cancer	Neoplasms;Digestive System Diseases	1001	AK027294	-
HSALNT0290371	HSALNG0142486	WISP1	NA	26820130	NA	pathogenic process	colorectal cancer	Neoplasms;Digestive System Diseases	1002	WISP1
HSALNT0206117	HSALNG0099020	FGF14-AS2	NA	26820525	NA	pathogenic process	breast cancer	Skin and Connective Tissue Diseases;Neoplasms	1003	FGF14-AS2	ENSG00000272143
HSALNT0290131	HSALNG0142246	PCAT2	CARLo-4,PCA2,TCONS_00015167	26823525	NA	pathogenic process	prostate cancer	Male Urogenital Diseases;Neoplasms	1004	PCAT2	ENSG00000254166
HSALNT0289528	HSALNG0141643	2700086A05Rik	2700086A05Rik	26824344	NA	pathogenic process	idiopathic pulmonary fibrosis	Respiratory Tract Diseases	1005	2700086A05Rik	-
HSALNT0290251	HSALNG0142366	SNED1	NA	26824344	NA	pathogenic process	Idiopathic pulmonary fibrosis	Respiratory Tract Diseases	1006	SNED1	ENSG00000162804	ENSDNVG00000017840	ENSTGEG00000026845	ENSCPRG00005009737	ENSMNEG00000042251	ENSLAFG00000003732	ENSLCOG00000006569	ENSLSDG00000008774	ENSCPUG00000013263	ENSDNOG00000036050	ENSOCUG00000021333	ENSPCIG00000015443	ENSCCAG00000027118	ENSOGAG00000000732	ENSNMEG00000015282	ENSGALG00000043596	ENSAPLG00000013362	ENSBMUG00000011079	ENSNLEG00000013708	ENSANAG00000031412	ENSCCEG00000001091	ENSMGAG00000003584	ENSMLEG00000031237	ENSGGOG00000012750	ENSCPBG00000014402	ENSECAG00000024612	ENSCATG00000014152	ENSCJPG00005002116	ENSPPAG00000037340	ENSBTAG00000014132	ENSPCOG00000015668	ENSCANG00000036396	ENSPPRG00000013999	ENSOANG00000015610	ENSCAFG00000012816	ENSSCAG00000007705	ENSCHIG00000021345	ENSMLUG00000012911	ENSCAFG00020024966
HSALNT0290333	HSALNG0142448	uc.77	NA	26824344	NA	pathogenic process	idiopathic pulmonary fibrosis	Respiratory Tract Diseases	1007	Uc.77	-
HSALNT0289816	HSALNG0141931	ENST00000537266	NA	26824456	NA	pathogenic process	papillary thyroid cancer	Endocrine System Diseases;Neoplasms	1008	ENST00000537266	-
HSALNT0289860	HSALNG0141975	HAGLROS	NA	26824456	NA	pathogenic process	papillary thyroid cancer	Endocrine System Diseases;Neoplasms	1009	HAGLROS	-
HSALNT0289881	HSALNG0141996	KRT18P55	KRT18P55	26855593	NA	pathogenic process	gastric cancer	Neoplasms;Digestive System Diseases	1010	KRT18P55	ENSG00000265480
HSALNT0229266	HSALNG0110450	IL21R-AS1	NA	26857419	NA	pathogenic process	coronary artery disease	Cardiovascular Diseases	1011	IL21R-AS1	ENSG00000259954
HSALNT0290112	HSALNG0142227	OTTHUMT00000387022	NA	26857419	NA	pathogenic process	coronary artery disease	Cardiovascular Diseases	1012	OTTHUMT00000387022	-
HSALNT0000551	HSALNG0000226	PRKCZ-AS1	RP11-181G12.2	26857641	NA	pathogenic process	lung adenocarcinoma	Respiratory Tract Diseases;Neoplasms	1013	PRKCZ-AS1	ENSG00000182873
HSALNT0030981	HSALNG0014612	LINC01833	RP11-89,K21.1	26857641	NA	pathogenic process	lung adenocarcinoma	Respiratory Tract Diseases;Neoplasms	1014	LINC01833	ENSG00000259439
HSALNT0290214	HSALNG0142329	RP11-89K21	NA	26857641	NA	pathogenic process	lung adenocarcinoma	Respiratory Tract Diseases;Neoplasms	1015	RP11-89K21	-
HSALNT0165271	HSALNG0079188	LINC00857	NA	26862852	NA	pathogenic process	lung cancer	Respiratory Tract Diseases;Neoplasms	1016	LINC00857	ENSG00000237523
HSALNT0290109	HSALNG0142224	OR3A4	NA	26863570	NA	pathogenic process	gastric cancer	Neoplasms;Digestive System Diseases	1017	OR3A4	ENSG00000180068
HSALNT0290046	HSALNG0142161	MAGI1-IT1	NA	26872060	ceRNA	pathogenic process	cardiac hypertrophy	Cardiovascular Diseases	1018	MAGI1-IT1	ENSG00000272610
HSALNT0290242	HSALNG0142357	SLC26A4-AS1	NA	26872060	ceRNA	pathogenic process	cardiac hypertrophy	Cardiovascular Diseases	1019	SLC26A4-AS1	-
HSALNT0289302	HSALNG0141636	KRT7-AS	NA	26876208	NA	pathogenic process	gastric cancer	Neoplasms;Digestive System Diseases	1020	KRT7-AS	ENSG00000257671
HSALNT0218672	HSALNG0105101	LINC01852	ENST00000434223	26883250	NA	pathogenic process	non-small cell lung cancer	Respiratory Tract Diseases;Neoplasms	1021	LINC01852	ENSG00000236914
HSALNT0290178	HSALNG0142293	RP11-1008C21.2	NA	26883250	NA	pathogenic process	non-small cell lung cancer	Respiratory Tract Diseases;Neoplasms	1022	RP11-1008C21.2	-
HSALNT0289592	HSALNG0141707	AK123072	NA	26884908	NA	pathogenic process	gastric cancer	Neoplasms;Digestive System Diseases	1023	AK123072	-
HSALNT0289573	HSALNG0141688	AK021954	NA	26885187	NA	pathogenic process	atherosclerosis	Cardiovascular Diseases	1024	AK021954	-
HSALNT0288916	HSALNG0105961	CERNA1	LOC100129973	26887505	ceRNA	pathogenic process	cardiovascular disease	Cardiovascular Diseases	1025	CERNA1	-
HSALNT0018525	HSALNG0008959	LAMC1-AS1	lnc-LAMC2-1:1	26905585	NA	pathogenic process	colorectal cancer	Neoplasms;Digestive System Diseases	1026	LAMC1-AS1	ENSG00000224468
HSALNT0290087	HSALNG0142202	NONHSAT040387	NA	26908457	NA	pathogenic process	atrial fibrillation	Pathological Conditions, Signs and Symptoms;Cardiovascular Diseases	1027	NONHSAT040387	-
HSALNT0290092	HSALNG0142207	NONHSAT098586	NA	26908457	NA	pathogenic process	atrial fibrillation	Pathological Conditions, Signs and Symptoms;Cardiovascular Diseases	1028	NONHSAT098586	-
HSALNT0289213	HSALNG0108626	PCSK6-AS1	NA	26908617	NA	NA	NA	NA	1029	PCSK6-AS1	ENSG00000259764
HSALNT0289637	HSALNG0141752	BC016831	NA	26910840	NA	pathogenic process	breast cancer	Skin and Connective Tissue Diseases;Neoplasms	1030	BC016831	-
HSALNT0289874	HSALNG0141989	IGKV	NA	26910840	NA	pathogenic process	breast cancer	Skin and Connective Tissue Diseases;Neoplasms	1031	IGKV	-
HSALNT0290196	HSALNG0142311	RP11-434D9.1	AC112206.2	26910840	NA	pathogenic process	breast cancer	Skin and Connective Tissue Diseases;Neoplasms	1032	RP11-434D9.1	-
HSALNT0289885	HSALNG0142000	LCAL6	NA	26918601	NA	pathogenic process	lung adenocarcinoma	Respiratory Tract Diseases;Neoplasms	1033	LCAL6	-
HSALNT0289650	HSALNG0141765	BC088254	NA	26919297	NA	pathogenic process	myocardial hypertrophy	Cardiovascular Diseases	1034	BC088254	-
HSALNT0289596	HSALNG0141711	AK124454	NA	26921339	NA	pathogenic process	breast cancer	Skin and Connective Tissue Diseases;Neoplasms	1035	AK124454	-
HSALNT0289731	HSALNG0141846	CYP4B1-PS1	NA	26923441	NA	pathogenic process	diabetic nephropathy	Endocrine System Diseases;Male Urogenital Diseases;Female Urogenital Diseases and Pregnancy Complications	1036	CYP4B1-PS1	-
HSALNT0289106	HSALNG0094020	LINC01405	NA	26929647	NA	pathogenic process	breast cancer	Skin and Connective Tissue Diseases;Neoplasms	1037	LINC01405	ENSG00000185847
HSALNT0290259	HSALNG0142374	ST8SIA6-AS1	NA	26929647	NA	pathogenic process	breast cancer	Skin and Connective Tissue Diseases;Neoplasms	1038	ST8SIA6-AS1	ENSG00000204832
HSALNT0289278	HSALNG0047244	TRIM52-AS1	NA	26934858	NA	pathogenic process	renal cell cancer	Male Urogenital Diseases;Neoplasms	1039	TRIM52-AS1	ENSG00000248275
HSALNT0289634	HSALNG0141749	BC012900	NA	26937624	NA	pathogenic process	ulcerative colitis	Digestive System Diseases	1040	BC012900	-
HSALNT0274011	HSALNG0133283	UMODL1-AS1	FLJ33471	26942882	NA	pathogenic process	breast cancer	Skin and Connective Tissue Diseases;Neoplasms	1041	UMODL1-AS1	ENSG00000184385
HSALNT0289454	HSALNG0075449	ARRDC1-AS1	NA	26942882	NA	pathogenic process	breast cancer	Skin and Connective Tissue Diseases;Neoplasms	1042	ARRDC1-AS1	ENSG00000203993
HSALNT0289456	HSALNG0071200	FAM74A3	OTTHUMG00000067149	26942882	NA	pathogenic process	breast cancer	Skin and Connective Tissue Diseases;Neoplasms	1043	FAM74A3	-
HSALNT0289834	HSALNG0141949	FH	NA	26943769	NA	pathogenic process	Fumarase deficiency	Respiratory Tract Diseases;Neoplasms	1044	FH	ENSG00000091483	ENSNSUG00000005352	ENSPANG00000025415	ENSSSCG00000028178	ENSTGUG00000008229	ENSCCAG00000031699	ENSDNOG00000008054	ENSNPEG00000005736	ENSFCAG00000005490	ENSPTIG00000012588	ENSTGEG00000016217	ENSUMAG00000011655	ENSMODG00000007014	ENSPMJG00000013736	ENSNMEG00000008843	ENSMLEG00000033012	ENSBMUG00000014690	ENSRBIG00000032971	ENSMNEG00000031503	ENSECAG00000020726	ENSMFAG00000045537	ENSMMUG00000005667	ENSCATG00000044877	ENSTSYG00000008083	AT4G03240	ENSMPUG00000015697	ENSPSIG00000005229	ENSSCAG00000005986	ENSPVIG00000019746	ENSPPYG00000000071	ENSPTRG00000002163	ENSDNVG00000007241	ENSRROG00000043096	ENSCAFG00020023252	ENSLSDG00000017144	ENSPCIG00000000056	ENSANAG00000034794	ENSAMEG00000013995	ENSCHIG00000003286
HSALNT0289961	HSALNG0142076	lnc-HOXC4-3:1	NA	26957268	NA	pathogenic process	breast cancer	Skin and Connective Tissue Diseases;Neoplasms	1045	Lnc-HOXC4-3:1	-
HSALNT0289994	HSALNG0142109	lnc-TEAD4-1:1	NA	26957268	NA	pathogenic process	breast cancer	Skin and Connective Tissue Diseases;Neoplasms	1046	Lnc-TEAD4-1:1	-
HSALNT0290270	HSALNG0142385	TCONS_00003876	NA	26957268	NA	pathogenic process	breast cancer	Skin and Connective Tissue Diseases;Neoplasms	1047	TCONS_00003876	-
HSALNT0289825	HSALNG0141940	EVI1	NA	26967394	transcriptional regulation	pathogenic process	hepatocellular cancer	Neoplasms;Digestive System Diseases	1048	EVI1	ENSG00000085276
HSALNT0290235	HSALNG0142350	SARCC	NA	26973243	NA	pathogenic process	renal cell cancer	Male Urogenital Diseases;Neoplasms	1049	SARCC	-
HSALNT0290360	HSALNG0142475	ucoo2kmd.1	NA	26974151	ceRNA	pathogenic process	colorectal cancer	Neoplasms;Digestive System Diseases	1050	Ucoo2kmd.1	-
HSALNT0289015	HSALNG0001020	KAZN-AS1	NA	26975198	NA	pathogenic process	breast cancer	Skin and Connective Tissue Diseases;Neoplasms	1051	KAZN-AS1	-
HSALNT0289722	HSALNG0141837	CTB-89H12.4	AC021078.1	26975529	ceRNA	pathogenic process	prostate cancer	Male Urogenital Diseases;Neoplasms	1052	CTB-89H12.4	-
HSALNT0289496	HSALNG0141607	EPB41L4A-AS2	FLJ11235	26980733	NA	pathogenic process	lung cancer;breast cancer;kidney cancer	Skin and Connective Tissue Diseases;Neoplasms;Respiratory Tract Diseases;Male Urogenital Diseases;Female Urogenital Diseases and Pregnancy Complications	1053	EPB41L4A-AS2	-
HSALNT0289146	HSALNG0004554	LINC02567	ENST00000427806	27021288	NA	pathogenic process	attention deficit hyperactivity disorder	Mental Disorders	1054	LINC02567	ENSG00000237552
HSALNT0289833	HSALNG0141948	FGFR3-AS1	NA	27022737	NA	pathogenic process	osteosarcoma	Neoplasms	1055	FGFR3-AS1	-
HSALNT0289707	HSALNG0141822	CILinc01	NA	27023358	NA	pathogenic process	osteoarthritis	Musculoskeletal Diseases	1056	CILinc01	-
HSALNT0289708	HSALNG0141823	CILinc02	NA	27023358	NA	pathogenic process	osteoarthritis	Musculoskeletal Diseases	1057	CILinc02	-
HSALNT0286597	HSALNG0140235	LINC00629	LINC00629AB,LINC00629C,LINC00629D,LINC00629	27023770	NA	pathogenic process	choriocarcinoma	Female Urogenital Diseases and Pregnancy Complications;Neoplasms	1058	LINC00629	-
HSALNT0289665	HSALNG0141780	C2dat1	NA	27031970	NA	pathogenic process	ischemic brain injury	Cardiovascular Diseases	1059	C2dat1	-
HSALNT0289217	HSALNG0057357	POU6F2-AS2	FLJ12971	27033944	protein localization	pathogenic process	oesophageal squamous cell cancer	Neoplasms	1060	POU6F2-AS2	-
HSALNT0289946	HSALNG0142061	lnc13	NA	27034373	NA	pathogenic process	celiac disease	Nutritional and Metabolic Diseases;Digestive System Diseases	1061	Lnc13	-
HSALNT0289729	HSALNG0141844	CTD903	NA	27035092	NA	pathogenic process	colorectal cancer	Neoplasms;Digestive System Diseases	1062	CTD903	-
HSALNT0290093	HSALNG0142208	NONHSAT104436	NA	27035335	NA	pathogenic process	esophageal squamous cell cancer	Neoplasms	1063	NONHSAT104436	-
HSALNT0289550	HSALNG0141665	AC024560.2	AC024560.1	27035672	NA	pathogenic process	cervical cancer	Female Urogenital Diseases and Pregnancy Complications;Neoplasms	1064	AC024560.2	-
HSALNT0289483	HSALNG0134219	ENST00000436681	AP000552.1	27035723	NA	pathogenic process	congenital heart defect	Congenital, Hereditary, and Neonatal Diseases and Abnormalities;Cardiovascular Diseases	1065	ENST00000436681	-
HSALNT0289536	HSALNG0141651	AA584040	NA	27035723	NA	pathogenic process	congenital heart defect	Congenital, Hereditary, and Neonatal Diseases and Abnormalities;Cardiovascular Diseases	1066	AA584040	-
HSALNT0289537	HSALNG0141652	AA709223	NA	27035723	NA	pathogenic process	congenital heart defect	Congenital, Hereditary, and Neonatal Diseases and Abnormalities;Cardiovascular Diseases	1067	AA709223	-
HSALNT0289657	HSALNG0141772	BX478947	NA	27035723	NA	pathogenic process	congenital heart defect	Congenital, Hereditary, and Neonatal Diseases and Abnormalities;Cardiovascular Diseases	1068	BX478947	-
HSALNT0247515	HSALNG0119819	LINC00668	NA	27036039	NA	pathogenic process	gastric cancer	Neoplasms;Digestive System Diseases	1069	LINC00668	ENSG00000265933
HSALNT0289719	HSALNG0141834	CRNDE-h	NA	27042112	NA	pathogenic process	colorectal cancer	Neoplasms;Digestive System Diseases	1070	CRNDE-h	-
HSALNT0142879	HSALNG0068121	SMILR	NA	27052414	NA	pathogenic process	vascular pathologies	Cardiovascular Diseases	1071	SMILR	-
HSALNT0290396	HSALNG0142511	Z38	NA	27053956	NA	pathogenic process	breast cancer	Skin and Connective Tissue Diseases;Neoplasms	1072	Z38	-
HSALNT0197213	HSALNG0095037	LINC00507	NA	27059230	NA	developmental process	NA	NA	1073	LINC00507	ENSG00000256193
HSALNT0289086	HSALNG0113270	LINC01082	TCONSNA00024492	27071622	NA	pathogenic process	alveolar capillary dysplasia with misalignment of pulmonary veins	Cardiovascular Diseases	1074	LINC01082	ENSG00000269186
HSALNT0289094	HSALNG0015253	LINC01185	FLJ16341	27073425	NA	pathogenic process	NA	NA	1075	LINC01185	ENSG00000228414
HSALNT0290160	HSALNG0142275	PTPRD-AS1	NA	27074572	NA	pathogenic process	ovarian cancer	Endocrine System Diseases;Female Urogenital Diseases and Pregnancy Complications;Neoplasms	1076	PTPRD-AS1	-
HSALNT0290186	HSALNG0142301	RP11-254I22.1	MIR583HG	27074572	NA	pathogenic process	ovarian cancer	Endocrine System Diseases;Female Urogenital Diseases and Pregnancy Complications;Neoplasms	1077	RP11-254I22.1	-
HSALNT0290204	HSALNG0142319	RP11-57P19.1	AC009432.1	27074572	NA	pathogenic process	ovarian cancer	Endocrine System Diseases;Female Urogenital Diseases and Pregnancy Complications;Neoplasms	1078	RP11-57P19.1	-
HSALNT0290211	HSALNG0142326	RP11-80H5.7	AL157400.4	27074572	NA	pathogenic process	ovarian cancer	Endocrine System Diseases;Female Urogenital Diseases and Pregnancy Complications;Neoplasms	1079	RP11-80H5.7	-
HSALNT0290215	HSALNG0142330	RP1-223E5.4	AL441883.1	27074572	NA	pathogenic process	ovarian cancer	Endocrine System Diseases;Female Urogenital Diseases and Pregnancy Complications;Neoplasms	1080	RP1-223E5.4	-
HSALNT0290224	HSALNG0142339	RP4-799P18.3	AL122008.4	27074572	NA	pathogenic process	ovarian cancer	Endocrine System Diseases;Female Urogenital Diseases and Pregnancy Complications;Neoplasms	1081	RP4-799P18.3	-
HSALNT0289126	HSALNG0045514	LINC01844	LOC101926975	27076786	NA	pathogenic process	hirschsprung disease	Congenital, Hereditary, and Neonatal Diseases and Abnormalities;Digestive System Diseases	1082	LINC01844	ENSG00000236714
HSALNT0289947	HSALNG0142062	Lnc34a	NA	27077950	transcriptional regulation	pathogenic process	colorectal cancer	Neoplasms;Digestive System Diseases	1083	Lnc34a	-
HSALNT0289150	HSALNG0075977	LINP1	NA	27111890	NA	pathogenic process	breast cancer	Skin and Connective Tissue Diseases;Neoplasms	1084	LINP1	-
HSALNT0289951	HSALNG0142066	lncARSR	NA	27117758	ceRNA	pathogenic process	renal cell cancer	Male Urogenital Diseases;Neoplasms	1085	LncARSR	-
HSALNT0289392	HSALNG0005967	RBM15-AS1	AS-RBM15	27118388	translational control	pathogenic process	acute megakaryocytic leukemia	Neoplasms	1086	RBM15-AS1	ENSG00000227963
HSALNT0290089	HSALNG0142204	NONHSAT073641	NA	27124368	NA	pathogenic process	vascular diseases	Cardiovascular Diseases	1087	NONHSAT073641	-
HSALNT0290027	HSALNG0142142	LOC572558	NA	27130667	NA	pathogenic process	bladder cancer	Male Urogenital Diseases;Female Urogenital Diseases and Pregnancy Complications;Neoplasms	1088	LOC572558	-
HSALNT0289582	HSALNG0141697	AK033210	NA	27137150	NA	pathogenic process;developmental process	bronchopulmonary dysplasia	Respiratory Tract Diseases;Congenital, Hereditary, and Neonatal Diseases and Abnormalities	1089	AK033210	-
HSALNT0289848	HSALNG0141963	GClnc1	NA	27147598	transcriptional regulation	pathogenic process	gastric cancer	Neoplasms;Digestive System Diseases	1090	GClnc1	-
HSALNT0289572	HSALNG0141687	AK021630	NA	27151187	NA	pathogenic process	Parkinson's disease	Nervous System Diseases	1091	AK021630	-
HSALNT0289603	HSALNG0141718	AL049437	NA	27151187	NA	pathogenic process	Parkinson's disease	Nervous System Diseases	1092	AL049437	-
HSALNT0290007	HSALNG0142122	LOC100507661	NA	27151833	NA	pathogenic process	thyroid cancer	Endocrine System Diseases;Neoplasms	1093	LOC100507661	-
HSALNT0289084	HSALNG0122663	LINC01029	NA	27164557	NA	pathogenic process	cognitive functions and neuronal plasticity	Nervous System Diseases	1094	LINC01029	-
HSALNT0290169	HSALNG0142284	RMEL3	NA	27167340	NA	pathogenic process	melanoma	Neoplasms	1095	RMEL3	-
HSALNT0289959	HSALNG0142074	lnc-FRG2C-3	NA	27182066	NA	pathogenic process	ankylosing spondylitis	Musculoskeletal Diseases	1096	Lnc-FRG2C-3	-
HSALNT0289966	HSALNG0142081	lnc-LIN54-1	NA	27182066	NA	pathogenic process	ankylosing spondylitis	Musculoskeletal Diseases	1097	Lnc-LIN54-1	-
HSALNT0289997	HSALNG0142112	lnc-USP50-2	NA	27182066	NA	pathogenic process	ankylosing spondylitis	Musculoskeletal Diseases	1098	Lnc-USP50-2	-
HSALNT0290000	HSALNG0142115	lnc-ZNF354A-1	NA	27182066	NA	pathogenic process	ankylosing spondylitis	Musculoskeletal Diseases	1099	Lnc-ZNF354A-1	-
HSALNT0288949	HSALNG0017887	ENST00000455309	NA	27188286	NA	pathogenic process	primary Sjögren's syndrome	Immune System Diseases	1100	ENST00000455309	-
HSALNT0289920	HSALNG0142035	LINC02384	NA	27188286	NA	pathogenic process	primary Sjögren's syndrome	Immune System Diseases	1101	LINC02384	ENSG00000251301
HSALNT0289998	HSALNG0142113	Lnc-UTS2D-1:1	NA	27188286	NA	pathogenic process	primary Sjögren's syndrome	Immune System Diseases	1102	Lnc-UTS2D-1:1	-
HSALNT0290067	HSALNG0142182	n336161	NA	27188286	NA	pathogenic process	primary Sjögren's syndrome	Immune System Diseases	1103	N336161	-
HSALNT0290069	HSALNG0142184	n340599	NA	27188286	NA	pathogenic process	primary Sjögren's syndrome	Immune System Diseases	1104	N340599	-
HSALNT0290099	HSALNG0142214	NR_002712	NA	27188286	NA	pathogenic process	primary Sjögren's syndrome	Immune System Diseases	1105	NR_002712	-
HSALNT0290290	HSALNG0142405	TCONS_l2_00014794	NA	27188286	NA	pathogenic process	primary Sjögren's syndrome	Immune System Diseases	1106	TCONS_l2_00014794	-
HSALNT0290170	HSALNG0142285	RMRP	CHH,NME1R,RRP2,RMRP	27192121	ceRNA	pathogenic process	gastric cancer	Neoplasms;Digestive System Diseases	1107	RMRP	ENSG00000269900	ENSBTAG00000042458
HSALNT0289900	HSALNG0142015	LINC00961	NA	27193186	NA	pathogenic process	ovarian cancer	Endocrine System Diseases;Female Urogenital Diseases and Pregnancy Complications;Neoplasms	1108	LINC00961	-
HSALNT0289077	HSALNG0068551	LINC00977	NA	27203581	NA	pathogenic process	primary spontaneous pneumothorax	Respiratory Tract Diseases	1109	LINC00977	ENSG00000229140
HSALNT0289560	HSALNG0141675	AF085995	NA	27222340	NA	pathogenic process	lung cancer	Respiratory Tract Diseases;Neoplasms	1110	AF085995	-
HSALNT0289566	HSALNG0141681	AK000053	NA	27222340	NA	pathogenic process	lung cancer	Respiratory Tract Diseases;Neoplasms	1111	AK000053	-
HSALNT0289571	HSALNG0141686	AK021595	NA	27222340	NA	pathogenic process	lung cancer	Respiratory Tract Diseases;Neoplasms	1112	AK021595	-
HSALNT0289574	HSALNG0141689	AK022024	NA	27222340	NA	pathogenic process	lung cancer	Respiratory Tract Diseases;Neoplasms	1113	AK022024	-
HSALNT0289595	HSALNG0141710	AK124307	NA	27222340	NA	pathogenic process	lung cancer	Respiratory Tract Diseases;Neoplasms	1114	AK124307	-
HSALNT0289639	HSALNG0141754	BC020384	NA	27222340	NA	pathogenic process	lung cancer	Respiratory Tract Diseases;Neoplasms	1115	BC020384	-
HSALNT0289642	HSALNG0141757	BC030759	NA	27222340	NA	pathogenic process	lung cancer	Respiratory Tract Diseases;Neoplasms	1116	BC030759	-
HSALNT0289715	HSALNG0141830	CR615992	NA	27222340	NA	pathogenic process	lung cancer	Respiratory Tract Diseases;Neoplasms	1117	CR615992	-
HSALNT0289954	HSALNG0142069	lnc-CC3	NA	27223436	NA	pathogenic process	cervical cancer	Female Urogenital Diseases and Pregnancy Complications;Neoplasms	1118	Lnc-CC3	-
HSALNT0289614	HSALNG0141729	APOC1P1-3	NA	27228351	transcriptional regulation	pathogenic process	breast cancer	Skin and Connective Tissue Diseases;Neoplasms	1119	APOC1P1-3	-
HSALNT0290365	HSALNG0142480	UNMIBC	NA	27267320	transcriptional regulation	pathogenic process	bladder cancer	Male Urogenital Diseases;Female Urogenital Diseases and Pregnancy Complications;Neoplasms	1120	UNMIBC	-
HSALNT0290323	HSALNG0142438	uc.167	NA	27268728	NA	pathogenic process	ventricular septal defects	Congenital, Hereditary, and Neonatal Diseases and Abnormalities;Cardiovascular Diseases	1121	Uc.167	-
HSALNT0290212	HSALNG0142327	RP11-838N2.4	GAPLINC	27270310	ceRNA	pathogenic process	glioblastoma	Neoplasms	1122	RP11-838N2.4	-
HSALNT0289109	HSALNG0121223	LINC01478	NA	27271309	NA	pathogenic process	blood pressure	Cardiovascular Diseases	1123	LINC01478	ENSG00000267337
HSALNT0289313	HSALNG0016990	LINC00342	NA	27299310	NA	pathogenic process	non-small cell lung cancer	Respiratory Tract Diseases;Neoplasms	1124	LINC00342	-
HSALNT0289677	HSALNG0141792	CAR10	NA	27322209	NA	pathogenic process	lung cancer	Respiratory Tract Diseases;Neoplasms	1125	CAR10	AT2G01540
HSALNT0289365	HSALNG0141638	MAPT-AS1	NA	27336847	transcriptional regulation	pathogenic process	Parkinson's disease	Nervous System Diseases	1126	MAPT-AS1	-
HSALNT0289679	HSALNG0141794	CAT104	NA	27338266	ceRNA	pathogenic process	breast cancer	Skin and Connective Tissue Diseases;Neoplasms	1127	CAT104	-
HSALNT0290260	HSALNG0142375	STXBP5-AS1	NA	27338266	ceRNA	pathogenic process	breast cancer	Skin and Connective Tissue Diseases;Neoplasms	1128	STXBP5-AS1	-
HSALNT0289861	HSALNG0141976	HAR1	NA	27338628	NA	pathogenic process	Huntington disease	Mental Disorders;Congenital, Hereditary, and Neonatal Diseases and Abnormalities;Nervous System Diseases	1129	HAR1	-
HSALNT0290359	HSALNG0142474	UCHL1-AS1	NA	27338628	translational control	pathogenic process	Parkinson's disease	Nervous System Diseases	1130	UCHL1-AS1	ENSG00000251173
HSALNT0290238	HSALNG0142353	SCAANT1-AS	NA	27338628	NA	pathogenic process	spinocerebellar ataxia	Congenital, Hereditary, and Neonatal Diseases and Abnormalities;Nervous System Diseases	1131	SCAANT1-AS	-
HSALNT0289648	HSALNG0141763	BC041488	NA	27363013	transcriptional regulation	pathogenic process	bladder cancer	Male Urogenital Diseases;Female Urogenital Diseases and Pregnancy Complications;Neoplasms	1132	BC041488	-
HSALNT0290188	HSALNG0142303	RP11-359E19.2	AC022733.1	27363013	transcriptional regulation	pathogenic process	bladder cancer	Male Urogenital Diseases;Female Urogenital Diseases and Pregnancy Complications;Neoplasms	1133	RP11-359E19.2	-
HSALNT0289669	HSALNG0141784	C6orf176-TV1	NA	27374438	NA	pathogenic process	non-small cell lung cancer	Respiratory Tract Diseases;Neoplasms	1134	C6orf176-TV1	-
HSALNT0289670	HSALNG0141785	C6orf176-TV2	NA	27374438	NA	pathogenic process	non-small cell lung cancer	Respiratory Tract Diseases;Neoplasms	1135	C6orf176-TV2	-
HSALNT0289851	HSALNG0141966	GIHCG	NA	27380494	transcriptional regulation	pathogenic process	hepatocellular cancer	Neoplasms;Digestive System Diseases	1136	GIHCG	-
HSALNT0289649	HSALNG0141764	BC087858	NA	27409677	NA	pathogenic process	non-small cell lung cancer	Respiratory Tract Diseases;Neoplasms	1137	BC087858	-
HSALNT0290353	HSALNG0142468	uc004cov.4	NA	27422984	NA	pathogenic process	hypertrophic cardiomyopathy	Cardiovascular Diseases	1138	Uc004cov.4	-
HSALNT0290357	HSALNG0142472	uc022bqu.1	NA	27422984	NA	pathogenic process	hypertrophic cardiomyopathy	Cardiovascular Diseases	1139	Uc022bqu.1	-
HSALNT0127837	HSALNG0060796	CFTR-AS1	BGas	27434588	transcriptional regulation	pathogenic process	cystic fibrosis	Respiratory Tract Diseases;Congenital, Hereditary, and Neonatal Diseases and Abnormalities;Digestive System Diseases	1140	CFTR-AS1	ENSG00000232661
HSALNT0046367	HSALNG0021858	MYOSLID	NA	27444199	NA	pathogenic process	vascular smooth muscle cell (VSMC) contractile phenotype	Cardiovascular Diseases	1141	MYOSLID	ENSG00000229647
HSALNT0290331	HSALNG0142446	uc.63	NA	27447964	NA	pathogenic process	breast cancer	Skin and Connective Tissue Diseases;Neoplasms	1142	Uc.63	-
HSALNT0290106	HSALNG0142221	numb	NA	27449031	NA	pathogenic process	uveal melanoma	Neoplasms	1143	Numb	ENSCLAG00000004464	ENSODEG00000015906	ENSHGLG00100012681	ENSHGLG00000017752	ENSFDAG00000008081	ENSMMMG00000015813	ENSMAUG00000017202	ENSMUSG00000021224	ENSUPAG00010015200	MGP_CAROLIEiJ_G0017924	ENSCCNG00000005838	ENSPEMG00000018950	ENSDORG00000007326	ENSCGRG00000013392	ENSCGRG00015028273	ENSMOCG00000022280	ENSJJAG00000019014	ENSRNOG00000009653	ENSSTOG00000003900	ENSCPOG00000034984	ENSMUGG00000021705	MGP_PahariEiJ_G0029680	ENSNGAG00000012297
HSALNT0289847	HSALNG0141962	GCASPC	TCONS_00011605,RP1-56L9.7-001,lnc-SOD2-1	27450454	NA	pathogenic process	gallbladder cancer	Neoplasms;Digestive System Diseases	1144	GCASPC	-
HSALNT0289568	HSALNG0141683	AK001094	NA	27460075	NA	pathogenic process	gastric cancer	Neoplasms;Digestive System Diseases	1145	AK001094	-
HSALNT0289588	HSALNG0141703	AK093735	NA	27460075	NA	pathogenic process	gastric cancer	Neoplasms;Digestive System Diseases	1146	AK093735	-
HSALNT0289631	HSALNG0141746	BC003519	NA	27460075	NA	pathogenic process	gastric cancer	Neoplasms;Digestive System Diseases	1147	BC003519	-
HSALNT0290100	HSALNG0142215	NR_003573	ANXA2P2	27460075	NA	pathogenic process	gastric cancer	Neoplasms;Digestive System Diseases	1148	NR_003573	-
HSALNT0290119	HSALNG0142234	P2RX7-V3	NA	27468714	NA	pathogenic process	uveal melanoma	Neoplasms	1149	P2RX7-V3	-
HSALNT0290308	HSALNG0142423	TMSB4	NA	27469625	ceRNA	pathogenic process	osteoarthritis	Musculoskeletal Diseases	1150	TMSB4	ENSBTAG00000051079
HSALNT0288928	HSALNG0090163	DDX11-AS1	CONCR	27477908	NA	pathogenic process	NA	NA	1151	DDX11-AS1	ENSG00000245614
HSALNT0290052	HSALNG0142167	MELOE	NA	27486971	NA	pathogenic process	melanoma	Neoplasms	1152	MELOE	-
HSALNT0290231	HSALNG0142346	RSU1P2	RSU1P2	27487126	ceRNA	pathogenic process	cervical cancer	Female Urogenital Diseases and Pregnancy Complications;Neoplasms	1153	RSU1P2	-
HSALNT0290165	HSALNG0142280	RBMY2FP	RBMY2FP	27487148	NA	NA	hepatocellular cancer	Neoplasms;Digestive System Diseases	1154	RBMY2FP	ENSG00000243040
HSALNT0290071	HSALNG0142186	n375709	NA	27498905	NA	pathogenic process	nasopharyngeal cancer	Otorhinolaryngologic Diseases;Neoplasms;Stomatognathic Diseases	1155	N375709	-
HSALNT0289748	HSALNG0141863	DUXAP8	DUXAP8	27507049	NA	NA	gastric cancer	Neoplasms;Digestive System Diseases	1156	DUXAP8	ENSG00000206195
HSALNT0290030	HSALNG0142145	LOC729966	NA	27510368	NA	pathogenic process	papillary thyroid cancer	Endocrine System Diseases;Neoplasms	1157	LOC729966	ENSG00000284797
HSALNT0290143	HSALNG0142258	POIR	NA	27512949	ceRNA	pathogenic process	periodontitis	Stomatognathic Diseases	1158	POIR	-
HSALNT0067481	HSALNG0031988	MELTF-AS1	MFI2-AS1,AC068302.3	27513470	NA	pathogenic process	osteosarcoma	Neoplasms	1159	MELTF-AS1	ENSG00000228109
HSALNT0290053	HSALNG0142168	MFI2	NA	27513470	NA	pathogenic process	osteosarcoma	Neoplasms	1160	MFI2	ENSG00000163975	ENSG00000163975	ENSIPUG00000008433	ENSUMAG00000003078
HSALNT0289922	HSALNG0142037	linc-223	NA	27517498	ceRNA	pathogenic process	acute myeloid leukemia	Neoplasms	1161	Linc-223	-
HSALNT0014603	HSALNG0006859	LINC01138	LINC00875,FLJ39739	27556357	NA	pathogenic process	prostate cancer	Male Urogenital Diseases;Neoplasms	1162	LINC01138	ENSG00000274020
HSALNT0290262	HSALNG0142377	SUZ12P1	SUZ12P1	27556357	NA	pathogenic process	prostate cancer	Male Urogenital Diseases;Neoplasms	1163	SUZ12P1	-
HSALNT0290005	HSALNG0142120	LOC100505976	NA	27565327	NA	pathogenic process	laryngeal squamous cell cancer	Neoplasms	1164	LOC100505976	-
HSALNT0290392	HSALNG0142507	XLOC_l2_010636	NA	27565327	NA	pathogenic process	laryngeal squamous cell cancer	Neoplasms	1165	XLOC_l2_010636	-
HSALNT0090295	HSALNG0043014	RASGRF2-AS1	CTC-459I6.1	27565812	NA	pathogenic process	sepsis-induced endothelial dysfunction	Bacterial Infections and Mycoses	1166	RASGRF2-AS1	ENSG00000251450
HSALNT0289852	HSALNG0141967	GPC3-AS1	NA	27573079	transcriptional regulation	pathogenic process	hepatocellular cancer	Neoplasms;Digestive System Diseases	1167	GPC3-AS1	ENSG00000286096
HSALNT0189472	HSALNG0091321	HOXC-AS1	NA	27574949	transcriptional regulation	pathogenic process	atherosclerosis	Cardiovascular Diseases	1168	HOXC-AS1	ENSG00000250451
HSALNT0289157	HSALNG0057557	LUARIS	lncRNA#32	27582466	transcriptional regulation	NA	NA	NA	1169	LUARIS	ENSG00000231638
HSALNT0289371	HSALNG0044828	MIR3936HG	LOC553103,SLC22A5-AS1	27584792	NA	pathogenic process	gastric cancer;nasopharyngeal cancer	Otorhinolaryngologic Diseases;Stomatognathic Diseases;Neoplasms;Digestive System Diseases	1170	MIR3936HG	ENSG00000233006
HSALNT0290148	HSALNG0142263	Ppp1r1b	NA	27591185	transcriptional regulation	pathogenic process	congenital heart defect	Congenital, Hereditary, and Neonatal Diseases and Abnormalities;Cardiovascular Diseases	1171	Ppp1r1b	ENSCCNG00000004358	ENSPEMG00000014869	MGP_PahariEiJ_G0018208	ENSFDAG00000013247	ENSMOCG00000018923	ENSODEG00000017789	ENSCGRG00000016484	ENSMAUG00000020772	ENSNGAG00000013892	ENSCPOG00000009051	ENSMMMG00000019589	ENSMUGG00000003521	ENSMUSG00000061718	ENSUPAG00010007566	ENSDORG00000014266	ENSRNOG00000028404	ENSHGLG00000014729	ENSSTOG00000000701	ENSCLAG00000016104	MGP_CAROLIEiJ_G0017079
HSALNT0289038	HSALNG0099182	LINC00460	NA	27591862	NA	pathogenic process	colorectal cancer	Neoplasms;Digestive System Diseases	1172	LINC00460	-
HSALNT0290194	HSALNG0142309	RP1-13P20.6	NA	27596299	NA	pathogenic process	colorectal cancer	Neoplasms;Digestive System Diseases	1173	RP1-13P20.6	-
HSALNT0290364	HSALNG0142479	Unigene56159	NA	27597739	ceRNA	pathogenic process	hepatocellular cancer	Neoplasms;Digestive System Diseases	1174	Unigene56159	-
HSALNT0290355	HSALNG0142470	uc009yby.1	NA	27602119	NA	pathogenic process	renal cell cancer	Male Urogenital Diseases;Neoplasms	1175	Uc009yby.1	-
HSALNT0289406	HSALNG0048011	TFAP2A-AS2	HIPSTR	27605307	NA	developmental process	NA	NA	1176	TFAP2A-AS2	ENSG00000285278
HSALNT0289704	HSALNG0141819	Chaer	NA	27618650	transcriptional regulation	pathogenic process	cardiac hypertrophy	Cardiovascular Diseases	1177	Chaer	-
HSALNT0289865	HSALNG0141980	HIF-2α	NA	27623205	NA	pathogenic process	NA	NA	1178	HIF-2α	-
HSALNT0211378	HSALNG0101489	LINC00520	C14orf34	27626181	NA	pathogenic process	breast cancer	Skin and Connective Tissue Diseases;Neoplasms	1179	LINC00520	ENSG00000258791
HSALNT0087374	HSALNG0041561	MRPS30-DT	BRCAT54	27640304	NA	pathogenic process	breast cancer	Skin and Connective Tissue Diseases;Neoplasms	1180	MRPS30-DT	-
HSALNT0289388	HSALNG0092662	PPP1R12A-AS1	R12A-AS1	27646849	translational control	NA	NA	NA	1181	PPP1R12A-AS1	-
HSALNT0289013	HSALNG0088600	ITFG2-AS1	NA	27646849	NA	NA	NA	NA	1182	ITFG2-AS1	ENSG00000258325
HSALNT0290088	HSALNG0142203	NONHSAT041499	NA	27650396	NA	pathogenic process	schizophrenia	Mental Disorders	1183	NONHSAT041499	-
HSALNT0290091	HSALNG0142206	NONHSAT089447	NA	27650396	NA	pathogenic process	schizophrenia	Mental Disorders	1184	NONHSAT089447	-
HSALNT0289970	HSALNG0142085	lnc-NKX2-3-1	NA	27650541	transcriptional regulation	pathogenic process	acute lymphoblastic leukemia	Immune System Diseases;Neoplasms;Hemic and Lymphatic Diseases	1185	Lnc-NKX2-3-1	-
HSALNT0289989	HSALNG0142104	lnc-RTN4R-1	NA	27650541	transcriptional regulation	pathogenic process	acute lymphoblastic leukemia	Immune System Diseases;Neoplasms;Hemic and Lymphatic Diseases	1186	Lnc-RTN4R-1	-
HSALNT0289821	HSALNG0141936	ERL	NA	27655063	NA	pathogenic process	Marek's disease	Immune System Diseases;Hemic and Lymphatic Diseases;Virus Diseases	1187	ERL	-
HSALNT0192459	HSALNG0092867	LINC02258	RP11-248E9.5	27663962	NA	pathogenic process	pneumonia	Respiratory Tract Diseases	1188	LINC02258	-
HSALNT0241871	HSALNG0117085	SKAP1-AS1	RP11-456D7.1	27663962	NA	pathogenic process	pneumonia	Respiratory Tract Diseases	1189	SKAP1-AS1	-
HSALNT0289439	HSALNG0049760	DINOL	DINO	27668660	NA	NA	NA	NA	1190	DINOL	ENSG00000285244
HSALNT0288901	HSALNG0000547	CAMTA1-DT	lncCAMTA1	27669232	transcriptional regulation	pathogenic process	liver cancer	Neoplasms;Digestive System Diseases	1191	CAMTA1-DT	-
HSALNT0290328	HSALNG0142443	uc.345	NA	27689400	transcriptional regulation	pathogenic process	pancreatic cancer	Endocrine System Diseases;Neoplasms;Digestive System Diseases	1192	Uc.345	-
HSALNT0290060	HSALNG0142175	MSNP1AS	NA	27690106	translational control	pathogenic process	autism spectrum disorder	Mental Disorders	1193	MSNP1AS	-
HSALNT0289376	HSALNG0004596	NEXN-AS1	C1orf118,FLJ90637	27713484	NA	pathogenic process	lung cancer	Respiratory Tract Diseases;Neoplasms	1194	NEXN-AS1	ENSG00000235927
HSALNT0183194	HSALNG0088083	LINC02098	RP11-702B10.1	27714034	NA	pathogenic process	esophageal cancer	Neoplasms	1195	LINC02098	ENSG00000272575
HSALNT0198055	HSALNG0095473	PSPC1-AS2	RP11-523H24.3	27714034	NA	pathogenic process	esophageal cancer	Neoplasms	1196	PSPC1-AS2	-
HSALNT0289155	HSALNG0114857	LRRC75A-AS1	C17orf45,NCRNA00188,C17orf76-AS1,FAM211A-AS1,MGC40157	27716329	NA	pathogenic process	rheumatoid arthritis	Immune System Diseases;Musculoskeletal Diseases;Skin and Connective Tissue Diseases	1197	LRRC75A-AS1	ENSG00000175061
HSALNT0289220	HSALNG0077999	PRKG1-AS1	RP11-573I11.2	27716329	NA	pathogenic process	rheumatoid arthritis	Immune System Diseases;Musculoskeletal Diseases;Skin and Connective Tissue Diseases	1198	PRKG1-AS1	-
HSALNT0289262	HSALNG0076970	SVIL-AS1	RP11-534G20.3	27716329	NA	pathogenic process	rheumatoid arthritis	Immune System Diseases;Musculoskeletal Diseases;Skin and Connective Tissue Diseases	1199	SVIL-AS1	ENSG00000224597
HSALNT0289281	HSALNG0108169	VPS33B-DT	NA	27716329	NA	pathogenic process	rheumatoid arthritis	Immune System Diseases;Musculoskeletal Diseases;Skin and Connective Tissue Diseases	1200	VPS33B-DT	ENSG00000214432
HSALNT0289804	HSALNG0141919	ENST00000438399	NA	27716329	NA	pathogenic process	rheumatoid arthritis	Immune System Diseases;Musculoskeletal Diseases;Skin and Connective Tissue Diseases	1201	ENST00000438399	-
HSALNT0290228	HSALNG0142343	RPKG1-AS1	NA	27716329	NA	pathogenic process	rheumatoid arthritis	Immune System Diseases;Musculoskeletal Diseases;Skin and Connective Tissue Diseases	1202	RPKG1-AS1	-
HSALNT0290350	HSALNG0142465	uc004afb.1	NA	27716329	NA	pathogenic process	rheumatoid arthritis	Immune System Diseases;Musculoskeletal Diseases;Skin and Connective Tissue Diseases	1203	Uc004afb.1	-
HSALNT0289398	HSALNG0135015	SLC5A4-AS1	RP1-90G24.10	27727196	NA	pathogenic process	gastric cancer	Neoplasms;Digestive System Diseases	1204	SLC5A4-AS1	ENSG00000242082
HSALNT0289411	HSALNG0063964	TNFRSF10A-AS1	RP11-1149O23.2	27727196	NA	pathogenic process	gastric cancer	Neoplasms;Digestive System Diseases	1205	TNFRSF10A-AS1	-
HSALNT0289727	HSALNG0141842	CTD-2616J11.14	AC008750.7	27727196	NA	pathogenic process	gastric cancer	Neoplasms;Digestive System Diseases	1206	CTD-2616J11.14	-
HSALNT0290182	HSALNG0142297	RP11-150O12.3	AC124067.4	27727196	NA	pathogenic process	gastric cancer	Neoplasms;Digestive System Diseases	1207	RP11-150O12.3	-
HSALNT0289730	HSALNG0141845	CXCL1P1	CXCL1P1	27729273	NA	pathogenic process	hepatocellular cancer	Neoplasms;Digestive System Diseases	1208	CXCL1P1	-
HSALNT0289803	HSALNG0141918	ENST00000438347	CCND3P1	27729273	NA	pathogenic process	hepatocellular cancer	Neoplasms;Digestive System Diseases	1209	ENST00000438347	-
HSALNT0289897	HSALNG0142012	LINC00601	NA	27729273	NA	pathogenic process	hepatocellular cancer	Neoplasms;Digestive System Diseases	1210	LINC00601	ENSG00000235180
HSALNT0289503	HSALNG0141614	KIAA0087	NA	27748922	NA	pathogenic process	endometrial cancer	Female Urogenital Diseases and Pregnancy Complications;Neoplasms	1211	KIAA0087	ENSG00000122548
HSALNT0289827	HSALNG0141942	FAM212B-AS1	NA	27748922	NA	pathogenic process	endometrial cancer	Female Urogenital Diseases and Pregnancy Complications;Neoplasms	1212	FAM212B-AS1	-
HSALNT0290010	HSALNG0142125	LOC102723552	NA	27748922	NA	pathogenic process	endometrial cancer	Female Urogenital Diseases and Pregnancy Complications;Neoplasms	1213	LOC102723552	-
HSALNT0290181	HSALNG0142296	RP11-140I24	LINC01568	27748922	NA	pathogenic process	endometrial cancer	Female Urogenital Diseases and Pregnancy Complications;Neoplasms	1214	RP11-140I24	-
HSALNT0290201	HSALNG0142316	RP11-501O2	LINC02046	27748922	NA	pathogenic process	endometrial cancer	Female Urogenital Diseases and Pregnancy Complications;Neoplasms	1215	RP11-501O2	-
HSALNT0290206	HSALNG0142321	RP11-600K151	NA	27748922	NA	pathogenic process	endometrial cancer	Female Urogenital Diseases and Pregnancy Complications;Neoplasms	1216	RP11-600K151	-
HSALNT0290084	HSALNG0142199	NONHSAG051968	NA	27758138	NA	pathogenic process	papillary thyroid cancer	Endocrine System Diseases;Neoplasms	1217	NONHSAG051968	-
HSALNT0290090	HSALNG0142205	NONHSAT076747	NA	27758138	NA	pathogenic process	papillary thyroid cancer	Endocrine System Diseases;Neoplasms	1218	NONHSAT076747	-
HSALNT0290094	HSALNG0142209	NONHSAT122730	NA	27758138	NA	pathogenic process	papillary thyroid cancer	Endocrine System Diseases;Neoplasms	1219	NONHSAT122730	-
HSALNT0138768	HSALNG0066240	MIR2052HG	NA	27758888	transcriptional regulation	pathogenic process	breast cancer	Skin and Connective Tissue Diseases;Neoplasms	1220	MIR2052HG	ENSG00000254349
HSALNT0289096	HSALNG0096884	LINC01198	NA	27764782	NA	pathogenic process	glioma	Neoplasms	1221	LINC01198	-
HSALNT0289274	HSALNG0096821	TPT1-AS1	NA	27764782	NA	pathogenic process	glioma	Neoplasms	1222	TPT1-AS1	-
HSALNT0289924	HSALNG0142039	linc-cdh4-2	NA	27765630	NA	pathogenic process	hepatocellular cancer	Neoplasms;Digestive System Diseases	1223	Linc-cdh4-2	-
HSALNT0144641	HSALNG0068878	LINC02055	RP1130-1	27773892	NA	pathogenic process	hepatocellular cancer	Neoplasms;Digestive System Diseases	1224	LINC02055	ENSG00000254101
HSALNT0289737	HSALNG0141852	DBCCR1	NA	27777512	transcriptional regulation	pathogenic process	bladder cancer	Male Urogenital Diseases;Female Urogenital Diseases and Pregnancy Complications;Neoplasms	1225	DBCCR1	-
HSALNT0289547	HSALNG0141662	AC012065.7	NA	27777635	NA	pathogenic process	chronic lymphocytic leukemia	Immune System Diseases;Neoplasms;Hemic and Lymphatic Diseases	1226	AC012065.7	-
HSALNT0289229	HSALNG0116565	RAMP2-AS1	NA	27784795	NA	pathogenic process	glioblastoma	Neoplasms	1227	RAMP2-AS1	ENSG00000197291
HSALNT0289591	HSALNG0141706	AK098081	NA	27788162	NA	pathogenic process	colorectal cancer	Neoplasms;Digestive System Diseases	1228	AK098081	-
HSALNT0289644	HSALNG0141759	BC037331	NA	27788162	NA	pathogenic process	colorectal cancer	Neoplasms;Digestive System Diseases	1229	BC037331	-
HSALNT0289646	HSALNG0141761	BC040303	NA	27788162	NA	pathogenic process	colorectal cancer	Neoplasms;Digestive System Diseases	1230	BC040303	-
HSALNT0289717	HSALNG0141832	CR749831	NA	27788162	NA	pathogenic process	colorectal cancer	Neoplasms;Digestive System Diseases	1231	CR749831	-
HSALNT0289250	HSALNG0040073	SNHG18	NA	27788958	NA	pathogenic process	glioma	Neoplasms	1232	SNHG18	ENSG00000250786
HSALNT0106140	HSALNG0050030	FOXP4-AS1	NA	27790757	NA	pathogenic process	colorectal cancer	Neoplasms;Digestive System Diseases	1233	FOXP4-AS1	ENSG00000234753
HSALNT0026202	HSALNG0012584	RNASEH1-AS1	LOC100506054	27797375	NA	pathogenic process	colorectal cancer	Neoplasms;Digestive System Diseases	1234	RNASEH1-AS1	ENSG00000234171
HSALNT0288993	HSALNG0088026	GSEC	ST3GAL4-AS1,DCPS-AS1,FLJ39051	27797375	NA	pathogenic process	colorectal cancer	Neoplasms;Digestive System Diseases	1235	GSEC	-
HSALNT0060264	HSALNG0028799	DNAJB8-AS1	NA	27801428	NA	NA	NA	NA	1236	DNAJB8-AS1	ENSG00000242049
HSALNT0248137	HSALNG0120059	CHMP1B-AS1	NA	27801428	NA	NA	NA	NA	1237	CHMP1B-AS1	-
HSALNT0021970	HSALNG0010602	TGFB2-AS1	NR_046268	27816668	NA	pathogenic process	early-onset preeclampsia	Female Urogenital Diseases and Pregnancy Complications	1238	TGFB2-AS1	ENSG00000232480
HSALNT0078323	HSALNG0037356	SLC7A11-AS1	NA	27816668	NA	pathogenic process	early-onset preeclampsia	Female Urogenital Diseases and Pregnancy Complications	1239	SLC7A11-AS1	ENSG00000250033
HSALNT0134663	HSALNG0064248	INTS9-AS1	ENST00000520055	27816668	NA	pathogenic process	early-onset preeclampsia	Female Urogenital Diseases and Pregnancy Complications	1240	INTS9-AS1	-
HSALNT0231572	HSALNG0111641	MMP2-AS1	NA	27816668	NA	pathogenic process	early-onset preeclampsia	Female Urogenital Diseases and Pregnancy Complications	1241	MMP2-AS1	-
HSALNT0267869	HSALNG0130456	SLC12A5-AS1	RP11-465L10.10	27816668	NA	pathogenic process	early-onset preeclampsia	Female Urogenital Diseases and Pregnancy Complications	1242	SLC12A5-AS1	ENSG00000204044
HSALNT0288921	HSALNG0002415	CSMD2-AS1	ENST00000434181	27816668	NA	pathogenic process	early-onset preeclampsia	Female Urogenital Diseases and Pregnancy Complications	1243	CSMD2-AS1	ENSG00000231163
HSALNT0288997	HSALNG0052934	HDAC2-AS2	ENST00000421891	27816668	NA	pathogenic process	early-onset preeclampsia	Female Urogenital Diseases and Pregnancy Complications	1244	HDAC2-AS2	ENSG00000228624
HSALNT0289012	HSALNG0105327	INO80-AS1	NA	27816668	NA	pathogenic process	early-onset preeclampsia	Female Urogenital Diseases and Pregnancy Complications	1245	INO80-AS1	-
HSALNT0289140	HSALNG0075065	LINC02247	NA	27816668	NA	pathogenic process	early-onset preeclampsia	Female Urogenital Diseases and Pregnancy Complications	1246	LINC02247	ENSG00000223729
HSALNT0289161	HSALNG0059170	MAGI2-AS3	NA	27816668	NA	pathogenic process	early-onset preeclampsia	Female Urogenital Diseases and Pregnancy Complications	1247	MAGI2-AS3	ENSG00000234456
HSALNT0289188	HSALNG0062699	MNX1-AS2	NA	27816668	NA	pathogenic process	early-onset preeclampsia	Female Urogenital Diseases and Pregnancy Complications	1248	MNX1-AS2	ENSG00000235029
HSALNT0289245	HSALNG0140277	SMIM10L2B-AS1	NA	27816668	NA	pathogenic process	early-onset preeclampsia	Female Urogenital Diseases and Pregnancy Complications	1249	SMIM10L2B-AS1	-
HSALNT0289407	HSALNG0102543	TGFB3-AS1	NA	27816668	NA	pathogenic process	early-onset preeclampsia	Female Urogenital Diseases and Pregnancy Complications	1250	TGFB3-AS1	-
HSALNT0289457	HSALNG0073036	HSD17B3-AS1	NA	27816668	NA	pathogenic process	early-onset preeclampsia	Female Urogenital Diseases and Pregnancy Complications	1251	HSD17B3-AS1	ENSG00000232283
HSALNT0289919	HSALNG0142034	LINC02246	NA	27816668	NA	pathogenic process	early-onset preeclampsia	Female Urogenital Diseases and Pregnancy Complications	1252	LINC02246	-
HSALNT0289288	HSALNG0100050	ZNF710-AS1	ENST00000558334	27816668	NA	pathogenic process	early-onset preeclampsia	Female Urogenital Diseases and Pregnancy Complications	1253	ZNF710-AS1	ENSG00000259291
HSALNT0289266	HSALNG0007188	TDRKH-AS1	RP11-98D18.9	27835578	NA	pathogenic process	NA	NA	1254	TDRKH-AS1	ENSG00000203288
HSALNT0289128	HSALNG0057684	LINC01952	AC004854.4	27836685	NA	pathogenic process	recurrent miscarriage	Female Urogenital Diseases and Pregnancy Complications	1255	LINC01952	-
HSALNT0290075	HSALNG0142190	NCF4-AS1	CTA-833B7.2	27836685	NA	pathogenic process	recurrent miscarriage	Female Urogenital Diseases and Pregnancy Complications	1256	NCF4-AS1	ENSG00000183822
HSALNT0289360	HSALNG0029603	LNCSRLR	lncRNA-SRLR	27841868	transcriptional regulation	pathogenic process	renal cell cancer	Male Urogenital Diseases;Neoplasms	1257	LNCSRLR	ENSG00000240032
HSALNT0288918	HSALNG0021529	CFLAR-AS1	ALS2CR10	27855375	NA	pathogenic process	esophageal squamous cell cancer	Neoplasms	1258	CFLAR-AS1	ENSG00000226312
HSALNT0289710	HSALNG0141825	COL1A2-AS1	TCONS_00013888,lncRNA8975-1	27866191	transcriptional regulation	pathogenic process	hypertrophic scar	Skin and Connective Tissue Diseases	1259	COL1A2-AS1	-
HSALNT0075075	HSALNG0035847	LNCPRESS2	lncPRESS2	27912097	transcriptional regulation	NA	NA	NA	1260	LNCPRESS2	-
HSALNT0011289	HSALNG0005432	LINC01930	EU358092	27913161	NA	pathogenic process	schizophrenia	Mental Disorders	1261	LINC01930	-
HSALNT0097120	HSALNG0046325	HMMR-AS1	NA	27920576	NA	pathogenic process	basal-like breast cancer	Neoplasms	1262	HMMR-AS1	-
HSALNT0184498	HSALNG0088703	CCND2-AS1	CCND2-AS2	27923660	NA	pathogenic process	glioma	Neoplasms	1263	CCND2-AS1	ENSG00000255920
HSALNT0289045	HSALNG0030884	LINC00578	NA	27940106	NA	pathogenic process	major depression disorder	Behavior and Behavior Mechanisms	1264	LINC00578	-
HSALNT0288884	HSALNG0026576	ADAMTS9-AS1	NA	27941916	NA	pathogenic process	epithelial ovarian cancer	Neoplasms	1265	ADAMTS9-AS1	ENSG00000241158
HSALNT0080041	HSALNG0038152	FAM198B-AS1	NA	27941916	NA	pathogenic process	NA	NA	1266	FAM198B-AS1	ENSG00000248429
HSALNT0103007	HSALNG0048820	LINC00240	C6orf41,NCRNA00240,bA373D17.1	27966444	ceRNA	pathogenic process	esophageal squamous cell cancer	Neoplasms	1267	LINC00240	ENSG00000224843
HSALNT0289071	HSALNG0122453	LINC00909	NA	27980086	NA	NA	NA	NA	1268	LINC00909	ENSG00000264247
HSALNT0289509	HSALNG0141620	LINC00680	NA	27980086	NA	NA	NA	NA	1269	LINC00680	ENSG00000215190
HSALNT0129070	HSALNG0061394	LINC00513	AC016831.7	27980086	NA	NA	NA	NA	1270	LINC00513	-
HSALNT0289129	HSALNG0115960	LINC02001	RP11-1094M14.11	27980086	NA	NA	NA	NA	1271	LINC02001	-
HSALNT0289215	HSALNG0092950	POC1B-AS1	RP11-734K2.4	27980086	NA	NA	NA	NA	1272	POC1B-AS1	-
HSALNT0289241	HSALNG0060049	SLC12A9-AS1	RP11-126L15.4	27980086	NA	NA	NA	NA	1273	SLC12A9-AS1	ENSG00000236305
HSALNT0289275	HSALNG0050617	TRAM2-AS1	NA	27980086	NA	NA	NA	NA	1274	TRAM2-AS1	ENSG00000225791
HSALNT0002243	HSALNG0001176	LINC01772	ENSG00000226029	27992375	ceRNA	pathogenic process	oesophageal cancer	Neoplasms	1275	ENST00000457898.1	-
HSALNT0288941	HSALNG0009693	ELF3-AS1	ENST00000415582	27997908	NA	pathogenic process	papillary thyroid cancer	Endocrine System Diseases;Neoplasms	1276	ELF3-AS1	-
HSALNT0289134	HSALNG0025450	LINC02158	NA	28003470	NA	pathogenic process	breast cancer	Skin and Connective Tissue Diseases;Neoplasms	1277	LINC02158	ENSG00000225611
HSALNT0289350	HSALNG0133329	LINC01671	BC041455	28003470	NA	pathogenic process	breast cancer	Skin and Connective Tissue Diseases;Neoplasms	1278	LINC01671	ENSG00000225431
HSALNT0289124	HSALNG0132343	LINC01684	lnc-JAM2-6	28003470	NA	pathogenic process	nonalcoholic fatty liver disease	Digestive System Diseases	1279	LINC01684	ENSG00000237484
HSALNT0289036	HSALNG0096092	LINC00365	NA	28028307	NA	pathogenic process	esophageal cancer	Neoplasms	1280	LINC00365	ENSG00000224511
HSALNT0289111	HSALNG0043625	LINC01554	C5orf27,FLJ38821,FIS	28028307	NA	pathogenic process	esophageal cancer	Neoplasms	1281	LINC01554	ENSG00000236882
HSALNT0289132	HSALNG0136701	LINC02154	GS1-600G8.5	28028307	NA	pathogenic process	esophageal cancer	Neoplasms	1282	LINC02154	-
HSALNT0137721	HSALNG0065704	LINC02155	RP11-705O24.1	28028307	NA	pathogenic process	esophageal cancer	Neoplasms	1283	LINC02155	ENSG00000254120
HSALNT0225363	HSALNG0108398	LINC02157	RP11-327J17.1	28028307	NA	pathogenic process	esophageal cancer	Neoplasms	1284	LINC02157	-
HSALNT0289133	HSALNG0090758	LINC02156	RP1-90J4.1	28028307	NA	pathogenic process	esophageal cancer	Neoplasms	1285	LINC02156	-
HSALNT0133924	HSALNG0063832	LINC02153	NA	28039689	NA	pathogenic process	major depression disorder	Behavior and Behavior Mechanisms	1286	LINC02153	ENSG00000253199
HSALNT0181656	HSALNG0087394	LINC02151	TCONS_00019174	28039689	NA	pathogenic process	major depression disorder	Behavior and Behavior Mechanisms	1287	LINC02151	-
HSALNT0227367	HSALNG0109385	LINC02152	NA	28039689	NA	pathogenic process	major depression disorder	Behavior and Behavior Mechanisms	1288	LINC02152	-
HSALNT0029246	HSALNG0013844	BRE-AS1	NA	28052243	NA	NA	NA	NA	1289	BRE-AS1	-
HSALNT0289251	HSALNG0056623	SNHG26	AC005682.5	28060759	NA	pathogenic process	bladder urothelial cancer	Male Urogenital Diseases;Female Urogenital Diseases and Pregnancy Complications;Neoplasms	1290	SNHG26	-
HSALNT0252719	HSALNG0122284	LIVAR	lnc18q22.2	28073183	NA	pathogenic process	nonalcoholic steatohepatiti	Digestive System Diseases	1291	LIVAR	-
HSALNT0289074	HSALNG0031832	LINC00969	ENST00000453324	28076325	NA	pathogenic process	lung squamous cell cancer	Respiratory Tract Diseases;Neoplasms	1292	LINC00969	-
HSALNT0289138	HSALNG0140259	LINC02243	ENST00000441841	28076325	NA	pathogenic process	lung squamous cell cancer	Respiratory Tract Diseases;Neoplasms	1293	LINC02243	ENSG00000236091
HSALNT0289399	HSALNG0039449	SLC9A3-AS1	UC011CLY.2	28076325	NA	pathogenic process	lung squamous cell cancer	Respiratory Tract Diseases;Neoplasms	1294	SLC9A3-AS1	-
HSALNT0288934	HSALNG0126602	DM1-AS	NA	28102759	NA	pathogenic process	myotonic dystrophy type 1	Musculoskeletal Diseases;Nervous System Diseases	1295	DM1-AS	ENSG00000267395
HSALNT0009014	HSALNG0004475	LINC02238	RP4-788P17.1	28103885	NA	pathogenic process	B cell lymphoma	Immune System Diseases;Neoplasms;Hemic and Lymphatic Diseases	1296	LINC02238	-
HSALNT0289163	HSALNG0043374	MEF2C-AS2	CTC-467M3.1	28103885	NA	pathogenic process	diffuse large B-cell lymphoma	Hemic and Lymphatic Diseases	1297	MEF2C-AS2	ENSG00000245864
HSALNT0289181	HSALNG0003824	MIR4422HG	RP11-101C11.1	28103885	NA	pathogenic process	diffuse large B-cell lymphoma	Hemic and Lymphatic Diseases	1298	MIR4422HG	ENSG00000231090
HSALNT0289403	HSALNG0082800	SPON1-AS1	RP11-21,L19.1	28103885	NA	pathogenic process	diffuse large B-cell lymphoma	Hemic and Lymphatic Diseases	1299	SPON1-AS1	-
HSALNT0289461	HSALNG0083610	CD44-AS1	RP1-68D18.4	28103885	NA	pathogenic process	diffuse large B-cell lymphoma	Hemic and Lymphatic Diseases	1300	CD44-AS1	-
HSALNT0262277	HSALNG0127560	LILRB1-AS1	AC009892.10	28103885	NA	pathogenic process	NA	NA	1301	LILRB1-AS1	-
HSALNT0289546	HSALNG0141661	AC009892.10	LILRB1-AS1	28103885	NA	NA	B cell lymphoma	Immune System Diseases;Neoplasms;Hemic and Lymphatic Diseases	1302	AC009892.10	-
HSALNT0282241	HSALNG0137635	LINC01186	NA	28119085	NA	pathogenic process	lung cancer	Respiratory Tract Diseases;Neoplasms	1303	LINC01186	ENSG00000236751
HSALNT0289168	HSALNG0131657	MHENCR	NA	28123636	ceRNA	pathogenic process	melanoma	Neoplasms	1304	MHENCR	ENSG00000232442
HSALNT0072994	HSALNG0034801	LINC02232	RP11-707A18.1	28128360	NA	pathogenic process	NA	NA	1305	LINC02232	ENSG00000250125
HSALNT0080161	HSALNG0038220	LINC02233	RP11-6C14.1	28128360	NA	pathogenic process	NA	NA	1306	LINC02233	ENSG00000250488
HSALNT0084027	HSALNG0039930	LINC02236	RP11-332J15.1	28128360	NA	pathogenic process	NA	NA	1307	LINC02236	ENSG00000251365
HSALNT0091870	HSALNG0043678	LINC02234	RP11-455B3.1	28128360	NA	pathogenic process	NA	NA	1308	LINC02234	-
HSALNT0139521	HSALNG0066607	LINC02235	RP11-354A14.1	28128360	NA	pathogenic process	NA	NA	1309	LINC02235	-
HSALNT0142040	HSALNG0067779	LINC02237	RP11-1101K5.1	28128360	NA	pathogenic process	NA	NA	1310	LINC02237	ENSG00000253434
HSALNT0289135	HSALNG0111295	LINC02179	RP11-189E14.4	28128360	NA	pathogenic process	NA	NA	1311	LINC02179	ENSG00000261623
HSALNT0289351	HSALNG0132340	LINC01689	AP000469.2	28128360	NA	pathogenic process	NA	NA	1312	LINC01689	ENSG00000224832
HSALNT0289137	HSALNG0091963	LINC02231	RP11-766N7.4	28157654	NA	pathogenic process	Esophageal squamous cell cancer	Neoplasms	1313	LINC02231	ENSG00000248995
HSALNT0220239	HSALNG0105903	MIR4713HG	RP11-108K3.1	28187432	NA	pathogenic process	colorectal cancer	Neoplasms;Digestive System Diseases	1314	MIR4713HG	ENSG00000259240
HSALNT0288967	HSALNG0037858	FAM160A1-DT	RP11-610P16.1	28187432	NA	pathogenic process	colorectal cancer	Neoplasms;Digestive System Diseases	1315	FAM160A1-DT	-
HSALNT0289239	HSALNG0021423	SATB2-AS1	NA	28190168	translational control	pathogenic process	osteosarcoma	Neoplasms	1316	SATB2-AS1	ENSG00000225953
HSALNT0289512	HSALNG0141623	LINC01826	lnc-MKI67IP-3	28195197	ceRNA	pathogenic process	atherosclerosis	Cardiovascular Diseases	1317	LINC01826	ENSG00000232740
HSALNT0289024	HSALNG0104253	LINC00226	C14orf97,NCRNA00226	28220683	NA	pathogenic process	pancreatic ductaladenocarcinoma	Neoplasms	1318	LINC00226	-
HSALNT0082192	HSALNG0039173	F11-AS1	NA	28220683	NA	NA	NA	NA	1319	F11-AS1	ENSG00000251165
HSALNT0219108	HSALNG0105295	SPINT1-AS1	RP11-532F12.5	28225791	NA	pathogenic process	melanoma	Neoplasms	1320	SPINT1-AS1	ENSG00000261183
HSALNT0289177	HSALNG0088950	MIR200CHG	U47924.27	28225791	NA	pathogenic process	melanoma	Neoplasms	1321	MIR200CHG	ENSG00000257084
HSALNT0289328	HSALNG0031153	LINC00888	NA	28225791	NA	pathogenic process	melanoma	Neoplasms	1322	LINC00888	ENSG00000240024
HSALNT0289309	HSALNG0116205	LINC00672	NA	28232485	transcriptional regulation	pathogenic process	endometrial cancer	Female Urogenital Diseases and Pregnancy Complications;Neoplasms	1323	LINC00672	ENSG00000263874
HSALNT0289198	HSALNG0085691	P4HA3-AS1	NA	28235564	NA	pathogenic process	parkinson's disease	Nervous System Diseases	1324	P4HA3-AS1	ENSG00000246211
HSALNT0197312	HSALNG0095075	TMEM132D-AS1	LOC283352	28265570	NA	pathogenic process	human dermal fibroblasts	Cell Physiological Phenomena	1325	TMEM132D-AS1	ENSG00000249196
HSALNT0289472	HSALNG0113128	ATP2C2-AS1	RP11-517C16.2-001	28265570	NA	NA	NA	NA	1326	ATP2C2-AS1	ENSG00000261286
HSALNT0233849	HSALNG0112863	WWOX-AS1	RP11-190D6.2	28280357	NA	pathogenic process	epithelial ovarian cancer	Neoplasms	1327	WWOX-AS1	-
HSALNT0128829	HSALNG0061246	FLNC-AS1	NA	28391028	NA	pathogenic process	cervical squamous cancer	Neoplasms	1328	FLNC-AS1	ENSG00000242902
HSALNT0289889	HSALNG0142004	LIF-AS1	Lnc-LIF-AS	28391028	NA	pathogenic process	cervical squamous cancer	Neoplasms	1329	LIF-AS1	ENSG00000232530
HSALNT0011283	HSALNG0005428	DPYD-AS2	NA	28391028	NA	pathogenic process	cervical squamous cancer	Neoplasms	1330	DPYD-AS2	ENSG00000235777
HSALNT0289836	HSALNG0141951	FLICR	NA	28396406	transcriptional regulation	pathogenic process	autoimmune diabete	Immune System Diseases	1331	FLICR	-
HSALNT0289356	HSALNG0090563	LINC02402	ENST00000550337.1	28407663	NA	pathogenic process	diabetes	Endocrine System Diseases	1332	LINC02402	ENSG00000257510
HSALNT0137118	HSALNG0065453	CERNA3	CTA	28415557	ceRNA	pathogenic process	osteosarcoma	Neoplasms	1333	CERNA3	ENSG00000253603
HSALNT0090838	HSALNG0043312	LINC02488	CTD-2316B1	28415557	NA	pathogenic process	NA	NA	1334	LINC02488	-
HSALNT0174947	HSALNG0083979	LINC02489	CTD-2589M5	28415557	NA	pathogenic process	NA	NA	1335	LINC02489	-
HSALNT0220441	HSALNG0105991	LINC02490	RP11-209E8	28415557	NA	pathogenic process	NA	NA	1336	LINC02490	ENSG00000259237
HSALNT0289260	HSALNG0045650	STK32A-AS1	CTC-255N20	28415557	NA	pathogenic process	NA	NA	1337	STK32A-AS1	-
HSALNT0289143	HSALNG0055190	LINC02487	NA	28415559	NA	pathogenic process	squamous cell cancer	Neoplasms	1338	LINC02487	ENSG00000203688
HSALNT0095585	HSALNG0045503	SPRY4-AS1	THCAT68	28415801	NA	pathogenic process	bladder cancer	Male Urogenital Diseases;Female Urogenital Diseases and Pregnancy Complications;Neoplasms	1339	SPRY4-AS1	ENSG00000231185
HSALNT0288927	HSALNG0090908	DDN-AS1	CAT1507	28415801	NA	pathogenic process	bladder cancer	Male Urogenital Diseases;Female Urogenital Diseases and Pregnancy Complications;Neoplasms	1340	DDN-AS1	ENSG00000257913
HSALNT0012862	HSALNG0006150	SLC16A1-AS1	NA	28418905	NA	pathogenic process	acute myocardial infarction	Cardiovascular Diseases	1341	SLC16A1-AS1	ENSG00000226419
HSALNT0289412	HSALNG0000276	TNFRSF14-AS1	ENST00000416860.2	28418905	NA	pathogenic process	acute myocardial infarction	Cardiovascular Diseases	1342	TNFRSF14-AS1	-
HSALNT0259139	HSALNG0125745	LINC00665	NA	28418939	NA	NA	NA	NA	1343	LINC00665	ENSG00000232677
HSALNT0040268	HSALNG0019085	DARS-AS1	NA	28420760	NA	pathogenic process	renal disease	NA	1344	DARS-AS1	ENSG00000231890
HSALNT0288913	HSALNG0125425	CEBPA-AS1	CEBPA-DT	28423525	NA	pathogenic process	gastric cancer	Neoplasms;Digestive System Diseases	1345	CEBPA-AS1	-
HSALNT0289011	HSALNG0057479	INHBA-AS1	NA	28423525	NA	pathogenic process	gastric cancer	Neoplasms;Digestive System Diseases	1346	INHBA-AS1	ENSG00000224116
HSALNT0288988	HSALNG0067472	GASAL1	GASL1	28423601	NA	pathogenic process	liver cancer	Neoplasms;Digestive System Diseases	1347	GASAL1	-
HSALNT0289127	HSALNG0021881	LINC01857	AC079767.4	28424495	NA	pathogenic process	tuberculosis	Bacterial Infections and Mycoses	1348	LINC01857	ENSG00000224137
HSALNT0289091	HSALNG0004949	LINC01140	FLJ41676	28444881	NA	NA	NA	NA	1349	LINC01140	ENSG00000267272
HSALNT0281957	HSALNG0137521	PINCR	NA	28580901	transcriptional regulation	pathogenic process	colorectal cancer	Neoplasms;Digestive System Diseases	1350	PINCR	ENSG00000224294
HSALNT0289344	HSALNG0139543	LINC00890	NA	28587571	NA	pathogenic process	leiomyoma	Neoplasms	1351	LINC00890	-
HSALNT0019828	HSALNG0009573	LINC00862	C1orf98,SMIM16	28611953	NA	pathogenic process	cystic fibrosis	Respiratory Tract Diseases;Congenital, Hereditary, and Neonatal Diseases and Abnormalities;Digestive System Diseases	1352	LINC00862	ENSG00000203721
HSALNT0073790	HSALNG0035237	LINC02562	RP11-44F21.5	28611953	NA	pathogenic process	cystic fibrosis	Respiratory Tract Diseases;Congenital, Hereditary, and Neonatal Diseases and Abnormalities;Digestive System Diseases	1353	LINC02562	-
HSALNT0263101	HSALNG0127961	LINC02560	CTD-2619J13.13	28611953	NA	pathogenic process	cystic fibrosis	Respiratory Tract Diseases;Congenital, Hereditary, and Neonatal Diseases and Abnormalities;Digestive System Diseases	1354	LINC02560	ENSG00000268307
HSALNT0289144	HSALNG0088252	LINC02551	RP11-890B15.2	28611953	NA	pathogenic process	cystic fibrosis	Respiratory Tract Diseases;Congenital, Hereditary, and Neonatal Diseases and Abnormalities;Digestive System Diseases	1355	LINC02551	-
HSALNT0289458	HSALNG0078773	DDIT4-AS1	RP11-442H21.2	28611953	NA	pathogenic process	cystic Fibrosis	Respiratory Tract Diseases;Congenital, Hereditary, and Neonatal Diseases and Abnormalities;Digestive System Diseases	1356	DDIT4-AS1	-
HSALNT0288992	HSALNG0089423	GPRC5D-AS1	RP11-392P7.6	28612367	NA	pathogenic process	colorectal cancer	Neoplasms;Digestive System Diseases	1357	GPRC5D-AS1	ENSG00000247498
HSALNT0289386	HSALNG0015768	PCBP1-AS1	NA	28621149	NA	pathogenic process	NA	NA	1358	PCBP1-AS1	ENSG00000179818
HSALNT0289405	HSALNG0044141	STARD4-AS1	NA	28621149	NA	pathogenic process	NA	NA	1359	STARD4-AS1	ENSG00000246859
HSALNT0201547	HSALNG0097004	LINC00462	NA	28622593	NA	pathogenic process	hepatocellular cancer	Neoplasms;Digestive System Diseases	1360	LINC00462	ENSG00000233610
HSALNT0207103	HSALNG0099453	SOX1-OT	LINC00403	28674729	NA	pathogenic process	NA	NA	1361	SOX1-OT	ENSG00000224243
HSALNT0002131	HSALNG0001107	SLC25A34-AS1	RP11-169K16.4	28706138	NA	NA	NA	NA	1362	SLC25A34-AS1	ENSG00000224459
HSALNT0289218	HSALNG0075163	PPP1R26-AS1	NA	28738804	NA	pathogenic process	breast cancer	Skin and Connective Tissue Diseases;Neoplasms	1363	PPP1R26-AS1	ENSG00000225361
HSALNT0289047	HSALNG0064310	LINC00589	C8orf75,TSLNC8	28746790	NA	pathogenic process	hepatocellular cancer	Neoplasms;Digestive System Diseases	1364	LINC00589	ENSG00000251191
HSALNT0289516	HSALNG0141627	TPM1-AS	TPM1-AS1	28754317	splicing regulation	pathogenic process	esophageal cancer	Neoplasms	1365	TPM1-AS	-
HSALNT0289314	HSALNG0141631	LINC01101	FLJ14816	28767188	NA	pathogenic process	HPV-induced cervical neoplasia	Neoplasms	1366	LINC01101	ENSG00000280409
HSALNT0289147	HSALNG0018748	LINC02572	AC079776.2	28781691	NA	pathogenic process	epithelial ovarian cancer	Neoplasms	1367	LINC02572	-
HSALNT0096804	HSALNG0046188	LINC02202	NA	28792927	NA	NA	NA	NA	1368	LINC02202	ENSG00000245812
HSALNT0289076	HSALNG0027511	LINC00973	CTD-2021J15.2	28796819	NA	pathogenic process	colorectal cancer	Neoplasms;Digestive System Diseases	1369	LINC00973	-
HSALNT0288625	HSALNG0141401	TTTY10	NCRNA00133	28797257	NA	pathogenic process	colorectal cancer	Neoplasms;Digestive System Diseases	1370	TTTY10	ENSG00000229236
HSALNT0289323	HSALNG0133418	LINC00319	C21orf125,NCRNA00319,PRED49,FLJ38036	28800794	ceRNA	pathogenic process	lung cancer	Respiratory Tract Diseases;Neoplasms	1371	LINC00319	ENSG00000188660
HSALNT0015533	HSALNG0007394	IL6R-AS1	RP11-350G8.5	28839111	NA	NA	NA	NA	1372	IL6R-AS1	ENSG00000228013
HSALNT0090330	HSALNG0043020	CKMT2-AS1	NA	28839111	NA	NA	NA	NA	1373	CKMT2-AS1	ENSG00000247572
HSALNT0012995	HSALNG0006203	HIPK1-AS1	NA	28839111	NA	NA	NA	NA	1374	HIPK1-AS1	ENSG00000235527
HSALNT0289216	HSALNG0050214	POLH-AS1	RP3-337H4.8	28839111	NA	NA	NA	NA	1375	POLH-AS1	-
HSALNT0289276	HSALNG0053237	TRDN-AS1	HRAT13	28839111	NA	NA	NA	NA	1376	TRDN-AS1	-
HSALNT0289159	HSALNG0069213	LY6E-DT	LOC100133669	28871211	NA	pathogenic process	ovarian cancer	Endocrine System Diseases;Female Urogenital Diseases and Pregnancy Complications;Neoplasms	1377	LY6E-DT	-
HSALNT0289434	HSALNG0040409	BASP1-AS1	LOC285696	28871211	NA	pathogenic process	NA	NA	1378	BASP1-AS1	ENSG00000215196
HSALNT0288991	HSALNG0069691	GLIS3-AS1	C9orf70,MGC16153	28874676	NA	NA	NA	NA	1379	GLIS3-AS1	ENSG00000237009
HSALNT0288896	HSALNG0070213	BNC2-AS1	RP11-62F24.2	28879717	NA	pathogenic process	gastric cancer	Neoplasms;Digestive System Diseases	1380	BNC2-AS1	ENSG00000234779
HSALNT0289292	HSALNG0078947	ZNF503-AS1	NA	28880276	NA	pathogenic process	age-related macular degeneration	Eye Diseases	1381	ZNF503-AS1	ENSG00000226051
HSALNT0159506	HSALNG0076434	VIM-AS1	NA	28881755	NA	pathogenic process	endometrial cancer	Female Urogenital Diseases and Pregnancy Complications;Neoplasms	1382	VIM-AS1	ENSG00000229124
HSALNT0288882	HSALNG0011058	ACBD3-AS1	RP11-275I14.4	28881755	NA	pathogenic process	endometrial cancer	Female Urogenital Diseases and Pregnancy Complications;Neoplasms	1383	ACBD3-AS1	ENSG00000234478
HSALNT0289156	HSALNG0005074	LRRC8C-DT	FLJ27354	28881755	NA	pathogenic process	endometrial cancer	Female Urogenital Diseases and Pregnancy Complications;Neoplasms	1384	LRRC8C-DT	ENSG00000231999
HSALNT0289447	HSALNG0058889	ELN-AS1	CTB-51J22.1	28881755	NA	pathogenic process	endometrial cancer	Female Urogenital Diseases and Pregnancy Complications;Neoplasms	1385	ELN-AS1	-
HSALNT0076712	HSALNG0036645	LINC02264	NA	28900495	NA	pathogenic process	gastric cancer	Neoplasms;Digestive System Diseases	1386	LINC02264	ENSG00000229565
HSALNT0093666	HSALNG0044495	LINC02201	NA	28900495	NA	pathogenic process	gastric cancer	Neoplasms;Digestive System Diseases	1387	LINC02201	ENSG00000251538
HSALNT0271685	HSALNG0132198	LINC02573	NA	28900495	NA	pathogenic process	gastric cancer	Neoplasms;Digestive System Diseases	1388	LINC02573	-
HSALNT0289125	HSALNG0015785	LINC01816	LOC100133985	28900495	NA	pathogenic process	gastric cancer	Neoplasms;Digestive System Diseases	1389	LINC01816	ENSG00000231327
HSALNT0289355	HSALNG0091335	LINC02381	LOC400043	28900495	NA	pathogenic process	gastric cancer	Neoplasms;Digestive System Diseases	1390	LINC02381	ENSG00000250742
HSALNT0289366	HSALNG0029874	MBNL1-AS1	LOC401093	28900495	NA	pathogenic process	gastric cancer	Neoplasms;Digestive System Diseases	1391	MBNL1-AS1	ENSG00000229619
HSALNT0289513	HSALNG0141624	MIR4697HG	LINC00947,LOC283174	28900495	NA	pathogenic process	gastric cancer	Neoplasms;Digestive System Diseases	1392	MIR4697HG	ENSG00000280237
HSALNT0289073	HSALNG0065480	LINC00968	NA	28926089	NA	pathogenic process	non-small cell lung cancer	Respiratory Tract Diseases;Neoplasms	1393	LINC00968	ENSG00000246430
HSALNT0114453	HSALNG0053963	NMBR-AS1	RP11-137J7.2	28942040	NA	pathogenic process	non-melanoma skin cancer	Respiratory Tract Diseases;Neoplasms	1394	NMBR-AS1	-
HSALNT0289300	HSALNG0077499	LINC01518	NA	28942040	NA	pathogenic process	non-melanoma skin cancer	Respiratory Tract Diseases;Neoplasms	1395	LINC01518	-
HSALNT0003783	HSALNG0002009	LINC02574	RP11-288L9.1	28942040	transcriptional regulation	pathogenic process	UVB-irradiated KC & non-melanoma skin cancer	Skin and Connective Tissue Diseases;Neoplasms	1396	LINC02574	ENSG00000233975
HSALNT0032721	HSALNG0015486	LINC02579	AC007365.1	28942040	NA	pathogenic process	NA	NA	1397	LINC02579	ENSG00000233694
HSALNT0030828	HSALNG0014519	LINC02580	AC093609.1	28942040	NA	pathogenic process	UVB-irradiated KC & non-melanoma skin cancer	Skin and Connective Tissue Diseases;Neoplasms	1398	LINC02580	-
HSALNT0032808	HSALNG0015519	LINC02576	NA	28942040	NA	pathogenic process	UVB-irradiated KC & non-melanoma skin cancer	Skin and Connective Tissue Diseases;Neoplasms	1399	LINC02576	-
HSALNT0127022	HSALNG0060386	LINC02577	NA	28942040	NA	pathogenic process	UVB-irradiated KC & non-melanoma skin cancer	Skin and Connective Tissue Diseases;Neoplasms	1400	LINC02577	-
HSALNT0154722	HSALNG0074062	LINC02578	RP11-127L21.1	28942040	NA	pathogenic process	UVB-irradiated KC & non-melanoma skin cancer	Skin and Connective Tissue Diseases;Neoplasms	1401	LINC02578	-
HSALNT0288962	HSALNG0084388	FAM111A-DT	NA	28942040	NA	pathogenic process	UVB-irradiated KC & non-melanoma skin cancer	Skin and Connective Tissue Diseases;Neoplasms	1402	FAM111A-DT	ENSG00000245571
HSALNT0289148	HSALNG0133545	LINC02575	AP001065.15	28942040	transcriptional regulation	pathogenic process	UVB-irradiated KC & non-melanoma skin cancer	Skin and Connective Tissue Diseases;Neoplasms	1403	LINC02575	-
HSALNT0025249	HSALNG0012143	KIF26B-AS1	RP11-62I21.1	28942040	NA	NA	NA	NA	1404	KIF26B-AS1	ENSG00000232192
HSALNT0177212	HSALNG0085146	RPS6KB2-AS1	AP003419.16	28944926	NA	pathogenic process	aging‑associated idiopathic pulmonary fibrosis	Physiological Phenomena	1405	RPS6KB2-AS1	-
HSALNT0289072	HSALNG0090150	LINC00941	lncRNA-MUF	28947421	ceRNA	pathogenic process	hepatocellular cancer	Neoplasms;Digestive System Diseases	1406	LINC00941	-
HSALNT0289338	HSALNG0075045	LINC00094	FLJ35348,bA374P20.3	28949095	NA	pathogenic process	lung squamous cell cancer	Respiratory Tract Diseases;Neoplasms	1407	LINC00094	-
HSALNT0114192	HSALNG0053894	FILNC1	NA	28978906	translational control	pathogenic process	renal tumor	Neoplasms	1408	FILNC1	ENSG00000231426
HSALNT0289199	HSALNG0128600	PARAL1	NA	29075020	ceRNA	pathogenic process	obesity	Pathological Conditions, Signs and Symptoms;Nutritional and Metabolic Diseases;Physiological Phenomena	1409	PARAL1	-
HSALNT0244832	HSALNG0118528	SOX9-AS1	FLJ37644	29084806	transcriptional regulation	NA	NA	NA	1410	SOX9-AS1	ENSG00000234899
HSALNT0289236	HSALNG0118528	ROCR	LINC02095	29084806	transcriptional regulation	NA	NA	NA	1411	ROCR	-
HSALNT0056667	HSALNG0027060	LINC02027	LOC728290	29085452	NA	pathogenic process	hepatocellular cancer	Neoplasms;Digestive System Diseases	1412	LINC02027	ENSG00000243694
HSALNT0289424	HSALNG0141124	TTTY22	NCRNA00147	29209947	NA	NA	NA	NA	1413	TTTY22	ENSG00000224075
HSALNT0289069	HSALNG0030090	LINC00880	NA	29215699	NA	NA	NA	NA	1414	LINC00880	ENSG00000243629
HSALNT0252974	HSALNG0122396	LINC02582	CTD-2354A18.1	29254165	NA	pathogenic process	colorectal cancer	Neoplasms;Digestive System Diseases	1415	LINC02582	ENSG00000261780
HSALNT0289035	HSALNG0097712	LINC00364	LncRNA00364	29254221	NA	pathogenic process	hepatocellular cancer	Neoplasms;Digestive System Diseases	1416	LINC00364	ENSG00000230040
HSALNT0060981	HSALNG0029189	NCK1-DT	NCK1-AS1,SLC35G2-AS1	29416014	ceRNA	pathogenic process	cervical cancer	Female Urogenital Diseases and Pregnancy Complications;Neoplasms	1417	NCK1-DT	-
HSALNT0288890	HSALNG0067505	BAALC-AS1	lncFZD6,FZD6-DT	29535420	transcriptional regulation	pathogenic process	liver cancer	Neoplasms;Digestive System Diseases	1418	BAALC-AS1	ENSG00000247081
HSALNT0046602	HSALNG0021972	CPS1-IT1	CPS1-IT,CPS1IT,CPS1IT1,PRO0132	28767392;12477932;26499888;27248828;27662619	NA	pathogenic process	hepatocellular cancer;lung cancer;intrahepatic cholangiocarcinoma	Respiratory Tract Diseases;Neoplasms;Digestive System Diseases	1419	CPS1-IT1	ENSG00000280837
HSALNT0289445	HSALNG0059740	DLX6-AS1	DLX6-A, DLX6A, Evf-2,NCRNA00212,NCRNA00212,FLJ34048	28881158;16705037;20930520;26052251	transcriptional regulation	pathogenic process	split hand/split foot malformation disorder;lung adenocarcinoma	Respiratory Tract Diseases;Congenital, Hereditary, and Neonatal Diseases and Abnormalities;Neoplasms	1420	DLX6-AS1	-
HSALNT0289891	HSALNG0142006	LINC00114	NA	14693372	NA	NA	NA	NA	1421	LINC00114	ENSG00000223806
HSALNT0289415	HSALNG0138601	TSIX	LINC00013,NCRNA00013,XIST-A, XIST-AS1,XISTAS	10192391;26566700	transcriptional regulation	pathogenic process	systemic sclerosis	Skin and Connective Tissue Diseases	1422	TSIX	ENSG00000270641
HSALNT0217334	HSALNG0104503	MKRN3-AS1	ZNF127A, MKRN3A, MKRN3-A,FNZ127,NCRNA00009,ZNF127-AS	10196367;9237260	NA	pathogenic process	Prader-Willi syndrome	Nutritional and Metabolic Diseases;Congenital, Hereditary, and Neonatal Diseases and Abnormalities;Nervous System Diseases	1423	MKRN3-AS1	-
HSALNT0290256	HSALNG0142371	SRA	lnc-SRA1-1:1,SRA1,ENSG00000213523	10199399;12565891;16848684;19064678;19483093;20079837;23104877;24499465;25257554;25609053;26967566;27759039	transcriptional regulation	pathogenic process	nonalcoholic fatty liver disease;polycystic ovary syndrome;ovarian cancer;dilated cardiomyopathy;cardiomyopathy;breast cancer;laryngeal squamous cell cancer;uterus cancer	Skin and Connective Tissue Diseases;Neoplasms;Cardiovascular Diseases;Female Urogenital Diseases and Pregnancy Complications;Endocrine System Diseases;Digestive System Diseases	1424	Lnc-SRA1-1:1	-
HSALNT0289442	HSALNG0049271	HCP5	6S2650E,D6S2650E,P5-1	10199916;18684101;19935381;20534626;8462994	NA	pathogenic process	AIDS	Immune System Diseases;Virus Diseases	1425	HCP5	ENSG00000206337
HSALNT0289284	HSALNG0083476	WT1-AS	WIT1,WIT-1,WT1A, WT1-AS1	10340388;10811108;14681303;17210670;17940140;24707949;26449525;26462627	transcriptional regulation	pathogenic process	gastric cancer;primary myelofibrosis;hepatocellular cancer;Wilms' tumor;acute myeloid leukemia	Neoplasms;Hemic and Lymphatic Diseases;Digestive System Diseases	1426	Lnc-EIF3M-1:1	-
HSALNT0289421	HSALNG0082235	KCNQ1OT1	KCNQ1-AS2,KCNQ10T1,Kncq1,KvDMR1,KvLQT1-A, LIT1,NCRNA00012	10393948;10958646;12136243;12746837;15590939;15888726;16575194;16965397;20573698;23660942;23728290;23791884;23984860;24373479;25035150;26323944;26868975	transcriptional regulation	pathogenic process	prostate cancer;colorectal cancer;hepatocelluar cancer;acute myocardial infarction;kidney cancer;Beckwith-Wiedemann syndrome;breast cancer	Skin and Connective Tissue Diseases;Congenital, Hereditary, and Neonatal Diseases and Abnormalities;Neoplasms;Male Urogenital Diseases;Female Urogenital Diseases and Pregnancy Complications;Cardiovascular Diseases;Digestive System Diseases	1427	NONHSAT017524	-
HSALNT0263784	HSALNG0128372	PCNA-AS1	PCNAA, PCNA-AS	10488129;24704293;26731993;27049681	transcriptional regulation	pathogenic process	gastric cancer;hepatocelluar cancer	Neoplasms;Digestive System Diseases	1428	PCNA-AS1	-
HSALNT0289524	HSALNG0049107	HCG9	PERB11,HCGIX,HCGIX4,HCGIX-4	10557312;10727083	NA	NA	NA	NA	1429	HCG9	ENSG00000204625
HSALNT0289264	HSALNG0103448	TCL6	TCL6e1,TNG2,TNG1	10588720;10851082;27494890	NA	pathogenic process;developmental process	renal cell cancer;leukemia	Male Urogenital Diseases;Neoplasms	1430	TCL6	-
HSALNT0289203	HSALNG0072040	PCA3	DD3,NCRNA00019,PCAT3	10606244;14607216;15245811;18054202;18602209;19319183;20114043;20332487;20424427;20980098;21655300;21883822;22349460;23130941;23726266;23728290;24373479;24667321;24836411;25232225;25445501;26080435;26503110;26594800;26960690;26965999;27743381	transcriptional regulation;ceRNA	pathogenic process	prostate cancer	Male Urogenital Diseases;Neoplasms	1431	ENST00000412654.1	-
HSALNT0289462	HSALNG0082178	H19	ASM,ASM1,BW, D11S813E,LINC00008,NCRNA00008,WT2	10640993;10696440;10738131;11120891;11193051;11395395;11437411;11813134;12419837;12648595;12682647;12783848;14729626;15314640;15521051;15618002;15645136;15736456;15899898;16001432;16179496;16189152;16707459;17786216;18262338;18719115;18794369;19066168;19570415;19656414;19926638;19968822;20042264;20104244;20380817;20483645;21058226;21150838;21162716;21163252;21458801;21748294;21874233;21937622;219…	transcriptional regulation;ceRNA	developmental process;pathogenic process	prostate cancer;glioma;cancer;breast cancer;ovarian cancer;Marek's disease;gestational trophoblastic diseases;glioblastoma;non-small cell lung cancer;hyperhomocysteinemia;congenital heart defect;congenital hyperinsulinism;pancreatic cancer;Beckwith-Wiedemann syndrome;endometriosis;trophoblastic tumor;adrenocortical cancer;coronary artery disease;Wiedemann-Beckwith syndrome;bladder cancer;melanoma…	Nutritional and Metabolic Diseases;Cell Physiological Phenomena;Virus Diseases;Female Urogenital Diseases and Pregnancy Complications;Cardiovascular Diseases;Physiological Phenomena;Neoplasms;Male Urogenital Diseases;Endocrine System Diseases;Congenital, Hereditary, and Neonatal Diseases and Abnormalities;Immune System Diseases;Hemic and Lymphatic Diseases;Musculoskeletal Diseases;Nervous System …	1432	NONHSAT017465	-
HSALNT0288932	HSALNG0097105	DLEU1	BCM, BCMS1,DLB1,LEU1,LEU2,LINC00021,NCRNA00021,XTP6	10684931;11072235;11161783;11406609;11691637;12094250;12461754;17539775;18562676;19347735;19591824;23593011;26416600;9395242	transcriptional regulation;ceRNA	pathogenic process	lymphocytic leukemia;B-cell chronic lymphocytic leukemia;myeloma;multiple myeloma;hematopoietic and solid tumors;chronic lymphocytic leukemia;inherited bone marrow failure disorder;lymphoma;breast cancer;head and neck squamous cell cancer	Skin and Connective Tissue Diseases;Congenital, Hereditary, and Neonatal Diseases and Abnormalities;Neoplasms;Immune System Diseases;Hemic and Lymphatic Diseases;Cardiovascular Diseases	1433	NONHSAT033797	-
HSALNT0289493	HSALNG0141604	DBH-AS1	NCRNA00118,BPR	10686491;26393879	NA	pathogenic process	hepatocellular cancer	Neoplasms;Digestive System Diseases	1434	DBH-AS1	ENSG00000225756
HSALNT0088415	HSALNG0042101	PART1	DKFZP586D0823,NCRNA00206	10706094;23726844	NA	pathogenic process	prostate cancer;glioblastoma	Male Urogenital Diseases;Neoplasms	1435	ENST00000506884.1	-
HSALNT0289463	HSALNG0082197	IGF2-AS	IGF2A,PEG8,IGF2-AS1	10731720;12603530;12702581;17554260;19767753	transcriptional regulation	pathogenic process	liver cancer;type 1 diabetes;prostate cancer;Wilms' tumor;hepatocelluar cancer	Neoplasms;Nutritional and Metabolic Diseases;Male Urogenital Diseases;Endocrine System Diseases;Digestive System Diseases	1436	IGF2-AS	ENSG00000099869
HSALNT0269786	HSALNG0131285	GNAS-AS1	GNASA, GNAS-A,SANG,NESP-A, NESPA, GNAS1A, NCRNA00075	10749992;20444925;25394782	transcriptional regulation	pathogenic process	non-small cell lung cancer;pseudohypoparathyroidism type Ib	Musculoskeletal Diseases;Respiratory Tract Diseases;Neoplasms	1437	Lnc-CTSZ-5:1	-
HSALNT0289252	HSALNG0051709	SNHG5	C6orf160,MGC16362,bA33E24.2,U50HG,NCRNA00044,LINC00044	10792466;26440365;27065326;28004750	NA	pathogenic process	gastric cancer;lymphoma;melanoma	Immune System Diseases;Neoplasms;Hemic and Lymphatic Diseases;Digestive System Diseases	1438	NONHSAT054526	-
HSALNT0023827	HSALNG0011462	DISC2	DISC1-AS1,DISC1O, NCRNA00015	10814723;12573262;15478311;17912248;19606485;20380817;22817756;23791884	transcriptional regulation	pathogenic process	bipolar disorder;affective disorder;major depressive affective disorder;schizophrenia;autism spectrum disorder;depression	Bacterial Infections and Mycoses;Mental Disorders;Behavior and Behavior Mechanisms	1439	NONHSAT010191	-
HSALNT0203415	HSALNG0097806	ATXN8OS	SCA8,KLHL1A,NCRNA00003	10888605;16804541;18841561;19229559;19680539;20301445;20380817;22814587;23791884;27338628	transcriptional regulation	pathogenic process	spinocerebellar ataxia;spinocerebellar ataxia	Congenital, Hereditary, and Neonatal Diseases and Abnormalities;Nervous System Diseases	1440	NONHSAT034251	-
HSALNT0290312	HSALNG0142427	TRAF3IP2-AS1	C6UA, C6orf3,NCRNA00248,TRAF3IP2-AS2	10903453;26222413	transcriptional regulation	pathogenic process	schizophrenia;cocaine abuse	Chemically-Induced Disorders;Mental Disorders	1441	TRAF3IP2-AS1	ENSG00000231889
HSALNT0289008	HSALNG0054049	HYMAI	NCRNA00020	10936046;11935319	NA	pathogenic process	transient neonatal diabetes	Nutritional and Metabolic Diseases	1442	HYMAI	ENSG00000283122
HSALNT0288968	HSALNG0071146	FAM201A	C9orf122	10948432;12477932	NA	pathogenic process	leukemia	Neoplasms	1443	FAM201A	-
HSALNT0288969	HSALNG0093910	FAM222A-AS1	NA	10948432;12477932	NA	pathogenic process	NA	NA	1444	FAM222A-AS1	ENSG00000255650
HSALNT0289484	HSALNG0138575	FAM226A	CXorf50,NCRNA00246,NCRNA00246A,LINC00246A,MGC34827	10948432;12477932	NA	pathogenic process	NA	NA	1445	FAM226A	-
HSALNT0289497	HSALNG0141608	FAM215A	C17orf88,APR-2,LINC00530	10948432;27667152	NA	pathogenic process	ovarian cancer;leukemia	Endocrine System Diseases;Female Urogenital Diseases and Pregnancy Complications;Neoplasms	1446	FAM215A	ENSG00000267496
HSALNT0289230	HSALNG0025991	RBM5-AS1	LUST	10949932;19559772	transcriptional regulation	pathogenic process	tumor	Neoplasms	1447	NONHSAT089783	-
HSALNT0002923	HSALNG0001554	LINC00339	NCRNA00339,HSPC157	11042152;27628540	NA	pathogenic process;developmental process	Pancreatic ductal adenocarcinoma	Neoplasms	1448	LINC00339	ENSG00000218510
HSALNT0144027	HSALNG0068615	ASAP1-IT1	ASAP1-IT,ASAP1IT,ASAP1IT1,DDEF1IT1,HSPC054,NCRNA00050	11042152;27667152;28895409	NA	pathogenic process	ovarian cancer	Endocrine System Diseases;Female Urogenital Diseases and Pregnancy Complications;Neoplasms	1449	ASAP1-IT1	-
HSALNT0289212	HSALNG0021208	PCGEM1	NCRNA00071,LINC00071,PCAT9	11050243;14724589;16515751;16569192;19186008;20868494;20951849;23459097;23728290;23945587;24146262;24373479;24435053;24667321;24713835;24727738;24836411;24926466;25200485;25512540;25744782;26340084;26965999;27682980	transcriptional regulation;ceRNA	pathogenic process	osteoarthritis;prostate cancer;glioma	Musculoskeletal Diseases;Male Urogenital Diseases;Neoplasms	1450	NONHSAT076153	-
HSALNT0289016	HSALNG0082243	KCNQ1DN	BWRT,HSA404617	11056398;11063728;22067257	NA	pathogenic process	aging;Wilms' tumor	Physiological Phenomena;Neoplasms	1451	KCNQ1DN	ENSG00000237941
HSALNT0288933	HSALNG0097101	DLEU2	DLB2,BCMSUN,RFP2O,LEU2,TRIM13O, NCRNA00022,LINC00022,MIR15AHG	11072235;11161783;11264177;12461754;18562676;19347735;19591824;23551855;23593011;23867991;23995789;9395242	transcriptional regulation	pathogenic process	lymphocytic leukemia;B-cell chronic lymphocytic leukemia;myeloma;multiple myeloma;chronic lymphocytic leukemia;non-small cell lung cancer	Neoplasms;Respiratory Tract Diseases;Immune System Diseases;Hemic and Lymphatic Diseases;Cardiovascular Diseases	1452	NONHSAT033821	-
HSALNT0217624	HSALNG0104558	PWAR4	PAR4,PAR-4	11106375;7987392	NA	pathogenic process	Prader-Willi syndrome and Angelman syndrome	Congenital, Hereditary, and Neonatal Diseases and Abnormalities;Nervous System Diseases	1453	PWAR4	-
HSALNT0289165	HSALNG0103778	MEG8	SNHG23,SNHG24,NCRNA00024,Irm,Rian,Bsr,LINC00024,AL132709.8,lnc-MGC	11337479;11481034;12045206;27686049	NA	pathogenic process	Prader-Willi syndrome and Angelman syndrome;temple syndrome	Congenital, Hereditary, and Neonatal Diseases and Abnormalities;Nervous System Diseases	1454	ENST00000553584.1	-
HSALNT0289482	HSALNG0133856	CECR7	SAHL1	11381032;26492393	NA	pathogenic process	hepatocellular cancer;cat eye syndrome	Congenital, Hereditary, and Neonatal Diseases and Abnormalities;Neoplasms;Digestive System Diseases	1455	CECR7	-
HSALNT0074223	HSALNG0035451	PCAT4	GDEP,PCAN1,PCA4	11536302;15299187;18454873	NA	pathogenic process	prostate cancer	Male Urogenital Diseases;Neoplasms	1456	ENST00000504263.1	-
HSALNT0061175	HSALNG0029318	PISRT1	NCRNA00195	11726932;14684983;14687082;15601595;15885498;15965789;18769074;20930520;22171663	transcriptional regulation	developmental process;pathogenic process	blepharophimosis syndrome	Eye Diseases;Congenital, Hereditary, and Neonatal Diseases and Abnormalities	1457	PISRT1	-
HSALNT0190912	HSALNG0092137	IFNG-AS1	Tmevpg1,LincR-Ifng-3'A, NEST	11735227;12719555;24056746;26440590;26634912;27050808	transcriptional regulation	pathogenic process	Hashimoto's thyroiditis;primary immune thrombocytopenia;multiple sclerosis;Sjögren syndrome	Immune System Diseases ;Immune System Diseases;Endocrine System Diseases;Nervous System Diseases	1458	ENST00000538665.1	ENSG00000226516
HSALNT0038178	HSALNG0018067	FAM138B	F379	11779631;15233989	NA	NA	NA	NA	1459	FAM138B	ENSG00000218839
HSALNT0145703	HSALNG0069515	FAM138C	F379	11779631;15233989	NA	NA	NA	NA	1460	FAM138C	ENSG00000237613
HSALNT0288963	HSALNG0000006	FAM138A	F379	11779631;15233989	NA	NA	NA	NA	1461	FAM138A	ENSG00000249054
HSALNT0183947	HSALNG0088434	FAM138D	F379	11779631;15233989	NA	NA	NA	NA	1462	FAM138D	ENSG00000248893
HSALNT0226092	HSALNG0108677	FAM138E	F379	11779631;15233989	NA	NA	NA	NA	1463	FAM138E	ENSG00000282591
HSALNT0253925	HSALNG0122829	FAM138F	F379	11779631;15233989	NA	NA	NA	NA	1464	FAM138F	-
HSALNT0289326	HSALNG0141632	LINC00312	LOH3CR2A,NCRNA00312,NAG7,NAG-7,ERR10,ERR-10,LMCD1DN	11780420;12452030;19591174;23529758;25590602;27631965	transcriptional regulation	pathogenic process	nasopharyngeal cancer;bladder cancer;non-small cell lung cancer	Neoplasms;Respiratory Tract Diseases;Male Urogenital Diseases;Female Urogenital Diseases and Pregnancy Complications;Otorhinolaryngologic Diseases;Stomatognathic Diseases	1465	NONHSAT087716	-
HSALNT0288886	HSALNG0054798	AIRN	AIR,NCRNA00088,IGF2RA, IGF2R-AS1	11845212;18789384;19008856	transcriptional regulation	pathogenic process	NA	NA	1466	ENST00000609176.1	ENSG00000176840
HSALNT0254857	HSALNG0123415	MIR7-3HG	C19orf30,NCRNA00306,LINC00306,PGSF1,PGSF1a,PGSF1b,Huh7,uc002mbe.2	11854097;23643933;24296588	NA	pathogenic process	liver cancer;hepatocelluar cancer	Neoplasms;Digestive System Diseases	1467	MIR7-3HG	ENSG00000205791
HSALNT0185751	HSALNG0089375	LOH12CR2	LOH2CR12	11896457;15284860	NA	pathogenic process	pre-B acute lymphoblastic leukaemia	Hemic and Lymphatic Diseases	1468	LOH12CR2	ENSG00000198054
HSALNT0289479	HSALNG0133055	DSCR8	C21orf65,MTAG2,CT25.1a,CT25.1b,MMA-1a,MMA-1b	11920614;12036297;9503011	NA	pathogenic process	Down syndrome;melanoma	Congenital, Hereditary, and Neonatal Diseases and Abnormalities;Neoplasms;Nervous System Diseases	1469	DSCR8	ENSG00000185186
HSALNT0289030	HSALNG0133422	LINC00313	C21orf84,NCRNA00313,	12036297;26178480	NA	pathogenic process	lung cancer	Respiratory Tract Diseases;Neoplasms	1470	LINC00313	ENSG00000227456
HSALNT0289029	HSALNG0132830	LINC00310	C21orf82,NCRNA00310	12036297;26942882	NA	pathogenic process	NA	NA	1471	LINC00310	ENSG00000226935
HSALNT0272435	HSALNG0132500	LINC00161	C21orf100,NCRNA00161	12036297;27609068	ceRNA	pathogenic process	osteosarcoma	Neoplasms	1472	LINC00161	-
HSALNT0289184	HSALNG0132027	MIR99AHG	C21orf35,FLJ38295,C21orf34,LINC00478,MONC	12036298;25027842	NA	pathogenic process	myeloid leukemia	Hemic and Lymphatic Diseases	1473	ENST00000602580.1	ENSG00000240990
HSALNT0289005	HSALNG0056865	HOXA11-AS	HOXA11A,HOXA11-AS1,HOXA11, HOXA-AS5,NCRNA00076	12050232;26054679;26430965;26828136;27651312;27792998;9745033	ceRNA	pathogenic process	uterine cervix cancer;ovarian cancer;glioma;cervical cancer;gastric cancer	Endocrine System Diseases;Female Urogenital Diseases and Pregnancy Complications;Neoplasms;Digestive System Diseases	1474	HOXA11-AS	ENSG00000255794
HSALNT0193654	HSALNG0093342	RMST	NCRM, NCRNA00054,LINC00054	12082533;20062813;23932716;27380926	transcriptional regulation	developmental process;pathogenic process	breast cancer;rhabdomyosarcoma	Skin and Connective Tissue Diseases;Neoplasms	1475	RMST	-
HSALNT0290079	HSALNG0142194	ncR-PAR	NCRUPAR,ENSG00000225407	12084570;24817013;25119598	transcriptional regulation	developmental process;pathogenic process	gastric cancer;colorectal cancer	Neoplasms;Digestive System Diseases	1476	NONHSAT102247	-
HSALNT0289167	HSALNG0061370	MESTIT1	MEST-AS1,MEST-IT,MEST-IT1,NCRNA00040,PEG1-AS	12095916;12746419	NA	pathogenic process	Silver-Russell syndrome	Musculoskeletal Diseases;Congenital, Hereditary, and Neonatal Diseases and Abnormalities	1477	MESTIT1	ENSG00000235123
HSALNT0273791	HSALNG0133168	DSCAM-AS1	M41	12177779;21216876;26621851;27666543	NA	pathogenic process	adolescent idiopathic scoliosis;breast cancer	Musculoskeletal Diseases;Skin and Connective Tissue Diseases;Neoplasms	1478	DSCAM-AS1	-
HSALNT0289391	HSALNG0104546	PWARSN	PAR-SN,PARSN	12210318;8858349	NA	pathogenic process	NA	NA	1479	PWARSN	ENSG00000227199
HSALNT0127791	HSALNG0060774	ST7-AS1	ST7OT1,ST7AS1	12213198;25645334	NA	pathogenic process	glioma;autism	Mental Disorders;Neoplasms	1480	ST7-AS1	ENSG00000232307
HSALNT0206298	HSALNG0099122	DAOA-AS1	DAOAA, DAOA-A,G30	12364586;12647258;15194506;15271585;15477870;15653269;16402132;16791105;17179078;17179866;17651942	NA	pathogenic process	panic disorder;schizophrenia;bipolar disorder	Mental Disorders	1481	DAOA-AS1	ENSG00000235823
HSALNT0167060	HSALNG0080104	OLMALINC	C10orf75,NCRNA00263,LINC00263,bA34D15.5,FLJ12974,HI-LNC80	12477932;23040067;27980086	NA	pathogenic process	type 2 diabetes	Nutritional and Metabolic Diseases;Endocrine System Diseases	1482	OLMALINC	ENSG00000236790
HSALNT0026878	HSALNG0012802	LINC00299	C2orf46,NCRNA00299,FLJ45673	12477932;23217328;23791884	NA	pathogenic process;developmental process	intellectual and developmental disability;neurodevelopmental disabilities	Mental Disorders;Nervous System Diseases	1483	LINC00299	ENSG00000215231
HSALNT0289081	HSALNG0039816	LINC01020	NA	12477932;24603890	NA	pathogenic process	hereditary haemorrhagic telangiectasia	Congenital, Hereditary, and Neonatal Diseases and Abnormalities;Cardiovascular Diseases	1484	LINC01020	-
HSALNT0101186	HSALNG0048016	LINC00518	C6orf218,MGC40222	12477932;24906614	NA	pathogenic process	NA	NA	1485	LINC00518	ENSG00000250056
HSALNT0083960	HSALNG0039909	LINC01018	SRHC	12477932;25512078	NA	pathogenic process	hepatocellular cancer	Neoplasms;Digestive System Diseases	1486	LINC01018	ENSG00000270959
HSALNT0289361	HSALNG0031463	LPP-AS2	MYCLo-5,MYCLo-6	12477932;25663692	NA	NA	NA	NA	1487	LPP-AS2	ENSG00000249816
HSALNT0143233	HSALNG0068292	LINC00964	NA	12477932;25740697	NA	pathogenic process	colorectal cancer	Neoplasms;Digestive System Diseases	1488	LINC00964	ENSG00000234608
HSALNT0289364	HSALNG0094063	MAPKAPK5-AS1	C12orf47,FLJ39616	12477932;26492393	NA	pathogenic process	hepatocellular cancer	Neoplasms;Digestive System Diseases	1489	MAPKAPK5-AS1	ENSG00000241469
HSALNT0289053	HSALNG0027872	LINC00635	NA	12477932;26792719	NA	pathogenic process	lung cancer	Respiratory Tract Diseases;Neoplasms	1490	LINC00635	ENSG00000240423
HSALNT0289327	HSALNG0141633	LINC00636	NA	12477932;26929647	NA	pathogenic process	breast cancer	Skin and Connective Tissue Diseases;Neoplasms	1491	LINC00636	ENSG00000267454
HSALNT0262657	HSALNG0127758	ZNF582-AS1	NA	12477932;27215978	NA	pathogenic process	colorectal cancer	Neoplasms;Digestive System Diseases	1492	ZNF582-AS1	ENSG00000225880
HSALNT0289020	HSALNG0000022	LINC00115	NCRNA00115,FLJ22639	12477932;27338053	ceRNA	pathogenic process	lung adenocarcinoma	Respiratory Tract Diseases;Neoplasms	1493	LINC00115	ENSG00000233016
HSALNT0289254	HSALNG0075291	SNHG7	MGC16037,NCRNA00061	12477932;27666964	NA	pathogenic process	lung cancer	Respiratory Tract Diseases;Neoplasms	1494	SNHG7	ENSG00000238133
HSALNT0289162	HSALNG0020412	MAP3K20-AS1	MLK7-AS1	12477932;27727196	NA	pathogenic process	gastric cancer	Neoplasms;Digestive System Diseases	1495	MAP3K20-AS1	ENSG00000254389
HSALNT0145357	HSALNG0069280	RHPN1-AS1	C8orf51,MGC3113	12477932;28124977	NA	NA	NA	NA	1496	RHPN1-AS1	-
HSALNT0289343	HSALNG0138602	XIST	DXS399E,NCRNA00001,DXS1089,swd66,LINC00001	12492109;12629412;16912274;17143508;17143621;17545591;18501714;18854511;19154479;19440381;19812237;23660942;23863942;24141629;24373479;24631641;24757675;24829860;25157805;25578780;25756403;26339353;26637364;27100897;27248326;27461945;27501756;27535859;27620004;27776968	transcriptional regulation;ceRNA	pathogenic process	non-small cell lung cancer;B-cell acute lymphoblastic leukemia;bladder cancer;testicular germ cell tumor;colorectal cancer;cancer;ovarian cancer;female cancers;renal collecting duct cancer;membranous nephropathy;Trisomy 21;gastric cancer;hepatocellular cancer;nasopharyngeal cancer;Klinefelter's syndrome;glioblastoma;breast cancer;cystic fibrosis	Skin and Connective Tissue Diseases;Congenital, Hereditary, and Neonatal Diseases and Abnormalities;Neoplasms;Respiratory Tract Diseases;Immune System Diseases;Male Urogenital Diseases;Stomatognathic Diseases;Hemic and Lymphatic Diseases;Female Urogenital Diseases and Pregnancy Complications;Nervous System Diseases;Otorhinolaryngologic Diseases;Endocrine System Diseases;Digestive System Diseases	1497	NONHSAT137541	ENSG00000180259	ENSG00000180259
HSALNT0289389	HSALNG0128330	PRNT	M8	12514748;20206252	NA	pathogenic process	NA	NA	1498	PRNT	-
HSALNT0288942	HSALNG0080912	EMX2OS	NCRNA00045,EMX2-AS1	12573261;20066053	transcriptional regulation	pathogenic process	NA	NA	1499	Lnc-PDZD8-3:1	ENSG00000215483
HSALNT0200443	HSALNG0096546	LINC00598	TTL	12764377;27572135	NA	pathogenic process	NA	NA	1500	LINC00598	ENSG00000228240
HSALNT0289517	HSALNG0141628	TTTY17A	NCRNA00140	12815422;15177557	NA	NA	NA	NA	1501	TTTY17A	ENSG00000233718	ENSG00000233718	ENSPTRG00000042767
HSALNT0027901	HSALNG0013206	MYCNOS	NCYM,N-CYM,MYCN-AS1	12880964;19615087;24391509	transcriptional regulation	pathogenic process	neuroblastoma	Neoplasms	1502	MYCNOS	-
HSALNT0047175	HSALNG0022192	DIRC3	FLJ14199	12939738;25122612	NA	pathogenic process	familial renal cell cancer;breast cancer	Skin and Connective Tissue Diseases;Neoplasms	1503	DIRC3	-
HSALNT0289363	HSALNG0084905	MALAT1	PRO1073,MALAT-1,NCRNA00047,HCN,NEAT2,LINC00047,mascRNA	12970751;16441420;16878148;17006932;17569660;17660802;19690017;20149803;20213048;20711585;20729808;20864030;20937273;20951849;21503572;21550244;21678027;21903344;22088988;22349460;22487937;22491206;22492512;22493738;22722759;22817756;22928560;22996375;23153939;23243023;23463798;23485710;23660942;23688988;23726266;23791884;23845456;24006935;24183851;24244343;24313945;24373479;24379988;24396870;244…	splicing regulation;;translational control;transcriptional regulation;protein localization;ceRNA	pathogenic process	prostate cancer;glioma;cancer;breast cancer;ovarian cancer;amyotrophic lateral sclerosis;proliferative vitreoretinopathy;glioblastoma;endometrial stromal sarcoma;oral squamous cell cancer;acute myocardial infarction;hemangioma;pancreatic cancer;endometrioid endometrial cancer;melanoma;tongue squamous cell cancer;HIV;hepatocelluar cancer;bladder cancer;neuroblastoma;lung cancer;nasopharyngeal canc…	Eye Diseases;Skin and Connective Tissue Diseases;Congenital, Hereditary, and Neonatal Diseases and Abnormalities;Neoplasms;Respiratory Tract Diseases;Nutritional and Metabolic Diseases;Male Urogenital Diseases;Cell Physiological Phenomena;Immune System Diseases;Hemic and Lymphatic Diseases;Virus Diseases;Stomatognathic Diseases;Cardiovascular Diseases;Female Urogenital Diseases and Pregnancy Comp…	1504	ENST00000534336.1	-
HSALNT0289744	HSALNG0141859	DLG2-AS1	DLG2A, DLG2-A,PSZA11q14,SZ-1	13130513;19909263;23104877	NA	pathogenic process	schizophrenia;myotonic dystrophy type 1;heart failure	Pathological Conditions, Signs and Symptoms;Musculoskeletal Diseases;Mental Disorders;Cardiovascular Diseases;Nervous System Diseases	1505	DLG2-AS1	-
HSALNT0289164	HSALNG0103778	MEG3	FP504,GTL2,LINC00023,NCRNA00023,PRO0518,PRO2160,onco-lncRNA-83,prebp1	14602737;15644399;15798773;18628527;18650181;19595458;19966805;20179190;20211686;20392836;21128942;21625215;21850407;21871428;22234798;22393162;22487937;23292713;23295831;23307326;23346095;23728290;23790166;24006224;24006935;24098911;24296588;24343426;24373479;24469926;24515776;24707949;24757675;24829860;24859196;25201080;25565142;25636452;25641194;25645334;25753650;25992654;25997963;26059239;260…	translational control;transcriptional regulation;ceRNA	pathogenic process	oral squamous cell cancer;phaeochromocytoma;prostate cancer;testicular germ cell tumor;glioma;cancer;osteosarcoma;non-functioning pituitary adenoma;heroin abuse;stroke;non-small cell lung cancer;thrombocytopenic purpura;acute myeloid leukemia;pancreatic cancer;bladder cancer;tongue squamous cell cancer;hepatocelluar cancer;meningioma;drug abuse;liver fibrosis;pancreatic neuroendocrine tumor;esoph…	Skin and Connective Tissue Diseases;Pathological Conditions, Signs and Symptoms;Congenital, Hereditary, and Neonatal Diseases and Abnormalities;Neoplasms;Respiratory Tract Diseases;Nutritional and Metabolic Diseases;Male Urogenital Diseases;Immune System Diseases;Stomatognathic Diseases;Hemic and Lymphatic Diseases;Chemically-Induced Disorders;Musculoskeletal Diseases;Mental Disorders;Female Urog…	1506	NONHSAT039745	ENSG00000277925	ENSBTAG00000043157	ENSMMUG00000024619	ENSG00000277925
HSALNT0290298	HSALNG0142413	TERC	DKCA1,PFBMFT2,SCARNA19,TR,TRC3,hTR	14630939;24146262;26928440	NA	pathogenic process	prostate cancer;dyskeratosis congenita;lung squamous cell cancer	Skin and Connective Tissue Diseases;Congenital, Hereditary, and Neonatal Diseases and Abnormalities;Neoplasms;Respiratory Tract Diseases;Male Urogenital Diseases	1507	TERC	ENSG00000177640
HSALNT0288907	HSALNG0080948	CASC2	NA	15024726;25446261;26790438;27198161;27222255;27648142	ceRNA	pathogenic process	colorectal cancer;gastric cancer;endometrial cancer;lung cancer;renal cell cancer;glioma	Neoplasms;Respiratory Tract Diseases;Male Urogenital Diseases;Female Urogenital Diseases and Pregnancy Complications;Digestive System Diseases	1508	CASC2	ENSG00000215417
HSALNT0205332	HSALNG0098601	MIR17HG	C13orf25,MIRHG1,FLJ14178,MIRH1,MIHG1,NCRNA00048,miR-17-92,LINC00048	15126345;15944707;16266980;20300951;21892160	NA	pathogenic process	diffuse large B-cell lymphoma;syndromic developmental defect;cancer	Neoplasms;Hemic and Lymphatic Diseases	1509	MIR17HG	ENSG00000131538
HSALNT0288716	HSALNG0141456	TTTY6	TTY6,TTTY6A,LINC00127	15177557;12815422	NA	NA	NA	NA	1510	TTTY6	ENSG00000226906
HSALNT0288731	HSALNG0141468	TTTY4	TTY4,TTTY4A,LINC00123	15177557;12815422	NA	NA	NA	NA	1511	TTTY4	ENSG00000231141
HSALNT0288815	HSALNG0141548	TTTY3	TTY3,TTTY3A,LINC00121	15177557;12815422	NA	NA	NA	NA	1512	TTTY3	ENSG00000215560
HSALNT0288703	HSALNG0141450	TTTY5	TTY5,LINC00126	15177557;12815422	NA	NA	NA	NA	1513	TTTY5	ENSG00000269893
HSALNT0289255	HSALNG0036656	SNHG8	NCRNA00060,LINC00060	15199136;23976967;27835598	NA	pathogenic process	gastric cancer;malignant pleural mesothelioma	Neoplasms;Digestive System Diseases	1514	SNHG8	-
HSALNT0289486	HSALNG0141597	BCYRN1	BC200,BC200a,NCRNA00004,LINC00004	15240511;16154588;17553964;20380817;23562612;25561975;25645334;25866480;26596549;26893717;27143917;27277684;9422992	splicing regulation;translational control	pathogenic process	aging;lung cancer;glioma;ovarian cancer;esophageal squamous cell cancer;non-small cell lung cancer;esophageal cancer;Alzheimer's disease;tongue cancer;parotid cancer;breast cancer;cervical cancer	Skin and Connective Tissue Diseases;Neoplasms;Respiratory Tract Diseases;Stomatognathic Diseases;Mental Disorders;Female Urogenital Diseases and Pregnancy Complications;Physiological Phenomena;Endocrine System Diseases;Nervous System Diseases	1515	Lnc-EPCAM-1:2	ENSG00000248492
HSALNT0144426	HSALNG0068805	ZFAT-AS1	ZFATAS,ZFAT-AS,SAS-ZFAT,NCRNA00070	15294872;22894909	NA	pathogenic process	autoimmune disease	Immune System Diseases	1516	ZFAT-AS1	ENSG00000237036
HSALNT0289285	HSALNG0077083	ZEB1-AS1	NA	15294872;25025236;26073087;26617942;27829995;28075045	NA	pathogenic process	esophageal squamous cell cancer;autoimmune thyroid disease;hepatocelluar cancer	Immune System Diseases;Neoplasms;Digestive System Diseases	1517	ZEB1-AS1	ENSG00000197182
HSALNT0289185	HSALNG0135987	MIRLET7BHG	linc-Ppara	15364908;24381249	NA	developmental process	NA	NA	1518	MIRLET7BHG	ENSG00000198496
HSALNT0289374	HSALNG0116616	NBR2	NCRNA00192	15777733;23801869;26999735;27792451;9215675; 15777733	transcriptional regulation	pathogenic process	gastric cancer;breast cancer;cancer	Skin and Connective Tissue Diseases;Neoplasms;Digestive System Diseases	1519	NBR2	-
HSALNT0289417	HSALNG0134930	TUG1	FLJ20618,NCRNA00080,LINC00080	15797018;22202438;22961206;23346095;23725133;24006935;24055035;24373479;24583225;24853421;25366138;25645334;26318860;26336870;26499949;26748401;26856330;26913601;26975529;27034068;27261864;27323757;27329359;27339553;27345398;27362796;27363339;27421138;27460088;27485439;27634385;27658774;27693324;27760046;27791993	transcriptional regulation;ceRNA	pathogenic process	osteosarcoma;prostate cancer;glioma;ovarian cancer;glioblastoma;non-small cell lung cancer;B-cell neoplasms;chronic kidney disease;melanoma;bladder cancer;urothelial cancer of the bladder;esophageal squamous cell cancer;multiple sclerosis;breast cancer;hepatoblastoma;colorectal cancer;multiple myeloma;gastric cancer;Huntington disease;hepatocellular cancer;oesophageal squamous cell cancer;renal c…	Skin and Connective Tissue Diseases;Congenital, Hereditary, and Neonatal Diseases and Abnormalities;Neoplasms;Respiratory Tract Diseases;Immune System Diseases;Male Urogenital Diseases;Hemic and Lymphatic Diseases;Cardiovascular Diseases;Female Urogenital Diseases and Pregnancy Complications;Mental Disorders;Endocrine System Diseases;Digestive System Diseases;Nervous System Diseases	1520	NONHSAT084827	-
HSALNT0288973	HSALNG0079552	FAS-AS1	FASA, FAS-A,SAF	15829500;24811343;25738893;27141526	transcriptional regulation	pathogenic process	ataxia telangiectasia	Congenital, Hereditary, and Neonatal Diseases and Abnormalities;Immune System Diseases;Nutritional and Metabolic Diseases;Cardiovascular Diseases;Nervous System Diseases	1521	FAS-AS1	-
HSALNT0288996	HSALNG0068110	HAS2-AS1	HAS2A, HAS2-A,HASNT,NCRNA00077	15843373;28485478	transcriptional regulation	NA	NA	NA	1522	HAS2-AS1	-
HSALNT0289390	HSALNG0049245	PSORS1C3	NCRNA00196	15848982;16965413;27716329	NA	pathogenic process	rheumatoid arthritis;psoriasis	Immune System Diseases;Musculoskeletal Diseases;Skin and Connective Tissue Diseases	1523	PSORS1C3	-
HSALNT0289868	HSALNG0141983	HLA-AS1	NA	15848982;17971048;18982067;19483685	NA	pathogenic process	psoriasis;liver injury;multiple sclerosis;AIDS	Skin and Connective Tissue Diseases;Immune System Diseases;Virus Diseases;Digestive System Diseases;Nervous System Diseases	1524	HLA-AS1	-
HSALNT0290154	HSALNG0142269	PRINS	NCRNA00074	15855153;20377629;21750967;23728290;24115003	transcriptional regulation	pathogenic process	psoriasis;prostate cancer	Skin and Connective Tissue Diseases;Male Urogenital Diseases;Neoplasms	1525	NONHSAT011777	-
HSALNT0262809	HSALNG0127790	PEG3-AS1	PEG3AS,PEG3-AS,APEG3,NCRNA00155	15950772;18166281;24582979	NA	NA	NA	NA	1526	PEG3-AS1	-
HSALNT0289533	HSALNG0141648	7SL	7S RNA,SRP RNA,4.5S SRP RNA,4.5S RNA,RN7SL1 RNA,ENSG00000258486,lnc-LRR1-1:1	15955815;16142868;16489186;20392923;20561310;20610725;20856851;20926562;29044909;6196367	protein localization	pathogenic process	AIDS;Leishmaniasis;dermatomyositis;polymyositis	Skin and Connective Tissue Diseases;Immune System Diseases;Virus Diseases;Musculoskeletal Diseases;Parasitic Diseases;Nervous System Diseases	1527	Lnc-LRR1-1:1	-
HSALNT0290081	HSALNG0142196	NDM29	29A,lnc-C11orf16-1:1	16000168;20581224	NA	pathogenic process	neuroblastoma	Neoplasms	1528	Lnc-C11orf16-1:1	-
HSALNT0289382	HSALNG0074439	NRON	NCRNA00194	16141075;25728138	NA	pathogenic process	AIDS;Down syndrome;HIV	Immune System Diseases;Congenital, Hereditary, and Neonatal Diseases and Abnormalities;Nervous System Diseases;Virus Diseases	1529	NONHSAT134764	-
HSALNT0289253	HSALNG0065926	SNHG6	U87HG,HBII-276HG,NCRNA00058	16226852;24603890;27530352;28683446	translational control;ceRNA	pathogenic process	hepatocellular cancer;hereditary haemorrhagic telangiectasia	Congenital, Hereditary, and Neonatal Diseases and Abnormalities;Cardiovascular Diseases;Neoplasms;Digestive System Diseases	1530	Lnc-TCF24-2:3	-
HSALNT0289653	HSALNG0141768	Beta-globin transcript	AY195961.1,NONHSAT017674,AY034469.1,NONHSAT017675,AY034470.1,NONHSAT017676	16227618;10882078;9334315	NA	NA	NA	NA	1531	Beta-globin transcript	-
HSALNT0290398	HSALNG0142513	Zfhx2as	Zfh-5AS,ENSG00000157306,ENST00000554403.1	16257534;20436462	NA	NA	NA	NA	1532	ENST00000554403.1	ENSG00000225206
HSALNT0011306	HSALNG0005433	MIR137HG	NA	16266980;23551855;26123324;26836412	NA	pathogenic process	schizophrenia;lung cancer;malignant lymphoma	Respiratory Tract Diseases;Mental Disorders;Neoplasms	1533	MIR137HG	-
HSALNT0289449	HSALNG0056858	HOXA-AS3	HOXA6as	16441420;22088988;25561975;28881797	NA	pathogenic process	glioma	Neoplasms	1534	Lnc-EVX1-9:1	ENSG00000229140
HSALNT0289451	HSALNG0068551	CCDC26	MGC27434,RAM	16449964;23399484;25122612;25928165;26458445;27470572	transcriptional regulation	pathogenic process	hematological malignancies;glioma;acute myeloid leukemia;leukemia;pancreatic cancer;breast cancer	Skin and Connective Tissue Diseases;Neoplasms;Hemic and Lymphatic Diseases;Endocrine System Diseases;Digestive System Diseases	1535	CCDC26	ENSG00000231028
HSALNT0289893	HSALNG0142008	LINC00271	C6orf217,NCRNA00271	16773125;17668382	NA	pathogenic process	type 2 diabetes;schizophrenia	Nutritional and Metabolic Diseases;Mental Disorders;Endocrine System Diseases	1536	LINC00271	ENSG00000262117	ENSG00000262117
HSALNT0288892	HSALNG0109621	BCAR4	NA	16778085;20859285;21506106;22892392;25416949;26016563;27197301;27460090	transcriptional regulation	pathogenic process	osteosarcoma;breast cancer;colorectal cancer	Skin and Connective Tissue Diseases;Neoplasms;Digestive System Diseases	1537	BCAR4	ENSG00000283945
HSALNT0289890	HSALNG0142005	LINC00032	C9orf14,NCRNA00032	16826516;17099875	NA	pathogenic process	narcolepsy;melanoma	Mental Disorders;Neoplasms;Nervous System Diseases	1538	LINC00032	ENSG00000275874
HSALNT0274572	HSALNG0133591	PICSAR	C21orf113,LINC00162,NCRNA00162,NLC1-C,NLC1C,PRED74	16826516;22171663;26539909;27049681;27450499	transcriptional regulation	pathogenic process	testicular embryonal cancer;narcolepsy;cutaneous squamous cell cancer	Male Urogenital Diseases;Mental Disorders;Neoplasms;Nervous System Diseases	1539	PICSAR	-
HSALNT0256354	HSALNG0124398	UCA1	CUDR,LINC00178,NCRNA00178,UCAT1,onco-lncRNA-36	16914571;17416635;18501714;20117985;21593646;22285928;22289355;22490897;22576688;23292713;23728290;24006935;24069250;24332332;24373479;24379988;24457952;24495014;24648007;24737584;24817925;24890811;24892958;24977734;24993775;25015192;25123267;25550835;25694351;25760077;25769450;25866223;25903045;25967360;26053097;26136615;26138586;26160838;26161701;26238511;26373319;26380024;26439035;26464647;265…	transcriptional regulation;ceRNA	developmental process;pathogenic process	oral squamous cell cancer;osteosarcoma;prostate cancer;ovarian cancer;non-small cell lung cancer;acute myocardial infarction;pancreaticobiliary maljunction;pancreatic cancer;melanoma;tongue squamous cell cancer;hepatocelluar cancer;bladder cancer;acute myeloid leukemia;esophageal squamous cell cancer;esophageal cancer;liver cancer;colorectal cancer;Pancreatic ductal adenocarcinoma;urinary bladder…	Skin and Connective Tissue Diseases;Neoplasms;Respiratory Tract Diseases;Male Urogenital Diseases;Female Urogenital Diseases and Pregnancy Complications;Cardiovascular Diseases;Endocrine System Diseases;Digestive System Diseases	1540	Lnc-OR10H5-1:1	-
HSALNT0003871	HSALNG0002066	SNHG3	NCRNA00014,RNU17C,RNU17D,U17HG,U17HG-A,U17HG-AB	26373735;21321390;28731158;29921511	NA	pathogenic process	ovarian cancer;hepatocellular cancer;colorectal cancer;Alzheimer's disease	Neoplasms;Male Urogenital Diseases;Female Urogenital Diseases and Pregnancy Complications;Mental Disorders;Endocrine System Diseases;Digestive System Diseases;Nervous System Diseases	1541	Lnc-OR10H5-1:1	-
HSALNT0289475	HSALNG0131591	HAR1A	HAR1F,NCRNA00064,LINC00064	16915236;20179156;22817756;23562612	transcriptional regulation	pathogenic process	Huntington disease;Alzheimer's disease	Congenital, Hereditary, and Neonatal Diseases and Abnormalities;Mental Disorders;Nervous System Diseases	1542	Lnc-BIRC7-2:1	-
HSALNT0288995	HSALNG0131589	HAR1B	HAR1R,NCRNA00065,LINC00065	16915236;20179156;22817756;23562612;24603890	transcriptional regulation	pathogenic process	Huntington disease;hereditary haemorrhagic telangiectasia;Alzheimer's disease	Mental Disorders;Congenital, Hereditary, and Neonatal Diseases and Abnormalities;Cardiovascular Diseases;Nervous System Diseases	1543	ENST00000447910.2	-
HSALNT0288958	HSALNG0044150	EPB41L4A-AS1	C5orf26,NCRNA00219,TIGA1	16973895;27980086;9490301	NA	pathogenic process	lung cancer;cancer	Respiratory Tract Diseases;Neoplasms	1544	EPB41L4A-AS1	-
HSALNT0289170	HSALNG0134655	MIAT	C22orf35,FLJ25967,Rncr2,gomafu,NCRNA00066,LINC00066,lncRNA-MIAT	17066261;20951849;21128942;23104877;23628989;24113581;24757675;25035150;25587098;26004688;26707210;26951817;27043545;27096814;27338053;27391072;27527866	splicing regulation;ceRNA	pathogenic process	prostate cancer;chronic lymphocytic leukemia;cancer;drug abuse;diabetes-induced microvascular dysfunction;schizophrenia;acute myocardial infarction;dilated cardiomyopathy;lung adenocarcinoma;diabetic retinopathy;myocardial infarction;Alzheimer's disease	Neoplasms;Respiratory Tract Diseases;Immune System Diseases;Male Urogenital Diseases;Chemically-Induced Disorders;Hemic and Lymphatic Diseases;Cardiovascular Diseases;Mental Disorders;Endocrine System Diseases;Nervous System Diseases	1545	Lnc-CRYBA4-2:1	-
HSALNT0289007	HSALNG0047947	HULC	NCRNA00078,LINC00078,HCCAT1	17241883;19445043;20423907;20951849;21802130;22493738;22685290;23728290;23728852;23762823;24183851;24247585;24296588;24531795;24667321;24757675;25412939;25592151;25622901;25874495;25952928;25997963;26045809;26096073;26136615;26179263;26317792;26356260;26540633;26550214;26894862;26981838;27044827;27246953;27253450;27285757;27322075;27496341;27775802;27781386	transcriptional regulation;ceRNA	pathogenic process	prostate cancer;glioma;hepatocelluar cancer;osteosarcoma;atherosclerosis;gastric cancer;hepatocellular cancer;esophageal cancer;liver cirrhosis;diffuse large B-cell lymphoma;pancreatic cancer;papillary thyroid cancer;liver cancer;cervical cancer;colorectal cancer	Neoplasms;Male Urogenital Diseases;Hemic and Lymphatic Diseases;Cardiovascular Diseases;Female Urogenital Diseases and Pregnancy Complications;Endocrine System Diseases;Digestive System Diseases	1546	NONHSAT107640	ENSG00000117242
HSALNT0288940	HSALNG0023880	EGOT	EGO,NCRNA00190	17351112;23728290;26159853	NA	pathogenic process;developmental process	prostate cancer;breast cancer	Skin and Connective Tissue Diseases;Male Urogenital Diseases;Neoplasms	1547	NONHSAT087635	-
HSALNT0289387	HSALNG0001461	PINK1-AS	PINK1-AS1,FLJ00387,PINK1A, naPINK1	17362513;22817756	transcriptional regulation	pathogenic process	glucose metabolism disorder;Parkinson's disease;diabetes	Nutritional and Metabolic Diseases;Endocrine System Diseases;Nervous System Diseases	1548	PINK1-AS	-
HSALNT0289225	HSALNG0068477	PVT1	NCRNA00079,LINC00079,onco-lncRNA-100,MIR1204HG,PVT	17395743;17503467;17881614;17908964;19270707;21037568;21316338;21526116;21814516;22869583;23547836;23728290;24196785;24204837;2470097;24780616;24926545;25043044;25043274;25122612;25258543;25400777;25624916;25668599;25890171;25956062;26045764;26096073;26097562;26427660;26458445;26490983;26517688;26544536;26545364;26878386;26884974;26889781;26908628;26925791;26928440;27028998;27232880;2725491;27272…	transcriptional regulation;translational control	pathogenic process	murine plasmacytomas;prostate cancer;cancer;ovarian cancer;renal cancer;B-cell lymphoma;non-small cell lung cancer;pancreatic cancer;Hodgkin's lymphoma;asthma;hepatocelluar cancer;bladder cancer;plasmacytoma;cleft lip;acute promyelocytic leukemia;diabetic nephropathy;esophageal cancer;kidney cancer;type 1 diabetes;breast cancer;cervical cancer;diabetic kidney disease;hematological malignancies;co…	Skin and Connective Tissue Diseases;Congenital, Hereditary, and Neonatal Diseases and Abnormalities;Neoplasms;Respiratory Tract Diseases;Nutritional and Metabolic Diseases;Male Urogenital Diseases;Immune System Diseases;Stomatognathic Diseases;Hemic and Lymphatic Diseases;Virus Diseases;Female Urogenital Diseases and Pregnancy Complications;Cardiovascular Diseases;Endocrine System Diseases;Digest…	1549	ENST00000513868.2	-
HSALNT0289189	HSALNG0073233	NAMA	NA	17415708;26323637	NA	pathogenic process	papillary thyroid cancer	Endocrine System Diseases;Neoplasms	1550	ENST00000604258.1	-
HSALNT0246525	HSALNG0119442	NARF-AS1	NA	17415708;28732507	NA	pathogenic process	hepatocellular cancer	Neoplasms;Digestive System Diseases	1551	NARF-AS1	-
HSALNT0147433	HSALNG0070397	CDKN2B-AS1	CDKN2BA,ANRIL,RP11-145E5.4,NCRNA00089,p15A, CDKN2B-A, PCAT12	17440112;17459456;17463248;17478679;17478681;17554300;18048406;18185590;18761660;18997786;19198609;19214202;19343170;19578366;19578367;19592466;20056914;20364137;20386740;20395613;20453838;20512145;20541999;20601957;20637465;20716961;20956613;21146954;21151178;21151960;21414664;21532571;21550161;21550244;21874119;22034006;22034633;22122968;22178423;22487937;22578354;22814587;22817756;22928560;229…	siRNA;transcriptional regulation;ceRNA	pathogenic process	glaucoma;prostate cancer;glioma;cancer;osteosarcoma;neurofibromatosis;ischemic heart failure;stroke;non-small cell lung cancer;hypertension;intracranial aneurysm;aortic aneurysm;periodontitis;acute lymphoblastic leukemia;Alzheimer's disease;coronary artery disease;melanoma;bladder cancer;abdominal aortic aneurysm;ovarian cancer;esophageal cancer;basal cell cancer;breast cancer;cervical cancer;cor…	Eye Diseases;Skin and Connective Tissue Diseases;Pathological Conditions, Signs and Symptoms;Congenital, Hereditary, and Neonatal Diseases and Abnormalities;Neoplasms;Respiratory Tract Diseases;Nutritional and Metabolic Diseases;Male Urogenital Diseases;Stomatognathic Diseases;Immune System Diseases;Hemic and Lymphatic Diseases;Female Urogenital Diseases and Pregnancy Complications;Cardiovascular…	1552	NONHSAT130421	-
HSALNT0050854	HSALNG0024099	GHRLOS	NCRNA00068,GHRL-AS1	17727735;18954468	transcriptional regulation	NA	NA	NA	1553	NONHSAT087920	ENSG00000268066
HSALNT0288959	HSALNG0026279	ESRG	HESRG	17803967;21861197;25167886	NA	pathogenic process	embryonal cancer	Neoplasms	1554	ENST00000583516.1	-
HSALNT0287173	HSALNG0140560	FMR1-AS1	FMR1A, FMR1-A,ASFMR1,FMR4	17921506;18213394;23791884;27001315;27338628	transcriptional regulation	pathogenic process	fragile X syndrome;neurological disorder	Congenital, Hereditary, and Neonatal Diseases and Abnormalities;Nervous System Diseases	1555	FMR1-AS1	ENSG00000237125
HSALNT0289499	HSALNG0141610	HCG4	HCGIV-10,HCGIV.9	17971048;25966171	NA	pathogenic process	NA	NA	1556	HCG4	-
HSALNT0288994	HSALNG0038609	HAND2-AS1	DEIN,NBLA00301,FLJ11539	18171985;19348682;28194035	NA	pathogenic process	neuroblastoma	Neoplasms	1557	HAND2-AS1	-
HSALNT0289286	HSALNG0019362	ZEB2-AS1	ZEB2A, ZEB2-A,ZEB2NAT	18347095;20935053;26152796;27748842	splicing regulation	pathogenic process	bladder cancer;hepatocellular cancer	Male Urogenital Diseases;Female Urogenital Diseases and Pregnancy Complications;Neoplasms;Digestive System Diseases	1558	NONHSAT074775	-
HSALNT0017702	HSALNG0008545	GAS5	SNHG2,NCRNA00030	18354083;18406879;18836484;20124551;20673990;22487937;22996375;23621190;23676682;23728290;23933812;24026436;24069260;24357161;24373479;24583225;24667321;24703244;24721780;24757675;24789445;24884417;24885398;24926850;25120813;25196583;25326054;25400758;25430712;25650269;25806802;25925741;25959498;26109807;26163879;26278580;26336799;26370254;26404135;26446789;26482616;26503132;26511107;26548923;265…	transcriptional regulation;ceRNA	pathogenic process	varicose great saphenous veins;prostate cancer;glioma;cancer;ovarian cancer;non-small cell lung cancer;hypertension;pancreatic cancer;B-cell neoplasms;melanoma;head and neck cancer;hepatocelluar cancer;bladder cancer;autoimmune disease;liver fibrosis;kidney cancer;breast cancer;cervical cancer;colorectal cancer;multiple myeloma;gastric cancer;osteoarthritis;endometrial cancer;lymphoma;type 2 diab…	Skin and Connective Tissue Diseases;Neoplasms;Respiratory Tract Diseases;Immune System Diseases;Male Urogenital Diseases;Nutritional and Metabolic Diseases;Hemic and Lymphatic Diseases;Musculoskeletal Diseases;Cardiovascular Diseases;Female Urogenital Diseases and Pregnancy Complications;Endocrine System Diseases;Digestive System Diseases	1559	NONHSAT007663	-
HSALNT0288891	HSALNG0087449	BACE1-AS	BACE1A,FJ573250,NCRNA00177,BACE1-AS1	18587408;20507594;21785702;22535282;22817756;22928560;23562612;23791884;24531795;24667321;24970022;25078450;26783004;27338628	translational control;transcriptional regulation	pathogenic process	ovarian cancer;colorectal cancer;Alzheimer's disease	Neoplasms;Female Urogenital Diseases and Pregnancy Complications;Mental Disorders;Nervous System Diseases;Endocrine System Diseases;Digestive System Diseases	1560	NONHSAT024403	-
HSALNT0289414	HSALNG0133533	TRPM2-AS	TRPM2-AS1	18957938;24931166;26484139;26503110	NA	pathogenic process	melanoma;prostate cancer	Male Urogenital Diseases;Neoplasms	1561	TRPM2-AS	ENSG00000273032
HSALNT0288935	HSALNG0008462	DNM3OS	DNM3-AS1,MIR199A2HG	19029138;20400975	NA	pathogenic process	epithelial ovarian cancer	Neoplasms	1562	DNM3OS	-
HSALNT0288930	HSALNG0133982	DGCR5	NCRNA00037,LINC00037	19050060;20380817;22879955;23346095;8659529	transcriptional regulation	pathogenic process	Huntington disease;DiGeorge syndrome;velocardiofacial syndrome;clear cell renal cell cancer	Congenital, Hereditary, and Neonatal Diseases and Abnormalities;Neoplasms;Male Urogenital Diseases;Hemic and Lymphatic Diseases;Musculoskeletal Diseases;Cardiovascular Diseases;Female Urogenital Diseases and Pregnancy Complications;Mental Disorders;Endocrine System Diseases;Nervous System Diseases	1563	DGCR5	-
HSALNT0288893	HSALNG0083307	BDNF-AS	BDNFO,BT2A,BT2B,BT2C,BT2D,NCRNA00049,BDNF-AS1,BDNFAS	19079260;20935630;22446693;22581800;23562612;23831425;24624135;27338628	siRNA;transcriptional regulation	developmental process;pathogenic process	Huntington disease;schizophrenia;psychiatric disease;obesity	Pathological Conditions, Signs and Symptoms;Congenital, Hereditary, and Neonatal Diseases and Abnormalities;Nutritional and Metabolic Diseases;Mental Disorders;Physiological Phenomena;Nervous System Diseases	1564	ENST00000499008.3	-
HSALNT0120317	HSALNG0056850	HOTAIRM1	HOXA-AS1,NCRNA00179,HOXA1-AS1	19144990;21915259;24824789;25296969;26131076;26433964;26436590;26676849;27146823;27307307;28180285	transcriptional regulation	pathogenic process;developmental process	colorectal cancer;Pancreatic ductal adenocarcinoma;promyelocytic leukemia;acute myeloid leukemia;infiltrating ductal cancers ;acute promyelocytic leukemia;leukemia;glioma	Neoplasms;Hemic and Lymphatic Diseases;Digestive System Diseases	1565	Lnc-EVX1-12:1	-
HSALNT0290158	HSALNG0142273	PTCSC1	PTCSC,AK023948,NCRNA00197	19147577;28176758	NA	pathogenic process	papillary thyroid cancer	Endocrine System Diseases;Neoplasms	1566	NONHSAT129210	-
HSALNT0289004	HSALNG0091318	HOTAIR	HOXC-AS4,HOXC11-AS1,NCRNA00072	19182780;20393566;20930520;21256239;21327457;21862635;21903344;21925379;22045689;22258453;22289527;22487937;22492512;22535282;22614017;22817756;22996375;23124417;23133536;23141928;23281836;23292713;23292722;23375982;23463798;23473599;23543869;23595112;23600210;23660942;23668363;23717443;23743197;23847441;23862139;23888369;23936419;24022190;24103700;24118380;24130837;24151120;24155936;24183851;242…	siRNA;transcriptional regulation;ceRNA	pathogenic process	oral squamous cell cancer;prostate cancer;glioma;cancer;breast cancer;osteosarcoma;renal cancer;glioblastoma;non-small cell lung cancer;sarcoma;pancreatic cancer;large B-Cell lymphoma;bladder transitional cell cancer;B-cell neoplasms;melanoma;asthenozoospermia;hepatocelluar cancer;bladder cancer;acute myeloid leukemia;aortic valve calcification;infiltrating ductal cancers ;ovarian cancer;diffuse …	Skin and Connective Tissue Diseases;Neoplasms;Respiratory Tract Diseases;Immune System Diseases;Male Urogenital Diseases;Stomatognathic Diseases;Hemic and Lymphatic Diseases;Virus Diseases;Musculoskeletal Diseases;Female Urogenital Diseases and Pregnancy Complications;Cardiovascular Diseases;Otorhinolaryngologic Diseases;Endocrine System Diseases;Digestive System Diseases;Nervous System Diseases	1567	NONHSAT028508	-
HSALNT0289192	HSALNG0084892	NEAT1	NCRNA00084,TncRNA,MENepsilon/beta,LINC00084,VINC	19188602;20581224;23292713;23346095;23362321;23728290;23791884;23835137;23976967;24280234;24817925;25245097;25359727;25415230;25417700;25818739;25854373;25971364;25997963;26139386;26191242;26242266;26314847;26448925;26453113;26457124;26552600;26582084;26609486;26822763;26911892;27020592;27021022;27034068;27075229;27095450;27147820;27221610;27270317;27351135;27376578;27384674;27446393;27481557;275…	transcriptional regulation;ceRNA	pathogenic process	oral squamous cell cancer;glioma;ovarian cancer;amyotrophic lateral sclerosis;paraspeckle disintegration;nasopharyngeal cancer;AIDS;frontotemporal lobar degeneration;prostate cancer;systemic lupus erythematosus;renal syndrome;TDP-43-associated pathological states;HIV;Huntington disease;chronic lymphocytic leukemia;acute promyelocytic leukemia;esophageal squamous cell cancer;multiple sclerosis;bre…	Skin and Connective Tissue Diseases;Pathological Conditions, Signs and Symptoms;Congenital, Hereditary, and Neonatal Diseases and Abnormalities;Neoplasms;Respiratory Tract Diseases;Immune System Diseases;Male Urogenital Diseases;Nutritional and Metabolic Diseases;Stomatognathic Diseases;Hemic and Lymphatic Diseases;Virus Diseases;Female Urogenital Diseases and Pregnancy Complications;Mental Disor…	1568	ENST00000501122.2	-
HSALNT0095094	HSALNG0045213	SNHG4	U19H,NCRNA00059	19240791;9630250	NA	pathogenic process	myelodysplastic syndrome	Hemic and Lymphatic Diseases	1569	NONHSAT104072	-
HSALNT0245443	HSALNG0118855	SNHG16	ncRAN,Nbla12061,Nbla10727	19287950;21147498;22936790;24373479;24519959;27683121	NA	pathogenic process	bladder cancer;bladder cancer;colorectal cancer;neuroblastoma	Male Urogenital Diseases;Female Urogenital Diseases and Pregnancy Complications;Neoplasms;Digestive System Diseases	1570	NONHSAT056039	-
HSALNT0288897	HSALNG0023698	BOK-AS1	BOKA,NCRNA00151,NAToB	19287972;24757675;25749038	NA	pathogenic process	esophageal squamous cell cancer;testicular cancer;cancer	Male Urogenital Diseases;Neoplasms	1571	BOK-AS1	ENSG00000172965
HSALNT0289532	HSALNG0141647	7SK	7-3 RNA,K-RNA,7SK-RNA,7SK snRNA,RN7SK,ENSG00000202198,NONHSAT113149	19416841;20404130;20471949;20976203;21087998;21098020;22377309;22488152;27034068;29112707	transcriptional regulation	developmental process;pathogenic process	cancer;cardiac hypertrophy;gastric cancer;AIDS;multiple sclerosis;colorectal adenocarcinoma	Neoplasms;Immune System Diseases;Virus Diseases;Cardiovascular Diseases;Digestive System Diseases;Nervous System Diseases	1572	NONHSAT113149	-
HSALNT0289182	HSALNG0017872	MIR4435-2HG	MIR4435-1HG,LINC00978,AGD2,AK001796,lncRNA-AWPPH,MORRBID	19531736;25888808;27525555	NA	pathogenic process	lung cancer	Respiratory Tract Diseases;Neoplasms	1573	MIR4435-2HG	-
HSALNT0289200	HSALNG0016500	PARTICL	PARTICLE	19531736;25900080;28769061	transcriptional regulation	pathogenic process	low-dose irradiation	Disorders of Environmental Origin	1574	PARTICL	-
HSALNT0289172	HSALNG0069266	MINCR	LINC01604,TCONS_00015189	19615087;23551855;24391509;26351698;27345740	transcriptional regulation;ceRNA	pathogenic process	gallbladder cancer;Burkitt lymphoma	Neoplasms;Immune System Diseases;Hemic and Lymphatic Diseases;Virus Diseases;Digestive System Diseases	1575	ENST00000517411.1	ENSG00000160208	ENSTGEG00000020197	ENSFALG00000002024	ENSCATG00000017423	ENSNPEG00000009547	ENSCHIG00000021519	ENSBTAG00000017418	ENSGGOG00000012069	ENSCSAG00000007961	ENSNLEG00000001490	ENSPCOG00000017927	ENSCCAG00000029384	ENSPPRG00000010356	ENSOANG00000006470	ENSPSIG00000008152	ENSPTIG00000016894	ENSRROG00000031499	ENSCPBG00000010310	ENSMNEG00000034269	ENSMFAG00000039152	ENSSHAG00000017789	ENSPMJG00000010769	ENSDNVG00000006535	ENSAPLG00000004310	ENSMLUG00000007738	ENSMMUG00000000104	ENSZALG00000002456	ENSMICG00000004686	ENSFCAG00000010272	ENSSBOG00000034727	ENSG00000160208	ENSPTEG00000012784	ENSBMUG00000012932	ENSECAG00000018018	ENSMVIG00005006833	ENSPCIG00000015513	ENSCCEG00000017131	ENSVVUG00000024509	ENSMODG00000021033
HSALNT0001792	HSALNG0000905	NPPA-AS1	NPPAA, NPPA-AS	19671135;22817756	splicing regulation	pathogenic process	cardiovascular disease	Cardiovascular Diseases	1576	NPPA-AS1	ENSG00000257127	ENSG00000257127	ENSRBIG00000044583	ENSMFAG00000044206
HSALNT0290230	HSALNG0142345	RRP1B	NA	19710015;21689595;22814587;23791884;24624135;25257554	transcriptional regulation	pathogenic process	spinocerebellar ataxia;laryngeal squamous cell cancer;cancer	Congenital, Hereditary, and Neonatal Diseases and Abnormalities;Neoplasms;Nervous System Diseases	1577	RRP1B	-
HSALNT0289467	HSALNG0093062	CLLU1	NA	19726446;22102831	NA	NA	NA	NA	1578	CLLU1	-
HSALNT0289173	HSALNG0087764	MIR100HG	AGD1,lncRNA-N2,linc-NeD125	19779542;22193719;25027842;26480000;27035672	NA	developmental process;pathogenic process	myeloid leukemia;myopia;cervical cancer;neuroblastoma	Eye Diseases;Female Urogenital Diseases and Pregnancy Complications;Neoplasms;Hemic and Lymphatic Diseases	1579	ENST00000531381.1	-
HSALNT0059175	HSALNG0028235	TUSC7	LINC00902,LSAMP-AS1,LSAMP-AS3,LSAMPAS3,NCRNA00295	20048075;23558749;23680400;25169763;25550852;25765901;26345353;26781978;27002617;27158360;27165481;27317124;27683121;27766072	transcriptional regulation;ceRNA	pathogenic process	glioma;Pancreatic ductal adenocarcinoma;osteosarcoma;esophageal squamous cell cancer;ischemic heart failure;gastric cancer;hepatocellular cancer;non-small cell lung cancer;acute myeloid leukemia;colorectal cancer	Respiratory Tract Diseases;Cardiovascular Diseases;Neoplasms;Digestive System Diseases	1580	NONHSAT091315	ENSG00000242385
HSALNT0289647	HSALNG0141762	BC040587	NA	20048075;25435812	NA	pathogenic process	osteosarcoma;breast cancer	Skin and Connective Tissue Diseases;Neoplasms	1581	BC040587	ENSG00000260880
HSALNT0059186	HSALNG0028242	LINC00901	LSAMP-AS4,TCONS_00005428,BC040587	20048075;25435812;25765901,25435812	NA	pathogenic process	osteosarcoma;gastric cancer;breast cancer	Skin and Connective Tissue Diseases;Neoplasms;Digestive System Diseases	1582	LINC00901	ENSG00000281560
HSALNT0233366	HSALNG0112604	HCCAT5	HTA,FJ222407	20130911;23314567	NA	pathogenic process	hepatocellular cancer	Neoplasms;Digestive System Diseases	1583	HCCAT5	ENSG00000261645
HSALNT0290040	HSALNG0142155	LSINCT5	NA	20214974;21532345;22817756;25526476;25694351;25756403;26323562	NA	pathogenic process	chronic heart failure;colorectal cancer;ovarian cancer;gastric cancer;lung cancer;breast cancer	Skin and Connective Tissue Diseases;Neoplasms;Respiratory Tract Diseases;Cardiovascular Diseases;Female Urogenital Diseases and Pregnancy Complications;Endocrine System Diseases;Digestive System Diseases	1584	LSINCT5	-
HSALNT0179611	HSALNG0086377	DISC1FP1	Boymaw	20351725;22547224	transcriptional regulation	pathogenic process	schizophrenia	Mental Disorders	1585	DISC1FP1	ENSG00000227372
HSALNT0217643	HSALNG0104567	SNHG14	115HG,IC-SNURF-SNRPN,LNCAT,NCRNA00214,U-UBE3A-AT, UBE3A-A, UBE3A-AS1,UBE3AATS	20380817;23562612;23781896;23791884;24667321;25246219;28215748	ceRNA	pathogenic process	Angelman syndrome;cerebral infarction;Prader-Willi syndrome	Nutritional and Metabolic Diseases;Congenital, Hereditary, and Neonatal Diseases and Abnormalities;Cardiovascular Diseases;Nervous System Diseases	1586	SNHG14	-
HSALNT0289273	HSALNG0000343	TP73-AS1	KIAA0495,PDAM	20477830;23726844;25590602;26410378;26799587	NA	pathogenic process	esophageal squamous cell cancer;oligodendroglial tumors;non-small cell lung cancer;glioblastoma;multiple myeloma	Neoplasms;Respiratory Tract Diseases;Immune System Diseases;Hemic and Lymphatic Diseases;Cardiovascular Diseases	1587	TP73-AS1	-
HSALNT0290311	HSALNG0142426	TP53COR1	Trp53cor1	20673990;22487937;22535282;24573322;24583225;25156994;25971364;25999983;26305675;26475621;26497997	transcriptional regulation	pathogenic process	prostate cancer;colorectal cancer;hepatocelluar cancer;atherosclerosis;Burkitt lymphoma;chronic lymphocytic leukemia;B cell lymphoma;lung cancer;cervical cancer	Neoplasms;Respiratory Tract Diseases;Immune System Diseases;Male Urogenital Diseases;Hemic and Lymphatic Diseases;Virus Diseases;Cardiovascular Diseases;Female Urogenital Diseases and Pregnancy Complications;Digestive System Diseases	1588	TP53COR1	ENSG00000228288
HSALNT0289221	HSALNG0068414	PRNCR1	CARLo-3,PCAT8	20874843;21804560;23945587;23948400;24146262;24330491;24373479;24435053;24713835;24727738;24926466;26206497;26530130;26823525;26965999	transcriptional regulation	pathogenic process	gastric cancer;prostate cancer;glioma;colorectal cancer	Male Urogenital Diseases;Neoplasms;Digestive System Diseases	1589	NONHSAT129019	-
HSALNT0020131	HSALNG0009743	PCAT6	KDM5B-AS1,ncRNA-a2,PCAN-R1,KDM5BAS1,onco-lncRNA-96	20887892;23728290;25996380;27458097	transcriptional regulation	pathogenic process	prostate cancer;triple-negative breast cancer;lung cancer	Respiratory Tract Diseases;Skin and Connective Tissue Diseases;Male Urogenital Diseases;Neoplasms	1590	PCAT6	-
HSALNT0289277	HSALNG0130723	TRERNA1	LINC00651,ncRNA-a7,treRNA	20887892;23974796	transcriptional regulation	NA	NA	NA	1591	TRERNA1	-
HSALNT0014972	HSALNG0007045	FALEC	LINC00568,ncRNA-a1,FAL1	20887892;25203321;25367941;26825907	transcriptional regulation	pathogenic process	ovarian cancer;thyroid cancer	Female Urogenital Diseases and Pregnancy Complications;Endocrine System Diseases;Neoplasms	1592	ENST00000416894.1	-
HSALNT0290008	HSALNG0142123	LOC100887755	Noncoding RNA activating7: ncRNA-a7,ENST00000431460.1,ENSG00000231265,TRERNA1	20887892;26608035	transcriptional regulation	pathogenic process	hepatocellular cancer	Neoplasms;Digestive System Diseases	1593	Lnc-SNAI1-1:1	-
HSALNT0290248	HSALNG0142363	snaR	EU035784.1,lnc-BSPH1-1:1	20935053;25078450	transcriptional regulation	NA	NA	NA	1594	Lnc-BSPH1-1:1	ENSG00000286061
HSALNT0289342	HSALNG0138609	JPX	NCRNA00183,ENOX,LINC00183,DCBALD06	21029862;21254562;27776968	transcriptional regulation	pathogenic process	hepatocellular cancer	Neoplasms;Digestive System Diseases	1595	Lnc-ZCCHC13-1:1	ENSG00000236404
HSALNT0289231	HSALNG0001716	RCAN3AS	TCONS_00001428	21042787;21961037	NA	NA	NA	NA	1596	RCAN3AS	-
HSALNT0289280	HSALNG0069631	VLDLR-AS1	lincRNA-VLDLR	21057500;24874432;26910538	NA	pathogenic process	hepatocelluar cancer	Neoplasms;Digestive System Diseases	1597	VLDLR-AS1	ENSG00000248309
HSALNT0288982	HSALNG0138614	FTX	NCRNA00182,MIR374AHG,LINC00182,FLJ33139	21118898;24899465;25299640;26629053;26992218;27065331	transcriptional regulation	pathogenic process	hepatocellular cancer;breast cancer;colorectal cancer;hepatocelluar cancer	Skin and Connective Tissue Diseases;Neoplasms;Digestive System Diseases	1598	ENST00000602812.1	ENSG00000282977
HSALNT0091079	HSALNG0043383	MEF2C-AS1	NA	21172659;23801869	NA	pathogenic process	gastric cancer;Prader-Willi syndrome and Angelman syndrome	Congenital, Hereditary, and Neonatal Diseases and Abnormalities;Neoplasms;Digestive System Diseases;Nervous System Diseases	1599	MEF2C-AS1	ENSG00000141499	ENSTGEG00000025131	ENSCSAG00000011338	ENSRBIG00000035756	ENSMMUG00000008637	ENSMFAG00000033679	ENSOGAG00000001916	ENSCAFG00000016722	ENSPTRG00000008705	ENSPTIG00000016810	ENSRROG00000032629	ENSMNEG00000036812	ENSCANG00000038896	ENSTTRG00000010253	ENSANAG00000026764	ENSCCAG00000033471	ENSPPRG00000024366	ENSMPUG00000009013	ENSFCAG00000009624	ENSVVUG00000027927	ENSAMEG00000016886	ENSMODG00000007363	ENSSBOG00000023171	ENSPTEG00000010945	ENSCJAG00000014965	ENSOCUG00000025261	ENSPVIG00000013403	ENSOARG00000015822	ENSGGOG00000005026	ENSBMUG00000021653	ENSNSUG00000017126	ENSPANG00000024062	ENSNLEG00000009753	ENSG00000141499	ENSTSYG00000009279	ENSBBBG00000012081	ENSSHAG00000015380	ENSPPAG00000041493	ENSECAG00000008294
HSALNT0189341	HSALNG0091277	PCBP2-OT1	TUC338	21187392;27637778	NA	pathogenic process	hepatocellular cancer;tongue squamous cell cancer	Neoplasms;Digestive System Diseases	1600	PCBP2-OT1	-
HSALNT0290373	HSALNG0142488	WRAP53	NA	21205863;21368886;21441950;26551349	NA	pathogenic process	hepatocellular cancer;cancer;dyskeratosis congenita	Skin and Connective Tissue Diseases;Congenital, Hereditary, and Neonatal Diseases and Abnormalities;Neoplasms;Digestive System Diseases	1601	WRAP53	-
HSALNT0289265	HSALNG0049949	TDRG1	LINC00532,lincRNA-NRNA024015	21243750;24595048;26460236;27583835	NA	pathogenic process	esophageal squamous cell cancer;gastric cancer;testicular cancer;aplastic anemia	Male Urogenital Diseases;Neoplasms;Hemic and Lymphatic Diseases;Digestive System Diseases	1602	NONHSAT112472	ENSG00000224514
HSALNT0289175	HSALNG0132382	MIR155HG	MIRHG2,BIC,NCRNA00172	21296997;23246696;25645334;27764782	NA	pathogenic process	B-cell chronic lymphocytic leukemia;chronic lymphocytic leukemia;breast cancer;glioma	Immune System Diseases;Skin and Connective Tissue Diseases;Neoplasms;Hemic and Lymphatic Diseases	1603	NONHSAT081499	-
HSALNT0289051	HSALNG0024293	LINC00620	NA	21368711;23478628	NA	pathogenic process	cervical cancer	Female Urogenital Diseases and Pregnancy Complications;Neoplasms	1604	LINC00620	-
HSALNT0120390	HSALNG0056871	HOTTIP	NCRNA00213,HOXA-AS6,RP1-170O19.3,HOXA13-AS1	21423168;23728290;24114970;24531795;25424744;25889214;25912306;26043692;26058875;26265284;26447755;26617868;26617875;26678886;26710269;26729200;26807954;27060060;27064878;27103834;27108607;27144338;27347311;27347346;27546609;27733185	transcriptional regulation	pathogenic process	hirschsprung disease;colorectal cancer;prostate cancer;tongue squamous cell cancer;Pancreatic ductal adenocarcinoma;osteosarcoma;hepatocelluar cancer;gastric cancer;hepatocellular cancer;non-small cell lung cancer;pancreatic cancer;lung cancer;glioma	Congenital, Hereditary, and Neonatal Diseases and Abnormalities;Neoplasms;Respiratory Tract Diseases;Male Urogenital Diseases;Endocrine System Diseases;Digestive System Diseases	1605	NONHSAT119717	-
HSALNT0289287	HSALNG0130661	ZFAS1	C20orf199,NCRNA00275,ZNFX1-AS1,HSUP1,HSUP2	21460236;22406755;26069248;26506418;27246976;27461828;27574442;27654478	transcriptional regulation;ceRNA	pathogenic process	gastric cancer;hepatocellular cancer;ductal cancer;colorectal cancer;breast cancer	Skin and Connective Tissue Diseases;Neoplasms;Digestive System Diseases	1606	NONHSAT080206	-
HSALNT0289259	HSALNG0045502	SPRY4-IT1	SPRIGHTLY	21558391;22492512;24115003;24223182;24810925;24967960;25307116;25337221;25344859;25608466;25742952;25835973;25973088;26238992;26302345;26448925;26453113;26464658;26503110;26883252;27239436;27250657;27278245;27391336;27453415;27460732;27621655;27642559	transcriptional regulation	pathogenic process	prostate cancer;melanoma;glioma;esophageal squamous cell cancer;pre-eclampsia;bladder cancer;renal clear cell cancer;gastric cancer;hepatocellular cancer;non-small cell lung cancer;lung cancer;breast cancer;cervical cancer;colorectal cancer	Skin and Connective Tissue Diseases;Neoplasms;Respiratory Tract Diseases;Male Urogenital Diseases;Female Urogenital Diseases and Pregnancy Complications;Digestive System Diseases	1607	Lnc-NDFIP1-3:1	-
HSALNT0105595	HSALNG0049759	PANDAR	PANDA	21642992;23463798;23791884;25719249;26054684;26878386;26898439;26927017;27206339;27629879	transcriptional regulation	pathogenic process	colorectal cancer;cancer;bladder cancer;gastric cancer;hepatocellular cancer;non-small cell lung cancer;p53-associated pathological states;breast cancer;renal cell cancer	Skin and Connective Tissue Diseases;Neoplasms;Respiratory Tract Diseases;Male Urogenital Diseases;Female Urogenital Diseases and Pregnancy Complications;Digestive System Diseases	1608	Lnc-CDKN1A-1:1	ENSG00000278970
HSALNT0068185	HSALNG0032415	HTT-AS	HTT-AS1,HTTAS	21672921;23756188;27338628	NA	pathogenic process	Huntington disease	Mental Disorders;Congenital, Hereditary, and Neonatal Diseases and Abnormalities;Nervous System Diseases	1609	HTT-AS	ENSG00000281183
HSALNT0099036	HSALNG0047200	HEIH	LINC-HEIH,lncRNA-HEIH,LINC00848,HCCAT2	21769904;23359273;24757675;26550214	NA	pathogenic process	hepatocelluar cancer	Neoplasms;Digestive System Diseases	1610	HEIH	-
HSALNT0222533	HSALNG0107117	NPTN-IT1	lncRNA-LET	21769904;23395002;24296588;25213660;25674261;25755778;26243049;26935396	NA	pathogenic process	gallbladder cancer;colorectal cancer;hepatocelluar cancer;esophageal squamous cell cancer;lung squamous cell cancer;nasopharyngeal cancer;gastric cancer;hypoxia;squamous cell lung cancer;cervical cancer	Pathological Conditions, Signs and Symptoms;Neoplasms;Respiratory Tract Diseases;Stomatognathic Diseases;Female Urogenital Diseases and Pregnancy Complications;Otorhinolaryngologic Diseases;Digestive System Diseases	1611	NPTN-IT1	-
HSALNT0289747	HSALNG0141862	DQ786243	NA	21769904;24289115;26934980	transcriptional regulation	pathogenic process	crohn's disease;colorectal cancer;hepatocelluar cancer	Neoplasms;Digestive System Diseases	1612	DQ786243	-
HSALNT0289204	HSALNG0068414	PCAT1	PCAT-1,PCA1	21804560;23640607;23728290;24146262;24373479;24473064;24531795;24836411;25425964;25731728;25934337;26097602;26770456;26823525;27035680;27526323	transcriptional regulation;ceRNA	pathogenic process	prostate cancer;colorectal cancer;esophageal squamous cell cancer;bladder cancer;hepatocellular cancer;lung cancer	Neoplasms;Respiratory Tract Diseases;Male Urogenital Diseases;Female Urogenital Diseases and Pregnancy Complications;Digestive System Diseases	1613	ENST00000561978.1	-
HSALNT0275894	HSALNG0134403	PCAT14	NA	21804560;27460352;27566105	NA	pathogenic process	prostate cancer	Male Urogenital Diseases;Neoplasms	1614	PCAT14	ENSG00000258777
HSALNT0211999	HSALNG0101780	HIF1A-AS2	3'aHIF-1A,aHIF	21897117;23466354;24373479;25035150;25686741;26921339;27018306;27264189;9923855	translational control	pathogenic process	bladder cancer;osteosarcoma;renal cancer;glioblastoma;gastric cancer;acute myocardial infarction;kidney cancer;breast cancer	Skin and Connective Tissue Diseases;Neoplasms;Male Urogenital Diseases;Cardiovascular Diseases;Female Urogenital Diseases and Pregnancy Complications;Digestive System Diseases	1615	HIF1A-AS2	-
HSALNT0288999	HSALNG0101776	HIF1A-AS1	5'aHIF-1A,5'aHIF1alpha	21897117;24373479;24875884;25035150;25550800;25761653;26062299;26339353;9923855	NA	pathogenic process	acute myocardial infarction;non-small cell lung cancer;cardiovascular disease;aortic aneurysm;thoracoabdominal aorta aneurysm;kidney cancer	Neoplasms;Respiratory Tract Diseases;Male Urogenital Diseases;Cardiovascular Diseases;Female Urogenital Diseases and Pregnancy Complications	1616	HIF1A-AS1	-
HSALNT0289258	HSALNG0031034	SOX2-OT	SOX2OT,DKFZp761J1324,NCRNA00043	21961160;23791884;24105929;24817925;24927902;25006803;26097588;26136768;26409453;26846097;26862518;27193103;27353770	transcriptional regulation	pathogenic process	colorectal cancer;esophageal squamous cell cancer;lung squamous cell cancer;retinal neurodegeneration;neurodevelopmental syndromes associated with the SOX2 locus;hepatocellular cancer;lung cancer;breast cancer;Alzheimer's disease	Eye Diseases;Skin and Connective Tissue Diseases;Neoplasms;Respiratory Tract Diseases;Mental Disorders;Digestive System Diseases;Nervous System Diseases	1617	SOX2-OT	-
HSALNT0289700	HSALNG0141815	CDR1-AS	CDR1NAT,ciRS-7,CDR1as	21964070;23446346;23446348	ceRNA	NA	NA	NA	1618	CDR1-AS	ENSG00000260629
HSALNT0289149	HSALNG0050599	LINCMD1	MIR133BHG,LINC-MD1	22000014;24440503;24685002	ceRNA	developmental process;pathogenic process	Duchenne muscular dystrophy	Musculoskeletal Diseases	1619	LINCMD1	ENSG00000112541
HSALNT0288894	HSALNG0082362	BGLT3	LINC01083,BGL3,lncRNA-BGL3	22010104;23975195;24837367	ceRNA	pathogenic process	chronic myeloid leukemia	Neoplasms;Hemic and Lymphatic Diseases	1620	BGLT3	ENSG00000226673
HSALNT0289042	HSALNG0055058	LINC00473	C6orf176,bA142J11.1	22108211;24905231;27140397	transcriptional regulation	pathogenic process	non-small cell lung cancer;renal cell cancer	Respiratory Tract Diseases;Male Urogenital Diseases;Neoplasms	1621	LINC00473	ENSG00000250366
HSALNT0101681	HSALNG0048223	LINC01108	LncRNA-ES1	22193719;27940106	NA	developmental process	NA	NA	1622	LINC01108	-
HSALNT0289418	HSALNG0103465	TUNAR	LINC00617,TUNA,HI-LNC78	22196729;23040067;24530304	transcriptional regulation	developmental process;pathogenic process	breast cancer	Skin and Connective Tissue Diseases;Neoplasms	1623	TUNAR	-
HSALNT0289197	HSALNG0105343	OIP5-AS1	cyrano,linc-OIP5	22196729;28189759	NA	developmental process	NA	NA	1624	ENST00000500949.2	-
HSALNT0289046	HSALNG0048515	LINC00581	NA	22245136;23791884	NA	pathogenic process	West Syndrome;West syndrome	Nervous System Diseases	1625	Lnc-PRL-6:2	-
HSALNT0289656	HSALNG0141771	BX118339	NA	22245136;23791884	NA	pathogenic process	West syndrome	Nervous System Diseases	1626	BX118339	ENSG00000236830
HSALNT0021726	HSALNG0010465	LINC00538	Yiya,PROX1UT	22258142;27391432	NA	pathogenic process	colorectal cancer;cancer	Neoplasms;Digestive System Diseases	1627	LINC00538	-
HSALNT0273249	HSALNG0132926	CBR3-AS1	PlncRNA-1,PlncRNA1	22264502;24337686;24373479;26808578;26906068;26965999	ceRNA	pathogenic process	esophageal squamous cell cancer;hepatocellular cancer;prostate cancer	Male Urogenital Diseases;Neoplasms;Digestive System Diseases	1628	CBR3-AS1	-
HSALNT0289179	HSALNG0070363	MIR31HG	LOC554202,hsa-lnc-31,LncHIFCAR	22289355;24631686;26362196;26549028;26692098;27434291	ceRNA	pathogenic process	bladder cancer;gastric cancer;breast cancer;colorectal cancer;Pancreatic ductal adenocarcinoma	Skin and Connective Tissue Diseases;Neoplasms;Male Urogenital Diseases;Female Urogenital Diseases and Pregnancy Complications;Digestive System Diseases	1629	NONHSAT130385	-
HSALNT0288925	HSALNG0034419	DANCR	KIAA0114,SNHG13,ANCR,AGU2,lncRNA-ANCR	22302877;22541069;23438432;23728290;25660720;25964079;26617879;26986815;27191265;27716745	transcriptional regulation	developmental process;pathogenic process	prostate cancer;colorectal cancer;osteosarcoma;bone diseases;postmenopausal osteoporosis;hepatocellular cancer;breast cancer	Skin and Connective Tissue Diseases;Neoplasms;Male Urogenital Diseases;Musculoskeletal Diseases;Digestive System Diseases	1630	NONHSAT096369	-
HSALNT0290329	HSALNG0142444	uc.388	NA	22328099;27165481	NA	pathogenic process	colorectal cancer	Neoplasms;Digestive System Diseases	1631	Uc.388	ENSG00000114374
HSALNT0289842	HSALNG0141957	FR0348383	NA	22349460;25597901	NA	pathogenic process	prostate cancer	Male Urogenital Diseases;Neoplasms	1632	FR0348383	-
HSALNT0289279	HSALNG0141211	TTTY15	DKFZP434I143,NCRNA00138	22349460;26008593;25188740; 26008593	NA	pathogenic process	NA	NA	1633	TTTY15	ENSG00000110092	ENSG00000110092	ENSGGOG00000037803	ENSPANG00000018412	ENSTGEG00000001025	ENSRBIG00000036860	ENSRROG00000032723	ENSMFAG00000039013	ENSMMUG00000002368	ENSLSDG00000009126	ENSLACG00000013180	ENSMPUG00000004567	ENSCAFG00000010700	ENSCPBG00000011823	ENSARWG00000006547	ENSMVIG00005019046	ENSPCIG00000009078	ENSPTRG00000052519	ENSCHIG00000010534	ENSBTAG00000017514	ENSAPLG00000003808	ENSCPRG00005009618	ENSSSCG00000037900	ENSTSYG00000036017	ENSNLEG00000029930	ENSECAG00000038536	ENSCATG00000040258	ENSCPUG00000000024	ENSAMEG00000001950	ENSPSIG00000010300	ENSTGUG00000005350	ENSCANG00000033554	ENSZALG00000005981	ENSOGAG00000011495	ENSFCAG00000008358	ENSPVIG00000013009	ENSDNVG00000012923	ENSNSUG00000011011	ENSFALG00000001395
HSALNT0289718	HSALNG0141833	CRNDE	LOC643911,LINC00180,CRNDEP	22393467;23226159;24184209;25813405;26131076;26231038;26556866;27042112;27058823;27383309;27637083;27714674;27775801;27777635	transcriptional regulation;ceRNA	pathogenic process	gallbladder cancer;colorectal cancer;ovarian cancer;medulloblastoma;chronic lymphocytic leukemia;renal cell cancer;glioma	Neoplasms;Immune System Diseases;Male Urogenital Diseases;Hemic and Lymphatic Diseases;Female Urogenital Diseases and Pregnancy Complications;Endocrine System Diseases;Digestive System Diseases	1634	Lnc-IRX3-4:2	-
HSALNT0289685	HSALNG0141800	CCND1	NA	22487937;22996375	NA	pathogenic process	tumor;cervical cancer	Female Urogenital Diseases and Pregnancy Complications;Neoplasms	1635	CCND1	-
HSALNT0289935	HSALNG0142050	lincRNA-p21	NA	22535282;22996375;23660942	transcriptional regulation	pathogenic process	lung cancer;cancer	Respiratory Tract Diseases;Neoplasms	1636	LincRNA-p21	-
HSALNT0290134	HSALNG0142249	PCNCR1	NA	22535282;24667321	NA	pathogenic process	prostate cancer	Male Urogenital Diseases;Neoplasms	1637	PCNCR1	ENSG00000278910
HSALNT0289492	HSALNG0141603	DBET	DBE-T,DUX4L30	22541069;22710800;23791884;24667321;24685002	transcriptional regulation	developmental process;pathogenic process	facioscapulohumeral muscular dystrophy	Musculoskeletal Diseases;Congenital, Hereditary, and Neonatal Diseases and Abnormalities;Nervous System Diseases	1638	NONHSAT099821	-
HSALNT0289455	HSALNG0071734	BANCR	LINC00586	22581800;24115003;24655544;24920534;24967732;25013510;25289082;25661343;25742304;25893737;25894373;25928067;25960219;26054683;26248136;26296467;26323637;26758762;27043545;27051014;27462868;27470379;27514530	transcriptional regulation	pathogenic process	osteosarcoma ;lung cancer;melanoma;colorectal cancer;osteosarcoma;esophageal squamous cell cancer;bladder cancer;eosinophilic esophagitis;gastric cancer;hepatocellular cancer;non-small cell lung cancer;retinoblastoma;papillary thyroid cancer	Neoplasms;Respiratory Tract Diseases;Immune System Diseases;Male Urogenital Diseases;Hemic and Lymphatic Diseases;Female Urogenital Diseases and Pregnancy Complications;Endocrine System Diseases;Digestive System Diseases	1639	BANCR	-
HSALNT0209589	HSALNG0100636	PTCSC3	NA	22586128;23599737;23660942;24817925;26274343;26323637	ceRNA	pathogenic process	papillary thyroid cancer;thyroid cancer	Endocrine System Diseases;Neoplasms	1640	ENST00000556013.2	ENSG00000227502
HSALNT0290063	HSALNG0142178	MVIH	NA	22706893;24757675;24793017;24829860;26347410;26555546	ceRNA	pathogenic process	hepatocellular cancer;non-small cell lung cancer;breast cancer;microvascular invasion in hepatocellular cancer;hepatocelluar cancer	Skin and Connective Tissue Diseases;Neoplasms;Respiratory Tract Diseases;Cardiovascular Diseases;Digestive System Diseases	1641	MVIH	ENSG00000214145
HSALNT0289103	HSALNG0052921	LINC01268	LOC285758	22841487;23974796;24821221;28959170	NA	pathogenic process	NA	NA	1642	LINC01268	-
HSALNT0289070	HSALNG0031716	LINC00887	linc-ATP13A4-8,HEIRCC	22879955;26400545;28030807	transcriptional regulation	pathogenic process	hypoxic and inflammatory renal epithelial injury;renal clear cell cancer	Male Urogenital Diseases;Neoplasms	1643	LINC00887	ENSG00000268388
HSALNT0288931	HSALNG0100075	DHRS4-AS1	C14orf167,PRO1488,AS1DHRS4	22891334;26864944	transcriptional regulation	NA	NA	NA	1644	NONHSAT035954	-
HSALNT0288974	HSALNG0113304	FENDRR	FOXF1-AS1,TCONS_00024240,lincFOXF1,onco-lncRNA-21	23034409;23369715;25167886;25483404;26464619;26642714;27577075	transcriptional regulation	developmental process;pathogenic process	osteosarcoma;gastric cancer;non-small cell lung cancer;lung cancer	Respiratory Tract Diseases;Neoplasms;Digestive System Diseases	1645	FENDRR	ENSG00000227036
HSALNT0106473	HSALNG0050235	LINC01512	LOC100132354,TCONS_00011120,HI-LNC77	23040067;25089627	NA	pathogenic process	lung adenocarcinoma;type 2 diabetes	Respiratory Tract Diseases;Nutritional and Metabolic Diseases;Endocrine System Diseases;Neoplasms	1646	LINC01512	ENSG00000230176
HSALNT0289059	HSALNG0118547	LINC00673	HI-LNC75,HILNC75,LUCAIR1,SLNCR,SLNCR1	23040067;25590602;27210747;27213290;27260162	transcriptional regulation	pathogenic process	pancreatic cancer;type 2 diabetes;non-small cell lung cancer;melanoma;Pancreatic ductal adenocarcinoma	Neoplasms;Respiratory Tract Diseases;Nutritional and Metabolic Diseases;Endocrine System Diseases;Digestive System Diseases	1647	LINC00673	-
HSALNT0289107	HSALNG0128306	LINC01433	LOC728228	23040067;25820656;29532622	NA	pathogenic process	lung cancer	Respiratory Tract Diseases;Neoplasms	1648	LINC01433	-
HSALNT0143571	HSALNG0068424	CCAT1	CARLo-5,onco-lncRNA-40	23143645;23416875;23594791;24379988;24504682;24594601;24757675;24833871;25129441;25185650;25561974;25569100;25674211;25884472;26064266;26191246;26225650;26433964;26464701;26752646;26823726;26825578;26923190;27134049;27212446;27432114;27566568;27765628	ceRNA	pathogenic process	gallbladder cancer;glioma;hepatocelluar cancer;ovarian cancer;acute myeloid leukemia;gastric cancer;hepatocellular cancer;non-small cell lung cancer;lung adenocarcinoma;endometrial cancer;lung cancer;breast cancer;colorectal cancer	Skin and Connective Tissue Diseases;Neoplasms;Respiratory Tract Diseases;Female Urogenital Diseases and Pregnancy Complications;Endocrine System Diseases;Digestive System Diseases	1649	NONHSAT129017	ENSG00000232301
HSALNT0289408	HSALNG0123467	TINCR	ENST00000448587.1,FLJ90734,NCRNA00036,LINC00036,onco-lncRNA-16	23201690;24115003;25728677;26833746;27009809;27586866	translational control	pathogenic process;developmental process	bladder cancer;colorectal cancer;esophageal squamous cell cancer;gastric cancer;skin desease;squamous cell cancer	Skin and Connective Tissue Diseases;Neoplasms;Male Urogenital Diseases;Female Urogenital Diseases and Pregnancy Complications;Digestive System Diseases	1650	ENST00000448587.1	ENSG00000224034
HSALNT0289152	HSALNG0060113	LNCPRESS1	lncPRESS1	23208419;27912097	translational control	NA	NA	NA	1651	LNCPRESS1	ENSG00000280752
HSALNT0289145	HSALNG0075843	LINC02561	RP11-445P17.8	23208419;28611953	NA	pathogenic process	cystic fibrosis	Respiratory Tract Diseases;Congenital, Hereditary, and Neonatal Diseases and Abnormalities;Digestive System Diseases	1652	LINC02561	ENSG00000272620
HSALNT0289065	HSALNG0140616	LINC00850	KUCG1	23223008;24685002	NA	pathogenic process	Duchenne muscular dystrophy	Musculoskeletal Diseases	1653	LINC00850	-
HSALNT0289431	HSALNG0032699	AFAP1-AS1	AFAP1A, AFAP1-A,MGC10981	23333711;25910082;25925763;26245991;26246469;26463625;26756568;26803513;26892468;27261589;27577754;27578191;27628540;27797003	NA	pathogenic process	non-small cell lung cancer;colorectal cancer;Pancreatic ductal adenocarcinoma;esophageal squamous cell cancer;hepatocellular cancer;nasopharyngeal cancer;lung adenocarcinoma;pancreatic cancer;Barrett's Esophagus;lung cancer	Neoplasms;Respiratory Tract Diseases;Stomatognathic Diseases;Otorhinolaryngologic Diseases;Endocrine System Diseases;Digestive System Diseases	1654	AFAP1-AS1	ENSG00000266010
HSALNT0289519	HSALNG0141630	XACT	NA	23334669;25921272	NA	NA	NA	NA	1655	XACT	-
HSALNT0248684	HSALNG0120344	GATA6-AS1	locus5689,BM742401	23382218;23846333;27689399	NA	pathogenic process	gastric cancer;chronic lymphocytic leukemia	Immune System Diseases;Neoplasms;Hemic and Lymphatic Diseases;Digestive System Diseases	1656	GATA6-AS1	ENSG00000280594
HSALNT0289222	HSALNG0073144	PTCSC2	NA	23408906;25303483	transcriptional regulation	pathogenic process	papillary thyroid cancer	Endocrine System Diseases;Neoplasms	1657	ENST00000430058.1	-
HSALNT0289655	HSALNG0141770	BTG3-AS1	ASBEL	23419616;27791078	translational control	pathogenic process	ovarian cancer;colorectal cancer	Endocrine System Diseases;Female Urogenital Diseases and Pregnancy Complications;Neoplasms;Digestive System Diseases	1658	BTG3-AS1	AT1G68640
HSALNT0289224	HSALNG0070801	PTENP1	NONHSAT130775,PTENpg1,PTEN2,ENSG00000237984	23435381;23660942;24373479;24757675;25617127;25694351;26878386	transcriptional regulation;ceRNA	pathogenic process	gastric cancer;prostate cancer;renal cell cancer;cancer;hepatocelluar cancer	Male Urogenital Diseases;Neoplasms;Digestive System Diseases	1659	NONHSAT130775	ENSG00000258609
HSALNT0290129	HSALNG0142244	PAN	NA	23468496;25375885	transcriptional regulation	pathogenic process	Kaposi's sarcoma	Neoplasms;Virus Diseases	1660	PAN	-
HSALNT0289939	HSALNG0142054	LINC-ROR	lincRNA-RoR,lincRNA-ST8SIA3,ROR	23541921;23597480;24463816;24589415;24918061;24922071;25253741;25651893;26169368;26636540;26898939;27043545;27071407;27311700;27449039;27602437;27696511	transcriptional regulation;ceRNA	pathogenic process	gallbladder cancer;liver cancer;glioma;malignant melanoma;unveal melanoma;breast cancer;gastric cancer;hepatocellular cancer;nasopharyngeal cancer;pancreatic cancer;endometrial cancer;triple-negative breast cancer;colorectal cancer	Skin and Connective Tissue Diseases;Neoplasms;Stomatognathic Diseases;Female Urogenital Diseases and Pregnancy Complications;Otorhinolaryngologic Diseases;Endocrine System Diseases;Digestive System Diseases	1661	LINC-ROR	ENSG00000245526
HSALNT0290322	HSALNG0142437	UBE3A-ATS	NA	23562612;23791884;25470045	NA	pathogenic process	Angelman syndrome	Congenital, Hereditary, and Neonatal Diseases and Abnormalities;Nervous System Diseases	1662	UBE3A-ATS	ENSG00000280927
HSALNT0091004	HSALNG0043367	LINC00461	EyeLinc1,Visc-1a,Visc-1b,Visc-2,LOC645323	23562822;25209608;25392693	NA	pathogenic process;developmental process	retinal and visual function	Eye Diseases	1663	LINC00461	-
HSALNT0289491	HSALNG0141602	CTBP1-AS	PCAT10	23644382;24373479;24531795;25552498;27113935	transcriptional regulation	pathogenic process	chronic hepatitis C;prostate cancer;polycystic ovary syndrome	Neoplasms;Male Urogenital Diseases;Virus Diseases;Female Urogenital Diseases and Pregnancy Complications;Digestive System Diseases	1664	CTBP1-AS	-
HSALNT0037401	HSALNG0017694	GACAT1	LINC00876,AC096655.1-002	23645148;24833871	NA	pathogenic process	gastric cancer	Neoplasms;Digestive System Diseases	1665	ENST00000441383.1	-
HSALNT0120344	HSALNG0056854	HOXA-AS2	HOXA3as	23649634;26384350	transcriptional regulation	pathogenic process	promyelocytic leukemia;gastric cancer	Neoplasms;Hemic and Lymphatic Diseases;Digestive System Diseases	1666	NONHSAT119676	-
HSALNT0091313	HSALNG0043441	LUCAT1	SCAL1	23672216;27198302	transcriptional regulation	pathogenic process	non-small cell lung cancer;lung cancer	Respiratory Tract Diseases;Neoplasms	1667	ENST00000511918.1	ENSG00000278175
HSALNT0289425	HSALNG0009941	BLACAT1	linc-UBC1,LINC00912,onco-lncRNA-30	23688781;24006935;25755750	transcriptional regulation	pathogenic process	bladder cancer;gastric cancer	Male Urogenital Diseases;Female Urogenital Diseases and Pregnancy Complications;Neoplasms;Digestive System Diseases	1668	BLACAT1	ENSG00000279192
HSALNT0149012	HSALNG0071221	GLIDR	LINC01172,MGC21881,TCONS_00015562	23726844;28211799	NA	pathogenic process	glioblastoma	Neoplasms	1669	GLIDR	ENSG00000182165
HSALNT0217561	HSALNG0104548	PWAR5	PAR5,PAR-5	23726844;7987392;8858349;9477342; 9477342	NA	pathogenic process	glioblastoma;Prader-Willi syndrome and Angelman syndrome;Prader-Willi syndrome	Nutritional and Metabolic Diseases;Congenital, Hereditary, and Neonatal Diseases and Abnormalities;Neoplasms;Nervous System Diseases	1670	PWAR5	-
HSALNT0289272	HSALNG0059377	TP53TG1	TP53AP1,H_RG012D21.9,LINC00096	23741487;25738893;9713990	NA	pathogenic process	non-small cell lung cancer;ataxia telangiectasia	Congenital, Hereditary, and Neonatal Diseases and Abnormalities;Neoplasms;Respiratory Tract Diseases;Immune System Diseases;Nutritional and Metabolic Diseases;Cardiovascular Diseases;Nervous System Diseases	1671	TP53TG1	-
HSALNT0289598	HSALNG0141713	AK126698	NA	23741487;27445486	NA	pathogenic process	non-small cell lung cancer	Respiratory Tract Diseases;Neoplasms	1672	AK126698	ENSG00000280997
HSALNT0217598	HSALNG0104558	IPW	NCRNA00002	23791884;24816254;7849716;9063754;9601023	transcriptional regulation	pathogenic process	Prader-Willi syndrome	Nutritional and Metabolic Diseases;Congenital, Hereditary, and Neonatal Diseases and Abnormalities;Nervous System Diseases	1673	NONHSAT041063	ENSG00000259974
HSALNT0143633	HSALNG0068443	CCAT2	NCCP1,LINC00873	23796952;24077681;24504682;25185650;25677908;25755774;25919911;26442763;26722527;26729200;26983975;27015551;27220388;27283598;27347113;27470400;27558961	transcriptional regulation	pathogenic process	non-small cell lung cancer;oral squamous cell cancer;colorectal cancer;ovarian cancer;esophageal squamous cell cancer;bladder cancer;small cell lung cancer;gastric cancer;hepatocellular cancer;prostate cancer;cervical squamous cell cancer;lung cancer;breast cancer;cervical cancer	Skin and Connective Tissue Diseases;Neoplasms;Respiratory Tract Diseases;Male Urogenital Diseases;Female Urogenital Diseases and Pregnancy Complications;Endocrine System Diseases;Digestive System Diseases	1674	CCAT2	-
HSALNT0289026	HSALNG0129180	LINC00261	C20orf56,NCRNA00261,bA216C10.1,HCCDR1,TCONS_00027846,ALIEN,DEANR1,onco-lncRNA-17	23801869;25590602;25910082;26237576;27439973	NA	pathogenic process	pancreatic cancer;non-small cell lung cancer;gastric cancer	Respiratory Tract Diseases;Endocrine System Diseases;Neoplasms;Digestive System Diseases	1675	LINC00261	-
HSALNT0289078	HSALNG0000303	LINC00982	FLJ42875	23801869;26334618	NA	pathogenic process	gastric cancer	Neoplasms;Digestive System Diseases	1676	LINC00982	ENSG00000197308
HSALNT0290082	HSALNG0142197	NEAT1_2	NEAT1_2	23835137;27338628	protein localization	pathogenic process	amyotrophic lateral sclerosis	Nutritional and Metabolic Diseases;Nervous System Diseases	1677	NEAT1_2	ENSG00000232284
HSALNT0288989	HSALNG0076040	GATA3-AS1	NA	23870669;24905231	transcriptional regulation	pathogenic process	renal cell cancer	Male Urogenital Diseases;Neoplasms	1678	GATA3-AS1	-
HSALNT0289427	HSALNG0004297	GNG12-AS1	NA	23871723;26832224	transcriptional regulation	NA	NA	NA	1679	GNG12-AS1	ENSG00000189223
HSALNT0290395	HSALNG0142510	YAM1	Yam-1	23942234;27791078	transcriptional regulation	pathogenic process;developmental process	skeletal myogenesis	Musculoskeletal Diseases	1680	YAM1	ENSG00000281358
HSALNT0289202	HSALNG0018036	PAX8-AS1	NA	23976967;27225188	NA	pathogenic process	malignant pleural mesothelioma;cervical cancer	Female Urogenital Diseases and Pregnancy Complications;Neoplasms	1681	PAX8-AS1	-
HSALNT0054469	HSALNG0026023	RASSF1-AS1	ANRASSF1	23990798;26409453	transcriptional regulation	pathogenic process	breast cancer	Skin and Connective Tissue Diseases;Neoplasms	1682	RASSF1-AS1	ENSG00000241388
HSALNT0290261	HSALNG0142376	SUMO1P3	SUMO1P3	23996296;24833871;26799188	NA	pathogenic process	bladder cancer;gastric cancer	Male Urogenital Diseases;Female Urogenital Diseases and Pregnancy Complications;Neoplasms;Digestive System Diseases	1683	SUMO1P3	-
HSALNT0289002	HSALNG0094549	HNF1A-AS1	C12orf27,NCRNA00262,FLJ38690,HAS1	24000294;25608466;25863539;25910082;26472090;26756620;27084450;27648140;28943452	ceRNA	pathogenic process	esophageal adenocarcinoma;osteosarcoma;esophageal squamous cell cancer;gastric cancer;hepatocellular cancer;nasopharyngeal cancer;adenocarcinoma;lung adenocarcinoma;pancreatic cancer	Neoplasms;Respiratory Tract Diseases;Otorhinolaryngologic Diseases;Endocrine System Diseases;Digestive System Diseases;Stomatognathic Diseases	1684	HNF1A-AS1	ENSG00000232956
HSALNT0289377	HSALNG0041218	NIPBL-AS1	NIPBL-DT,NIPBL-AS	24007600;29261648	NA	pathogenic process	autism spectrum disorder	Mental Disorders	1685	NIPBL-AS1	-
HSALNT0289249	HSALNG0057702	SNHG15	C7orf40,FLJ38860,MYO1GUT,Linc-Myo1g	24036268;24603890;26662309;27212162	NA	pathogenic process	gastric cancer;hepatocellular cancer;hereditary haemorrhagic telangiectasia	Congenital, Hereditary, and Neonatal Diseases and Abnormalities;Cardiovascular Diseases;Neoplasms;Digestive System Diseases	1686	SNHG15	-
HSALNT0235898	HSALNG0113835	MIR22HG	C17orf91,MGC14376,DKFZp686O06159	24036268;27535740	NA	pathogenic process	ovarian cancer	Endocrine System Diseases;Female Urogenital Diseases and Pregnancy Complications;Neoplasms	1687	ENST00000574306.1	-
HSALNT0235898	HSALNG0113835	MIR22HG	C17orf91,MGC14376,DKFZp686O06159	24036268;27535740	NA	NA	NA	NA	1688	ENST00000574306.1	-
HSALNT0288984	HSALNG0119881	GACAT2	MTCL1-AS1,HMlincRNA717	24063685;24833871;24961350;25077925;25674259;27338046	NA	pathogenic process	pancreatic cancer;non-small cell lung cancer;gastric cancer	Respiratory Tract Diseases;Endocrine System Diseases;Neoplasms;Digestive System Diseases	1689	ENST00000579368.1	-
HSALNT0289369	HSALNG0134448	MIF-AS1	LOC284889,MIF-AS	24066864;26895959	transcriptional regulation	pathogenic process	malaria;nephrolithiasis	Skin and Connective Tissue Diseases;Male Urogenital Diseases;Congenital, Hereditary, and Neonatal Diseases and Abnormalities;Parasitic Diseases	1690	MIF-AS1	ENSG00000246985
HSALNT0129086	HSALNG0061385	LINC-PINT	MKLN1-AS1,FLJ43663,PINT,LincRNA-Pint	24070194;24381249;24663402	transcriptional regulation	pathogenic process	colorectal cancer;heart failure	Pathological Conditions, Signs and Symptoms;Cardiovascular Diseases;Neoplasms;Digestive System Diseases	1691	NONHSAT123382	-
HSALNT0289240	HSALNG0020769	SCHLAP1	LINC00913,SChLAP1,PCAT11	24076601;24829860;25035039;25456366;25499224;26503110;26724257;26861061	transcriptional regulation	pathogenic process	bladder cancer;prostate cancer	Male Urogenital Diseases;Female Urogenital Diseases and Pregnancy Complications;Neoplasms	1692	NONHSAT075852	ENSG00000229005
HSALNT0193241	HSALNG0093119	SOCS2-AS1	NA	24168098;27342777	transcriptional regulation	pathogenic process	prostate cancer	Male Urogenital Diseases;Neoplasms	1693	SOCS2-AS1	ENSG00000278709
HSALNT0138824	HSALNG0066261	CASC9	ESCCAL-1,ESSCAL1,LINC00981	24222893;25297587;25885227;27431358	NA	pathogenic process	esophageal squamous cell cancer;esophageal cancer	Neoplasms	1694	CASC9	ENSG00000249628
HSALNT0267627	HSALNG0130306	HNF4A-AS1	uc002xlx	24344320;25863539	NA	pathogenic process	lung adenocarcinoma	Respiratory Tract Diseases;Neoplasms	1695	HNF4A-AS1	ENSG00000243479
HSALNT0289194	HSALNG0131196	NKILA	NA	24379026;25759022;26069731;27613832	NA	pathogenic process	nasopharyngeal cancer;breast cancer;tongue squamous cell cancer	Skin and Connective Tissue Diseases;Otorhinolaryngologic Diseases;Neoplasms;Stomatognathic Diseases	1696	NKILA	ENSG00000261373
HSALNT0289304	HSALNG0088539	LINC00942	NA	24379988;24613754	NA	pathogenic process	ovarian cancer;autism spectrum disorder	Female Urogenital Diseases and Pregnancy Complications;Endocrine System Diseases;Mental Disorders;Neoplasms	1697	LINC00942	-
HSALNT0289187	HSALNG0062700	MNX1-AS1	CCAT5,LOC645249	24379988;25663692;28414551	NA	pathogenic process	ovarian cancer;colorectal cancer	Endocrine System Diseases;Female Urogenital Diseases and Pregnancy Complications;Neoplasms;Digestive System Diseases	1698	MNX1-AS1	ENSG00000230550
HSALNT0289518	HSALNG0141629	VPS9D1-AS1	MYU	24379988;27568568	NA	pathogenic process	ovarian cancer;colorectal cancer	Endocrine System Diseases;Female Urogenital Diseases and Pregnancy Complications;Neoplasms;Digestive System Diseases	1699	VPS9D1-AS1	-
HSALNT0290266	HSALNG0142381	TC0101441	NA	24380700;24481591	NA	pathogenic process	epithelial ovarian cancer	Neoplasms	1700	TC0101441	-
HSALNT0289426	HSALNG0009856	ERLNC1	TC0101441,ElncRNA1	24380700;28714515	NA	pathogenic process	ovarian cancer	Endocrine System Diseases;Female Urogenital Diseases and Pregnancy Complications;Neoplasms	1701	ERLNC1	-
HSALNT0290050	HSALNG0142165	Mdgt	NA	24381249;24555823	NA	NA	NA	NA	1702	Mdgt	ENSG00000281189
HSALNT0043560	HSALNG0020594	HAGLR	HOXD-AS1,Mdgt	24381249;24555823;25522241;27328915	NA	pathogenic process	bladder cancer;neuroblastoma	Male Urogenital Diseases;Female Urogenital Diseases and Pregnancy Complications;Neoplasms	1703	ENST00000416928.2	ENSG00000282164
HSALNT0289092	HSALNG0017541	LINC01158	PANTR1,linc-Brn1a,linc-POU3F3	24381249;24631494;25445282;26807174	transcriptional regulation	pathogenic process;developmental process	esophageal squamous cell cancer;gastric cancer;glioma	Neoplasms;Digestive System Diseases	1704	LINC01158	-
HSALNT0289448	HSALNG0062110	GHET1	lncRNA-GHET1	24397586;25400817;26096073;26884908;27131316;27246953	NA	pathogenic process	bladder cancer;gastric cancer;colorectal cancer	Male Urogenital Diseases;Female Urogenital Diseases and Pregnancy Complications;Neoplasms;Digestive System Diseases	1705	GHET1	-
HSALNT0289514	HSALNG0141625	PEG13	NA	24402520;24667089;24980697	transcriptional regulation	pathogenic process	intellectual disabilities	Behavior and Behavior Mechanisms;Pathological Conditions, Signs and Symptoms;Mental Disorders;Nervous System Diseases	1706	PEG13	ENSG00000249550
HSALNT0289183	HSALNG0140233	MIR503HG	MGC16121,H19X	24463510;27023770	NA	pathogenic process	choriocarcinoma	Female Urogenital Diseases and Pregnancy Complications;Neoplasms	1707	ENST00000414769.1	ENSG00000222041
HSALNT0289201	HSALNG0083445	PAUPAR	NA	24488179;27214741	transcriptional regulation	pathogenic process;developmental process	uveal melanoma	Neoplasms	1708	NONHSAT018635	-
HSALNT0288956	HSALNG0094171	LINC01234	LCAL84,onco-lncRNA-32	24522499;27338266;28484081;28978132	ceRNA	pathogenic process	oesophageal squamous cell cancer;breast cancer	Skin and Connective Tissue Diseases;Neoplasms	1709	LINC01234	-
HSALNT0289021	HSALNG0016642	CYTOR	C2orf59,NCRNA00152,MGC4677	24523021;25391424;25910082;26237576;26356260;26538117;26540343;26799422;27186403;27246953;27592063;27617288;27633443	transcriptional regulation;ceRNA	pathogenic process	colorectal cancer;gastric cancer;hepatocellular cancer;pancreatic cancer;breast cancer;renal cell cancer	Skin and Connective Tissue Diseases;Neoplasms;Male Urogenital Diseases;Endocrine System Diseases;Digestive System Diseases	1710	CYTOR	ENSG00000249375
HSALNT0289706	HSALNG0141821	CHRF	NA	24557880;27506999	ceRNA	pathogenic process	cardiac hypertrophy;silicosis	Respiratory Tract Diseases;Occupational Diseases;Cardiovascular Diseases	1711	CHRF	ENSG00000226496
HSALNT0143635	HSALNG0068436	CASC8	LINC00860,CARLo-1	24594601;25302443;27249003	NA	pathogenic process	lung cancer	Respiratory Tract Diseases;Neoplasms	1712	ENST00000502056.1	ENSG00000215808
HSALNT0143672	HSALNG0068465	CASC11	TCONS_00014535,LINC00990,CARLo-7,ENST00000518376	24594601;27729273	transcriptional regulation	pathogenic process	hepatocellular cancer;colorectal cancer	Neoplasms;Digestive System Diseases	1713	CASC11	ENSG00000232021
HSALNT0289032	HSALNG0133191	LINC00323	PRED42,FLJ37173	24603890;26942882	NA	pathogenic process	breast cancer;hereditary haemorrhagic telangiectasia	Skin and Connective Tissue Diseases;Congenital, Hereditary, and Neonatal Diseases and Abnormalities;Cardiovascular Diseases;Neoplasms	1714	LINC00323	ENSG00000263753
HSALNT0024655	HSALNG0011845	LINC01139	LINK-A,TCONS_00000027	24603890;26975198;28218907	NA	pathogenic process	hereditary haemorrhagic telangiectasia	Congenital, Hereditary, and Neonatal Diseases and Abnormalities;Cardiovascular Diseases	1715	LINC01139	ENSG00000198914	ENSLACG00000014937	ENSVVUG00000012534	ENSDNVG00000005519	ENSCATG00000043149	ENSTGEG00000004493	ENSOGAG00000028714	ENSMMUG00000045632	ENSCHIG00000010081	ENSGALG00000033739	ENSCAFG00020010510	ENSANAG00000030311	ENSPCIG00000019192	ENSCCAG00000019184	ENSAMEG00000013253	ENSG00000198914	ENSMICG00000001214	ENSFCAG00000046112	ENSBTAG00000050523
HSALNT0289018	HSALNG0036270	LEF1-AS1	NA	24603890;27591862;28894380	NA	pathogenic process	hereditary haemorrhagic telangiectasia;colorectal cancer	Congenital, Hereditary, and Neonatal Diseases and Abnormalities;Cardiovascular Diseases;Neoplasms;Digestive System Diseases	1716	LEF1-AS1	ENSG00000238121
HSALNT0247326	HSALNG0119753	LINC00667	NA	24603890;8619474;9110174	NA	pathogenic process	hereditary haemorrhagic telangiectasia	Congenital, Hereditary, and Neonatal Diseases and Abnormalities;Cardiovascular Diseases	1717	LINC00667	-
HSALNT0290145	HSALNG0142260	POU3F3	NA	24631494;25445282;25608466	transcriptional regulation	pathogenic process	esophageal squamous cell cancer;glioma	Neoplasms	1718	POU3F3	-
HSALNT0199349	HSALNG0096112	LINC00426	NA	24664804;25506442;27188286	NA	pathogenic process	primary Sjögren's syndrome	Immune System Diseases	1719	LINC00426	-
HSALNT0155974	HSALNG0074744	LINC00963	MetaLnc9	24691949;26878386;28923857	NA	pathogenic process	prostate cancer;renal cell cancer	Male Urogenital Diseases;Neoplasms	1720	LINC00963	ENSG00000236081
HSALNT0289211	HSALNG0086124	PCF11-AS1	NA	24704293;26421281	NA	pathogenic process	hepatocellular cancer;adolescent idiopathic scoliosis	Musculoskeletal Diseases;Neoplasms;Digestive System Diseases	1721	PCF11-AS1	ENSG00000180139
HSALNT0289534	HSALNG0141649	91H	NA	24706416;25058480;27555785;27780718	transcriptional regulation	pathogenic process	osteosarcoma;esophageal squamous cell cancer;breast cancer;colorectal cancer	Skin and Connective Tissue Diseases;Neoplasms;Digestive System Diseases	1722	91H	-
HSALNT0289446	HSALNG0055679	ELFN1-AS1	MYCLo-2	24707484;25663692	transcriptional regulation	pathogenic process	colorectal cancer	Neoplasms;Digestive System Diseases	1723	ELFN1-AS1	-
HSALNT0288883	HSALNG0079547	ACTA2-AS1	uc001kfo.1,ZXF1	24721325;2808873	NA	pathogenic process	lung adenocarcinoma	Respiratory Tract Diseases;Neoplasms	1724	ACTA2-AS1	-
HSALNT0289443	HSALNG0059132	APTR	RSBN1L-AS1	24748121;26043697	transcriptional regulation	pathogenic process	liver fibrosis;glioblastoma	Neoplasms;Digestive System Diseases	1725	NONHSAT121673	AT1G55590	A4A49_42305
HSALNT0289986	HSALNG0142101	lncRNA-MVIH	NA	24757675;24793017;24829860	NA	pathogenic process	hepatocellular cancer;non-small cell lung cancer	Respiratory Tract Diseases;Neoplasms;Digestive System Diseases	1726	LncRNA-MVIH	-
HSALNT0289977	HSALNG0142092	lncRNA-ATB	NA	24768205;25750289;25986864;26482611;26487301;26848077;27090737;27556453	ceRNA	pathogenic process	colorectal cancer;hepatocelluar cancer;gastric cancer;pancreatic cancer;renal cell cancer;pneumoconiosis	Neoplasms;Respiratory Tract Diseases;Male Urogenital Diseases;Occupational Diseases;Endocrine System Diseases;Digestive System Diseases	1727	LncRNA-ATB	ENSG00000229891
HSALNT0289622	HSALNG0141737	ATB	NA	24768205;25871474;25986864;26482611;26487301;27027475;27090737;27176634;27267902	ceRNA	pathogenic process	prostate cancer;glioma;keloid;gastric cancer;hepatocellular cancer;pancreatic cancer;breast cancer;colorectal cancer	Pathological Conditions, Signs and Symptoms;Skin and Connective Tissue Diseases;Neoplasms;Tissues;Male Urogenital Diseases;Endocrine System Diseases;Digestive System Diseases	1728	ATB	ENSG00000241684
HSALNT0289586	HSALNG0141701	AK057054	NA	24819045;25499222	NA	pathogenic process	gastric cancer	Neoplasms;Digestive System Diseases	1729	AK057054	-
HSALNT0278370	HSALNG0135702	LINC01315	lnc-C22orf32-1,C22orf32-1	24822202;28588717	NA	pathogenic process	nasopharyngeal cancer	Otorhinolaryngologic Diseases;Neoplasms;Stomatognathic Diseases	1730	LINC01315	ENSG00000281453
HSALNT0055601	HSALNG0026583	ADAMTS9-AS2	NA	24833086;25590602	NA	pathogenic process	non-small cell lung cancer;glioma	Respiratory Tract Diseases;Neoplasms	1731	ADAMTS9-AS2	ENSG00000243701
HSALNT0289383	HSALNG0009103	PACERR	PACER,PTGS2-AS1	24843008;26476537;27023358	transcriptional regulation	pathogenic process	osteosarcoma;osteoarthritis;inflammation and cancer	Musculoskeletal Diseases;Neoplasms	1732	ENST00000608917.1	-
HSALNT0289268	HSALNG0010604	TGFB2-OT1	FLJ11812	24879147;25437332	ceRNA	NA	NA	NA	1733	TGFB2-OT1	-
HSALNT0288938	HSALNG0027860	DUBR	LINC00883	24886442;25686699	ceRNA	pathogenic process	asthma and chronic obstructive pulmonary disease	Respiratory Tract Diseases	1734	DUBR	ENSG00000188693
HSALNT0290147	HSALNG0142262	POXCUT	TCONS_00011636	24889262;25031703	NA	NA	NA	NA	1735	POXCUT	ENSG00000234492
HSALNT0289440	HSALNG0047407	FOXCUT	LINC01379,TCONS_00011636	24889262;25031703;25516208	transcriptional regulation	pathogenic process	esophageal squamous cell cancer;basal-like breast cancer;oral squamous cell cancer	Neoplasms	1736	Lnc-FOXC1-1:1	ENSG00000249082
HSALNT0288924	HSALNG0059521	CYP51A1-AS1	ENST00000453068,LRRD1-AS1	24905231;26400545	NA	pathogenic process	renal cell cancer	Male Urogenital Diseases;Neoplasms	1737	CYP51A1-AS1	-
HSALNT0289395	HSALNG0036288	RPL34-AS1	FLJ37673,RP11-462C24.1	24908062;26237576;27683121	NA	pathogenic process	gastric cancer;colorectal cancer	Neoplasms;Digestive System Diseases	1738	RPL34-AS1	ENSG00000088340	ENSCSAG00000010394	ENSNLEG00000010257	ENSMFAG00000031009	ENSMODG00000001730	ENSSSCG00000007304	ENSMNEG00000033118	ENSG00000088340	ENSMLEG00000034777	ENSPTRG00000049349	ENSCAFG00000008154
HSALNT0289435	HSALNG0045015	C5orf66-AS1	CTC-276P9.1,Epist	24944692;26158411	NA	pathogenic process	esophageal squamous cell cancer;bladder cancer	Male Urogenital Diseases;Female Urogenital Diseases and Pregnancy Complications;Neoplasms	1739	C5orf66-AS1	-
HSALNT0289052	HSALNG0006924	LINC00623	NA	24946557;28128423	NA	pathogenic process	nasopharyngeal cancer	Otorhinolaryngologic Diseases;Neoplasms;Stomatognathic Diseases	1740	LINC00623	-
HSALNT0289831	HSALNG0141946	FER1L4	FER1L4	24961353;26224446;26306906;27246953;27381864	ceRNA	pathogenic process	gastric cancer;endometrial cancer;colorectal cancer	Female Urogenital Diseases and Pregnancy Complications;Neoplasms;Digestive System Diseases	1741	FER1L4	ENSG00000230844
HSALNT0288985	HSALNG0013215	GACAT3	LINC01458,lncRNA-AC130710	24969565;25077925;27074572;27246953;27644247	NA	pathogenic process	ovarian cancer;gastric cancer	Endocrine System Diseases;Female Urogenital Diseases and Pregnancy Complications;Neoplasms;Digestive System Diseases	1742	ENST00000426539.1	ENSG00000245750
HSALNT0288881	HSALNG0058863	ABHD11-AS1	WBSCR26,LINC00035,NCRNA00035	24984296;25619660;26280398	NA	pathogenic process	gastric cancer;mutant huntingtin	Congenital, Hereditary, and Neonatal Diseases and Abnormalities;Neoplasms;Digestive System Diseases	1743	ABHD11-AS1	ENSG00000182985	ENSPPAG00000036227	ENSBTAG00000000977	ENSBMUG00000008001	ENSRROG00000035895	ENSNLEG00000029493	ENSMMUG00000021628	ENSLAFG00000008937	ENSNPEG00000003057	ENSVVUG00000025207	ENSOCUG00000000864	ENSPTRG00000004310	ENSSSCG00000031831	ENSMNEG00000043391	ENSARWG00000002502	ENSPCIG00000015235	ENSDNOG00000031312	ENSPPYG00000003899	ENSPTIG00000011524	ENSPCOG00000028587	ENSCCEG00000000763	ENSCJPG00005010936	ENSDNVG00000010574	ENSMLEG00000033608	ENSPANG00000015042	ENSBBBG00000006633	ENSOGAG00000002041	ENSUMAG00000003739	ENSAMEG00000008621	ENSPSIG00000014138	ENSSBOG00000035201	ENSMGAG00000003046	ENSGALG00000014582	ENSAPLG00000004955	ENSNSUG00000004209	ENSECAG00000015144	ENSMFAG00000040148	ENSCATG00000034424	ENSPMJG00000007708
HSALNT0282263	HSALNG0137651	ZNF674-AS1	NA	25025236;27896271	NA	pathogenic process	hepatocellular cancer	Neoplasms;Digestive System Diseases	1744	ZNF674-AS1	ENSG00000224308
HSALNT0289207	HSALNG0106864	PCAT29	NA	25030374;25700553	NA	pathogenic process	prostate cancer;glioma;bladder cancer;renal clear cell cancer;skin melanoma;hepatocellular cancer;lung adenocarcinoma;stomach adenocarcinoma	Neoplasms;Respiratory Tract Diseases;Male Urogenital Diseases;Female Urogenital Diseases and Pregnancy Complications;Digestive System Diseases	1745	PCAT29	-
HSALNT0289672	HSALNG0141787	CADM1	NA	25031695;25031725	NA	NA	NA	NA	1746	CADM1	ENSG00000286058
HSALNT0289297	HSALNG0007253	LINC01527	lnc-SPRR2D-1,RP1-13P20.6	25045670;27596299	NA	pathogenic process	squamous cell cancer	Neoplasms	1747	LINC01527	-
HSALNT0289158	HSALNG0108520	LUNAR1	NA	25083870;26796267	transcriptional regulation	pathogenic process	diffuse large B-cell lymphoma;T cell acute lymphoblastic leukemia	Hemic and Lymphatic Diseases	1748	LUNAR1	ENSG00000254338
HSALNT0289830	HSALNG0141945	FAR2P1	NA	25085781;25394782	NA	pathogenic process	lung adenocarcinoma;non-small cell lung cancer	Respiratory Tract Diseases;Neoplasms	1749	FAR2P1	ENSG00000243742
HSALNT0289263	HSALNG0053580	TARID	EYA4-AS1	25087872;26158413	transcriptional regulation	pathogenic process	kidney clear cell sarcoma	Male Urogenital Diseases;Female Urogenital Diseases and Pregnancy Complications;Neoplasms	1750	ENST00000607033.1	ENSG00000237232
HSALNT0145373	HSALNG0069286	MAFA-AS1	RP11-909N17.3,TCONS_00014882	25089627;25394782	NA	pathogenic process	lung adenocarcinoma;non-small cell lung cancer	Respiratory Tract Diseases;Neoplasms	1751	MAFA-AS1	-
HSALNT0290229	HSALNG0142344	RPLP0P2	RPLP0P2	25089627;27460542	NA	pathogenic process	lung adenocarcinoma	Respiratory Tract Diseases;Neoplasms	1752	RPLP0P2	-
HSALNT0289291	HSALNG0133273	ZNF295-AS1	C21orf121,NCRNA00318,PRED87	25089627;28781691	NA	pathogenic process	lung adenocarcinoma;epithelial ovarian cancer	Respiratory Tract Diseases;Neoplasms	1753	ZNF295-AS1	-
HSALNT0084473	HSALNG0040150	LINC01513	RP11-1C1.7,TCONS_00009352	25089627;28781691	NA	pathogenic process	NA	NA	1754	LINC01513	ENSG00000286042
HSALNT0289471	HSALNG0108507	IRAIN	IGF1R-AS	25092925;25465188;26722412;27644252	transcriptional regulation	pathogenic process	pancreatic cancer;acute myeloid leukemia;non-small cell lung cancer;breast cancer	Skin and Connective Tissue Diseases;Neoplasms;Respiratory Tract Diseases;Endocrine System Diseases;Digestive System Diseases	1755	IRAIN	-
HSALNT0290402	HSALNG0142517	ZNRD1-AS1	NA	25110835;26328261;27166266	NA	pathogenic process	hepatocellular cancer;lung cancer;cervical cancer	Respiratory Tract Diseases;Female Urogenital Diseases and Pregnancy Complications;Neoplasms;Digestive System Diseases	1756	ZNRD1-AS1	-
HSALNT0289504	HSALNG0141615	LCAL1	onco-lncRNA-27	25116943;25864709	NA	pathogenic process	lung cancer	Respiratory Tract Diseases;Neoplasms	1757	LCAL1	-
HSALNT0289169	HSALNG0100038	MHRT	Myheart	25119045;26759697	transcriptional regulation	pathogenic process	heart hypertrophy;acute myocardial infarction	Pathological Conditions, Signs and Symptoms;Cardiovascular Diseases	1758	MHRT	-
HSALNT0289859	HSALNG0141974	HA117	NA	25120773;26097584	NA	pathogenic process	hirschsprung disease	Congenital, Hereditary, and Neonatal Diseases and Abnormalities;Digestive System Diseases	1759	HA117	ENSG00000237853
HSALNT0026673	HSALNG0012722	NRIR	lncRNA-CMPK2	25122750;27125837	transcriptional regulation	pathogenic process	chronic hepatitis C;HCV	Digestive System Diseases;Virus Diseases	1760	ENST00000414795.1	ENSG00000266835
HSALNT0289887	HSALNG0142002	LET	NA	25213660;25674261;25755778;26243049;26878386;26935396	NA	pathogenic process	gallbladder cancer;esophageal squamous cell cancer;gastric cancer;nasopharyngeal cancer;renal cell cancer;cervical cancer	Neoplasms;Male Urogenital Diseases;Female Urogenital Diseases and Pregnancy Complications;Otorhinolaryngologic Diseases;Digestive System Diseases;Stomatognathic Diseases	1761	LET	ENSG00000285972
HSALNT0007921	HSALNG0004023	NFIA-AS1	RP5-833A20.1	25265644;27779670	transcriptional regulation	pathogenic process	atherosclerosis;glioma	Cardiovascular Diseases;Neoplasms	1762	NFIA-AS1	ENSG00000235899
HSALNT0247156	HSALNG0119710	GAPLINC	LINC01540,TCONS_00026238,lncRNA-uc002kmd.1	25277524;26286476;26974151;27259250;27729869	siRNA	pathogenic process	gastric cancer;colorectal cancer	Neoplasms;Digestive System Diseases	1763	GAPLINC	-
HSALNT0288917	HSALNG0079313	CERNA2	HOST2,lncRNA-HOST2	25292198;28143959	ceRNA	pathogenic process	hepatocellular cancer;epithelial ovarian cancer	Neoplasms;Digestive System Diseases	1764	CERNA2	ENSG00000255737
HSALNT0289113	HSALNG0050689	LINC01564	TCONS_00011314	25307116;25513185	NA	pathogenic process	prostate cancer	Male Urogenital Diseases;Neoplasms	1765	LINC01564	ENSG00000212766
HSALNT0289088	HSALNG0012685	LINC01105	FLJ30594,LOC150622	25392693;25765901;27824082	NA	pathogenic process	gastric cancer;leukemia and neuroblastoma	Neoplasms;Digestive System Diseases	1766	LINC01105	-
HSALNT0289464	HSALNG0091650	AGAP2-AS1	LOC100130776,PUNISHER	25392693;27195672;27764782	transcriptional regulation	pathogenic process	non-small cell lung cancer;glioma;leukemia and neuroblastoma	Respiratory Tract Diseases;Neoplasms	1767	AGAP2-AS1	-
HSALNT0288960	HSALNG0106834	EWSAT1	TMEM84,NCRNA00277,LINC00277,FLJ33768	25401475;27816050;27860482	transcriptional regulation	pathogenic process	Ewing sarcoma	Neoplasms	1768	EWSAT1	-
HSALNT0289242	HSALNG0074573	SLC25A25-AS1	NA	25421768;27553025	NA	pathogenic process	colorectal cancer	Neoplasms;Digestive System Diseases	1769	SLC25A25-AS1	ENSG00000226674
HSALNT0289317	HSALNG0130331	KCNK15-AS1	RP11-445H22.4	25430712;25929808	NA	pathogenic process	osteoarthritis;breast cancer	Musculoskeletal Diseases;Skin and Connective Tissue Diseases;Neoplasms	1770	KCNK15-AS1	ENSG00000143222	ENSECAG00000013803	ENSUMAG00000023963	ENSPPAG00000037913	ENSCPBG00000009272	ENSPPRG00000010121	ENSG00000143222	ENSPPYG00000000610	ENSCHIG00000020452	ENSOARG00000009605	ENSDNVG00000008831	ENSMMUG00000022632	ENSMNEG00000043613	ENSMLUG00000004543	ENSCJAG00000005303	ENSANAG00000034788	ENSCCAG00000035072	ENSMPUG00000014243	ENSPSIG00000004944	ENSOPRG00000010906	ENSPTRG00000001572	ENSLAFG00000026969	ENSBBBG00000013679	ENSCAFG00020000896	ENSDNOG00000013733	ENSMICG00000038098	ENSOGAG00000026679	ENSMLEG00000040816	ENSSSCG00000006363	ENSRBIG00000042189	ENSRROG00000022580	ENSPCOG00000025126	ENSCATG00000021827	ENSAMEG00000015545	ENSMODG00000005282	ENSPVAG00000005519	ENSBTAG00000021705	ENSSHAG00000016455	ENSGALG00000049966
HSALNT0289864	HSALNG0141979	HIF2PUT	NA	25434862;26648739	NA	pathogenic process	osteosarcoma;colorectal cancer	Neoplasms;Digestive System Diseases	1771	HIF2PUT	-
HSALNT0289267	HSALNG0019370	TEX41	DKFZp686O1327,LINC00953	25437332;26423011	transcriptional regulation	NA	NA	NA	1772	TEX41	ENSG00000224328
HSALNT0290361	HSALNG0142476	UFC1	NA	25449213;27529373	transcriptional regulation;ceRNA	pathogenic process	osteoarthritis;hepatocellular cancer	Musculoskeletal Diseases;Neoplasms;Digestive System Diseases	1773	UFC1	ENSG00000260455
HSALNT0289886	HSALNG0142001	LEIGC	NA	25496320;27246953	NA	pathogenic process	gastric cancer	Neoplasms;Digestive System Diseases	1774	LEIGC	ENSG00000168367
HSALNT0289367	HSALNG0049188	MDC1-AS1	MDC1-AS	25514464;27261595	NA	pathogenic process	bladder cancer;glioma	Male Urogenital Diseases;Female Urogenital Diseases and Pregnancy Complications;Neoplasms	1775	MDC1-AS1	ENSG00000196668
HSALNT0289190	HSALNG0048542	NBAT1	CASC14,NBAT-1	25517750;25859549;26097558;26378045	transcriptional regulation	pathogenic process	breast cancer;renal clear cell cancer;neuroblastoma	Skin and Connective Tissue Diseases;Male Urogenital Diseases;Neoplasms	1776	NBAT1	ENSG00000242265	ENSUMAG00000021102	ENSCAFG00000032379	ENSOARG00000002475	ENSDNOG00000036759	ENSMFAG00000045560	ENSG00000242265	ENSSSCG00000036049	ENSPPRG00000000292	ENSRROG00000035106	ENSFCAG00000041002	ENSBTAG00000053735	ENSPTIG00000020088	ENSVVUG00000015584
HSALNT0234826	HSALNG0113287	LINC00917	NA	25526632;26556537	NA	pathogenic process	intervertebral disc degeneration;breast cancer	Musculoskeletal Diseases;Skin and Connective Tissue Diseases;Neoplasms	1777	LINC00917	-
HSALNT0289419	HSALNG0094327	LINC00173	NCRNA00173,FLJ42957	25556502;28803142	NA	pathogenic process	HIV-1-infected;hepatocelluar cancer	Virus Diseases;Neoplasms;Digestive System Diseases	1778	LINC00173	-
HSALNT0290138	HSALNG0142253	PEG10	NA	25591808;25864113	NA	pathogenic process	diffuse large B-cell lymphoma;esophageal cancer	Neoplasms;Hemic and Lymphatic Diseases	1779	PEG10	ENSG00000197989	ENSBTAG00000048228
HSALNT0289136	HSALNG0041549	LINC02224	BRCAT107,ENST00000505706	25599403;28125665	NA	pathogenic process	active tuberculosis	Bacterial Infections and Mycoses	1780	LINC02224	-
HSALNT0289866	HSALNG0141981	HIT	NA	25605728;27790864	transcriptional regulation	pathogenic process	non-small cell lung cancer;breast cancer	Respiratory Tract Diseases;Skin and Connective Tissue Diseases;Neoplasms	1781	HIT	-
HSALNT0003927	HSALNG0002075	SNHG12	ASLNC04080,C1orf79,LINC00100,NCRNA00100,PNAS-123	25695231;26486328	NA	pathogenic process	osteosarcoma;endometrial cancer	Female Urogenital Diseases and Pregnancy Complications;Neoplasms	1782	SNHG12	-
HSALNT0289099	HSALNG0002236	LINC01225	NA	25714016;26938303	NA	pathogenic process	hepatocelluar cancer	Neoplasms;Digestive System Diseases	1783	LINC01225	ENSG00000249073
HSALNT0290047	HSALNG0142162	MALAT2	NA	25721209;27246953	NA	pathogenic process	gastric cancer	Neoplasms;Digestive System Diseases	1784	MALAT2	ENSG00000227036
HSALNT0176345	HSALNG0084672	SNHG1	LINC00057,NCRNA00057,U22HG,UHG,lncRNA16	25818744;26252651;27021022;27133041;27517149	NA	pathogenic process	astrocytoma;hepatocellular cancer;non-small cell lung cancer;Parkinson's disease;neuroblastoma	Respiratory Tract Diseases;Neoplasms;Digestive System Diseases;Nervous System Diseases	1785	NONHSAT021826	ENSG00000203499
HSALNT0094592	HSALNG0044933	WSPAR	TCONS_00009511-XLOC_004555,lncTCF7	25842979;26452542;27766570	transcriptional regulation	pathogenic process	hepatocellular cancer;liver cancer	Neoplasms;Digestive System Diseases	1786	WSPAR	ENSG00000233237
HSALNT0289308	HSALNG0118552	LINC00511	onco-lncRNA-12	25864709;26929647;27797003	NA	pathogenic process	lung adenocarcinoma;breast cancer	Respiratory Tract Diseases;Skin and Connective Tissue Diseases;Neoplasms	1787	LINC00511	-
HSALNT0289452	HSALNG0069321	FAM83H-AS1	onco-lncRNA-3	25864709;27895496;28198463	NA	pathogenic process	NA	NA	1788	FAM83H-AS1	ENSG00000224259
HSALNT0289041	HSALNG0051162	LINC00472	C6orf155,dJ288M22.3,FLJ13189	25865225;26564482;27667152	NA	pathogenic process	ovarian cancer;breast cancer	Skin and Connective Tissue Diseases;Female Urogenital Diseases and Pregnancy Complications;Neoplasms;Endocrine System Diseases	1789	LINC00472	-
HSALNT0289925	HSALNG0142040	linc-ITGB1	NA	25893892;26601916	NA	pathogenic process	gallbladder cancer;breast cancer	Skin and Connective Tissue Diseases;Neoplasms;Digestive System Diseases	1790	Linc-ITGB1	ENSG00000227640
HSALNT0016239	HSALNG0007801	LINC01133	lncRNA-PAGBC	25908174;26840083;27443606;28390115;28887321	transcriptional regulation	pathogenic process	non-small cell lung cancer;colorectal cancer;lung squamous cell cancer	Respiratory Tract Diseases;Neoplasms;Digestive System Diseases	1791	LINC01133	-
HSALNT0289489	HSALNG0141600	CCEPR	CCHE1,lncRNA-CCHE1	25921283;27427851	transcriptional regulation	pathogenic process	hepatocellular cancer;cervical cancer	Female Urogenital Diseases and Pregnancy Complications;Neoplasms;Digestive System Diseases	1792	CCEPR	-
HSALNT0289402	HSALNG0098682	SOX21-AS1	NA	25959816;27933111;28873379	NA	pathogenic process	lung adenocarcinoma;oral squamous cell cancer	Respiratory Tract Diseases;Neoplasms	1793	SOX21-AS1	ENSG00000249035
HSALNT0288905	HSALNG0048533	CASC15	LINC00340,lnc-SOX4-1	26016895;26100672;26861560	NA	pathogenic process	basal cell cancer;melanoma;neuroblastoma	Neoplasms	1794	CASC15	ENSG00000246763
HSALNT0289555	HSALNG0141670	AC104699.1	NA	26045391;26631459	NA	pathogenic process	gastric cancer	Neoplasms;Digestive System Diseases	1795	AC104699.1	ENSG00000253898
HSALNT0096322	HSALNG0045923	CLMAT3	SPARC-AS1	26050227;27391344	NA	pathogenic process	colorectal cancer	Neoplasms;Digestive System Diseases	1796	CLMAT3	-
HSALNT0289233	HSALNG0043698	RGMB-AS1	NA	26055877;26950071	NA	pathogenic process	lung adenocarcinoma;non-small cell lung cancer	Respiratory Tract Diseases;Neoplasms	1797	RGMB-AS1	ENSG00000260105
HSALNT0289908	HSALNG0142023	LINC01419	LVCAT7,TCONS_00014497	26109807;26540467	NA	pathogenic process	hepatocelluar cancer	Neoplasms;Digestive System Diseases	1798	LINC01419	ENSG00000250337
HSALNT0289541	HSALNG0141656	AB209630	NA	26131061;26895099	NA	pathogenic process	hypopharyngeal squamous cell cancer	Neoplasms	1799	AB209630	ENSG00000212694
HSALNT0289608	HSALNG0141723	AOC4P	AOC4P	26160837;26768845	NA	pathogenic process	colorectal cancer;hepatocelluar cancer	Neoplasms;Digestive System Diseases	1800	AOC4P	ENSG00000224057
HSALNT0289082	HSALNG0040781	PURPL	LINC01021,LOC643401,RP11-46C20.1	26183718;28877474	NA	pathogenic process	NA	NA	1801	PURPL	-
HSALNT0196121	HSALNG0094605	LINC01089	LIMT	26252651;27485121	NA	pathogenic process	breast cancer;astrocytoma	Skin and Connective Tissue Diseases;Neoplasms	1802	LINC01089	ENSG00000250107
HSALNT0123080	HSALNG0058166	EGFR-AS1	NA	26271667;28920960	NA	pathogenic process	hepatocellular cancer	Neoplasms;Digestive System Diseases	1803	EGFR-AS1	ENSG00000247095
HSALNT0289539	HSALNG0141654	AB073614	NA	26299803;27104549;27775800	NA	pathogenic process	ovarian cancer;glioma	Endocrine System Diseases;Female Urogenital Diseases and Pregnancy Complications;Neoplasms	1804	AB073614	ENSG00000260944
HSALNT0242418	HSALNG0117322	CACNA1G-AS1	NA	26397149;28404955	NA	pathogenic process	keloid	Pathological Conditions, Signs and Symptoms;Skin and Connective Tissue Diseases;Tissues	1805	CACNA1G-AS1	ENSG00000230978
HSALNT0170814	HSALNG0081992	MIR210HG	NA	26400545;27673330;27980086	transcriptional regulation	pathogenic process	hypoxic and inflammatory stress	NA	1806	MIR210HG	ENSG00000249346
HSALNT0288979	HSALNG0113319	FOXC2-AS1	ODRUL	26408180;26463625;26464619;28750740	NA	pathogenic process	osteosarcoma	Neoplasms	1807	FOXC2-AS1	-
HSALNT0289022	HSALNG0132865	LINC00160	C21orf52,NCRNA00160	26423156;26426411	NA	pathogenic process	breast cancer	Skin and Connective Tissue Diseases;Neoplasms	1808	LINC00160	ENSG00000227115
HSALNT0105274	HSALNG0049582	LINC01016	NA	26423156;26426411;28003470	NA	pathogenic process	breast cancer	Skin and Connective Tissue Diseases;Neoplasms	1809	LINC01016	ENSG00000226777
HSALNT0288904	HSALNG0045753	CARMN	MIR143HG,CARMEN	26423156;27565737	transcriptional regulation	pathogenic process	cardiac differentiation	Cardiovascular Diseases	1810	CARMN	ENSG00000255874
HSALNT0289123	HSALNG0121579	LINC01630	LOC100287225	26429648;27062707	NA	pathogenic process	colorectal cancer	Neoplasms;Digestive System Diseases	1811	LINC01630	-
HSALNT0288971	HSALNG0104253	FAM30A	C14orf110,KIAA0125,HSPC053	26448925;8590280	NA	pathogenic process	gallbladder cancer	Neoplasms;Digestive System Diseases	1812	FAM30A	-
HSALNT0289506	HSALNG0141617	LINC00346	C13orf29,NCRNA00346	26492393;26942882	NA	pathogenic process	hepatocellular cancer;breast cancer	Skin and Connective Tissue Diseases;Neoplasms;Digestive System Diseases	1813	LINC00346	-
HSALNT0289643	HSALNG0141758	BC032469	NA	26549025;27726103	ceRNA	pathogenic process	esophageal squamous cell cancer;gastric cancer	Neoplasms;Digestive System Diseases	1814	BC032469	-
HSALNT0289580	HSALNG0141695	AK024171	NA	26556537;27460075	NA	pathogenic process	intervertebral disc degeneration;gastric cancer	Musculoskeletal Diseases;Neoplasms;Digestive System Diseases	1815	AK024171	-
HSALNT0290187	HSALNG0142302	RP11-284N8.3.1	NA	26629053;26631459	NA	pathogenic process	ovarian cancer	Endocrine System Diseases;Female Urogenital Diseases and Pregnancy Complications;Neoplasms	1816	RP11-284N8.3.1	ENSG00000260032
HSALNT0289839	HSALNG0141954	FMR6	NA	26652047;27338628	NA	pathogenic process	fragile X syndrome;fragile X-associated premature ovarian insufficiency	Congenital, Hereditary, and Neonatal Diseases and Abnormalities;Female Urogenital Diseases and Pregnancy Complications;Nervous System Diseases	1817	FMR6	ENSG00000244968
HSALNT0290152	HSALNG0142267	PRAL	lncRNA-PRAL	26663434;28396580	NA	pathogenic process	hepatocellular cancer;lung cancer	Respiratory Tract Diseases;Neoplasms;Digestive System Diseases	1818	PRAL	ENSG00000250103
HSALNT0289380	HSALNG0129818	NORAD	LINC00657	26724866;26795094;26942882;27157388;27406171	transcriptional regulation;translational control	pathogenic process	breast cancer	Skin and Connective Tissue Diseases;Neoplasms	1819	NORAD	ENSG00000230316
HSALNT0086803	HSALNG0041283	LIFR-AS1	NA	26725846;26979631	NA	pathogenic process	preterm	Female Urogenital Diseases and Pregnancy Complications	1820	LIFR-AS1	ENSG00000233098
HSALNT0076183	HSALNG0036373	PANCR	NA	26783232;27716615	NA	pathogenic process	atrial fibrillation	Pathological Conditions, Signs and Symptoms;Cardiovascular Diseases	1821	PANCR	-
HSALNT0288975	HSALNG0060982	FEZF1-AS1	NA	26848625;28209170	transcriptional regulation	pathogenic process	gastric cancer;colorectal cancer	Neoplasms;Digestive System Diseases	1822	FEZF1-AS1	ENSG00000205696
HSALNT0238475	HSALNG0115230	CCDC144NL-AS1	NA	26872060;28978132	ceRNA	pathogenic process	ovarian cancer;cardiac hypertrophy	Female Urogenital Diseases and Pregnancy Complications;Endocrine System Diseases;Cardiovascular Diseases;Neoplasms	1823	CCDC144NL-AS1	ENSG00000235026
HSALNT0290102	HSALNG0142217	NR_026689	NA	26908441;27624216	NA	pathogenic process	ovarian cancer;lung cancer	Respiratory Tract Diseases;Endocrine System Diseases;Female Urogenital Diseases and Pregnancy Complications;Neoplasms	1824	NR_026689	ENSG00000221819	ENSPPYG00000007683	ENSG00000221819
HSALNT0289522	HSALNG0075559	ADARB2-AS1	C10orf109,NCRNA00168,bA466B20.1	26929647;28874676	NA	pathogenic process	breast cancer;pancreatic ductal adenocarcinoma	Skin and Connective Tissue Diseases;Neoplasms	1825	ADARB2-AS1	ENSG00000231298
HSALNT0288936	HSALNG0018139	DPP10-AS1	BC032913	26929647;28918047	NA	pathogenic process	breast cancer;colorectal cancer	Skin and Connective Tissue Diseases;Neoplasms;Digestive System Diseases	1826	DPP10-AS1	ENSG00000240405
HSALNT0289474	HSALNG0113682	GAS8-AS1	C16orf3	26941397;28781594;9790751	NA	pathogenic process	papillary thyroid cancer;breast cancer	Skin and Connective Tissue Diseases;Endocrine System Diseases;Neoplasms	1827	GAS8-AS1	-
HSALNT0289063	HSALNG0075802	MANCR	LINC00704	26942882;29378907	NA	pathogenic process	NA	NA	1828	MANCR	ENSG00000234912
HSALNT0289238	HSALNG0026715	SAMMSON	LINC01212	27008969;27056832;27165740	NA	pathogenic process	melanoma	Neoplasms	1829	SAMMSON	-
HSALNT0289027	HSALNG0007238	LINC00302	C1orf46,NCRNA00302,XP33	27015450;9344646	NA	developmental process	NA	NA	1830	LINC00302	ENSG00000224958
HSALNT0245543	HSALNG0118895	SNHG20	C17orf86,NCRNA00338,LINC00338,PRO0872,FLJ25582,DKFZp686L05235,SCARNA16HG	27053960;27543107;28282787	transcriptional regulation	pathogenic process	hepatocellular cancer;colorectal cancer	Neoplasms;Digestive System Diseases	1831	SNHG20	ENSG00000246273
HSALNT0015631	HSALNG0007463	DCST1-AS1	RP11-307C12.11	27074572;27835578	NA	pathogenic process	ovarian cancer	Endocrine System Diseases;Female Urogenital Diseases and Pregnancy Complications;Neoplasms	1832	DCST1-AS1	-
HSALNT0149810	HSALNG0071682	PGM5-AS1	FAM233A,LOC572558	27130667;28797257	NA	pathogenic process	bladder cancer	Male Urogenital Diseases;Female Urogenital Diseases and Pregnancy Complications;Neoplasms	1833	PGM5-AS1	-
HSALNT0290236	HSALNG0142351	SBF2-AS1	NA	27154193;27460731	transcriptional regulation	pathogenic process	non-small cell lung cancer	Respiratory Tract Diseases;Neoplasms	1834	SBF2-AS1	-
HSALNT0290325	HSALNG0142440	uc.338	NA	27154519;27712590	transcriptional regulation	pathogenic process	hepatocellular cancer;lung cancer	Respiratory Tract Diseases;Neoplasms;Digestive System Diseases	1835	Uc.338	-
HSALNT0289973	HSALNG0142088	LNCRI	lnc-RI	27160062;29216366	ceRNA	NA	NA	NA	1836	LNCRI	ENSG00000280924
HSALNT0290002	HSALNG0142117	LOC100130476	NA	27189370;27338851	NA	pathogenic process	esophageal squamous cell cancer;gastric cardia adenocarcinoma	Neoplasms	1837	LOC100130476	ENSG00000184029
HSALNT0289049	HSALNG0063356	LINC00599	Rncr3	27253412;27616193;8619474;9110174	NA	pathogenic process	diabetes	Endocrine System Diseases	1838	Lnc-TNKS-1:1	-
HSALNT0020406	HSALNG0009871	LINC00628	NA	27272474;28165561	transcriptional regulation	pathogenic process	gastric cancer	Neoplasms;Digestive System Diseases	1839	LINC00628	ENSG00000228223
HSALNT0289478	HSALNG0133031	DSCR4	DCRB	27289096;9455479	NA	pathogenic process	Down syndrome	Congenital, Hereditary, and Neonatal Diseases and Abnormalities;Nervous System Diseases	1840	DSCR4	ENSG00000253490
HSALNT0017675	HSALNG0008546	GAS5-AS1	NA	27489122;29249416	NA	pathogenic process	oral submucous fibrosis;non-small cell lung cancer	Respiratory Tract Diseases;Neoplasms;Stomatognathic Diseases	1841	GAS5-AS1	ENSG00000257636
HSALNT0289523	HSALNG0048782	HCG11	bK14H9.3,FLJ14049,FLJ30357	27522256;28677801	NA	pathogenic process	prostate cancer	Male Urogenital Diseases;Neoplasms	1842	HCG11	-
HSALNT0134828	HSALNG0064314	LINC02099	AC145110.1	27597120;27716329	NA	pathogenic process	rheumatoid arthritis;breast cancer	Immune System Diseases;Musculoskeletal Diseases;Skin and Connective Tissue Diseases;Neoplasms	1843	LINC02099	ENSG00000230798
HSALNT0209098	HSALNG0100348	G2E3-AS1	CAT1647	27790757;28415801	NA	pathogenic process	bladder cancer	Male Urogenital Diseases;Female Urogenital Diseases and Pregnancy Complications;Neoplasms	1844	G2E3-AS1	-
HSALNT0289139	HSALNG0015506	LINC02245	lnc-SERTAD2-3,AC007386.2	27827314;28839111	NA	pathogenic process	ovarian cancer	Endocrine System Diseases;Female Urogenital Diseases and Pregnancy Complications;Neoplasms	1845	LINC02245	-
HSALNT0008167	HSALNG0004109	FOXD3-AS1	pasFOXD3	27829996;28655711	transcriptional regulation	pathogenic process	glioma	Neoplasms	1846	FOXD3-AS1	-
HSALNT0289335	HSALNG0060638	LINC00998	NA	27940106;28423669	NA	pathogenic process	major depression disorder	Behavior and Behavior Mechanisms	1847	LINC00998	-
HSALNT0289379	HSALNG0041522	NNT-AS1	NA	27966450;28628975	NA	pathogenic process	colorectal cancer	Neoplasms;Digestive System Diseases	1848	NNT-AS1	ENSG00000259527
HSALNT0055497	HSALNG0026555	PSMD6-AS1	ENST00000462717,lnc00462717	27997908;28189682	NA	pathogenic process	papillary thyroid cancer;glioma	Endocrine System Diseases;Neoplasms	1849	PSMD6-AS1	-
HSALNT0289130	HSALNG0119047	LINC02081	CTD-2357A8.3,XLOC_012582	28028307;28125665	NA	pathogenic process	esophageal cancer	Neoplasms	1850	LINC02081	ENSG00000234323
HSALNT0289306	HSALNG0107939	LINC00052	TMEM83,NCRNA00052,FLJ31461	28036286;28733550;28969024	ceRNA	pathogenic process	hepatocellular cancer;breast cancer	Skin and Connective Tissue Diseases;Neoplasms;Digestive System Diseases	1851	LINC00052	-
HSALNT0199070	HSALNG0095970	PLUT	PDX1-AS1,PLUTO,HI-LNC71	28041957;28396580	transcriptional regulation	pathogenic process	type 2 diabetes	Nutritional and Metabolic Diseases;Endocrine System Diseases	1852	PLUT	ENSG00000237424
HSALNT0289341	HSALNG0073476	LINC01505	RP11-308N19.1	28128360;28847918	NA	pathogenic process	NA	NA	1853	LINC01505	ENSG00000179676
HSALNT0289315	HSALNG0020625	LINC01116	TALNEC2	28131897;28423669	transcriptional regulation	pathogenic process	prostate cancer;glioblastoma	Male Urogenital Diseases;Neoplasms	1854	LINC01116	ENSG00000260852
HSALNT0006439	HSALNG0003395	FOXD2-AS1	MGC12982	28132805;28925486	NA	pathogenic process	lung cancer	Respiratory Tract Diseases;Neoplasms	1855	FOXD2-AS1	-
HSALNT0252387	HSALNG0122085	LINC00305	C18orf20,NCRNA00305,MGC39571,HsT1235	28393844;28763747	NA	NA	NA	NA	1856	LINC00305	ENSG00000267013
HSALNT0289473	HSALNG0110794	FBXL19-AS1	NCRNA00095,MGC125469,MGC125470,MGC125472	28424495;28479250	NA	pathogenic process	colorectal cancer	Neoplasms;Digestive System Diseases	1857	FBXL19-AS1	ENSG00000256124
HSALNT0187807	HSALNG0090479	LINC02555	AC079630.2	28618399;29088774	NA	pathogenic process	papillary thyroid cancer	Endocrine System Diseases;Neoplasms	1858	LINC02555	ENSG00000236256
HSALNT0251493	HSALNG0121679	LINC01929	CTD-2171N6.1	28618399;29088774	NA	pathogenic process	papillary thyroid cancer	Endocrine System Diseases;Neoplasms	1859	LINC01929	ENSG00000279050
HSALNT0244776	HSALNG0118529	LINC01152	TCONS_00025128,CMPD	29084806;8789441	NA	pathogenic process	NA	NA	1860	LINC01152	-
HSALNT0284591	HSALNG0139113	DIAPH2-AS1	NA	7736777;8133036	NA	pathogenic process	Hodgkin's disease	Neoplasms	1861	DIAPH2-AS1	-
HSALNT0289226	HSALNG0104558	PWAR1	PAR1,PAR-1	7987392;9477342	NA	pathogenic process	Prader-Willi syndrome and Angelman syndrome	Congenital, Hereditary, and Neonatal Diseases and Abnormalities;Nervous System Diseases	1862	PWAR1	-
HSALNT0289339	HSALNG0070961	LINC00950	FP588	8619474;9110174	NA	NA	NA	NA	1863	LINC00950	-
HSALNT0289740	HSALNG0141855	DGCR12	DGS-E	8659529;8776594	NA	pathogenic process;developmental process	DiGeorge syndrome	Congenital, Hereditary, and Neonatal Diseases and Abnormalities;Hemic and Lymphatic Diseases;Musculoskeletal Diseases;Cardiovascular Diseases;Endocrine System Diseases	1864	DGCR12	ENSG00000273311
HSALNT0275220	HSALNG0133987	DGCR9	DGS-A,POM121L5P	8659529;8776594	NA	pathogenic process	DiGeorge syndrome	Congenital, Hereditary, and Neonatal Diseases and Abnormalities;Hemic and Lymphatic Diseases;Musculoskeletal Diseases;Cardiovascular Diseases;Endocrine System Diseases	1865	DGCR9
HSALNT0288929	HSALNG0133982	DGCR10	DGS-B	8659529;8776594	NA	pathogenic process	NA	NA	1866	DGCR10
HSALNT0289494	HSALNG0141605	DGCR11	DGS-D	8659529;8776594	NA	pathogenic process	NA	NA	1867	DGCR11
[truncated: 35 more columns]

## Sheet: LNCipedia version 5.2
lncipediaGeneID	ensemblGeneID
LINC01725	ENSG00000233008.5
lnc-ZFHX3-27	ENSG00000261404.6
CACNA1G-AS1	ENSG00000250107.1
TNFRSF14-AS1	ENSG00000238164.6
SNHG12	ENSG00000197989.13
NNT-AS1	ENSG00000248092.7
PITPNM2-AS1	ENSG00000251497.2
DUBR	ENSG00000243701.5
SNHG1	ENSG00000255717.6
LINC00922	ENSG00000261742.5
lnc-KCNC2-2	ENSG00000251138.6
LINC02372	ENSG00000249873.6
LINC02447	ENSG00000245468.3
LIFR-AS1	ENSG00000244968.6
lnc-PABPC4L-5	ENSG00000250241.5
PRR7-AS1	ENSG00000246334.2
LINC00958	ENSG00000251381.7
FRG1-DT	ENSG00000245685.6
TRHDE-AS1	ENSG00000236333.3
LINC02327	ENSG00000258038.5
lnc-ENPP1-1	ENSG00000236673.5
LINC02413	ENSG00000257345.2
lnc-CRYBA4-52	ENSG00000225783.7
SNHG6	ENSG00000245910.8
PCED1B-AS1	ENSG00000247774.6
lnc-IGHMBP2-1	ENSG00000250508.1
SOCS2-AS1	ENSG00000246985.7
LINC00200	ENSG00000229205.2
lnc-FGF3-2	ENSG00000248844.6
MIR205HG	ENSG00000230937.11
lnc-CHID1-1	ENSG00000250397.2
MALINC1	ENSG00000245146.6
IFNG-AS1	ENSG00000255733.5
HDAC2-AS2	ENSG00000228624.7
STXBP5-AS1	ENSG00000233452.6
lnc-ZNF681-2	ENSG00000269289.5
LINC01124	ENSG00000213981.8
lnc-CPM-2	ENSG00000247363.2
lnc-HMGB2-3	ENSG00000245213.6
lnc-CIT-1	ENSG00000248636.6
DCTN1-AS1	ENSG00000237737.5
ZFHX4-AS1	ENSG00000253661.1
MEF2C-AS1	ENSG00000248309.7
RAB30-AS1	ENSG00000246067.7
LINC00158	ENSG00000185433.8
lnc-WIF1-6	ENSG00000250748.6
lnc-DHX37-9	ENSG00000255944.1
lnc-SPRYD3-1	ENSG00000257337.6
lnc-JAM3-3	ENSG00000204241.7
lnc-HTR4-1	ENSG00000247199.3
lnc-NXPE2-52	ENSG00000256315.1
MIR210HG	ENSG00000247095.2
lnc-NXPH1-2	ENSG00000272328.1
LINC01366	ENSG00000235172.7
SNHG11	ENSG00000174365.19
lnc-ANP32A-3	ENSG00000259426.5
WEE2-AS1	ENSG00000228775.7
ALKBH3-AS1	ENSG00000244926.6
GMDS-DT	ENSG00000250903.8
SOX2-OT	ENSG00000242808.8
PTPRG-AS1	ENSG00000241472.6
LINC00668	ENSG00000265933.5
TRAF3IP2-AS1	ENSG00000231889.7
LINC01266	ENSG00000224957.5
TLX1NB	ENSG00000236311.6
lnc-PRKD1-3	ENSG00000257522.5
lnc-VSX1-1	ENSG00000230725.5
lnc-SOX5-1	ENSG00000115934.11
MIR924HG	ENSG00000267374.1
lnc-DCTD-65	ENSG00000177822.7
lnc-LARP1B-1	ENSG00000251432.6
HAGLR	ENSG00000224189.7
lnc-LRRC72-3	ENSG00000237070.1
ATP2C2-AS1	ENSG00000261286.1
STX18-AS1	ENSG00000247708.7
LINC01102	ENSG00000235597.1
lnc-SDSL-13	ENSG00000258254.1
LINC01693	ENSG00000227764.1
PPFIA2-AS1	ENSG00000257467.5
lnc-SDCBP-2	ENSG00000167912.5
EPHA5-AS1	ENSG00000250846.6
ZBED5-AS1	ENSG00000247271.6
lnc-ROBO3-2	ENSG00000245498.6
RASSF8-AS1	ENSG00000246695.7
LINC01776	ENSG00000226053.1
LINC00939	ENSG00000249267.6
SNCA-AS1	ENSG00000247775.2
LINC-PINT	ENSG00000226380.9
lnc-BRSK1-1	ENSG00000267649.1
lnc-GPR183-47	ENSG00000280734.2
lnc-SLC30A7-2	ENSG00000233184.6
lnc-FGFR2-12	ENSG00000227165.7
lnc-KLF4-14	ENSG00000230782.1
lnc-TRMT61B-5	ENSG00000229951.5
LINC00599	ENSG00000253230.8
ZMIZ1-AS1	ENSG00000224596.7
LINC01992	ENSG00000260019.1
lnc-CRYBA4-52	ENSG00000244625.5
PAXBP1-AS1	ENSG00000238197.5
lnc-ZNF682-1	ENSG00000267383.6
LINC01788	ENSG00000229051.1
lnc-NBN-1	ENSG00000251136.8
lnc-NECAB1-1	ENSG00000246792.2
LINC02052	ENSG00000224406.5
lnc-MKLN1-2	ENSG00000224865.7
GAS5	ENSG00000234741.7
LINC01405	ENSG00000185847.7
TRAM2-AS1	ENSG00000225791.6
CPEB2-DT	ENSG00000247624.6
FMR1-AS1	ENSG00000268066.5
LINC00609	ENSG00000257585.1
LINC02288	ENSG00000246548.3
LINC00612	ENSG00000214851.4
SLC2A1-AS1	ENSG00000227533.5
KCTD21-AS1	ENSG00000246174.7
LINC02298	ENSG00000257556.1
LINC02369	ENSG00000256551.1
LINC01359	ENSG00000226891.7
LINC00574	ENSG00000231690.2
lnc-EMP1-1	ENSG00000256306.1
lnc-CYB5R2-3	ENSG00000251364.6
lnc-CIB3-1	ENSG00000269243.1
lnc-SOD3-6	ENSG00000248837.5
LINC02468	ENSG00000256499.1
lnc-TMEM132B-4	ENSG00000284848.1
LINC01234	ENSG00000249550.6
lnc-GPR39-4	ENSG00000226953.7
SDCBP2-AS1	ENSG00000234684.6
LINC02397	ENSG00000266923.1
DACT3-AS1	ENSG00000245598.6
XIST	ENSG00000229807.10
lnc-TBC1D22A-4	ENSG00000224271.5
lnc-SLC39A10-3	ENSG00000272211.1
lnc-DHX37-9	ENSG00000256732.1
MCM8-AS1	ENSG00000278719.1
LINC00461	ENSG00000245526.10
OSTM1-AS1	ENSG00000225174.1
lnc-FOXG1-22	ENSG00000258081.3
LINC00476	ENSG00000175611.11
lnc-COL2A1-2	ENSG00000258203.5
RPL34-AS1	ENSG00000234492.4
CASC2	ENSG00000177640.15
NOP14-AS1	ENSG00000249673.6
FAM222A-AS1	ENSG00000255650.5
RAPGEF4-AS1	ENSG00000228016.1
LINC00698	ENSG00000244342.5
LINC00900	ENSG00000246100.3
MIR4300HG	ENSG00000245832.6
LINC02446	ENSG00000256039.1
LINC00261	ENSG00000259974.2
LINC02532	ENSG00000235142.7
LRRC75A-AS1	ENSG00000175061.17
LINC02475	ENSG00000251350.1
LINC02327	ENSG00000258028.1
LINC02125	ENSG00000250514.1
lnc-ZNF574-1	ENSG00000259436.1
NTRK3-AS1	ENSG00000260305.1
lnc-GRM7-2	ENSG00000189229.10
CASC18	ENSG00000257859.1
HOXA-AS2	ENSG00000253552.7
lnc-EXOSC6-2	ENSG00000247228.2
PSMG3-AS1	ENSG00000230487.7
lnc-ALX4-5	ENSG00000246250.2
LINC01351	ENSG00000241505.1
lnc-ZNF644-1	ENSG00000233593.8
LINC00847	ENSG00000245060.6
LINC02268	ENSG00000248174.5
lnc-ACTR2-3	ENSG00000204929.12
MIR646HG	ENSG00000228340.5
lnc-C8orf74-1	ENSG00000248896.2
LINC02579	ENSG00000233694.5
lnc-NAT2-1	ENSG00000187229.3
FAM111A-DT	ENSG00000245571.6
LINC01415	ENSG00000267325.1
LINC01159	ENSG00000229743.2
lnc-FAM78A-1	ENSG00000246851.1
MYCNOS	ENSG00000233718.7
lnc-FAM20C-3	ENSG00000240859.1
PCF11-AS1	ENSG00000247137.8
LINC01305	ENSG00000231453.1
LINC00857	ENSG00000237523.1
LINC00877	ENSG00000241163.7
TP53TG1	ENSG00000182165.17
lnc-KLF17-1	ENSG00000230615.6
lnc-ATP6AP2-4	ENSG00000223486.1
FZD10-DT	ENSG00000250208.6
SNHG5	ENSG00000203875.10
lnc-COA6-6	ENSG00000228044.2
lnc-NKX2-6-1	ENSG00000254002.1
lnc-GADD45A-9	ENSG00000232284.7
lnc-TFAP2A-4	ENSG00000237685.1
LINC00944	ENSG00000256128.5
lnc-SCRN3-3	ENSG00000236449.1
LINC00964	ENSG00000249816.6
SAP30L-AS1	ENSG00000245275.7
lnc-SULF1-3	ENSG00000246528.3
lnc-SCAND1-3	ENSG00000232406.6
lnc-HPGDS-1	ENSG00000246541.2
LINC01194	ENSG00000248131.5
lnc-USP34-1	ENSG00000212978.6
lnc-IL6-3	ENSG00000232759.1
SCAMP1-AS1	ENSG00000245556.2
BAALC-AS1	ENSG00000247081.7
LINC00954	ENSG00000228784.7
LINC01498	ENSG00000247213.6
lnc-HPCAL1-1	ENSG00000257135.5
LINC00472	ENSG00000233237.6
MIR503HG	ENSG00000223749.9
LINC00615	ENSG00000196243.5
NEAT1	ENSG00000245532.8
LINC01060	ENSG00000249378.5
lnc-DSCC1-1	ENSG00000245330.4
lnc-F2RL2-2	ENSG00000225407.3
lnc-ZBED5-1	ENSG00000250041.2
lnc-CPVL-4	ENSG00000223813.2
SOX5-AS1	ENSG00000256120.1
CARMN	ENSG00000249669.9
LINC01970	ENSG00000265692.1
LINC00663	ENSG00000266904.5
lnc-KLRC4-KLRK1-2	ENSG00000256288.1
LINC00682	ENSG00000245870.3
LINC02347	ENSG00000214043.7
lnc-APAF1-1	ENSG00000257458.1
RMST	ENSG00000255794.7
LINC01018	ENSG00000250056.5
RAD51-AS1	ENSG00000245849.6
LINC02470	ENSG00000225231.1
lnc-DDX51-6	ENSG00000255933.1
APCDD1L-DT	ENSG00000231290.5
LINC02202	ENSG00000245812.2
SNHG17	ENSG00000196756.11
KCNMB2-AS1	ENSG00000237978.5
SPATA3-AS1	ENSG00000238062.5
FGF13-AS1	ENSG00000226031.5
SEC24B-AS1	ENSG00000247950.6
lnc-SLC26A8-1	ENSG00000246982.6
C9orf135-DT	ENSG00000225626.2
lnc-SPO11-1	ENSG00000226308.1
lnc-SHANK2-1	ENSG00000246889.2
LINC00518	ENSG00000183674.11
GATA3-AS1	ENSG00000197308.9
lnc-RIMBP2-6	ENSG00000256137.1
lnc-NRGN-1	ENSG00000250073.2
LINC02067	ENSG00000240567.1
FTX	ENSG00000230590.9
lnc-ANXA2R-1	ENSG00000177738.3
lnc-BEST3-1	ENSG00000247131.5
PART1	ENSG00000152931.7
lnc-BLID-3	ENSG00000246790.2
lnc-FAM84B-15	ENSG00000246228.6
LINC01684	ENSG00000237484.5
LINC02402	ENSG00000257510.1
UBA6-AS1	ENSG00000248049.6
lnc-PTN-2	ENSG00000234352.9
LINC01801	ENSG00000267767.2
lnc-MPEG1-1	ENSG00000214797.3
LINC00926	ENSG00000247982.6
PTPRD-AS1	ENSG00000225706.1
ZRANB2-AS2	ENSG00000229956.10
lnc-BTG4-2	ENSG00000255428.1
lnc-ZFC3H1-8	ENSG00000258294.5
ZSCAN16-AS1	ENSG00000269293.2
GATA2-AS1	ENSG00000244300.2
MIR548XHG	ENSG00000224141.5
LINC00479	ENSG00000236384.7
PURPL	ENSG00000250337.5
LINC02453	ENSG00000245017.2
LINC00630	ENSG00000223546.6
lnc-TNFRSF13B-1	ENSG00000230709.1
lnc-RFLNA-3	ENSG00000214650.2
FOXP1-AS1	ENSG00000244203.2
MIR3150BHG	ENSG00000245080.7
NBAT1	ENSG00000260455.1
LINC01301	ENSG00000251396.6
SATB2-AS1	ENSG00000225953.2
LINC00943	ENSG00000189238.5
lnc-EFEMP1-3	ENSG00000233251.7
lnc-CALM2-2	ENSG00000234690.6
lnc-ERGIC2-5	ENSG00000256513.1
lnc-NUBPL-1	ENSG00000250365.6
LINC01312	ENSG00000223586.5
lnc-PABPC4L-9	ENSG00000251199.5
LINC01303	ENSG00000250548.6
lnc-PIK3C2G-1	ENSG00000256389.1
lnc-SENP6-3	ENSG00000225793.2
lnc-IKBIP-14	ENSG00000258312.1
EPB41L4A-AS1	ENSG00000224032.6
LINC00861	ENSG00000245164.6
lnc-DAD1-2	ENSG00000251002.7
lnc-SLC15A4-14	ENSG00000256001.1
lnc-PRSS23-1	ENSG00000246523.7
DDX11-AS1	ENSG00000245614.3
FLG-AS1	ENSG00000237975.6
HHIP-AS1	ENSG00000248890.1
LINC01184	ENSG00000245937.7
lnc-COX6A1-1	ENSG00000256695.1
HIPK1-AS1	ENSG00000235527.6
LINC02376	ENSG00000256292.1
lnc-SPRY1-11	ENSG00000249464.5
PAX8-AS1	ENSG00000189223.14
lnc-RPS24-3	ENSG00000230417.11
lnc-P4HA1-1	ENSG00000272630.1
lnc-SPAG9-1	ENSG00000247011.2
KCNQ1-AS1	ENSG00000229414.2
LINC02401	ENSG00000257762.5
SLC26A4-AS1	ENSG00000233705.6
LINC01136	ENSG00000233791.5
lnc-LXN-1	ENSG00000243150.5
LINC00858	ENSG00000229404.5
LINC00996	ENSG00000242258.1
LINC00908	ENSG00000263812.5
CBR3-AS1	ENSG00000236830.6
PCAT19	ENSG00000267107.6
lnc-TUB-1	ENSG00000246820.2
BDNF-AS	ENSG00000245573.7
lnc-TMEM132B-10	ENSG00000255998.1
lnc-PYGL-1	ENSG00000258711.2
lnc-C12orf74-5	ENSG00000258125.1
LINC01624	ENSG00000227508.6
lnc-FLII-1	ENSG00000266677.1
lnc-CES5A-3	ENSG00000246379.6
IL10RB-DT	ENSG00000223799.1
LINC01134	ENSG00000236423.5
SLC25A5-AS1	ENSG00000224281.4
ATP6V0E2-AS1	ENSG00000204934.10
lnc-DRD2-3	ENSG00000247416.2
RERG-AS1	ENSG00000255660.1
APTR	ENSG00000214293.8
LINC02029	ENSG00000241544.1
lnc-WNT8A-57	ENSG00000246323.2
LINC00963	ENSG00000204054.13
SNAP25-AS1	ENSG00000227906.7
LINC00265	ENSG00000188185.11
lnc-ALDH3B1-2	ENSG00000251637.6
LINC00885	ENSG00000224652.1
lnc-DUSP1-4	ENSG00000204758.7
lnc-LGALSL-2	ENSG00000225889.7
lnc-CPNE8-1	ENSG00000258119.1
lnc-CHST4-3	ENSG00000247324.2
POT1-AS1	ENSG00000224897.6
LINC01819	ENSG00000231826.5
LINC02356	ENSG00000257595.2
lnc-ENDOD1-1	ENSG00000245552.6
lnc-PLCB1-1	ENSG00000229766.6
lnc-CCDC63-1	ENSG00000257268.1
RNF144A-AS1	ENSG00000228203.6
TUB-AS1	ENSG00000248332.6
LINC02441	ENSG00000256643.1
lnc-FDX1-1	ENSG00000254416.5
COL18A1-AS1	ENSG00000183535.9
KRBOX1-AS1	ENSG00000206552.4
lnc-OGFOD1-2	ENSG00000260198.1
lnc-PDZD8-4	ENSG00000235198.1
LINC02388	ENSG00000257259.1
LINC01750	ENSG00000231437.3
MIR99AHG	ENSG00000215386.12
lnc-ZNF726-1	ENSG00000268362.5
lnc-NXPH2-3	ENSG00000228043.5
lnc-TMEM88B-3	ENSG00000224870.6
LINC01016	ENSG00000249346.6
lnc-DIO3-4	ENSG00000258497.1
lnc-CPN2-4	ENSG00000230102.7
LHX1-DT	ENSG00000277268.1
UBOX5-AS1	ENSG00000235958.5
EWSAT1	ENSG00000212766.9
lnc-FBXL7-2	ENSG00000250448.1
LINC02008	ENSG00000239440.5
lnc-CADM1-1	ENSG00000256281.1
FRY-AS1	ENSG00000237637.1
lnc-MAP1LC3B2-1	ENSG00000257519.1
lnc-SRPRA-9	ENSG00000254938.1
DANCR	ENSG00000226950.6
LINC01139	ENSG00000215808.2
LINC00974	ENSG00000226629.1
LINC02405	ENSG00000249345.6
LINC01094	ENSG00000251442.5
lnc-PPM1M-2	ENSG00000243224.1
lnc-SETD6-1	ENSG00000245768.6
LINC01838	ENSG00000269037.1
MIR31HG	ENSG00000171889.3
LINC00957	ENSG00000235314.1
LINC01270	ENSG00000203999.8
LINC01550	ENSG00000246223.8
lnc-MAP1LC3B2-28	ENSG00000258018.1
IL12A-AS1	ENSG00000244040.6
lnc-NAT1-3	ENSG00000245281.6
lnc-PJVK-2	ENSG00000223960.6
lnc-AKAP3-2	ENSG00000256988.1
ADAMTS9-AS2	ENSG00000241684.5
ELOVL2-AS1	ENSG00000230314.6
PDYN-AS1	ENSG00000233896.1
FENDRR	ENSG00000268388.5
lnc-CREG1-3	ENSG00000241666.2
LINC02424	ENSG00000258220.1
lnc-NXPH1-2	ENSG00000229970.3
VPS33B-DT	ENSG00000214432.9
lnc-MAP1LC3B2-28	ENSG00000196668.3
lnc-C12orf29-1	ENSG00000257940.1
TMEM132D-AS1	ENSG00000249196.6
LINC02459	ENSG00000257476.1
lnc-RHBG-1	ENSG00000237390.1
LYPLAL1-DT	ENSG00000228063.1
lnc-DHX37-6	ENSG00000256494.1
LINC02419	ENSG00000256906.1
lnc-GOLGA6A-1	ENSG00000248540.2
LINC00886	ENSG00000240875.5
lnc-BRF1-1	ENSG00000251602.6
lnc-MAP6-2	ENSG00000247867.2
LINC01227	ENSG00000260737.5
LINC02293	ENSG00000257185.1
lnc-RPP40-1	ENSG00000271978.1
LINC02458	ENSG00000257156.1
LINC00526	ENSG00000265091.5
lnc-JUN-5	ENSG00000224609.6
lnc-CYP7B1-2	ENSG00000254102.1
lnc-GADD45G-3	ENSG00000237372.2
NEXN-AS1	ENSG00000235927.4
lnc-NETO1-1	ENSG00000263711.5
lnc-NKX6-1-2	ENSG00000250546.5
lnc-B3GNT10-1	ENSG00000260970.1
lnc-CTDSP2-1	ENSG00000245651.2
TESC-AS1	ENSG00000258285.1
LINC02350	ENSG00000255595.3
VLDLR-AS1	ENSG00000236404.8
lnc-GJA10-4	ENSG00000260271.1
lnc-ADAMTS20-1	ENSG00000257373.1
LINC01562	ENSG00000203356.2
RNASEH1-AS1	ENSG00000234171.2
DIO3OS	ENSG00000258498.8
SRP14-AS1	ENSG00000248508.6
lnc-NDRG2-1	ENSG00000258471.1
lnc-GLB1L2-4	ENSG00000251226.1
LINC01127	ENSG00000281162.2
lnc-COL20A1-1	ENSG00000203900.2
SPACA6P-AS	ENSG00000269959.1
RHOXF1-AS1	ENSG00000258545.5
MAPKAPK5-AS1	ENSG00000234608.7
lnc-C19orf54-1	ENSG00000282951.1
LINC00671	ENSG00000213373.7
LINC02002	ENSG00000263609.1
lnc-RPL36AL-1	ENSG00000258377.1
lnc-RABGAP1-1	ENSG00000261094.2
lnc-NPIPB6-1	ENSG00000246465.1
NR2F1-AS1	ENSG00000237187.8
lnc-PTS-1	ENSG00000250303.3
LIMD1-AS1	ENSG00000230530.1
ZNF582-AS1	ENSG00000267454.5
lnc-WASHC3-2	ENSG00000258308.5
SH3TC2-DT	ENSG00000250072.5
lnc-NKX6-1-1	ENSG00000248749.1
lnc-RNFT2-2	ENSG00000257654.1
lnc-COX19-2	ENSG00000257607.1
lnc-VEZF1-1	ENSG00000264112.1
lnc-DES-1	ENSG00000229525.1
RASAL2-AS1	ENSG00000224687.1
LINC02286	ENSG00000258098.1
lnc-CPN2-4	ENSG00000214146.2
DNAJC3-DT	ENSG00000247400.3
LINC01152	ENSG00000256124.5
lnc-MAB21L2-1	ENSG00000249690.1
lnc-IKZF2-3	ENSG00000196096.3
lnc-SEC24B-1	ENSG00000246774.1
lnc-TESC-1	ENSG00000257279.1
MIR4500HG	ENSG00000228824.6
LINC00652	ENSG00000179935.9
GATA6-AS1	ENSG00000266010.1
LINC00683	ENSG00000266256.1
lnc-TMTC2-1	ENSG00000258338.1
lnc-RPLP1-12	ENSG00000245750.8
LINC00271	ENSG00000231028.8
LINC02411	ENSG00000256022.5
LINC00656	ENSG00000233746.1
GABPB1-AS1	ENSG00000244879.6
ST3GAL5-AS1	ENSG00000232504.4
lnc-HERC6-2	ENSG00000246375.2
lnc-RGS3-1	ENSG00000233817.1
SIRPG-AS1	ENSG00000237914.5
lnc-RPIA-2	ENSG00000234028.3
OSER1-DT	ENSG00000223891.5
LINC02181	ENSG00000232190.2
SMC2-AS1	ENSG00000270332.1
lnc-ERG28-1	ENSG00000224721.1
LINC02156	ENSG00000257906.1
lnc-SNX10-2	ENSG00000214870.8
lnc-NTM-1	ENSG00000231698.2
lnc-PCED1B-1	ENSG00000258181.1
lnc-NPAS4-1	ENSG00000254510.1
LINC01159	ENSG00000239587.1
lnc-TEAD2-1	ENSG00000268686.1
lnc-SLC39A11-10	ENSG00000234899.9
lnc-DCAF8-1	ENSG00000227741.1
ISPD-AS1	ENSG00000229688.7
RB1-DT	ENSG00000231473.2
lnc-NCOA3-3	ENSG00000231119.2
lnc-INSM2-1	ENSG00000257272.1
OLMALINC	ENSG00000235823.2
PRR29-AS1	ENSG00000264954.1
lnc-PERP-2	ENSG00000237499.6
lnc-INAVA-1	ENSG00000229191.1
lnc-DYNAP-1	ENSG00000267311.1
lnc-CYR61-3	ENSG00000223653.5
lnc-ETNK1-4	ENSG00000256321.5
lnc-BRD1-2	ENSG00000226954.1
LINC00884	ENSG00000233058.1
LINC01204	ENSG00000229563.6
LINC01097	ENSG00000281202.2
RNF217-AS1	ENSG00000236548.1
COX10-AS1	ENSG00000236088.9
LINC01043	ENSG00000260343.1
lnc-ZNF280D-3	ENSG00000285331.1
lnc-RAN-2	ENSG00000256204.1
HOXA-AS3	ENSG00000254369.6
LINC02399	ENSG00000257725.1
lnc-PSMC2-1	ENSG00000234715.1
KTN1-AS1	ENSG00000186615.10
LINC02294	ENSG00000257845.1
lnc-PEBP4-1	ENSG00000245025.2
LINC00473	ENSG00000223414.2
STPG3-AS1	ENSG00000275549.1
LINC00898	ENSG00000205634.6
LINC01352	ENSG00000238078.1
LNCAROD	ENSG00000231131.6
lnc-C12orf74-3	ENSG00000245904.3
PRKG1-AS1	ENSG00000236671.7
lnc-GAB2-1	ENSG00000251323.2
lnc-GTF2B-15	ENSG00000237505.7
LINC01504	ENSG00000225434.2
lnc-RTN4R-1	ENSG00000249923.1
lnc-RALGAPA1-1	ENSG00000258938.1
CSTF3-DT	ENSG00000247151.6
lnc-COL6A3-14	ENSG00000227252.1
lnc-ST8SIA1-1	ENSG00000256973.1
lnc-ELAC2-3	ENSG00000265489.1
LINC02363	ENSG00000180712.3
lnc-CEP83-2	ENSG00000257400.1
LINC01267	ENSG00000251576.1
lnc-SNX17-1	ENSG00000234072.1
lnc-CSPG4-1	ENSG00000246877.1
lnc-ATP6V0E2-1	ENSG00000260555.1
LINC00707	ENSG00000238266.1
DENND6A-DT	ENSG00000241933.1
lnc-PRKD1-1	ENSG00000248975.2
lnc-FAM86B2-58	ENSG00000283674.2
lnc-CALML4-1	ENSG00000245719.1
FLVCR1-DT	ENSG00000198468.7
LINC00471	ENSG00000181798.2
LINC02378	ENSG00000256994.1
lnc-ZNF473-1	ENSG00000204666.3
TARID	ENSG00000227954.6
USP3-AS1	ENSG00000259248.5
lnc-CISD2-1	ENSG00000246560.2
lnc-TPGS2-1	ENSG00000267039.1
lnc-FGFR1OP2-1	ENSG00000247903.1
lnc-NXPE2-3	ENSG00000255580.1
MALAT1	ENSG00000251562.8
LINC01478	ENSG00000267337.1
BSN-DT	ENSG00000226913.1
lnc-FOXG1-5	ENSG00000258107.1
LINC00920	ENSG00000246898.1
lnc-COL4A5-1	ENSG00000237863.2
lnc-MRPL40-1	ENSG00000185065.6
LINC02394	ENSG00000258332.1
GSEC	ENSG00000280832.1
LINC01569	ENSG00000262468.5
lnc-ST8SIA4-3	ENSG00000247877.6
lnc-CMTM3-1	ENSG00000260465.1
lnc-MED6-1	ENSG00000245466.1
EPHA1-AS1	ENSG00000229153.5
lnc-CHD2-4	ENSG00000257060.6
lnc-SEPT9-3	ENSG00000267506.5
lnc-C6orf201-2	ENSG00000234817.2
lnc-C1QL4-1	ENSG00000258334.1
lnc-TIGIT-1	ENSG00000241490.1
LOXL1-AS1	ENSG00000261801.5
lnc-OR10AD1-3	ENSG00000258234.1
CACNA1C-AS1	ENSG00000246627.6
ZNF561-AS1	ENSG00000267106.5
lnc-FBXO31-12	ENSG00000261697.5
lnc-FAM168B-1	ENSG00000233221.6
LINC00629	ENSG00000227060.6
LINC01257	ENSG00000204603.6
lnc-TSPAN11-3	ENSG00000246331.2
GAS1RR	ENSG00000226237.1
lnc-YIF1A-2	ENSG00000245156.1
lnc-BHLHE41-3	ENSG00000256256.1
lnc-CA7-4	ENSG00000246777.1
HNF4A-AS1	ENSG00000229005.2
lnc-PLEKHJ1-1	ENSG00000267122.1
lnc-DNTTIP2-1	ENSG00000230439.2
lnc-BORCS5-2	ENSG00000255670.1
lnc-UBALD1-1	ENSG00000261442.1
LINC01915	ENSG00000265485.5
lnc-NXPE2-2	ENSG00000256972.1
LINC00513	ENSG00000233559.1
LINC00664	ENSG00000268658.5
PTOV1-AS1	ENSG00000268006.1
lnc-PDHX-1	ENSG00000251194.2
NRAV	ENSG00000248008.2
lnc-KMT5A-1	ENSG00000256092.2
lnc-UBE2N-3	ENSG00000258274.1
LINC00402	ENSG00000235532.1
lnc-SBF2-2	ENSG00000245522.2
NIFK-AS1	ENSG00000236859.6
lnc-PTPA-4	ENSG00000179082.3
lnc-SLC2A12-4	ENSG00000223542.1
lnc-TEX13B-1	ENSG00000236064.1
lnc-RPS24-3	ENSG00000282863.1
lnc-UCK2-1	ENSG00000224358.1
LINC02370	ENSG00000256484.1
lnc-RIMBP2-4	ENSG00000256299.1
CLIP1-AS1	ENSG00000257097.1
lnc-C12orf74-6	ENSG00000258100.1
EGOT	ENSG00000235947.1
lnc-LDHD-1	ENSG00000247033.1
lnc-MMD-2	ENSG00000262079.1
lnc-TSPAN11-4	ENSG00000257932.1
KIAA1614-AS1	ENSG00000232586.1
[truncated: 13,056 more rows]

## Sheet: LNCipedia
lncipediaGeneID	Gene ID
[truncated: 13,673 more rows]

[truncated: 6 more sheets: LncBook_vs_LNCipedia, LncBook specific, LncBook_Lncipedia_P1_P4_UP, LncBook_Lncipedia_P1_P4_Down, LNCPedia_P1_P4_UP, LNCPedia_P1_P4_Down]
